# Supplementary material for: Draft genome sequence of bitter gourd (Momordica charantia), a vegetable and medicinal plant in tropical and subtropical regions
Source: DNA Res. 2016 Dec 17;24(1):51–8. doi: 10.1093/dnares/dsw047 (PMC5381343; doi:10.1093/dnares/dsw047)
Supplement: Supplementary Data [file dsw047_Supp.zip]

Archive with 26 entries (26 files):
- Suppl Fig S1.pdf
- Suppl Fig S2.pdf
- Suppl Fig S3.pdf
- Suppl Fig S4.pdf
- Suppl Fig S5.pdf
- Suppl Fig S6.pdf
- Suppl Fig S7.pdf
- Suppl method_Oct21.pdf
- Suppl Tab S1.xlsx
- Suppl Tab S2.xlsx
- Suppl Tab S3.pdf
- Suppl Tab S4.xlsx
- Suppl Tab S5.xlsx
- Suppl Tab S6.xlsx
- Suppl Tab S7.xlsx
- Suppl Tab S8.xlsx
- Suppl Tab S9.pdf
- Suppl Tab S10.xlsx
- Suppl Tab S11.xlsx
- Suppl Tab S12.xlsx
- Suppl Tab S13.pdf
- Suppl Tab S14.xlsx
- Suppl Tab S15.xlsx
- Suppl Tab S16.pdf
- Suppl Tab S17.xlsx
- Suppl Tab S18.xlsx
