# Supplementary material for: Draft genome sequence of bitter gourd (Momordica charantia), a vegetable and medicinal plant in tropical and subtropical regions
Source: DNA Res. 2016 Dec 17;24(1):51–8. doi: 10.1093/dnares/dsw047 (PMC5381343; doi:10.1093/dnares/dsw047)
Supplement: Supplementary Data [file dsw047_Supp.zip › Suppl Tab S1.xlsx]

## Sheet: Sheet1
Supplementary Table S1. Reference genomes for mitochondrial genome construction in bitter gourd OHB3-1
No.	Plant species	Accession No.	Size (bp)
1	Aegilops speltoides	NC_022666	476091
2	Ajuga reptans	NC_023103	352069
3	Anomodon attenuatus	NC_021931	104252
4	Anomodon rugelii	NC_016121	104239
5	Arabidopsis thaliana	NC_001284	366924
6	Asclepias syriaca	NC_022796	682498
7	Atrichum angustatum	NC_024520	115146
8	Bartramia pomiformis	NC_024519	106198
9	Batis maritima	NC_024429	403930
10	Beta macrocarpa	NC_015994	385220
11	Beta vulgaris subsp. maritima	NC_015099	364950
12	Beta vulgaris subsp. vulgaris	NC_002511	368801
13	Boea hygrometrica	NC_016741	510519
14	Brassica carinata	NC_016120	232241
15	Brassica juncea	NC_016123	219766
16	Brassica napus	NC_008285	221853
17	Brassica oleracea	NC_016118	360271
18	Brassica rapa subsp. oleifera	NC_016125	219747
19	Butomus umbellatus	NC_021399	450826
20	Buxbaumia aphylla	NC_024518	100725
21	Capsicum annuum	NC_024624	511530
22	Carica papaya	NC_012116	476890
23	Chaetosphaeridium globosum	NC_004118	56574
24	Chara vulgaris	NC_005255	67737
25	Chlorokybus atmophyticus	NC_009630	201763
26	Citrullus lanatus	NC_014043	379236
27	Climacium americanum	NC_024515	105048
28	Closterium baillyanum	NC_022860	152089
29	Cucurbita pepo	NC_014050	982833
30	Cycas taitungensis	NC_010303	414903
31	Daucus carota subsp. sativus	NC_017855	281132
32	Entransia fimbriata	NC_022861	61645
33	Erythranthe guttata	NC_018041	525671
34	Funaria hygrometrica	NC_024523	109586
35	Glycine max	NC_020455	402558
36	Helianthus annuus	NC_023337	300945
37	Hypnum imponens	NC_024516	103830
38	Liriodendron tulipifera	NC_021152	553721
39	Lotus japonicus	NC_016743	380861
40	Malus domestica	NC_018554	396947
41	Marchantia polymorpha	NC_001660	186609
42	Mesostigma viride	NC_008240	42424
43	Millettia pinnata	NC_016742	425718
44	Nicotiana tabacum	NC_006581	430597
45	Nitella hyalina	NC_017598	80193
46	Nothoceros aenigmaticus	NC_012651	184908
47	Orthotrichum stellatum	NC_024522	104131
48	Oryza rufipogon	NC_013816	559045
49	Oryza sativa Indica Group	NC_007886	491515
50	Oryza sativa Japonica Group	NC_011033	490520
51	Panax ginseng	NC_025248	464680
52	Phaeoceros laevis	NC_013765	209482
53	Phlegmariurus squarrosus	NC_017755	413530
54	Phoenix dactylifera	NC_016740	715001
55	Physcomitrella patens	NC_007945	105340
56	Pleurozia purpurea	NC_013444	168526
57	Ptychomnion cygnisetum	NC_024514	104480
58	Raphanus sativus	NC_018551	258426
59	Rhazya stricta	NC_024293	548608
60	Ricinus communis	NC_015141	502773
61	Roya obtusa	NC_022863	69465
62	Salvia miltiorrhiza	NC_023209	499236
63	Silene latifolia	NC_014487	253413
64	Sorghum bicolor	NC_008360	468628
65	Sphagnum palustre	NC_024521	141276
66	Spirodela polyrhiza	NC_017840	228493
67	Tetraphis pellucida	NC_024290	107730
68	Treubia lacunosa	NC_016122	151983
69	Tripsacum dactyloides	NC_008362	704100
70	Triticum aestivum	NC_007579	452528
71	Triticum timopheevii	NC_022714	443419
72	Ulota hutchinsiae	NC_024517	104608
73	Vaccinium macrocarpon	NC_023338	459678
74	Vigna angularis	NC_021092	404466
75	Vigna radiata	NC_015121	401262
76	Vitis vinifera	NC_012119	773279
77	Zea luxurians	NC_008333	539368
78	Zea mays subsp. mays	NC_007982	569630
79	Zea mays subsp. parviglumis	NC_008332	680603
80	Zea perennis	NC_008331	570354
Average size			339022
