# Supplementary material for: Draft genome sequence of bitter gourd (Momordica charantia), a vegetable and medicinal plant in tropical and subtropical regions
Source: DNA Res. 2016 Dec 17;24(1):51–8. doi: 10.1093/dnares/dsw047 (PMC5381343; doi:10.1093/dnares/dsw047)
Supplement: Supplementary Data [file dsw047_Supp.zip › Suppl Tab S2.xlsx]

## Sheet: Sheet1
Supplementary Table S2. Reference genomes for chloroplast genome construction in bitter gourd OHB3-1
No.	Plant species	Accession No.	Size(bp)
1	Acacia ligulata	NC_026134	158724
2	Acidosasa purpurea	NC_015820	139697
3	Acorus calamus	NC_007407	153821
4	Acorus gramineus	NC_026299	152849
5	Aegilops bicornis cultivar Aegilops bicornis Clae57	NC_024831	136861
6	Aegilops cylindrica	NC_023096	113490
7	Aegilops geniculata	NC_023097	113893
8	Aegilops longissima cultivar Aegilops longissima TA1924	NC_024830	136875
9	Aegilops searsii cultivar Aegilops searsii TA1837	NC_024815	136863
10	Aegilops sharonensis cultivar Aegilops sharonensis TA1995	NC_024816	136867
11	Aegilops speltoides isolate SPE0661	NC_022135	113536
12	Aegilops tauschii	NC_022133	114112
13	Aethionema cordifolium	NC_009265	154168
14	Aethionema grandiflorum	NC_009266	154243
15	Agathis dammara	NC_023119	145625
16	Ageratina adenophora	NC_015621	150698
17	Agrostemma githago	NC_023357	151733
18	Agrostis stolonifera	NC_008591	136584
19	Ajuga reptans	NC_023102	149963
20	Allosyncarpia ternata	NC_022413	159593
21	Alsophila spinulosa	NC_012818	156661
22	Amborella trichopoda	NC_005086	162686
23	Amentotaxus argotaenia	NC_027581	136657
24	Amentotaxus formosana	NC_024945	136430
25	Ampelocalamus calcareus	NC_024731	139689
26	Ananas comosus	NC_026220	159636
27	Andrographis paniculata	NC_022451	150249
28	Aneura mirabilis	NC_010359	108007
29	Angiopteris angustifolia	NC_026300	153596
30	Angiopteris evecta	NC_008829	153901
31	Angophora costata	NC_022412	160326
32	Angophora floribunda	NC_022411	160245
33	Anomochloa marantoidea	NC_014062	138412
34	Anthoceros formosae	NC_004543	161162
35	Anthoxanthum odoratum voucher CAN:Saarela 500	NC_027467	135551
36	Anthriscus cerefolium	NC_015113	154719
37	Apios americana	NC_025909	148772
38	Arabidopsis thaliana	NC_000932	154478
39	Arabis hirsuta	NC_009268	153689
40	Arachis hypogaea	NC_026676	156395
41	Aralia undulata	NC_022810	156333
42	Araucaria heterophylla	NC_026450	146723
43	Ardisia polysticta	NC_021121	156506
44	Aristida purpurea	NC_025228	138423
45	Artemisia frigida	NC_020607	151076
46	Artemisia montana	NC_025910	151130
47	Arundinaria appalachiana	NC_023934	139547
48	Arundinaria fargesii	NC_024712	139696
49	Arundinaria gigantea	NC_020341	138935
50	Arundinaria tecta	NC_023935	139499
51	Asclepias nivea	NC_022431	161592
52	Aster spathulifolius	NC_027434	149510
53	Atropa belladonna	NC_004561	156687
54	Avena sativa voucher CAN:Saarela 775	NC_027468	135890
55	Bambusa arnhemica voucher CAN:1846	NC_026958	139289
56	Bambusa emeiensis	NC_015830	139493
57	Bambusa multiplex	NC_024668	139394
58	Bambusa oldhamii	NC_012927	139350
59	Barbarea verna	NC_009269	154532
60	Bismarckia nobilis	NC_020366	158210
61	Boea hygrometrica	NC_016468	153493
62	Bomarea edulis	NC_025306	154925
63	Boulardia latisquama	NC_025641	80361
64	Bowenia serrulata	NC_026036	165695
65	Brachyelytrum aristosum voucher BH:J.I. Davis 777	NC_027470	137399
66	Brachypodium distachyon	NC_011032	135199
67	Brassaiopsis hainla	NC_022811	156459
68	Brassica napus	NC_016734	152860
69	Brassica rapa subsp. pekinensis	NC_015139	153482
70	Briza maxima voucher CAN:Saarela 284	NC_027471	136823
71	Bromus vulgaris voucher CAN:Saarela 822	NC_027472	136934
72	Buergersiochloa bambusoides voucher K:SD 1365	NC_026968	138122
73	Buxus microphylla	NC_009599	159010
74	Calamus caryotoides	NC_020365	157270
75	Calanthe triplicata	NC_024544	158759
76	Callitropsis vietnamensis	NC_026298	127541
77	Calocedrus formosana	NC_023121	127311
78	Calycanthus floridus var. glaucus	NC_004993	153337
79	Camellia cuspidata voucher HKAS:S.X.Yang3159	NC_022459	156618
80	Camellia danzaiensis voucher HKAS:S.X.Yang3147	NC_022460	156576
81	Camellia grandibracteata	NC_024659	157127
82	Camellia impressinervis voucher HKAS:S.X.Yang1080	NC_022461	156892
83	Camellia leptophylla	NC_024660	157102
84	Camellia oleifera	NC_023084	156971
85	Camellia petelotii	NC_024661	157121
86	Camellia pitardii voucher HKAS:S.X.Yang3148	NC_022462	156585
87	Camellia pubicosta	NC_024662	157076
88	Camellia reticulata	NC_024663	156971
89	Camellia sinensis	NC_020019	157103
90	Camellia taliensis voucher HKAS:S.X.Yang3157	NC_022264	156974
91	Camellia yunnanensis voucher HKAS:S.X.Yang1090	NC_022463	156592
92	Campanula takesimana	NC_026203	169551
93	Campynema lineare voucher K:Duretto, M.F.:1842	NC_026785	156261
94	Capsella bursa-pastoris	NC_009270	154490
95	Capsella rubella	NC_027693	154601
96	Capsicum annuum	NC_018552	156781
97	Cardamine impatiens	NC_026445	155611
98	Carex siderosticta	NC_027250	195251
99	Carica papaya	NC_010323	160100
100	Carludovica palmata voucher K:Chase, M.W.:14836	NC_026786	158545
101	Carnegiea gigantea	NC_027618	113064
102	Castanea mollissima	NC_014674	160799
103	Castanopsis echinocarpa	NC_023801	160647
104	Catharanthus roseus cultivar Pacifica Punch Halo	NC_021423	154950
105	Cathaya argyrophylla	NC_014589	107122
106	Cattleya crispata	NC_026568	148343
107	Cenchrus americanus	NC_024171	140718
108	Centaurea diffusa	NC_024286	152559
109	Centotheca lappacea	NC_025229	139464
110	Cephalotaxus wilsoniana	NC_016063	136196
111	Ceratonia siliqua	NC_026678	156367
112	Ceratophyllum demersum	NC_009962	156252
113	Ceratozamia hildae	NC_026037	165734
114	Chara vulgaris	NC_008097	184933
115	Cheilanthes lindheimeri	NC_014592	155770
116	Chikusichloa aquatica	NC_027184	136563
117	Chionochloa macra	NC_025230	135720
118	Chloranthus japonicus voucher CJCP20141206	NC_026565	158640
119	Chloranthus spicatus	NC_009598	157772
120	Chlorokybus atmophyticus	NC_008822	152254
121	Chrysanthemum indicum voucher HeN001	NC_020320	150972
122	Chrysanthemum x morifolium	NC_020092	151033
123	Chrysobalanus icaco	NC_024061	162775
124	Chusquea circinata	NC_027490	137951
125	Cicer arietinum	NC_011163	125319
126	Cistanche phelypaea, specimen voucher WU: S. Wicke s.n	NC_025642	94380
127	Citrus aurantiifolia	NC_024929	159893
128	Citrus sinensis	NC_008334	160129
129	Coffea arabica	NC_008535	155189
130	Coleataenia prionitis	NC_025231	139897
131	Colocasia esculenta	NC_016753	162424
132	Conopholis americana	NC_023131	45673
133	Corallorhiza bulbosa	NC_025659	148643
134	Corallorhiza odontorhiza	NC_025664	147317
135	Corallorhiza trifida voucher Freudenstein 2767a MI	NC_025662	149384
136	Corymbia eximia	NC_022409	160012
137	Corymbia gummifera	NC_022407	160713
138	Corymbia maculata	NC_022408	160045
139	Corymbia tessellaris	NC_022410	160127
140	Corynocarpus laevigata	NC_014807	159202
141	Couepia guianensis	NC_024063	162125
142	Crucihimalaya wallichii	NC_009271	155199
143	Cryptomeria japonica	NC_010548	131810
144	Cucumis hystrix	NC_023544	155031
145	Cucumis melo subsp. melo	NC_015983	156017
146	Cucumis sativus	NC_007144	155293
147	Cunninghamia lanceolata	NC_021437	135334
148	Cupressus sempervirens	NC_026296	129150
149	Curcuma roscoeana	NC_022928	159512
150	Cuscuta exaltata	NC_009963	125373
151	Cuscuta gronovii	NC_009765	86744
152	Cuscuta reflexa	NC_009766	121521
153	Cycas debaoensis	NC_026201	162092
154	Cycas revoluta	NC_020319	162489
155	Cycas taitungensis	NC_009618	163403
156	Cymbidium aloifolium voucher KUN:YJB100604	NC_021429	156904
157	Cymbidium faberi	NC_027743	157262
158	Cymbidium mannii voucher KUN:YJB100602	NC_021433	155308
159	Cymbidium sinense voucher KUN:YJB100605	NC_021430	155548
160	Cymbidium tortisepalum voucher KUN:HJL091027	NC_021431	155627
161	Cymbidium tracyanum voucher KUN:YJB100606	NC_021432	156286
162	Cynara humilis	NC_027113	152585
163	Cypripedium formosanum	NC_026772	178131
164	Cypripedium japonicum	NC_027227	174417
165	Cypripedium macranthos	NC_024421	157050
166	Dactylis glomerata voucher CAN:Saarela 496	NC_027473	134737
167	Danthonia californica	NC_025232	134191
168	Dasypogon bromeliifolius	NC_020367	157858
169	Datura stramonium	NC_018117	155871
170	Daucus carota	NC_008325	155911
171	Dendrobium officinale	NC_024019	152221
172	Dendrobium strongylanthum	NC_027691	153059
173	Dendrocalamus latiflorus	NC_013088	139394
174	Dendropanax dentiger voucher DDENT20141207	NC_026546	156687
175	Dendropanax morbifer	NC_027607	156366
176	Diandrolyra sp. Clark 1301	NC_026960	137469
177	Diarrhena obovata voucher BH:J.I. Davis 756	NC_027474	137421
178	Digitaria exilis	NC_024176	140908
179	Dioon spinulosum	NC_027512	161815
180	Dioscorea elephantipes	NC_009601	152609
181	Dioscorea rotundata	NC_024170	155406
182	Dioscorea zingiberensis voucher DZING20150203V3	NC_027090	153970
183	Diplopterygium glaucum	NC_024158	151007
184	Drimys granadensis	NC_008456	160604
185	Dunalia brachyacantha	NC_026906	156730
186	Dunalia solanacea	NC_027099	156869
187	Echinochloa oryzicola	NC_024643	139891
188	Elaeis guineensis	NC_017602	156973
189	Eleutherococcus senticosus	NC_016430	156768
190	Elleanthus sodiroi	NC_027266	161511
191	Elodea canadensis	NC_018541	156700
192	Elytrophorus spicatus	NC_025233	136346
193	Encephalartos lehmannii	NC_027514	165822
194	Ephedra equisetina	NC_011954	109518
195	Epifagus virginiana	NC_001568	70028
196	Epipogium roseum	NC_026448	19047
197	Equisetum arvense	NC_014699	133309
198	Equisetum hyemale	NC_020146	131760
199	Erodium carvifolium	NC_015083	116935
200	Erodium chrysanthum	NC_027065	168946
201	Erodium crassifolium	NC_025906	121393
202	Erodium gruinum	NC_025907	142208
203	Erodium texanum	NC_014569	130812
204	Erodium trifolium	NC_024635	123865
205	Eucalyptus aromaphloia	NC_022396	160149
206	Eucalyptus baxteri	NC_022382	160032
207	Eucalyptus camaldulensis	NC_022398	160164
208	Eucalyptus cloeziana	NC_022388	160015
209	Eucalyptus deglupta	NC_022399	160177
210	Eucalyptus delegatensis	NC_022380	159724
211	Eucalyptus diversicolor	NC_022402	160214
212	Eucalyptus diversifolia	NC_022383	159954
213	Eucalyptus elata	NC_022385	159899
214	Eucalyptus erythrocorys	NC_022406	159742
215	Eucalyptus globulus subsp. globulus	NC_008115	160286
216	Eucalyptus grandis	NC_014570	160137
217	Eucalyptus guilfoylei	NC_022405	160520
218	Eucalyptus marginata	NC_022390	160076
219	Eucalyptus melliodora	NC_022392	160386
220	Eucalyptus microcorys	NC_022404	160225
221	Eucalyptus nitens	NC_022395	160271
222	Eucalyptus obliqua	NC_022378	159527
223	Eucalyptus patens	NC_022389	160187
224	Eucalyptus polybractea	NC_022393	160268
225	Eucalyptus regnans	NC_022386	160031
226	Eucalyptus saligna	NC_022397	160015
227	Eucalyptus salmonophloia	NC_022403	160413
228	Eucalyptus spathulata	NC_022400	161071
229	Eucalyptus torquata	NC_022401	160223
230	Eucalyptus umbra	NC_022387	159576
231	Eucalyptus verrucata	NC_022381	160109
232	Eugenia uniflora	NC_027744	158445
233	Eustrephus latifolius	NC_025305	159736
234	Fagopyrum esculentum subsp. ancestrale	NC_010776	159599
235	Fagopyrum tataricum strain Daegwan3-3	NC_027161	159272
236	Fargesia nitida	NC_024715	139535
237	Fargesia spathacea	NC_024716	139767
238	Fatsia japonica	NC_027685	155613
239	Festuca altissima	NC_019648	135272
240	Festuca arundinacea	NC_011713	136048
241	Festuca ovina	NC_019649	133165
242	Fragaria chiloensis	NC_019601	155603
243	Fragaria iinumae voucher fc199s5	NC_024258	155554
244	Fragaria mandshurica	NC_018767	129805
245	Fragaria vesca subsp. bracteata	NC_018766	129788
246	Fragaria vesca subsp. vesca	NC_015206	155691
247	Fragaria virginiana	NC_019602	155621
248	Francoa sonchifolia	NC_021101	157312
249	Fritillaria taipaiensis	NC_023247	151693
250	Gaoligongshania megalothyrsa	NC_024718	140064
251	Gelidocalamus tessellatus	NC_024719	139712
252	Genlisea margaretae	NC_025652	141255
253	Gentiana crassicaulis	NC_027442	148776
254	Gentiana straminea	NC_027441	148991
255	Geranium palmatum	NC_014573	155794
256	Ginkgo biloba	NC_016986	156988
257	Glycine canescens voucher CSIRO:G1232	NC_021647	152518
258	Glycine cyrtoloba voucher CSIRO:G1267	NC_021645	152381
259	Glycine dolichocarpa voucher CSIRO:G1134	NC_021648	152804
260	Glycine max	NC_007942	152218
261	Glycine soja	NC_022868	152217
262	Glycine stenophita voucher CSIRO:G1974	NC_021646	152618
263	Glycine syndetika voucher CSIRO:G1300	NC_021650	152783
264	Glycine tomentella voucher CSIRO:G1403	NC_021636	152728
265	Glycyrrhiza glabra	NC_024038	127943
266	Gnetum gnemon	NC_026301	115022
267	Gnetum montanum	NC_021438	115019
268	Gnetum parvifolium	NC_011942	114914
269	Goodyera fumata	NC_026773	155643
270	Gossypium anomalum	NC_023213	159507
271	Gossypium arboreum	NC_016712	160230
272	Gossypium areysianum	NC_018112	159572
273	Gossypium bickii	NC_023214	159422
274	Gossypium capitis-viridis	NC_018111	159467
275	Gossypium darwinii	NC_016670	160378
276	Gossypium gossypioides	NC_017894	159959
277	Gossypium herbaceum	NC_023215	160140
278	Gossypium herbaceum subsp. africanum	NC_016692	160315
279	Gossypium hirsutum	NC_007944	160301
280	Gossypium incanum	NC_018109	159205
281	Gossypium longicalyx	NC_023216	160241
282	Gossypium mustelinum	NC_016711	160313
283	Gossypium raimondii	NC_016668	160161
284	Gossypium robinsonii	NC_018113	159849
285	Gossypium somalense	NC_018110	159539
286	Gossypium stocksii	NC_023217	159039
287	Gossypium thurberi	NC_015204	160264
288	Gossypium tomentosum	NC_016690	160433
289	Guizotia abyssinica	NC_010601	151762
290	Habenaria pantlingiana	NC_026775	153951
291	Haematoxylum brasiletto	NC_026679	157728
292	Hakonechloa macra	NC_025235	133960
293	Haloxylon ammodendron	NC_027668	151570
294	Haloxylon persicum	NC_027669	151586
295	Hanabusaya asiatica voucher Yoo86859	NC_024732	167287
296	Helianthus decapetalus isolate DB11	NC_023110	151048
297	Helianthus divaricatus isolate DB07	NC_023109	151045
298	Helianthus giganteus isolate DB01	NC_023107	151066
299	Helianthus grosseserratus isolate DB05	NC_023108	151017
300	Helianthus hirsutus isolate DB14	NC_023111	151045
301	Helianthus maximiliani isolate MAX01	NC_023114	151007
302	Helianthus strumosus isolate DB31	NC_023113	151044
303	Helianthus tuberosus isolate DB16	NC_023112	151047
304	Heliconia collinsiana	NC_020362	161907
305	Helictochloa hookeri voucher CAN:Saarela 18359	NC_027469	134975
306	Heloniopsis tubiflora	NC_027159	158229
307	Hesperocyparis glabra	NC_026297	126993
308	Hevea brasiliensis	NC_015308	161191
309	Hibiscus syriacus	NC_026909	161019
310	Hickelia madagascariensis voucher K:S. Dransfield:1349	NC_026962	138276
311	Hierochloe odorata voucher A:E.A. Kellogg s.n.	NC_027475	136395
312	Hirtella physophora	NC_024066	162955
313	Hirtella racemosa	NC_024060	162891
314	Hordeum jubatum voucher CAN:Saarela 18478	NC_027476	136826
315	Hordeum vulgare subsp. vulgare	NC_008590	136462
316	Huperzia lucidula	NC_006861	154373
317	Hypseocharis bilobata	NC_023260	165002
318	Illicium oligandrum	NC_009600	148553
319	Indigofera tinctoria	NC_026680	158367
320	Indocalamus longiauritus	NC_015803	139668
321	Indocalamus wilsonii	NC_024720	139962
322	Indosasa sinica	NC_024721	139660
323	Iochroma loxense	NC_026726	157002
324	Iochroma nitidum	NC_026567	156574
325	Iochroma stenanthum	NC_026574	156858
326	Iochroma tingoanum	NC_027177	156823
327	Ipomoea batatas cultivar Xushu 18	NC_026703	161303
328	Ipomoea purpurea	NC_009808	162046
329	Iris gatesii voucher T06-52	NC_024936	153441
330	Isachne distichophylla	NC_025236	135782
331	Isoetes flaccida	NC_014675	145303
332	Jacobaea vulgaris	NC_015543	150689
333	Jasminum nudiflorum	NC_008407	165121
334	Jatropha curcas	NC_012224	163856
335	Juniperus bermudiana	NC_024021	127659
336	Juniperus monosperma	NC_024022	127744
337	Juniperus scopulorum	NC_024023	127774
338	Juniperus virginiana	NC_024024	127770
339	Kalopanax septemlobus	NC_022814	156413
340	Keteleeria davidiana	NC_011930	117720
341	Klebsormidium flaccidum culture-collection SAG:121.8	NC_024167	176832
342	Koliella corcontica culture-collection SAG:24.84	NC_025536	117543
343	Lactuca sativa	NC_007578	152765
344	Larix decidua	NC_016058	122474
345	Lathyrus clymenum	NC_027148	121263
346	Lathyrus davidii	NC_027073	123895
347	Lathyrus graminifolius	NC_027074	122438
348	Lathyrus inconspicuus	NC_027149	123153
349	Lathyrus japonicus	NC_027075	124242
350	Lathyrus littoralis	NC_027076	123734
351	Lathyrus ochroleucus	NC_027077	123911
352	Lathyrus odoratus cultivar Cupani	NC_027150	120289
353	Lathyrus palustris	NC_027078	124287
354	Lathyrus pubescens	NC_027079	126421
355	Lathyrus sativus	NC_014063	121020
356	Lathyrus tingitanus	NC_027151	122165
357	Lathyrus venosus	NC_027080	125459
358	Lecomtella madagascariensis, specimen voucher K:MSV603	NC_024106	139073
359	Leersia tisserantii	NC_016677	136551
360	Lemna minor	NC_010109	165955
361	Lens culinaris cultivar Northfield	NC_027152	122967
362	Lepidium virginicum	NC_009273	154743
363	Lepidozamia peroffskyana	NC_027513	165939
364	Libidibia coriaria	NC_026677	158045
365	Licania alba	NC_024064	162467
366	Licania heteromorpha	NC_024062	162833
367	Licania sprucei	NC_024065	162228
368	Lilium hansonii	NC_027674	152655
369	Lilium sp. KHK-2014	NC_027679	152715
370	Lilium superbum voucher NCU:Chase, M. W.:112	NC_026787	152069
371	Lilium tsingtauense voucher KNU IT No. 121054-1 from South Korea	NC_027675	152710
372	Lindenbergia philippensis	NC_022859	155103
373	Liquidambar formosana	NC_023092	160410
374	Liriodendron tulipifera	NC_008326	159886
375	Lithocarpus balansae	NC_026577	161020
376	Lobularia maritima	NC_009274	152659
377	Lolium multiflorum	NC_019651	135175
378	Lolium perenne	NC_009950	135282
379	Lonicera japonica	NC_026839	155078
380	Lotus japonicus	NC_002694	150519
381	Lupinus albus	NC_026681	154140
382	Lupinus luteus	NC_023090	151894
383	Luzuriaga radicans	NC_025333	157885
384	Lygodium japonicum	NC_022136	157260
385	Lysimachia coreana voucher YNUH:YNUHPG002	NC_026197	155386
386	Macadamia integrifolia	NC_025288	159714
387	Macrozamia mountperriensis	NC_027511	166341
388	Magnolia cathcartii	NC_023234	159950
389	Magnolia dealbata	NC_023235	160002
390	Magnolia denudata	NC_018357	160053
391	Magnolia grandiflora voucher NJ016	NC_020318	159623
392	Magnolia kobus	NC_023237	159443
393	Magnolia kwangsiensis	NC_015892	159667
394	Magnolia liliifera	NC_023238	158177
395	Magnolia officinalis	NC_020316	160183
396	Magnolia officinalis subsp. biloba voucher SC001	NC_020317	160105
397	Magnolia pyramidata	NC_023236	160025
398	Magnolia salicifolia	NC_023240	160093
399	Magnolia sinica	NC_023241	160044
400	Magnolia sprengeri	NC_023242	160033
401	Magnolia tripetala	NC_024027	160037
402	Magnolia yunnanensis	NC_024545	160085
403	Manihot esculenta	NC_010433	161453
404	Mankyua chejuensis	NC_017006	146221
405	Marchantia polymorpha	NC_001319	121024
406	Marsilea crenata	NC_022137	151628
407	Masdevallia coccinea	NC_026541	157423
408	Masdevallia picturata	NC_026777	156045
409	Medicago hybrida	NC_027153	125208
410	Medicago papillosa	NC_027154	125203
411	Medicago truncatula	NC_003119	124033
412	Megaleranthis saniculifolia	NC_012615	159924
413	Melianthus villosus	NC_023256	156510
414	Melica subulata voucher CAN:Saarela 836	NC_027478	134765
415	Mesostigma viride	NC_002186	118360
416	Mesotaenium endlicherianum culture-collection SAG:12.97	NC_024169	142017
417	Metapanax delavayi	NC_022812	156343
418	Metasequoia glyptostroboides	NC_027423	131887
419	Michelia odora	NC_023239	160070
420	Millettia pinnata	NC_016708	152968
421	Monachather paradoxus	NC_025237	137625
422	Monsonia speciosa	NC_014582	128787
423	Morus indica	NC_008359	158484
424	Morus mongolica	NC_025772	158459
425	Morus notabilis	NC_027110	158680
426	Musa textilis	NC_022926	161347
427	Nageia nagi	NC_023120	133722
428	Najas flexilis	NC_021936	156366
429	Nandina domestica	NC_008336	156599
430	Nasturtium officinale	NC_009275	155105
431	Nelumbo lutea	NC_015605	163206
432	Nelumbo nucifera	NC_025339	163330
433	Neottia nidus-avis	NC_016471	92060
434	Neyraudia reynaudiana	NC_024262	135367
435	Nicotiana sylvestris	NC_007500	155941
436	Nicotiana tabacum	NC_001879	155943
437	Nicotiana tomentosiformis	NC_007602	155745
438	Nicotiana undulata	NC_016068	155863
439	Nothoceros aenigmaticus	NC_020259	153208
440	Nuphar advena	NC_008788	160866
441	Nyholmiella obtusifolia	NC_026979	122895
442	Nymphaea alba	NC_006050	159930
443	Nymphaea mexicana	NC_024542	159962
444	Oenothera argillicola	NC_010358	165055
445	Oenothera biennis	NC_010361	164807
446	Oenothera elata subsp. hookeri plastid plastome I	NC_002693	165728
447	Oenothera glazioviana	NC_010360	165225
448	Oenothera parviflora	NC_010362	163365
449	Olea europaea	NC_013707	155888
450	Olea europaea subsp. cuspidata	NC_015604	155862
451	Olea europaea subsp. europaea	NC_015401	155875
452	Olea europaea subsp. maroccana	NC_015623	155896
453	Olea woodiana subsp. woodiana	NC_015608	155942
454	Oligostachyum shiuyingianum	NC_024722	139647
455	Olimarabidopsis pumila	NC_009267	154737
456	Olmeca reflexa voucher Francisco Botanical Garden 312	NC_026965	136213
457	Olyra latifolia	NC_024165	136785
458	Oncidium Gower Ramsey	NC_014056	146484
459	Ophioglossum californicum	NC_020147	138270
460	Orobanche californica, specimen voucher PAC:S.Wicke Oc54	NC_025651	120840
461	Orobanche crenata, specimen voucher BONN:S. Wicke OC41	NC_024845	87529
462	Orthotrichum rogeri	NC_026212	123363
463	Oryza australiensis isolate 86524	NC_024608	135224
464	Oryza barthii isolate 103590	NC_027460	134674
465	Oryza glaberrima	NC_024175	132629
466	Oryza glumipatula	NC_027461	134583
467	Oryza longistaminata isolate 103905	NC_027462	134567
468	Oryza meridionalis	NC_016927	134558
469	Oryza nivara	NC_005973	134494
470	Oryza officinalis	NC_027463	134911
471	Oryza punctata voucher GEN1233_2	NC_027676	134604
472	Oryza rufipogon	NC_017835	134544
473	Oryza sativa Japonica Group	NC_001320	134525
474	Oryzopsis asperifolia voucher CAN:Saarela 430	NC_027479	134281
475	Osmundastrum cinnamomeum	NC_024157	142812
476	Pachycladon cheesemanii	NC_021102	154498
477	Pachycladon enysii	NC_018565	154896
478	Pachyrhizus erosus	NC_026682	151947
479	Paeonia obovata	NC_026076	152698
480	Panax ginseng	NC_006290	156318
481	Panax notoginseng	NC_026447	156387
482	Panax quinquefolius	NC_027456	156088
483	Panicum virgatum	NC_015990	139619
484	Paphiopedilum armeniacum	NC_026779	162682
485	Paphiopedilum niveum	NC_026776	159108
486	Pariana campestris	NC_027491	140120
487	Parinari campestris	NC_024067	162637
488	Paris verticillata voucher KWU02222	NC_024560	157379
489	Parthenium argentatum	NC_013553	152803
490	Pelargonium alternans	NC_023261	173374
491	Pelargonium x hortorum	NC_008454	217942
492	Pellia endiviifolia	NC_019628	120546
493	Pentactina rupicola	NC_016921	156612
494	Penthorum chinense	NC_023086	156686
495	Petrosavia stellaris	NC_023356	103835
496	Phaenosperma globosum voucher BH:J.I. Davis 779	NC_027480	137897
497	Phalaenopsis aphrodite subsp. formosana	NC_007499	148964
498	Phalaenopsis equestris	NC_017609	148959
499	Phalaenopsis hybrid cultivar Tiny Star	NC_025593	148918
500	Phalaris arundinacea voucher CAN:Saarela 973	NC_027481	135753
501	Pharus lappulaceus	NC_023245	141928
502	Pharus latifolius	NC_021372	142077
503	Phaseolus vulgaris	NC_009259	150285
504	Phleum alpinum voucher CAN:Saarela 1234	NC_027482	135568
505	Phoenix dactylifera	NC_013991	158462
506	Phragmites australis	NC_022958	137561
507	Phyllostachys edulis	NC_015817	139679
508	Phyllostachys nigra var. henonis	NC_015826	139839
509	Phyllostachys propinqua	NC_016699	139704
510	Phyllostachys sulphurea	NC_024669	139731
511	Physalis peruviana	NC_026570	156706
512	Physcomitrella patens subsp. patens	NC_005087	122890
513	Picea abies	NC_021456	124084
514	Picea morrisonicola	NC_016069	124168
515	Picea sitchensis	NC_011152	120176
516	Pinellia ternata	NC_027681	164013
517	Pinus contorta	NC_011153	120438
518	Pinus gerardiana	NC_011154	117618
519	Pinus koraiensis	NC_004677	117190
520	Pinus krempfii	NC_011155	116989
521	Pinus lambertiana	NC_011156	117239
522	Pinus massoniana	NC_021439	119739
523	Pinus monophylla	NC_011158	116479
524	Pinus nelsonii	NC_011159	116834
525	Pinus strobus	NC_026302	115576
526	Pinus taeda	NC_021440	121530
527	Pinus taiwanensis voucher Ptaiwanensis14	NC_027415	119741
528	Pinus thunbergii	NC_001631	119707
529	Piper cenocladum	NC_008457	160624
530	Pisum sativum	NC_014057	122169
531	Platanus occidentalis	NC_008335	161791
532	Pleioblastus maculatus	NC_024723	139720
533	Poa palustris voucher CAN:Saarela 1080	NC_027484	135446
534	Podocarpus lambertii	NC_023805	133734
535	Podocarpus totara	NC_020361	133259
536	Podococcus barteri	NC_027276	157688
537	Populus alba	NC_008235	156505
538	Populus balsamifera	NC_024735	157094
539	Populus euphratica	NC_024747	156766
540	Populus fremontii	NC_024734	157446
541	Populus tremula clone W52	NC_027425	156067
542	Populus trichocarpa	NC_009143	157033
543	Praxelis clematidea	NC_023833	151410
544	Premna microphylla	NC_026291	155293
545	Primula poissonii	NC_024543	151664
546	Prinsepia utilis	NC_021455	156328
547	Prosopis glandulosa	NC_026683	163040
548	Prunus kansuensis	NC_023956	157736
549	Prunus maximowiczii isolate 2014-P4	NC_026981	157852
550	Prunus mume isolate BJFU1210120008	NC_023798	157712
551	Prunus padus isolate 2014-P17	NC_026982	158955
552	Prunus persica	NC_014697	157790
553	Prunus yedoensis isolate 2014-P1	NC_026980	157859
554	Pseudophoenix vinifera	NC_020364	157829
555	Pseudotsuga sinensis var. wilsoniana	NC_016064	122513
556	Psilotum nudum	NC_003386	138829
557	Pteridium aquilinum subsp. aquilinum	NC_014348	152362
558	Ptilidium pulcherrimum	NC_015402	119007
559	Puccinellia nuttalliana	NC_027485	135353
560	Pyrus pyrifolia	NC_015996	159922
561	Pyrus spinosa, isolate PYR002	NC_023130	159161
562	Quercus aliena	NC_026790	160921
563	Quercus aquifolioides	NC_026913	160415
564	Quercus rubra	NC_020152	161304
565	Quercus spinosa	NC_026907	160825
566	Ranunculus macranthus	NC_008796	155129
567	Raphanus sativus	NC_024469	153368
568	Ravenala madagascariensis	NC_022927	166170
569	Retrophyllum piresii	NC_024827	133291
570	Rheum palmatum	NC_027728	161541
571	Rhizanthella gardneri	NC_014874	59190
572	Rhynchoryza subulata	NC_016718	136303
573	Ricinus communis	NC_016736	163161
574	Robinia pseudoacacia	NC_026684	154835
575	Rosmarinus officinalis	NC_027259	152462
576	Roya anglica culture-collection ACOI:799	NC_024168	138275
577	Sabal domingensis	NC_026444	157835
578	Saccharum hybrid cultivar NCo 310	NC_006084	141182
579	Saccharum hybrid cultivar SP-80-3280	NC_005878	141182
580	Salicornia bigelovii	NC_027226	153076
581	Salicornia brachiata	NC_027224	153324
582	Salicornia europaea	NC_027225	153232
583	Salix interior isolate BPL-EX1	NC_024681	156620
584	Salix purpurea	NC_026722	155590
585	Salix suchowensis	NC_026462	155214
586	Salvia miltiorrhiza	NC_020431	151328
587	Sanionia uncinata	NC_025668	124374
588	Sapindus mukorossi	NC_025554	160481
589	Saracha punctata	NC_026694	156925
590	Sarocalamus faberi	NC_024713	139629
591	Sartidia dewinteri	NC_027147	138074
592	Sartidia perrieri	NC_027146	138471
593	Schefflera delavayi	NC_022813	156341
594	Schwalbea americana	NC_023115	160910
595	Sciaphila densiflora	NC_027659	21485
596	Scrophularia takesimensis voucher Choi 20140001	NC_026202	152425
597	Scutellaria baicalensis	NC_027262	152731
598	Secale cereale	NC_021761	114843
599	Sedum sarmentosum	NC_023085	150448
600	Sedum takesimense	NC_026065	147048
601	Selaginella moellendorffii	NC_013086	143780
602	Sesamum indicum	NC_016433	153324
603	Seseli montanum	NC_027451	147823
604	Setaria italica	NC_022850	135516
605	Silene chalcedonica	NC_023359	148081
606	Silene conica	NC_016729	147208
607	Silene conoidea	NC_023358	147896
608	Silene latifolia	NC_016730	151736
609	Silene noctiflora	NC_016728	151639
610	Silene paradoxa	NC_023360	151632
611	Silene vulgaris	NC_016727	151583
612	Sinopodophyllum hexandrum voucher SHEX20150512	NC_027732	157940
613	Solanum bulbocastanum	NC_007943	155371
614	Solanum cheesmaniae isolate TS-199	NC_026876	155520
615	Solanum chilense isolate TS-408	NC_026877	155528
616	Solanum galapagense isolate TS-208	NC_026878	155474
617	Solanum habrochaites isolate TS-407	NC_026879	155465
618	Solanum lycopersicum	NC_007898	155461
619	Solanum neorickii isolate TS-146	NC_026880	155513
620	Solanum pennellii	NC_024584	155381
621	Solanum peruvianum isolate TS-404	NC_026881	155561
622	Solanum pimpinellifolium isolate TS-415	NC_026882	155442
623	Solanum tuberosum	NC_008096	155296
624	Sorghum bicolor	NC_008602	140754
625	Sorghum timorense	NC_023800	140629
626	Spinacia oleracea	NC_002202	150725
627	Spirodela polyrhiza	NC_015891	168788
628	Sporobolus maritimus	NC_027650	135592
629	Stangeria eriopus	NC_026041	163548
630	Staurastrum punctulatum	NC_008116	157089
631	Stipa hymenoides voucher CAN:Saarela 725	NC_027464	137742
632	Stockwellia quadrifida	NC_022414	159561
633	Syntrichia ruralis	NC_012052	122630
634	Taiwania cryptomerioides	NC_016065	132588
635	Taiwania flousiana	NC_021441	131413
636	Tamarindus indica	NC_026685	159551
637	Taxus mairei voucher NN014	NC_020321	127665
638	Tectona grandis	NC_020098	153953
639	Tetracentron sinense	NC_021425	164467
640	Tetraphis pellucida	NC_024291	127489
641	Thalictrum coreanum	NC_026103	155088
642	Thamnocalamus spathiflorus	NC_024724	139778
643	Theobroma cacao	NC_014676	160619
644	Thysanolaena latifolia	NC_025238	140097
645	Torreyochloa pallida voucher CAN:Saarela 1110	NC_027486	136104
646	Trachelium caeruleum	NC_010442	162321
647	Trifolium aureum	NC_024035	126970
648	Trifolium boissieri	NC_025743	125740
649	Trifolium glanduliferum	NC_025744	126149
650	Trifolium grandiflorum	NC_024034	125628
651	Trifolium meduseum	NC_024166	142595
652	Trifolium repens	NC_024036	132120
653	Trifolium strictum	NC_025745	125834
654	Trifolium subterraneum	NC_011828	144763
655	Trigonobalanus doichangensis	NC_023959	159938
656	Trillium cuneatum voucher TENN:Floden 462	NC_027185	156610
657	Trillium decumbens	NC_027282	158552
658	Trillium maculatum	NC_027738	157359
659	Trillium tschonoskii	NC_027739	156852
660	Trisetum cernuum voucher CAN:Saarela 876	NC_027487	135539
661	Trithuria inconspicua	NC_020372	165389
662	Triticum aestivum	NC_002762	134545
663	Triticum macha	NC_025955	135899
664	Triticum monococcum	NC_021760	116399
665	Triticum timopheevii cultivar Triticum timopheevii timopheevii Tim01	NC_024764	136157
666	Triticum turgidum cultivar Triticum turgidum carthlicum TA2836	NC_024814	135835
667	Triticum urartu	NC_021762	115773
668	Trochodendron aralioides	NC_021426	165945
669	Typha latifolia	NC_013823	161572
670	UNVERIFIED: Lasthenia burkei	NC_025667	150944
671	UNVERIFIED: Populus cathayana	NC_027091	155449
672	UNVERIFIED: Populus yunnanensis	NC_027092	155776
673	Utricularia gibba	NC_021449	152113
674	Utricularia macrorhiza	NC_025653	153228
675	Vaccinium macrocarpon	NC_019616	176045
676	Vanilla planifolia	NC_026778	148011
677	Veratrum patulum	NC_022715	153699
678	Vicia sativa	NC_027155	122467
679	Vigna angularis	NC_021091	151683
680	Vigna radiata	NC_013843	151271
681	Vigna unguiculata	NC_018051	152415
682	Viola seoulensis	NC_026986	156507
683	Vitis rotundifolia	NC_023790	160891
684	Vitis vinifera	NC_007957	160928
685	Viviania marifolia	NC_023259	157291
686	Welwitschia mirabilis	NC_010654	119726
687	Wisteria floribunda voucher IRGC105690 from South Korea	NC_027677	130960
688	Wolffia australiana	NC_015899	168704
689	Wolffiella lingulata	NC_015894	169337
690	Wollemia nobilis voucher AF20030492AC	NC_027235	145630
691	Xerophyllum tenax	NC_027158	156746
692	Yushania levigata	NC_024725	139633
693	Zamia furfuracea	NC_026040	164953
694	Zea mays	NC_001666	140384
695	Zingiber spectabile	NC_020363	155890
696	Zizania aquatica voucher CAN:Saarela:20870	NC_026967	136364
697	Zygnema circumcarinatum	NC_008117	165372
Average size			147444
