# Supplementary material for: Draft genome sequence of bitter gourd (Momordica charantia), a vegetable and medicinal plant in tropical and subtropical regions
Source: DNA Res. 2016 Dec 17;24(1):51–8. doi: 10.1093/dnares/dsw047 (PMC5381343; doi:10.1093/dnares/dsw047)
Supplement: Supplementary Data [file dsw047_Supp.zip › Suppl Tab S4.xlsx]

## Sheet: Sheet1
Supplementary Table S4. Similarities of putative scaffolds for mitochondrial or chloroplast genome with organelle genome sequences in other plant species*
	scaffold ID	length (bp)	Results of BLAST search
			Genome (Accession number)	Query coverage	E value	Identity
Mitochondrial genome	scaffold1	312781	Citrullus lanatus mitochondrion, complete genome (NC_014043.1)	0.76	0	0.98
Chloroplast genome	scaffold1	131815	Gynostemma pentaphyllum chloroplast, complete genome (KX014626)	0.95	0	0.98
			Cucumis sativus strain CHIPPER chloroplast, complete genome (DQ865976)	0.94	0	0.98
	scaffold2	1225	Lagenaria siceraria isolate Tularosa_Cave chloroplast, partial genome (KJ399882)	0.88	0	0.88
	scaffold3	7619	Cucumis melo subsp. melo chloroplast, complete genome (NC_015983.1)	0.1	0	0.93
*Scaffold sequences of bitte gourd organelle genome were applied to BLAST searchng against known mitochondrial or chlosoplast genome sequences in other plant species.
