# Supplementary material for: Draft genome sequence of bitter gourd (Momordica charantia), a vegetable and medicinal plant in tropical and subtropical regions
Source: DNA Res. 2016 Dec 17;24(1):51–8. doi: 10.1093/dnares/dsw047 (PMC5381343; doi:10.1093/dnares/dsw047)
Supplement: Supplementary Data [file dsw047_Supp.zip › Suppl Tab S5.xlsx]

## Sheet: Sheet1
Supplementary Table S5. Genes predicted in bitter gourd (OHB3-1) scaffold sequences using FGENESH.
scaffold ID	gene ID	strand (+ for direct or - for complementary)	Type*	start position**	end position**	score for CDS prediction (log10)	length of exon (bp)
scaffold_0	MOMC0_1g	-	PolA	1805
	MOMC0_1g	-	CDSl	1950	2143	8.88	192
	MOMC0_1g	-	CDSf	3531	3717	22.11	186
	MOMC0_1g	-	TSS	5587
	MOMC0_2g	+	TSS	16377
	MOMC0_2g	+	CDSf	17441	17866	32.44	426
	MOMC0_2g	+	CDSi	19017	19231	11.71	213
	MOMC0_2g	+	CDSi	19720	19870	33.42	150
	MOMC0_2g	+	CDSi	20390	20581	26.11	192
	MOMC0_2g	+	CDSi	21192	21354	10.13	162
	MOMC0_2g	+	CDSi	21489	21727	13.29	237
	MOMC0_2g	+	CDSi	22129	22308	20.72	180
	MOMC0_2g	+	CDSi	22441	22563	5.8	123
	MOMC0_2g	+	CDSl	22887	23195	28.67	309
	MOMC0_2g	+	PolA	23558
	MOMC0_3g	+	TSS	26612
	MOMC0_3g	+	CDSo	27412	27627	21.73	216
	MOMC0_3g	+	PolA	27712
	MOMC0_4g	-	PolA	29573
	MOMC0_4g	-	CDSl	30137	30287	6.63	150
	MOMC0_4g	-	CDSi	30339	30421	2.8	81
	MOMC0_4g	-	CDSf	30488	30589	8.84	102
	MOMC0_4g	-	TSS	30740
	MOMC0_5g	+	TSS	32351
	MOMC0_5g	+	CDSo	32414	32671	15.65	258
	MOMC0_5g	+	PolA	32947
	MOMC0_6g	-	PolA	39280
	MOMC0_6g	-	CDSl	39285	39458	15.44	174
	MOMC0_6g	-	CDSi	39630	39784	10.6	153
	MOMC0_6g	-	CDSi	40036	40152	10.46	114
	MOMC0_6g	-	CDSi	40232	42245	156.56	2013
	MOMC0_6g	-	CDSf	42342	42434	9.31	93
	MOMC0_6g	-	TSS	44159
	MOMC0_7g	-	PolA	45071
	MOMC0_7g	-	CDSl	45317	45516	3	198
	MOMC0_7g	-	CDSf	45976	46087	11.98	111
	MOMC0_7g	-	TSS	46102
	MOMC0_8g	-	PolA	48521
	MOMC0_8g	-	CDSo	49585	50898	179.79	1314
	MOMC0_8g	-	TSS	51070
	MOMC0_9g	+	TSS	53438
	MOMC0_9g	+	CDSf	54302	54420	8.59	117
	MOMC0_9g	+	CDSi	54987	57846	166.08	2859
	MOMC0_9g	+	CDSi	58443	58564	-0.95	120
	MOMC0_9g	+	CDSi	58827	58866	4.78	39
	MOMC0_9g	+	CDSi	59174	59285	-5.53	111
	MOMC0_9g	+	CDSi	60195	60277	5.9	81
	MOMC0_9g	+	CDSi	60630	60871	14.55	240
	MOMC0_9g	+	CDSi	61468	61554	6.76	84
	MOMC0_9g	+	CDSi	62377	62476	21.73	99
	MOMC0_9g	+	CDSi	63437	63548	6.71	111
	MOMC0_9g	+	CDSl	63737	64095	31.4	357
	MOMC0_9g	+	PolA	64733
	MOMC0_10g	+	TSS	64782
	MOMC0_10g	+	CDSf	65363	65736	31.97	372
	MOMC0_10g	+	CDSi	66074	66283	12.04	207
	MOMC0_10g	+	CDSi	66366	66448	1.79	81
	MOMC0_10g	+	CDSi	66504	66633	2.82	126
	MOMC0_10g	+	CDSi	66766	66834	1.74	66
	MOMC0_10g	+	CDSi	67803	67862	9.88	57
	MOMC0_10g	+	CDSl	68435	68603	13.48	168
	MOMC0_10g	+	PolA	68699
	MOMC0_11g	+	TSS	88277
	MOMC0_11g	+	CDSo	88688	88990	18.06	303
	MOMC0_11g	+	PolA	89325
	MOMC0_12g	+	TSS	92848
	MOMC0_12g	+	CDSf	93250	94116	114.79	867
	MOMC0_12g	+	CDSi	94497	94744	26.2	246
	MOMC0_12g	+	CDSi	94810	94980	14.28	168
	MOMC0_12g	+	CDSi	95065	95398	33.19	333
	MOMC0_12g	+	CDSi	95487	95691	29.46	204
	MOMC0_12g	+	CDSi	95795	95901	6.12	105
	MOMC0_12g	+	CDSi	96015	96146	15.03	132
	MOMC0_12g	+	CDSl	97454	97672	19.64	219
	MOMC0_12g	+	PolA	97947
	MOMC0_13g	+	TSS	102341
	MOMC0_13g	+	CDSf	102895	103411	67.82	516
	MOMC0_13g	+	CDSl	103531	103538	-6.87	6
	MOMC0_13g	+	PolA	103837
	MOMC0_14g	+	TSS	118209
	MOMC0_14g	+	CDSf	118576	118743	24.64	168
	MOMC0_14g	+	CDSi	119194	119585	44.58	390
	MOMC0_14g	+	CDSi	119744	119828	16.61	84
	MOMC0_14g	+	CDSi	120241	120463	29.36	222
	MOMC0_14g	+	CDSi	120623	120726	13.48	102
	MOMC0_14g	+	CDSi	120854	120941	3.4	87
	MOMC0_14g	+	CDSi	121057	121211	18.28	153
	MOMC0_14g	+	CDSi	121752	122804	121.63	1053
	MOMC0_14g	+	CDSi	122851	123237	44.71	387
	MOMC0_14g	+	CDSl	123324	123620	38.43	297
	MOMC0_14g	+	PolA	124231
	MOMC0_15g	+	TSS	124265
	MOMC0_15g	+	CDSf	124725	125005	28.43	279
	MOMC0_15g	+	CDSi	125944	126031	3.65	87
	MOMC0_15g	+	CDSi	126122	126281	12.79	159
	MOMC0_15g	+	CDSi	126394	126611	25.2	216
	MOMC0_15g	+	CDSi	127486	127781	9.72	294
	MOMC0_15g	+	CDSi	128013	128241	2.65	228
	MOMC0_15g	+	CDSi	128324	128462	12.61	138
	MOMC0_15g	+	CDSi	128636	128832	19.46	195
	MOMC0_15g	+	CDSi	128917	129006	18.75	90
	MOMC0_15g	+	CDSl	129081	129212	5.98	132
	MOMC0_15g	+	PolA	130243
	MOMC0_16g	-	PolA	130467
	MOMC0_16g	-	CDSo	130551	132413	156.36	1863
	MOMC0_16g	-	TSS	132760
	MOMC0_17g	-	PolA	134688
	MOMC0_17g	-	CDSl	134781	135008	10.05	228
	MOMC0_17g	-	CDSi	135504	135653	16.33	150
	MOMC0_17g	-	CDSi	135742	135890	8.41	147
	MOMC0_17g	-	CDSi	136475	136632	8.62	156
	MOMC0_17g	-	CDSi	136784	136845	1.66	60
	MOMC0_17g	-	CDSi	136972	137163	25.97	192
	MOMC0_17g	-	CDSi	137437	137571	10.87	135
	MOMC0_17g	-	CDSi	137915	137987	-1.46	72
	MOMC0_17g	-	CDSf	138604	138710	12.25	105
	MOMC0_17g	-	TSS	138923
	MOMC0_18g	+	TSS	139163
	MOMC0_18g	+	CDSo	139738	141510	255.71	1773
	MOMC0_18g	+	PolA	141664
	MOMC0_19g	-	PolA	141988
	MOMC0_19g	-	CDSl	142393	142440	-0.18	48
	MOMC0_19g	-	CDSi	142673	142742	16.1	69
	MOMC0_19g	-	CDSi	142801	142970	11.42	168
	MOMC0_19g	-	CDSi	143169	143285	8.67	117
	MOMC0_19g	-	CDSi	143385	143466	8.37	81
	MOMC0_19g	-	CDSi	143854	143930	9.49	75
	MOMC0_19g	-	CDSi	144253	144309	7.23	57
	MOMC0_19g	-	CDSi	144728	144778	0.68	51
	MOMC0_19g	-	CDSi	145738	145800	16.15	63
	MOMC0_19g	-	CDSi	145878	145937	11.38	60
	MOMC0_19g	-	CDSi	146148	146201	11.98	54
	MOMC0_19g	-	CDSf	146384	146566	19.9	183
	MOMC0_19g	-	TSS	147103
	MOMC0_20g	+	TSS	147704
	MOMC0_20g	+	CDSf	147769	148581	116.53	813
	MOMC0_20g	+	CDSi	148675	148821	31.79	147
	MOMC0_20g	+	CDSi	148933	149037	10.14	105
	MOMC0_20g	+	CDSi	149611	150078	58.48	468
	MOMC0_20g	+	CDSl	150117	150314	12.31	198
	MOMC0_20g	+	PolA	150542
	MOMC0_21g	-	PolA	150560
	MOMC0_21g	-	CDSo	150713	151537	95.6	825
	MOMC0_21g	-	TSS	151549
	MOMC0_22g	+	TSS	161874
	MOMC0_22g	+	CDSf	161940	162323	41.23	384
	MOMC0_22g	+	CDSi	162718	162804	11.91	87
	MOMC0_22g	+	CDSi	162883	162972	13.9	90
	MOMC0_22g	+	CDSi	163719	163813	5.5	93
	MOMC0_22g	+	CDSi	163946	164006	6.64	60
	MOMC0_22g	+	CDSi	164127	164216	11.79	90
	MOMC0_22g	+	CDSi	165145	165207	9.7	63
	MOMC0_22g	+	CDSi	165375	165463	5.52	87
	MOMC0_22g	+	CDSl	165606	165702	8.26	96
	MOMC0_22g	+	PolA	166343
	MOMC0_23g	+	TSS	168091
	MOMC0_23g	+	CDSf	168752	169186	35.56	435
	MOMC0_23g	+	CDSi	169294	169380	4.85	87
	MOMC0_23g	+	CDSi	169497	169586	15.1	90
	MOMC0_23g	+	CDSi	170103	170197	8.31	93
	MOMC0_23g	+	CDSi	170662	170722	5.99	60
	MOMC0_23g	+	CDSi	171487	171576	5.25	90
	MOMC0_23g	+	CDSi	171717	171779	20.89	63
	MOMC0_23g	+	CDSl	172003	172089	-0.98	87
	MOMC0_23g	+	PolA	172934
	MOMC0_24g	+	TSS	174642
	MOMC0_24g	+	CDSf	175362	175595	27.11	234
	MOMC0_24g	+	CDSi	176292	176347	0.82	54
	MOMC0_24g	+	CDSi	176427	176551	7.34	123
	MOMC0_24g	+	CDSi	176957	177116	18.93	156
	MOMC0_24g	+	CDSi	177549	177976	42.55	426
	MOMC0_24g	+	CDSi	178103	178561	54.82	456
	MOMC0_24g	+	CDSi	178988	179093	14.85	102
	MOMC0_24g	+	CDSi	179547	179676	19.77	129
	MOMC0_24g	+	CDSi	179801	179900	7.5	99
	MOMC0_24g	+	CDSl	180575	180651	-3.73	75
	MOMC0_24g	+	PolA	180687
	MOMC0_25g	-	PolA	180987
	MOMC0_25g	-	CDSl	181556	181611	3.5	54
	MOMC0_25g	-	CDSi	182434	182553	10.57	117
	MOMC0_25g	-	CDSf	184100	184424	17.55	324
	MOMC0_25g	-	TSS	185228
	MOMC0_26g	-	PolA	187463
	MOMC0_26g	-	CDSl	187690	188352	50.44	663
	MOMC0_26g	-	CDSi	188469	188557	3.79	87
	MOMC0_26g	-	CDSi	188825	189034	17.89	207
	MOMC0_26g	-	CDSi	189279	189546	13.9	267
	MOMC0_26g	-	CDSi	189827	189972	10.26	144
	MOMC0_26g	-	CDSi	190094	190162	7.07	66
	MOMC0_26g	-	CDSf	190406	190478	7.35	72
	MOMC0_26g	-	TSS	191098
	MOMC0_27g	+	TSS	191936
	MOMC0_27g	+	CDSf	192418	192761	18.38	342
	MOMC0_27g	+	CDSi	192952	193179	12.74	225
	MOMC0_27g	+	CDSi	193323	193677	21.14	354
	MOMC0_27g	+	CDSi	193766	193893	11.77	126
	MOMC0_27g	+	CDSi	194006	194141	19.6	135
	MOMC0_27g	+	CDSl	194640	194879	30.32	240
	MOMC0_27g	+	PolA	194920
	MOMC0_28g	+	TSS	199532
	MOMC0_28g	+	CDSo	199838	200167	19.16	330
	MOMC0_28g	+	PolA	201177
	MOMC0_29g	+	TSS	201870
	MOMC0_29g	+	CDSo	202243	203598	102.51	1356
	MOMC0_29g	+	PolA	203753
	MOMC0_30g	-	PolA	208360
	MOMC0_30g	-	CDSl	208432	208739	65.29	306
	MOMC0_30g	-	CDSf	209116	209200	15.05	84
	MOMC0_30g	-	TSS	209263
	MOMC0_31g	-	PolA	212448
	MOMC0_31g	-	CDSo	212761	213063	15.12	303
	MOMC0_31g	-	TSS	213065
	MOMC0_32g	-	PolA	214675
	MOMC0_32g	-	CDSo	214733	214984	21.37	252
	MOMC0_32g	-	TSS	215054
	MOMC0_33g	+	TSS	220173
	MOMC0_33g	+	CDSf	220273	220345	11.3	72
	MOMC0_33g	+	CDSl	220435	220568	11.86	132
	MOMC0_33g	+	PolA	220870
	MOMC0_34g	-	PolA	224648
	MOMC0_34g	-	CDSl	224668	224940	43.55	273
	MOMC0_34g	-	CDSf	225911	226369	51.24	459
	MOMC0_34g	-	TSS	226536
	MOMC0_35g	+	TSS	229285
	MOMC0_35g	+	CDSf	229364	230001	49.16	636
	MOMC0_35g	+	CDSi	231456	231573	16.27	117
	MOMC0_35g	+	CDSl	231677	231901	11.42	225
	MOMC0_35g	+	PolA	232365
	MOMC0_36g	+	TSS	233162
	MOMC0_36g	+	CDSf	233704	234264	52.39	561
	MOMC0_36g	+	CDSi	235049	235288	14.66	240
	MOMC0_36g	+	CDSi	236066	236155	5.73	90
	MOMC0_36g	+	CDSi	236278	236427	11.32	150
	MOMC0_36g	+	CDSi	236569	236693	11.19	123
	MOMC0_36g	+	CDSi	238011	238140	16.36	129
	MOMC0_36g	+	CDSl	238282	238407	4.48	126
	MOMC0_36g	+	PolA	239303
	MOMC0_37g	-	PolA	239359
	MOMC0_37g	-	CDSl	239364	239763	44.76	399
	MOMC0_37g	-	CDSi	239927	240055	4.81	126
	MOMC0_37g	-	CDSi	240145	240382	20.31	234
	MOMC0_37g	-	CDSi	240480	240690	15.21	210
	MOMC0_37g	-	CDSi	240800	240918	9.21	117
	MOMC0_37g	-	CDSi	241018	241149	16.04	129
	MOMC0_37g	-	CDSi	241448	241646	18.19	198
	MOMC0_37g	-	CDSi	241725	242074	22.3	348
	MOMC0_37g	-	CDSi	242278	242327	3.8	48
	MOMC0_37g	-	CDSi	242775	242804	4.14	27
	MOMC0_37g	-	CDSi	242900	242965	0.77	63
	MOMC0_37g	-	CDSi	243064	243129	6.43	63
	MOMC0_37g	-	CDSi	243220	243288	4.12	66
	MOMC0_37g	-	CDSi	243899	243970	1.57	69
	MOMC0_37g	-	CDSi	244115	244186	11.2	69
	MOMC0_37g	-	CDSi	244263	244334	6.64	69
	MOMC0_37g	-	CDSi	244420	244491	3.92	69
	MOMC0_37g	-	CDSi	244905	244976	13.8	69
	MOMC0_37g	-	CDSi	245071	245139	8.34	66
	MOMC0_37g	-	CDSi	245665	245736	10.99	69
	MOMC0_37g	-	CDSf	245815	245990	12.83	174
	MOMC0_37g	-	TSS	247749
	MOMC0_38g	-	PolA	250105
	MOMC0_38g	-	CDSl	250424	250690	17.7	267
	MOMC0_38g	-	CDSi	250798	250948	15.26	150
	MOMC0_38g	-	CDSi	251032	251269	19.15	234
	MOMC0_38g	-	CDSi	251362	251416	-5.67	54
	MOMC0_38g	-	CDSi	251658	251776	6.93	117
	MOMC0_38g	-	CDSi	251949	252098	12.86	147
	MOMC0_38g	-	CDSi	252242	252440	12.18	198
	MOMC0_38g	-	CDSi	252579	252831	15.99	252
	MOMC0_38g	-	CDSi	253206	253244	4.51	36
	MOMC0_38g	-	CDSi	253600	253665	4.1	63
	MOMC0_38g	-	CDSi	253760	253834	9.57	72
	MOMC0_38g	-	CDSi	254103	254174	3.98	69
	MOMC0_38g	-	CDSi	254304	254375	9.98	69
	MOMC0_38g	-	CDSi	254536	254607	9.58	69
	MOMC0_38g	-	CDSi	254694	254765	6.82	69
	MOMC0_38g	-	CDSi	255189	255260	10.33	69
	MOMC0_38g	-	CDSi	255344	255415	6.25	69
	MOMC0_38g	-	CDSi	255519	255587	5.25	66
	MOMC0_38g	-	CDSi	256136	256207	8.49	69
	MOMC0_38g	-	CDSf	256338	256510	3.41	171
	MOMC0_38g	-	TSS	257163
	MOMC0_39g	-	PolA	262184
	MOMC0_39g	-	CDSl	262286	262696	45.72	411
	MOMC0_39g	-	CDSi	262792	262942	15.4	150
	MOMC0_39g	-	CDSi	263015	263252	11.94	234
	MOMC0_39g	-	CDSi	263350	263560	9.83	210
	MOMC0_39g	-	CDSi	263704	263822	4.46	117
	MOMC0_39g	-	CDSi	263980	264129	26.5	147
	MOMC0_39g	-	CDSi	264238	264436	17.89	198
	MOMC0_39g	-	CDSi	264922	265292	26.18	369
	MOMC0_39g	-	CDSi	265526	265575	8.39	48
	MOMC0_39g	-	CDSi	266088	266123	7.77	33
	MOMC0_39g	-	CDSi	266803	266877	3.6	72
	MOMC0_39g	-	CDSi	267112	267189	4.69	75
	MOMC0_39g	-	CDSi	267461	267532	3.97	69
	MOMC0_39g	-	CDSi	267618	267689	5.55	69
	MOMC0_39g	-	CDSi	267842	267913	3.78	69
	MOMC0_39g	-	CDSi	268390	268461	13.82	69
	MOMC0_39g	-	CDSi	268991	269062	11.7	69
	MOMC0_39g	-	CDSi	269160	269228	2.72	66
	MOMC0_39g	-	CDSi	269548	269619	5.32	69
	MOMC0_39g	-	CDSf	269697	269869	-0.77	171
	MOMC0_39g	-	TSS	269907
	MOMC0_40g	-	PolA	278412
	MOMC0_40g	-	CDSl	278652	279053	41.07	402
	MOMC0_40g	-	CDSi	279197	279347	27.42	150
	MOMC0_40g	-	CDSi	279430	279667	12.42	234
	MOMC0_40g	-	CDSi	279759	279969	9.42	210
	MOMC0_40g	-	CDSi	280112	280230	6.72	117
	MOMC0_40g	-	CDSi	280737	280874	18.42	135
	MOMC0_40g	-	CDSi	280995	281193	18.37	198
	MOMC0_40g	-	CDSi	281785	282143	37.64	357
	MOMC0_40g	-	CDSi	282260	282309	2.32	48
	MOMC0_40g	-	CDSi	282733	282771	6.34	36
	MOMC0_40g	-	CDSi	282864	282923	2.7	57
	MOMC0_40g	-	CDSi	283221	283295	6.74	72
	MOMC0_40g	-	CDSi	283788	283859	2.29	69
	MOMC0_40g	-	CDSi	283960	284031	6.6	69
	MOMC0_40g	-	CDSi	284132	284203	7.12	69
	MOMC0_40g	-	CDSi	284307	284378	5.92	69
	MOMC0_40g	-	CDSi	284461	284532	4.54	69
	MOMC0_40g	-	CDSi	284745	284816	8.61	69
	MOMC0_40g	-	CDSi	284894	284965	9.98	69
	MOMC0_40g	-	CDSi	285067	285135	2.98	66
	MOMC0_40g	-	CDSi	285317	285388	11.3	69
	MOMC0_40g	-	CDSf	285910	286085	15.86	174
	MOMC0_40g	-	TSS	286309
	MOMC0_41g	-	PolA	296254
	MOMC0_41g	-	CDSl	296424	296800	30.71	375
	MOMC0_41g	-	CDSf	296844	296913	3.71	69
	MOMC0_41g	-	TSS	297020
	MOMC0_42g	+	TSS	298561
	MOMC0_42g	+	CDSf	298831	298932	-5.14	102
	MOMC0_42g	+	CDSi	299010	299152	5.35	141
	MOMC0_42g	+	CDSi	299235	299306	10.63	69
	MOMC0_42g	+	CDSi	299398	299469	2.93	69
	MOMC0_42g	+	CDSi	299627	299698	5.24	69
	MOMC0_42g	+	CDSi	299798	299869	-0.25	69
	MOMC0_42g	+	CDSi	300111	300182	9.61	69
	MOMC0_42g	+	CDSi	300699	300770	7.53	69
	MOMC0_42g	+	CDSi	301424	301489	13.21	63
	MOMC0_42g	+	CDSi	301904	301969	8.42	63
	MOMC0_42g	+	CDSi	302173	302216	-1.23	42
	MOMC0_42g	+	CDSi	302540	302922	27.91	381
	MOMC0_42g	+	CDSi	303085	303280	23.05	195
	MOMC0_42g	+	CDSi	303378	303584	13.24	204
	MOMC0_42g	+	CDSi	303859	303977	11.1	117
	MOMC0_42g	+	CDSi	304067	304277	19.12	210
	MOMC0_42g	+	CDSi	304393	304630	11.45	234
	MOMC0_42g	+	CDSi	304879	305029	18.32	150
	MOMC0_42g	+	CDSl	305139	305585	50.5	447
	MOMC0_42g	+	PolA	306297
	MOMC0_43g	+	TSS	310514
	MOMC0_43g	+	CDSf	310842	310848	1.4	6
	MOMC0_43g	+	CDSi	311006	311055	-3.99	48
	MOMC0_43g	+	CDSi	311093	311164	8.6	72
	MOMC0_43g	+	CDSi	312514	312588	7.96	75
	MOMC0_43g	+	CDSi	312939	313078	4.57	138
	MOMC0_43g	+	CDSi	313410	313475	9.15	63
	MOMC0_43g	+	CDSi	313729	313764	0.9	33
	MOMC0_43g	+	CDSi	313824	313888	-2.99	63
	MOMC0_43g	+	CDSi	314114	314499	8.28	384
	MOMC0_43g	+	CDSi	314658	314853	28.04	195
	MOMC0_43g	+	CDSi	315206	315352	6.87	144
	MOMC0_43g	+	CDSi	315655	315773	11.98	117
	MOMC0_43g	+	CDSi	315861	316071	15.76	210
	MOMC0_43g	+	CDSi	316173	316410	17.11	234
	MOMC0_43g	+	CDSi	316725	316875	10.24	150
	MOMC0_43g	+	CDSi	317372	317662	27.47	291
	MOMC0_43g	+	CDSi	317751	317796	-1.77	45
	MOMC0_43g	+	CDSl	317972	318042	6.44	69
	MOMC0_43g	+	PolA	318126
	MOMC0_44g	+	TSS	327140
	MOMC0_44g	+	CDSf	328358	328373	4.49	15
	MOMC0_44g	+	CDSi	329075	329451	22.78	375
	MOMC0_44g	+	CDSi	329643	329838	13.53	195
	MOMC0_44g	+	CDSi	330086	330214	6.15	126
	MOMC0_44g	+	CDSi	330497	330615	8.29	117
	MOMC0_44g	+	CDSi	330705	330915	12.54	210
	MOMC0_44g	+	CDSi	331031	331268	25.48	234
	MOMC0_44g	+	CDSi	331586	331736	15.13	150
	MOMC0_44g	+	CDSi	332163	332456	20.81	294
	MOMC0_44g	+	CDSl	332650	332727	7.34	78
	MOMC0_44g	+	PolA	332807
	MOMC0_45g	+	TSS	335224
	MOMC0_45g	+	CDSf	336481	336507	-2.35	27
	MOMC0_45g	+	CDSi	336568	336683	3.36	114
	MOMC0_45g	+	CDSi	336755	336826	2.98	69
	MOMC0_45g	+	CDSi	336996	337067	6.06	69
	MOMC0_45g	+	CDSi	337178	337249	1.19	69
	MOMC0_45g	+	CDSi	337336	337407	6.3	69
	MOMC0_45g	+	CDSi	337502	337573	0.3	69
	MOMC0_45g	+	CDSi	337647	337722	-3.68	75
	MOMC0_45g	+	CDSl	338045	338245	10.96	201
	MOMC0_45g	+	PolA	338485
	MOMC0_46g	+	TSS	339332
	MOMC0_46g	+	CDSf	339985	340046	-2.49	60
	MOMC0_46g	+	CDSi	340094	340159	7.53	63
	MOMC0_46g	+	CDSi	340747	341152	18.79	405
	MOMC0_46g	+	CDSi	341281	341476	14.93	195
	MOMC0_46g	+	CDSi	342446	342592	14.03	144
	MOMC0_46g	+	CDSi	342800	342969	3.88	168
	MOMC0_46g	+	CDSi	343061	343271	14.39	210
	MOMC0_46g	+	CDSi	343386	343623	20.58	234
	MOMC0_46g	+	CDSi	344080	344230	7.15	150
	MOMC0_46g	+	CDSl	344552	344896	51.61	345
	MOMC0_46g	+	PolA	345291
	MOMC0_47g	+	TSS	347872
	MOMC0_47g	+	CDSf	348174	348337	2.7	162
	MOMC0_47g	+	CDSi	348568	348639	6.54	69
	MOMC0_47g	+	CDSi	348718	348954	6.45	234
	MOMC0_47g	+	CDSi	349038	349109	4.92	69
	MOMC0_47g	+	CDSi	349609	349680	5.97	69
	MOMC0_47g	+	CDSi	349776	349847	-0.44	69
	MOMC0_47g	+	CDSi	349926	349997	4.27	69
	MOMC0_47g	+	CDSl	350320	350515	18.43	195
	MOMC0_47g	+	PolA	351123
	MOMC0_48g	+	TSS	353670
	MOMC0_48g	+	CDSf	355630	355672	-2.78	42
	MOMC0_48g	+	CDSi	356065	356105	1.8	39
	MOMC0_48g	+	CDSi	356276	356671	26.75	396
	MOMC0_48g	+	CDSi	356799	356994	15.47	195
	MOMC0_48g	+	CDSi	357650	357790	13.18	138
	MOMC0_48g	+	CDSi	358058	358176	-0.03	117
	MOMC0_48g	+	CDSi	358271	358481	17.14	210
	MOMC0_48g	+	CDSi	358574	358811	12.63	234
	MOMC0_48g	+	CDSi	359514	359664	11.8	150
	MOMC0_48g	+	CDSl	359891	360241	43.72	351
	MOMC0_48g	+	PolA	360730
	MOMC0_49g	+	TSS	366321
	MOMC0_49g	+	CDSf	366676	366727	-2.16	51
	MOMC0_49g	+	CDSi	366944	367074	13.24	129
	MOMC0_49g	+	CDSi	367733	367971	12.81	237
	MOMC0_49g	+	CDSi	369521	369608	7.84	87
	MOMC0_49g	+	CDSl	369833	370117	34.19	285
	MOMC0_49g	+	PolA	370300
	MOMC0_50g	+	TSS	372352
	MOMC0_50g	+	CDSf	372621	372732	15.74	111
	MOMC0_50g	+	CDSi	373190	373379	11.08	186
	MOMC0_50g	+	CDSi	373458	373529	12.24	69
	MOMC0_50g	+	CDSi	373587	373683	4.49	96
	MOMC0_50g	+	CDSi	373786	373857	3.25	72
	MOMC0_50g	+	CDSi	373928	373999	5.64	72
	MOMC0_50g	+	CDSi	375085	375156	10.33	72
	MOMC0_50g	+	CDSi	375394	375479	-4.96	84
	MOMC0_50g	+	CDSi	375569	375640	9.33	69
	MOMC0_50g	+	CDSi	375723	375794	0.68	69
	MOMC0_50g	+	CDSi	376016	376087	10.36	69
	MOMC0_50g	+	CDSi	376744	376806	13.63	60
	MOMC0_50g	+	CDSi	377611	377651	-3.54	39
	MOMC0_50g	+	CDSi	377917	378293	22.2	375
	MOMC0_50g	+	CDSi	378474	378669	18.32	195
	MOMC0_50g	+	CDSi	378792	378950	7.48	156
	MOMC0_50g	+	CDSi	379417	379535	11.88	117
	MOMC0_50g	+	CDSi	379628	379838	14.72	210
	MOMC0_50g	+	CDSi	379941	380178	22.45	234
	MOMC0_50g	+	CDSi	380350	380500	17.61	150
	MOMC0_50g	+	CDSl	380841	381176	39.69	336
	MOMC0_50g	+	PolA	381539
	MOMC0_51g	-	PolA	381828
	MOMC0_51g	-	CDSl	381856	381972	9.8	117
	MOMC0_51g	-	CDSi	383192	383362	22.25	171
	MOMC0_51g	-	CDSi	383509	383694	17.29	186
	MOMC0_51g	-	CDSf	384350	384622	32.25	273
	MOMC0_51g	-	TSS	384714
	MOMC0_52g	+	TSS	387289
	MOMC0_52g	+	CDSf	387899	389864	157.93	1965
	MOMC0_52g	+	CDSl	389939	389994	-2.02	54
	MOMC0_52g	+	PolA	390863
	MOMC0_53g	+	TSS	410576
	MOMC0_53g	+	CDSf	410927	411320	28.56	393
	MOMC0_53g	+	CDSi	411795	411892	17.02	96
	MOMC0_53g	+	CDSi	412017	412405	28.01	387
	MOMC0_53g	+	CDSi	412738	412852	12.93	114
	MOMC0_53g	+	CDSi	412962	413063	15.08	102
	MOMC0_53g	+	CDSi	413403	413486	4.33	84
	MOMC0_53g	+	CDSi	413523	413637	-3.87	114
	MOMC0_53g	+	CDSi	414309	414397	6.91	87
	MOMC0_53g	+	CDSi	414610	414658	1.66	48
	MOMC0_53g	+	CDSi	415646	415746	14.32	99
	MOMC0_53g	+	CDSi	416045	416232	8.94	186
	MOMC0_53g	+	CDSi	416781	416898	14.43	117
	MOMC0_53g	+	CDSi	417433	417609	16.57	177
	MOMC0_53g	+	CDSi	417690	417812	11.49	123
	MOMC0_53g	+	CDSi	417907	417994	4.37	87
	MOMC0_53g	+	CDSi	418091	418221	17.67	129
	MOMC0_53g	+	CDSi	418321	418419	7.72	99
	MOMC0_53g	+	CDSl	418783	419163	48.21	381
	MOMC0_53g	+	PolA	419634
	MOMC0_54g	+	TSS	427589
	MOMC0_54g	+	CDSf	428035	428089	3.82	54
	MOMC0_54g	+	CDSi	428729	428765	5.77	33
	MOMC0_54g	+	CDSi	428887	429103	0.94	216
	MOMC0_54g	+	CDSi	429203	429361	10.31	159
	MOMC0_54g	+	CDSi	429425	429569	7.97	144
	MOMC0_54g	+	CDSl	429662	429747	1.29	84
	MOMC0_54g	+	PolA	430225
	MOMC0_55g	-	PolA	431140
	MOMC0_55g	-	CDSl	431360	431379	-7.65	18
	MOMC0_55g	-	CDSf	431812	432199	59.52	387
	MOMC0_55g	-	TSS	432203
	MOMC0_56g	+	TSS	432766
	MOMC0_56g	+	CDSf	434422	435020	86.24	597
	MOMC0_56g	+	CDSi	435125	435291	26.92	165
	MOMC0_56g	+	CDSi	436932	437008	15.22	75
	MOMC0_56g	+	CDSl	437057	437062	-6.23	6
	MOMC0_56g	+	PolA	437297
	MOMC0_57g	-	PolA	439111
	MOMC0_57g	-	CDSo	439116	439472	8.34	357
	MOMC0_57g	-	TSS	439559
	MOMC0_58g	-	PolA	446157
	MOMC0_58g	-	CDSl	446662	447005	21.64	342
	MOMC0_58g	-	CDSf	447040	447088	3.64	48
	MOMC0_58g	-	TSS	448669
	MOMC0_59g	+	TSS	449779
	MOMC0_59g	+	CDSf	450026	450547	54.78	522
	MOMC0_59g	+	CDSi	451175	451268	10.96	93
	MOMC0_59g	+	CDSi	451346	451379	7.68	30
	MOMC0_59g	+	CDSi	451466	451520	1.78	54
	MOMC0_59g	+	CDSi	451874	451957	12.05	84
	MOMC0_59g	+	CDSi	452044	452331	26.23	288
	MOMC0_59g	+	CDSl	452434	452571	5.5	138
	MOMC0_59g	+	PolA	453397
	MOMC0_60g	+	TSS	454648
	MOMC0_60g	+	CDSf	454770	455738	113.81	969
	MOMC0_60g	+	CDSl	456354	456401	7.61	48
	MOMC0_60g	+	PolA	456961
	MOMC0_61g	+	TSS	458942
	MOMC0_61g	+	CDSf	459123	459491	34.16	369
	MOMC0_61g	+	CDSi	459595	459833	23.34	237
	MOMC0_61g	+	CDSi	459960	460284	55.33	324
	MOMC0_61g	+	CDSl	461691	461948	15.81	258
	MOMC0_61g	+	PolA	462013
	MOMC0_62g	-	PolA	462472
	MOMC0_62g	-	CDSl	462722	462992	13.24	270
	MOMC0_62g	-	CDSi	463875	464017	17.43	141
	MOMC0_62g	-	CDSi	464313	464414	2.74	102
	MOMC0_62g	-	CDSf	464497	465867	118.92	1371
	MOMC0_62g	-	TSS	466559
	MOMC0_63g	+	TSS	474549
	MOMC0_63g	+	CDSf	474717	474827	9.15	111
	MOMC0_63g	+	CDSl	475112	475537	18.83	426
	MOMC0_63g	+	PolA	475662
	MOMC0_64g	-	PolA	479248
	MOMC0_64g	-	CDSo	480037	480372	29.59	336
	MOMC0_64g	-	TSS	480600
	MOMC0_65g	+	TSS	480895
	MOMC0_65g	+	CDSf	481322	481441	12.37	120
	MOMC0_65g	+	CDSi	481775	481981	12.76	207
	MOMC0_65g	+	CDSi	482094	482183	7.52	90
	MOMC0_65g	+	CDSi	482279	482356	2.73	78
	MOMC0_65g	+	CDSi	482659	482823	18.1	165
	MOMC0_65g	+	CDSi	483225	483587	25.54	363
	MOMC0_65g	+	CDSi	483770	484053	13.38	282
	MOMC0_65g	+	CDSi	484357	484519	8.11	162
	MOMC0_65g	+	CDSi	485039	485388	25.83	348
	MOMC0_65g	+	CDSi	486315	486392	13.79	75
	MOMC0_65g	+	CDSi	488341	488354	2.38	12
	MOMC0_65g	+	CDSi	488576	488757	9.68	180
	MOMC0_65g	+	CDSi	488814	488883	-2.65	69
	MOMC0_65g	+	CDSi	488972	489310	23.11	336
	MOMC0_65g	+	CDSi	489398	489649	24.22	249
	MOMC0_65g	+	CDSi	489724	489857	17.86	132
	MOMC0_65g	+	CDSl	490130	490330	9.95	201
	MOMC0_65g	+	PolA	490359
	MOMC0_66g	-	PolA	490366
	MOMC0_66g	-	CDSl	490455	490613	13.92	159
	MOMC0_66g	-	CDSi	490759	490973	22.65	213
	MOMC0_66g	-	CDSi	491706	491807	6.6	99
	MOMC0_66g	-	CDSf	492481	492688	14.09	207
	MOMC0_66g	-	TSS	493023
	MOMC0_67g	+	TSS	494805
	MOMC0_67g	+	CDSf	494926	494980	15.19	54
	MOMC0_67g	+	CDSi	495078	495106	4.99	27
	MOMC0_67g	+	CDSi	495212	495446	19.2	234
	MOMC0_67g	+	CDSl	495532	495557	5.59	24
	MOMC0_67g	+	PolA	496269
	MOMC0_68g	-	PolA	501928
	MOMC0_68g	-	CDSl	502259	502546	12.24	288
	MOMC0_68g	-	CDSi	502810	502857	2.19	48
	MOMC0_68g	-	CDSi	503183	503479	8.35	297
	MOMC0_68g	-	CDSf	503623	503871	24.99	249
	MOMC0_68g	-	TSS	504822
	MOMC0_69g	+	TSS	507116
	MOMC0_69g	+	CDSo	507632	507844	5.84	213
	MOMC0_69g	+	PolA	508070
	MOMC0_70g	+	TSS	513095
	MOMC0_70g	+	CDSf	513224	513444	8.36	219
	MOMC0_70g	+	CDSi	514264	514537	9.67	273
	MOMC0_70g	+	CDSi	515077	515318	18.38	240
	MOMC0_70g	+	CDSi	515613	516003	23.12	390
	MOMC0_70g	+	CDSl	516091	516519	10.08	429
	MOMC0_70g	+	PolA	516795
	MOMC0_71g	+	TSS	524512
	MOMC0_71g	+	CDSf	524915	525255	14.28	339
	MOMC0_71g	+	CDSi	525625	525853	13.56	228
	MOMC0_71g	+	CDSi	525923	526167	6.03	243
	MOMC0_71g	+	CDSi	526633	527020	24.69	387
	MOMC0_71g	+	CDSl	527114	527542	20.99	429
	MOMC0_71g	+	PolA	527913
	MOMC0_72g	+	TSS	533681
	MOMC0_72g	+	CDSf	534261	534537	15.36	276
	MOMC0_72g	+	CDSi	535416	535633	9.96	216
	MOMC0_72g	+	CDSi	535775	536019	4.31	243
	MOMC0_72g	+	CDSi	536106	536496	23.4	390
	MOMC0_72g	+	CDSl	536576	537001	6.63	426
	MOMC0_72g	+	PolA	537069
	MOMC0_73g	-	PolA	546853
	MOMC0_73g	-	CDSl	547522	547674	4.28	153
	MOMC0_73g	-	CDSi	547762	548049	2.42	288
	MOMC0_73g	-	CDSi	548538	548636	16.68	99
	MOMC0_73g	-	CDSf	549041	549052	-5.38	12
	MOMC0_73g	-	TSS	549624
	MOMC0_74g	-	PolA	559378
	MOMC0_74g	-	CDSl	559390	559515	11.06	126
	MOMC0_74g	-	CDSi	560466	560580	20.7	114
	MOMC0_74g	-	CDSf	561631	561704	3.8	72
	MOMC0_74g	-	TSS	562679
	MOMC0_75g	-	PolA	563747
	MOMC0_75g	-	CDSl	564211	564270	7.85	60
	MOMC0_75g	-	CDSi	564608	564722	3.04	114
	MOMC0_75g	-	CDSi	565037	565112	10.07	72
	MOMC0_75g	-	CDSf	566095	566308	32.98	213
	MOMC0_75g	-	TSS	566687
	MOMC0_76g	+	TSS	568529
	MOMC0_76g	+	CDSo	569152	570150	87.73	999
	MOMC0_76g	+	PolA	570513
	MOMC0_77g	-	PolA	571002
	MOMC0_77g	-	CDSl	571065	571147	8.19	81
	MOMC0_77g	-	CDSi	571230	571254	2.54	24
	MOMC0_77g	-	CDSi	571374	571427	3.64	54
	MOMC0_77g	-	CDSi	571502	571561	8.1	60
	MOMC0_77g	-	CDSi	571709	571750	7.74	42
	MOMC0_77g	-	CDSi	572264	572398	23.05	135
	MOMC0_77g	-	CDSi	573315	573422	3.02	108
	MOMC0_77g	-	CDSi	573529	573657	18.57	129
	MOMC0_77g	-	CDSf	573854	574093	7.36	240
	MOMC0_77g	-	TSS	574421
	MOMC0_78g	+	TSS	578218
	MOMC0_78g	+	CDSf	579349	579465	4.77	117
	MOMC0_78g	+	CDSi	579858	580001	11.19	144
	MOMC0_78g	+	CDSi	580228	580323	9.48	96
	MOMC0_78g	+	CDSi	580421	580552	20.77	132
	MOMC0_78g	+	CDSi	581042	581194	11.53	153
	MOMC0_78g	+	CDSi	581352	581393	1.64	42
	MOMC0_78g	+	CDSi	581547	581595	7.03	48
	MOMC0_78g	+	CDSi	582078	582209	3.86	129
	MOMC0_78g	+	CDSi	582313	582496	16.69	180
	MOMC0_78g	+	CDSi	582613	582736	10.36	123
	MOMC0_78g	+	CDSl	582879	583901	133.71	1023
	MOMC0_78g	+	PolA	584122
	MOMC0_79g	-	PolA	584390
	MOMC0_79g	-	CDSo	584537	585847	115.75	1311
	MOMC0_79g	-	TSS	585951
	MOMC0_80g	-	PolA	586519
	MOMC0_80g	-	CDSl	587005	587235	28.44	231
	MOMC0_80g	-	CDSi	587321	587506	8.77	186
	MOMC0_80g	-	CDSi	587905	588810	45.63	906
	MOMC0_80g	-	CDSi	588849	589078	5.25	228
	MOMC0_80g	-	CDSi	589150	589262	12.14	111
	MOMC0_80g	-	CDSi	589608	589691	11.83	81
	MOMC0_80g	-	CDSi	590165	590280	5.91	114
	MOMC0_80g	-	CDSi	590352	590471	12.57	120
	MOMC0_80g	-	CDSi	590811	590923	-4.21	111
	MOMC0_80g	-	CDSi	592332	592438	5.82	105
	MOMC0_80g	-	CDSi	593307	593458	10.68	150
	MOMC0_80g	-	CDSi	593601	593751	5.37	150
	MOMC0_80g	-	CDSi	593834	593928	9.49	93
	MOMC0_80g	-	CDSi	594017	594140	10.61	123
	MOMC0_80g	-	CDSi	594252	594412	10.72	159
	MOMC0_80g	-	CDSi	594492	594509	0.31	18
	MOMC0_80g	-	CDSi	594563	594647	11.3	84
	MOMC0_80g	-	CDSi	595327	595421	3.63	93
	MOMC0_80g	-	CDSi	595510	595638	5.14	129
	MOMC0_80g	-	CDSi	595701	595787	8.16	87
	MOMC0_80g	-	CDSi	596004	596053	1.96	48
	MOMC0_80g	-	CDSi	596754	596835	7.9	81
	MOMC0_80g	-	CDSi	597768	597821	1.46	54
	MOMC0_80g	-	CDSi	598536	598864	12.04	327
	MOMC0_80g	-	CDSi	599474	599591	3.33	117
	MOMC0_80g	-	CDSi	599750	599806	13.15	57
	MOMC0_80g	-	CDSi	600202	600358	5.88	156
	MOMC0_80g	-	CDSi	600433	600509	-2.62	75
	MOMC0_80g	-	CDSi	600581	600718	14.22	138
	MOMC0_80g	-	CDSi	600976	601102	11.03	126
	MOMC0_80g	-	CDSi	601398	601489	2.18	90
	MOMC0_80g	-	CDSi	601584	601676	7.9	93
	MOMC0_80g	-	CDSi	601900	602019	4.21	120
	MOMC0_80g	-	CDSi	602183	602290	15.4	108
	MOMC0_80g	-	CDSi	602379	602466	8.09	87
	MOMC0_80g	-	CDSi	602539	602660	8.23	120
	MOMC0_80g	-	CDSi	603165	603265	4.78	99
	MOMC0_80g	-	CDSf	603794	604031	40.9	237
	MOMC0_80g	-	TSS	604742
	MOMC0_81g	-	PolA	607576
	MOMC0_81g	-	CDSo	607624	607998	50.29	375
	MOMC0_81g	-	TSS	608028
	MOMC0_82g	+	TSS	610321
	MOMC0_82g	+	CDSf	611884	612109	11.26	225
	MOMC0_82g	+	CDSi	612674	612868	30.29	192
	MOMC0_82g	+	CDSi	613741	613869	12.86	126
	MOMC0_82g	+	CDSi	613976	614131	11.83	153
	MOMC0_82g	+	CDSi	614419	614599	15.6	177
	MOMC0_82g	+	CDSl	614758	614851	0.82	93
	MOMC0_82g	+	PolA	614861
	MOMC0_83g	-	PolA	621073
	MOMC0_83g	-	CDSl	621534	621728	10.75	195
	MOMC0_83g	-	CDSi	621970	622037	-3.81	66
	MOMC0_83g	-	CDSf	622102	622801	86.74	699
	MOMC0_83g	-	TSS	623644
	MOMC0_84g	-	PolA	627433
	MOMC0_84g	-	CDSo	627501	628238	87.6	738
	MOMC0_84g	-	TSS	628262
	MOMC0_85g	-	PolA	637382
	MOMC0_85g	-	CDSl	637440	637477	-2	36
	MOMC0_85g	-	CDSi	638133	638271	10.67	138
	MOMC0_85g	-	CDSi	638878	639035	5.86	156
	MOMC0_85g	-	CDSf	639119	639191	5.42	72
	MOMC0_85g	-	TSS	639225
	MOMC0_86g	+	TSS	640209
	MOMC0_86g	+	CDSf	640758	641195	63.52	438
	MOMC0_86g	+	CDSl	641304	641393	4.34	90
	MOMC0_86g	+	PolA	641524
	MOMC0_87g	-	PolA	644011
	MOMC0_87g	-	CDSl	644327	644358	-3.83	30
	MOMC0_87g	-	CDSi	645051	645320	29.4	267
	MOMC0_87g	-	CDSf	646058	646130	5.03	72
	MOMC0_87g	-	TSS	646164
	MOMC0_88g	-	PolA	646544
	MOMC0_88g	-	CDSl	646668	647010	24.72	342
	MOMC0_88g	-	CDSf	647061	647068	-2.83	6
	MOMC0_88g	-	TSS	647216
	MOMC0_89g	+	TSS	647612
	MOMC0_89g	+	CDSf	648799	649422	66.95	624
	MOMC0_89g	+	CDSi	649505	649637	25.58	132
	MOMC0_89g	+	CDSi	649776	650992	75.58	1215
	MOMC0_89g	+	CDSi	651918	652025	5.66	108
	MOMC0_89g	+	CDSi	652183	652353	23.33	171
	MOMC0_89g	+	CDSi	652929	653171	35.03	243
	MOMC0_89g	+	CDSi	653661	654092	43.47	432
	MOMC0_89g	+	CDSi	654979	655785	70.72	807
	MOMC0_89g	+	CDSi	656802	657003	16.4	201
	MOMC0_89g	+	CDSi	657053	657168	11.13	114
	MOMC0_89g	+	CDSi	657752	658222	34.99	471
	MOMC0_89g	+	CDSi	658323	658553	18.6	231
	MOMC0_89g	+	CDSl	658880	659158	26.52	279
	MOMC0_89g	+	PolA	659481
	MOMC0_90g	+	TSS	660244
	MOMC0_90g	+	CDSo	660384	662804	183.44	2421
	MOMC0_90g	+	PolA	663789
	MOMC0_91g	+	TSS	663796
	MOMC0_91g	+	CDSf	664525	664827	10.44	303
	MOMC0_91g	+	CDSi	664874	665069	15.33	195
	MOMC0_91g	+	CDSi	665822	666500	73.66	675
	MOMC0_91g	+	CDSi	668093	668132	0.49	39
	MOMC0_91g	+	CDSl	668175	668339	8.99	165
	MOMC0_91g	+	PolA	668689
	MOMC0_92g	+	TSS	668723
	MOMC0_92g	+	CDSo	669356	670810	170.96	1455
	MOMC0_92g	+	PolA	671222
	MOMC0_93g	+	TSS	671548
	MOMC0_93g	+	CDSf	672015	672198	15.69	183
	MOMC0_93g	+	CDSi	672375	672810	11.51	432
	MOMC0_93g	+	CDSi	672862	673452	36.59	588
	MOMC0_93g	+	CDSi	674403	675562	98.64	1158
	MOMC0_93g	+	CDSl	675880	676316	52.47	435
	MOMC0_93g	+	PolA	676617
	MOMC0_94g	+	TSS	678226
	MOMC0_94g	+	CDSo	678284	679744	156.63	1461
	MOMC0_94g	+	PolA	679793
	MOMC0_95g	+	TSS	680365
	MOMC0_95g	+	CDSf	680421	681798	133.44	1377
	MOMC0_95g	+	CDSi	682115	682154	-1.76	36
	MOMC0_95g	+	CDSl	682657	682945	27.58	288
	MOMC0_95g	+	PolA	683315
	MOMC0_96g	+	TSS	686850
	MOMC0_96g	+	CDSf	686953	687582	109.69	630
	MOMC0_96g	+	CDSi	687817	687966	12.15	150
	MOMC0_96g	+	CDSl	689276	689581	20.39	306
	MOMC0_96g	+	PolA	690247
	MOMC0_97g	-	PolA	692150
	MOMC0_97g	-	CDSl	692401	692706	24.81	306
	MOMC0_97g	-	CDSi	694188	694337	14.86	150
	MOMC0_97g	-	CDSf	694622	695248	94.71	627
	MOMC0_97g	-	TSS	696653
	MOMC0_98g	+	TSS	699878
	MOMC0_98g	+	CDSo	699996	700160	12.29	165
	MOMC0_98g	+	PolA	700331
	MOMC0_99g	-	PolA	700988
	MOMC0_99g	-	CDSl	701891	702079	24.04	189
	MOMC0_99g	-	CDSi	702229	702339	26.91	111
	MOMC0_99g	-	CDSi	704143	704202	4.93	60
	MOMC0_99g	-	CDSi	704573	704653	11.86	81
	MOMC0_99g	-	CDSi	704795	704935	11.27	141
	MOMC0_99g	-	CDSi	705032	705074	7.8	42
	MOMC0_99g	-	CDSi	705310	705405	11.62	93
	MOMC0_99g	-	CDSi	705677	705790	9.15	111
	MOMC0_99g	-	CDSf	706173	706333	7.15	159
	MOMC0_99g	-	TSS	706841
	MOMC0_100g	-	PolA	709589
	MOMC0_100g	-	CDSo	710473	711051	60.92	579
	MOMC0_100g	-	TSS	712274
	MOMC0_101g	-	PolA	714852
	MOMC0_101g	-	CDSo	714925	715149	15.73	225
	MOMC0_101g	-	TSS	715277
	MOMC0_102g	-	PolA	715830
	MOMC0_102g	-	CDSl	715843	715911	0.45	69
	MOMC0_102g	-	CDSi	715991	716056	9.11	66
	MOMC0_102g	-	CDSi	716147	716206	7.57	60
	MOMC0_102g	-	CDSi	716291	716365	10.89	75
	MOMC0_102g	-	CDSi	716452	716517	8.55	66
	MOMC0_102g	-	CDSf	716762	718849	159.14	2088
	MOMC0_102g	-	TSS	718897
	MOMC0_103g	+	TSS	719383
	MOMC0_103g	+	CDSf	720677	720889	2.48	213
	MOMC0_103g	+	CDSi	721459	721601	9.7	141
	MOMC0_103g	+	CDSi	721758	721842	8.38	84
	MOMC0_103g	+	CDSi	721936	722008	-0.44	72
	MOMC0_103g	+	CDSi	722515	722612	7.93	96
	MOMC0_103g	+	CDSi	722685	722777	4.11	93
	MOMC0_103g	+	CDSi	723128	723201	1.83	72
	MOMC0_103g	+	CDSi	723598	723685	3.85	87
	MOMC0_103g	+	CDSi	723770	723844	18.5	75
	MOMC0_103g	+	CDSi	724015	724062	9.6	48
	MOMC0_103g	+	CDSi	724140	724223	5.67	84
	MOMC0_103g	+	CDSi	724327	724414	15.58	87
	MOMC0_103g	+	CDSi	724497	724575	3.13	75
	MOMC0_103g	+	CDSi	724777	724867	9.57	90
	MOMC0_103g	+	CDSi	724904	725030	1.78	126
	MOMC0_103g	+	CDSi	725223	725338	14.12	114
	MOMC0_103g	+	CDSl	725557	725628	4.85	72
	MOMC0_103g	+	PolA	725746
	MOMC0_104g	-	PolA	725983
	MOMC0_104g	-	CDSo	726558	726965	52.64	408
	MOMC0_104g	-	TSS	727291
	MOMC0_105g	+	TSS	741578
	MOMC0_105g	+	CDSf	741700	742165	46.36	465
	MOMC0_105g	+	CDSi	743025	743512	39.6	486
	MOMC0_105g	+	CDSl	744136	744555	53.49	420
	MOMC0_105g	+	PolA	744738
	MOMC0_106g	+	TSS	745492
	MOMC0_106g	+	CDSf	747342	747551	8	210
	MOMC0_106g	+	CDSi	748347	748487	0.71	141
	MOMC0_106g	+	CDSi	748771	748844	10.84	72
	MOMC0_106g	+	CDSi	749044	749098	-2.54	54
	MOMC0_106g	+	CDSi	749218	749292	13.83	75
	MOMC0_106g	+	CDSi	750579	750652	-1.01	72
	MOMC0_106g	+	CDSi	750747	750813	6.09	66
	MOMC0_106g	+	CDSi	751276	751360	10.5	84
	MOMC0_106g	+	CDSl	751618	751712	1.8	93
	MOMC0_106g	+	PolA	752160
	MOMC0_107g	-	PolA	753747
	MOMC0_107g	-	CDSl	753898	754098	31.66	201
	MOMC0_107g	-	CDSi	754205	754277	7.15	72
	MOMC0_107g	-	CDSi	755141	755202	13.21	60
	MOMC0_107g	-	CDSi	755311	755367	9.94	57
	MOMC0_107g	-	CDSi	756542	756611	16.44	69
	MOMC0_107g	-	CDSi	756757	756857	12.84	99
	MOMC0_107g	-	CDSi	756927	757001	9.79	75
	MOMC0_107g	-	CDSi	758033	758194	18.47	162
	MOMC0_107g	-	CDSi	758339	758678	33.1	339
	MOMC0_107g	-	CDSi	758831	758964	12.52	132
	MOMC0_107g	-	CDSi	759062	759307	30.65	246
	MOMC0_107g	-	CDSi	760018	760177	14.69	159
	MOMC0_107g	-	CDSf	761079	761392	14.46	312
	MOMC0_107g	-	TSS	761397
	MOMC0_108g	+	TSS	761481
	MOMC0_108g	+	CDSf	761519	761579	8.63	60
	MOMC0_108g	+	CDSi	761647	761788	22.64	138
	MOMC0_108g	+	CDSi	761928	762080	2.71	150
	MOMC0_108g	+	CDSl	762200	763601	109.79	1401
	MOMC0_108g	+	PolA	763757
	MOMC0_109g	-	PolA	763785
	MOMC0_109g	-	CDSl	763955	764180	7.54	225
	MOMC0_109g	-	CDSi	764433	764665	13.38	231
	MOMC0_109g	-	CDSf	765484	766245	90.08	762
	MOMC0_109g	-	TSS	767245
	MOMC0_110g	+	TSS	768781
	MOMC0_110g	+	CDSf	768989	769093	-9.94	105
	MOMC0_110g	+	CDSi	769580	769947	28.63	366
	MOMC0_110g	+	CDSl	770066	770900	88.18	834
	MOMC0_110g	+	PolA	771077
	MOMC0_111g	-	PolA	771367
	MOMC0_111g	-	CDSo	771541	773784	187.91	2244
	MOMC0_111g	-	TSS	774520
	MOMC0_112g	-	PolA	775217
	MOMC0_112g	-	CDSl	775479	775544	1.18	66
	MOMC0_112g	-	CDSi	776116	776139	2.62	24
	MOMC0_112g	-	CDSi	776377	776430	1.99	54
	MOMC0_112g	-	CDSi	776512	776580	9.99	69
	MOMC0_112g	-	CDSi	776807	776904	6.18	96
	MOMC0_112g	-	CDSi	777112	777232	6.16	120
	MOMC0_112g	-	CDSi	777651	777743	0.83	93
	MOMC0_112g	-	CDSi	778111	778213	11.42	102
	MOMC0_112g	-	CDSi	778516	778629	7.29	111
	MOMC0_112g	-	CDSi	778745	778811	-3	63
	MOMC0_112g	-	CDSi	778883	778986	2.29	102
	MOMC0_112g	-	CDSi	779024	779103	8.61	78
	MOMC0_112g	-	CDSi	779210	779254	2.13	45
	MOMC0_112g	-	CDSi	779445	779516	13.5	72
	MOMC0_112g	-	CDSi	779835	779957	11.11	123
	MOMC0_112g	-	CDSf	780181	780408	7.2	228
	MOMC0_112g	-	TSS	780841
	MOMC0_113g	-	PolA	785332
	MOMC0_113g	-	CDSl	785374	785418	-3.11	45
	MOMC0_113g	-	CDSi	785648	785720	15.84	72
	MOMC0_113g	-	CDSf	786421	786527	15.96	105
	MOMC0_113g	-	TSS	786628
	MOMC0_114g	-	PolA	787230
	MOMC0_114g	-	CDSl	788040	788460	31.99	420
	MOMC0_114g	-	CDSi	788705	788894	11.4	186
	MOMC0_114g	-	CDSi	788987	789049	4.43	60
	MOMC0_114g	-	CDSi	789171	789297	-0.43	126
	MOMC0_114g	-	CDSi	790274	790485	18.06	210
	MOMC0_114g	-	CDSi	790587	790738	-0.54	150
	MOMC0_114g	-	CDSi	791030	791110	4.95	78
	MOMC0_114g	-	CDSi	791187	791258	0.29	69
	MOMC0_114g	-	CDSi	791375	791464	0.83	87
	MOMC0_114g	-	CDSi	791604	791657	5.19	51
	MOMC0_114g	-	CDSi	791744	792223	9.48	477
	MOMC0_114g	-	CDSi	792684	793176	37.42	489
	MOMC0_114g	-	CDSf	793288	793372	1.64	84
	MOMC0_114g	-	TSS	794298
	MOMC0_115g	-	PolA	795000
	MOMC0_115g	-	CDSl	796024	796191	18.79	168
	MOMC0_115g	-	CDSi	796408	796620	1.48	213
	MOMC0_115g	-	CDSi	797111	797277	16.74	165
	MOMC0_115g	-	CDSi	797489	797535	4.06	45
	MOMC0_115g	-	CDSi	797779	797822	5.91	42
	MOMC0_115g	-	CDSi	798335	798372	4.95	36
	MOMC0_115g	-	CDSf	798976	799012	-0.25	36
	MOMC0_115g	-	TSS	799133
	MOMC0_116g	-	PolA	801287
	MOMC0_116g	-	CDSl	801345	801434	-2.2	90
	MOMC0_116g	-	CDSf	801557	801697	17.4	141
	MOMC0_116g	-	TSS	802475
	MOMC0_117g	-	PolA	803183
	MOMC0_117g	-	CDSl	803947	804270	48.62	324
	MOMC0_117g	-	CDSi	804374	804453	2.33	78
	MOMC0_117g	-	CDSi	804885	804942	2.04	57
	MOMC0_117g	-	CDSi	805372	805446	6.62	75
	MOMC0_117g	-	CDSi	805587	805704	2.59	117
	MOMC0_117g	-	CDSi	806528	806852	23.77	321
	MOMC0_117g	-	CDSi	807614	807700	-0.41	84
	MOMC0_117g	-	CDSi	808199	808364	7.24	165
	MOMC0_117g	-	CDSf	808523	808723	18.94	201
	MOMC0_117g	-	TSS	809142
	MOMC0_118g	-	PolA	812856
	MOMC0_118g	-	CDSl	813442	813791	14.07	348
	MOMC0_118g	-	CDSf	813954	814182	3.61	228
	MOMC0_118g	-	TSS	815247
	MOMC0_119g	+	TSS	815360
	MOMC0_119g	+	CDSf	815985	816689	4.9	705
	MOMC0_119g	+	CDSi	817200	817292	11.9	93
	MOMC0_119g	+	CDSi	819459	819515	10.11	57
	MOMC0_119g	+	CDSi	819810	819960	7.35	150
	MOMC0_119g	+	CDSi	821536	821606	11.97	69
	MOMC0_119g	+	CDSi	821932	822056	5.58	123
	MOMC0_119g	+	CDSi	822920	823122	9.36	201
	MOMC0_119g	+	CDSi	823588	823729	6.32	138
	MOMC0_119g	+	CDSi	824629	824692	9.6	63
	MOMC0_119g	+	CDSi	824926	825111	17.6	186
	MOMC0_119g	+	CDSi	825196	825303	3.29	108
	MOMC0_119g	+	CDSi	825435	825476	13.29	42
	MOMC0_119g	+	CDSi	825624	825728	13.36	105
	MOMC0_119g	+	CDSi	825835	825894	11.34	60
	MOMC0_119g	+	CDSi	826693	826770	11.78	78
	MOMC0_119g	+	CDSi	828265	828372	18.67	108
	MOMC0_119g	+	CDSi	828465	828530	7.78	66
	MOMC0_119g	+	CDSi	829346	829423	11.81	78
	MOMC0_119g	+	CDSi	829500	829633	11.87	132
	MOMC0_119g	+	CDSi	830450	830543	3.18	93
	MOMC0_119g	+	CDSi	830751	830828	2.44	78
	MOMC0_119g	+	CDSi	831397	831459	11.76	63
	MOMC0_119g	+	CDSi	832154	832222	15.3	69
	MOMC0_119g	+	CDSi	832676	832771	5.21	96
	MOMC0_119g	+	CDSl	833895	834191	40.04	297
	MOMC0_119g	+	PolA	834388
	MOMC0_120g	-	PolA	835671
	MOMC0_120g	-	CDSl	836552	837007	31.23	456
	MOMC0_120g	-	CDSi	837317	837478	20.88	162
	MOMC0_120g	-	CDSi	837768	837992	24.88	225
	MOMC0_120g	-	CDSi	838127	838225	-0.29	99
	MOMC0_120g	-	CDSi	838860	839271	36.85	411
	MOMC0_120g	-	CDSi	839401	839528	17.63	126
	MOMC0_120g	-	CDSf	839969	840370	56.84	402
	MOMC0_120g	-	TSS	841582
	MOMC0_121g	+	TSS	844730
	MOMC0_121g	+	CDSf	845355	845562	26.08	207
	MOMC0_121g	+	CDSi	846048	846195	15.7	144
	MOMC0_121g	+	CDSi	846472	846663	11.01	189
	MOMC0_121g	+	CDSi	847013	847141	19.22	126
	MOMC0_121g	+	CDSi	847891	848060	17.48	168
	MOMC0_121g	+	CDSi	848330	848460	10.74	129
	MOMC0_121g	+	CDSl	848782	848874	9.32	93
	MOMC0_121g	+	PolA	849514
	MOMC0_122g	-	PolA	849990
	MOMC0_122g	-	CDSl	850380	850983	39.65	603
	MOMC0_122g	-	CDSi	851167	851265	10.09	96
	MOMC0_122g	-	CDSi	851490	851614	18.06	123
	MOMC0_122g	-	CDSi	852220	852468	34.71	249
	MOMC0_122g	-	CDSi	852857	853147	18.6	291
	MOMC0_122g	-	CDSi	853651	853981	29.66	330
	MOMC0_122g	-	CDSf	854648	854826	7.3	177
	MOMC0_122g	-	TSS	855728
	MOMC0_123g	+	TSS	856504
	MOMC0_123g	+	CDSf	856745	856942	33.61	198
	MOMC0_123g	+	CDSi	857310	857559	30.62	249
	MOMC0_123g	+	CDSi	857663	858873	140.5	1209
	MOMC0_123g	+	CDSi	859392	859560	6.11	168
	MOMC0_123g	+	CDSl	860437	860756	32.11	318
	MOMC0_123g	+	PolA	861634
	MOMC0_124g	-	PolA	865628
	MOMC0_124g	-	CDSl	865881	866186	27.62	306
	MOMC0_124g	-	CDSi	866298	866769	52.3	471
	MOMC0_124g	-	CDSi	866814	866911	18.52	96
	MOMC0_124g	-	CDSi	868013	868115	11.77	102
	MOMC0_124g	-	CDSi	868204	868289	4.79	84
	MOMC0_124g	-	CDSi	868467	868578	12.53	111
	MOMC0_124g	-	CDSi	868751	868864	7.61	111
	MOMC0_124g	-	CDSi	868958	869046	8.81	87
	MOMC0_124g	-	CDSi	869447	869497	5.26	51
	MOMC0_124g	-	CDSi	869695	869810	22.05	114
	MOMC0_124g	-	CDSf	870456	870495	2.77	39
	MOMC0_124g	-	TSS	871018
	MOMC0_125g	-	PolA	878463
	MOMC0_125g	-	CDSl	879932	880011	4.82	78
	MOMC0_125g	-	CDSi	880413	880538	6.01	123
	MOMC0_125g	-	CDSi	881280	881406	19.62	126
	MOMC0_125g	-	CDSi	881539	881850	33.87	312
	MOMC0_125g	-	CDSi	881944	882009	6.24	66
	MOMC0_125g	-	CDSi	882393	882458	6.6	66
	MOMC0_125g	-	CDSi	882537	882635	13.65	99
	MOMC0_125g	-	CDSi	882729	883647	90.69	918
	MOMC0_125g	-	CDSf	883773	883843	-6.6	69
	MOMC0_125g	-	TSS	885220
	MOMC0_126g	-	PolA	889290
	MOMC0_126g	-	CDSl	889397	889582	18.32	186
	MOMC0_126g	-	CDSi	890155	890217	10.68	63
	MOMC0_126g	-	CDSi	890299	890381	2.41	81
	MOMC0_126g	-	CDSi	890576	890743	18.86	165
	MOMC0_126g	-	CDSi	890822	890893	12.18	69
	MOMC0_126g	-	CDSi	891037	891059	-5.14	21
	MOMC0_126g	-	CDSi	891140	891304	19.46	162
	MOMC0_126g	-	CDSi	891903	891943	6.24	39
	MOMC0_126g	-	CDSi	892038	892129	6.69	90
	MOMC0_126g	-	CDSf	892653	892869	30.25	216
	MOMC0_126g	-	TSS	892985
	MOMC0_127g	-	PolA	897042
	MOMC0_127g	-	CDSo	897372	897563	15.38	192
	MOMC0_127g	-	TSS	897811
	MOMC0_128g	-	PolA	910786
	MOMC0_128g	-	CDSl	911510	911728	24.7	219
	MOMC0_128g	-	CDSi	912179	912808	48.6	630
	MOMC0_128g	-	CDSi	913255	913356	9.05	102
	MOMC0_128g	-	CDSf	913793	914593	55	801
	MOMC0_128g	-	TSS	914927
	MOMC0_129g	-	PolA	916899
	MOMC0_129g	-	CDSl	917078	917311	24.96	234
	MOMC0_129g	-	CDSi	917754	918383	59.9	630
	MOMC0_129g	-	CDSi	918768	918869	8.89	102
	MOMC0_129g	-	CDSf	919304	920104	63.03	801
	MOMC0_129g	-	TSS	920949
	MOMC0_130g	+	TSS	921962
	MOMC0_130g	+	CDSo	923528	924130	70.18	603
	MOMC0_130g	+	PolA	924925
	MOMC0_131g	-	PolA	925345
	MOMC0_131g	-	CDSo	925486	925797	18.16	312
	MOMC0_131g	-	TSS	926003
	MOMC0_132g	+	TSS	927289
	MOMC0_132g	+	CDSf	928268	928381	9.27	114
	MOMC0_132g	+	CDSi	928608	928696	4.22	87
	MOMC0_132g	+	CDSi	928780	928915	5.87	135
	MOMC0_132g	+	CDSi	929590	929664	9.83	75
	MOMC0_132g	+	CDSi	929788	929909	11.82	120
	MOMC0_132g	+	CDSi	930085	930160	7.32	75
	MOMC0_132g	+	CDSi	930276	930335	10.64	60
	MOMC0_132g	+	CDSl	930788	930916	11.63	129
	MOMC0_132g	+	PolA	931071
	MOMC0_133g	-	PolA	931291
	MOMC0_133g	-	CDSl	931491	931784	30.26	294
	MOMC0_133g	-	CDSi	933161	933242	13.67	81
	MOMC0_133g	-	CDSi	934756	934883	14.74	126
	MOMC0_133g	-	CDSi	935823	935899	9.62	75
	MOMC0_133g	-	CDSf	936080	936254	15.44	174
	MOMC0_133g	-	TSS	937886
	MOMC0_134g	+	TSS	950960
	MOMC0_134g	+	CDSf	951451	951670	30.95	219
	MOMC0_134g	+	CDSi	952673	953022	23.5	348
	MOMC0_134g	+	CDSl	955872	956315	26.77	444
	MOMC0_134g	+	PolA	957222
	MOMC0_135g	+	TSS	959327
	MOMC0_135g	+	CDSf	960857	960942	-5.92	84
	MOMC0_135g	+	CDSl	961729	961915	25.28	186
	MOMC0_135g	+	PolA	962034
	MOMC0_136g	-	PolA	962608
	MOMC0_136g	-	CDSl	962976	963120	19.3	144
	MOMC0_136g	-	CDSi	963838	963899	4.82	60
	MOMC0_136g	-	CDSi	964346	964427	12.22	81
	MOMC0_136g	-	CDSi	965076	965176	1.31	99
	MOMC0_136g	-	CDSi	965278	965447	11.76	168
	MOMC0_136g	-	CDSi	966026	966227	26.03	201
	MOMC0_136g	-	CDSi	966767	966888	15.43	120
	MOMC0_136g	-	CDSi	967099	967161	7.74	60
	MOMC0_136g	-	CDSi	967497	967634	10.02	135
	MOMC0_136g	-	CDSi	968139	968286	19.43	147
	MOMC0_136g	-	CDSi	968784	969177	23.76	393
	MOMC0_136g	-	CDSf	969995	970128	20.74	132
	MOMC0_136g	-	TSS	970568
	MOMC0_137g	+	TSS	978686
	MOMC0_137g	+	CDSo	978993	980669	167	1677
	MOMC0_137g	+	PolA	981055
	MOMC0_138g	+	TSS	982333
	MOMC0_138g	+	CDSf	982742	982756	-1.92	15
	MOMC0_138g	+	CDSi	982963	983078	23.38	114
	MOMC0_138g	+	CDSi	983657	983720	7.42	63
	MOMC0_138g	+	CDSi	984375	984650	30.22	276
	MOMC0_138g	+	CDSi	985892	985975	9.9	84
	MOMC0_138g	+	CDSi	986138	986185	4.46	48
	MOMC0_138g	+	CDSi	986361	986444	11.13	84
	MOMC0_138g	+	CDSi	986555	986623	16.6	69
	MOMC0_138g	+	CDSi	987279	987338	0.65	60
	MOMC0_138g	+	CDSi	987440	987503	5.44	63
	MOMC0_138g	+	CDSi	987674	987747	-3.16	72
	MOMC0_138g	+	CDSi	987840	987923	7.06	84
	MOMC0_138g	+	CDSi	988038	988122	2.09	84
	MOMC0_138g	+	CDSi	988396	988481	17.96	84
	MOMC0_138g	+	CDSi	988856	988977	11.1	120
	MOMC0_138g	+	CDSi	989077	989137	7.65	60
	MOMC0_138g	+	CDSi	989213	989311	5.07	99
	MOMC0_138g	+	CDSi	989490	989591	14.65	102
	MOMC0_138g	+	CDSi	989841	989947	15.77	105
	MOMC0_138g	+	CDSl	990067	990118	2.42	51
	MOMC0_138g	+	PolA	990254
	MOMC0_139g	-	PolA	990682
	MOMC0_139g	-	CDSl	991006	991170	9.34	165
	MOMC0_139g	-	CDSi	991388	991485	22.97	96
	MOMC0_139g	-	CDSi	991899	992001	8.82	102
	MOMC0_139g	-	CDSi	992143	992272	9.09	129
	MOMC0_139g	-	CDSi	992370	992551	10.48	180
	MOMC0_139g	-	CDSi	993512	993566	7.93	54
	MOMC0_139g	-	CDSi	994525	994598	4.2	72
	MOMC0_139g	-	CDSi	994744	994851	12.21	108
	MOMC0_139g	-	CDSi	995405	995518	9.73	114
	MOMC0_139g	-	CDSi	995609	995698	1.59	90
	MOMC0_139g	-	CDSi	996482	996574	13.02	93
	MOMC0_139g	-	CDSi	996660	996765	1.58	105
	MOMC0_139g	-	CDSi	997259	997398	15.74	138
	MOMC0_139g	-	CDSi	998066	998356	21.3	291
	MOMC0_139g	-	CDSf	998760	999545	96.19	786
	MOMC0_139g	-	TSS	1000071
	MOMC0_140g	-	PolA	1006177
	MOMC0_140g	-	CDSl	1006250	1006346	14.98	96
	MOMC0_140g	-	CDSi	1006675	1006742	-4.21	66
	MOMC0_140g	-	CDSi	1007729	1007841	14.07	111
	MOMC0_140g	-	CDSi	1007970	1008044	9.34	72
	MOMC0_140g	-	CDSf	1009041	1009233	2.64	192
	MOMC0_140g	-	TSS	1009756
	MOMC0_141g	+	TSS	1010926
	MOMC0_141g	+	CDSf	1011483	1011622	13.41	138
	MOMC0_141g	+	CDSl	1012319	1013363	88.95	1044
	MOMC0_141g	+	PolA	1013848
	MOMC0_142g	-	PolA	1015479
	MOMC0_142g	-	CDSl	1015560	1016032	39.21	471
	MOMC0_142g	-	CDSi	1016609	1017649	82.69	1038
	MOMC0_142g	-	CDSi	1018079	1018373	7.31	294
	MOMC0_142g	-	CDSf	1018511	1018543	-2.7	33
	MOMC0_142g	-	TSS	1018650
	MOMC0_143g	-	PolA	1019226
	MOMC0_143g	-	CDSl	1019682	1019745	4.71	63
	MOMC0_143g	-	CDSi	1020477	1020508	7.05	30
	MOMC0_143g	-	CDSi	1020604	1020673	11.51	69
	MOMC0_143g	-	CDSi	1021373	1021489	8.27	114
	MOMC0_143g	-	CDSi	1021842	1021866	2.78	21
	MOMC0_143g	-	CDSi	1021933	1021952	0.52	18
	MOMC0_143g	-	CDSi	1022302	1022367	3.59	63
	MOMC0_143g	-	CDSi	1022478	1022709	29.25	228
	MOMC0_143g	-	CDSi	1022808	1022973	14.8	165
	MOMC0_143g	-	CDSi	1023070	1023150	5.67	81
	MOMC0_143g	-	CDSi	1023232	1023278	3.36	45
	MOMC0_143g	-	CDSi	1024092	1024159	6.13	66
	MOMC0_143g	-	CDSi	1024934	1025002	13.05	66
	MOMC0_143g	-	CDSf	1025267	1025502	24.6	234
	MOMC0_143g	-	TSS	1025668
	MOMC0_144g	-	PolA	1026470
	MOMC0_144g	-	CDSl	1026957	1027384	48.94	426
	MOMC0_144g	-	CDSi	1028133	1028633	69.11	498
	MOMC0_144g	-	CDSi	1028931	1029201	20.8	270
	MOMC0_144g	-	CDSi	1029298	1029372	0.64	75
	MOMC0_144g	-	CDSi	1030184	1030327	22.77	144
	MOMC0_144g	-	CDSf	1030456	1030950	39.07	495
	MOMC0_144g	-	TSS	1031248
	MOMC0_145g	+	TSS	1031708
	MOMC0_145g	+	CDSf	1032032	1032185	23.64	153
	MOMC0_145g	+	CDSl	1032399	1032445	-1.57	45
	MOMC0_145g	+	PolA	1033114
	MOMC0_146g	-	PolA	1037355
	MOMC0_146g	-	CDSo	1037607	1038056	18.84	450
	MOMC0_146g	-	TSS	1038168
	MOMC0_147g	+	TSS	1044780
	MOMC0_147g	+	CDSo	1045180	1045356	12.25	177
	MOMC0_147g	+	PolA	1045442
	MOMC0_148g	-	PolA	1046819
	MOMC0_148g	-	CDSl	1047207	1047305	-1.33	99
	MOMC0_148g	-	CDSi	1047598	1047657	15.63	60
	MOMC0_148g	-	CDSi	1048436	1048506	13.74	69
	MOMC0_148g	-	CDSi	1048763	1048841	-3.35	78
	MOMC0_148g	-	CDSi	1049548	1049694	15.15	147
	MOMC0_148g	-	CDSi	1049806	1050060	19.38	255
	MOMC0_148g	-	CDSi	1050741	1050811	9.77	69
	MOMC0_148g	-	CDSi	1051785	1051947	9.74	162
	MOMC0_148g	-	CDSi	1052265	1052318	2.41	54
	MOMC0_148g	-	CDSi	1052414	1052602	24.83	189
	MOMC0_148g	-	CDSf	1053141	1053359	22.55	219
	MOMC0_148g	-	TSS	1053872
	MOMC0_149g	+	TSS	1057951
	MOMC0_149g	+	CDSf	1058484	1058568	8.82	84
	MOMC0_149g	+	CDSi	1059341	1059483	22.25	141
	MOMC0_149g	+	CDSi	1060569	1060625	6.85	57
	MOMC0_149g	+	CDSi	1061582	1061639	9.65	57
	MOMC0_149g	+	CDSl	1061907	1063960	227.23	2052
	MOMC0_149g	+	PolA	1064013
	MOMC0_150g	-	PolA	1065062
	MOMC0_150g	-	CDSl	1065334	1065488	1.45	153
	MOMC0_150g	-	CDSi	1066163	1066240	4.01	75
	MOMC0_150g	-	CDSi	1066616	1066699	5.08	81
	MOMC0_150g	-	CDSi	1066942	1067366	30.18	423
	MOMC0_150g	-	CDSi	1067998	1068150	7.22	150
	MOMC0_150g	-	CDSi	1068598	1069746	56.49	1146
	MOMC0_150g	-	CDSi	1069868	1070310	15.24	441
	MOMC0_150g	-	CDSi	1070407	1070540	12.96	132
	MOMC0_150g	-	CDSi	1070619	1071126	19.74	507
	MOMC0_150g	-	CDSi	1071870	1071996	5.54	126
	MOMC0_150g	-	CDSf	1072477	1072571	14.57	93
	MOMC0_150g	-	TSS	1073190
	MOMC0_151g	-	PolA	1073515
	MOMC0_151g	-	CDSo	1073799	1074092	53.21	294
	MOMC0_151g	-	TSS	1074511
	MOMC0_152g	+	TSS	1075516
	MOMC0_152g	+	CDSo	1076321	1078024	138.38	1704
	MOMC0_152g	+	PolA	1078351
	MOMC0_153g	+	TSS	1086356
	MOMC0_153g	+	CDSo	1087925	1088791	93.81	867
	MOMC0_153g	+	PolA	1089485
	MOMC0_154g	+	TSS	1091614
	MOMC0_154g	+	CDSf	1093794	1093875	1.69	81
	MOMC0_154g	+	CDSi	1094249	1094439	28.22	189
	MOMC0_154g	+	CDSi	1094582	1094677	16.32	96
	MOMC0_154g	+	CDSi	1096134	1096217	6.36	84
	MOMC0_154g	+	CDSi	1096886	1096964	9.17	78
	MOMC0_154g	+	CDSi	1097455	1097525	-6.53	69
	MOMC0_154g	+	CDSi	1097813	1097893	14.86	81
	MOMC0_154g	+	CDSi	1099015	1099154	15.82	138
	MOMC0_154g	+	CDSi	1099853	1100095	19.57	240
	MOMC0_154g	+	CDSi	1100773	1100947	12.75	174
	MOMC0_154g	+	CDSi	1101424	1101507	5.4	84
	MOMC0_154g	+	CDSi	1102311	1102452	15.63	141
	MOMC0_154g	+	CDSi	1102702	1102907	9.62	204
	MOMC0_154g	+	CDSl	1104071	1104262	9.33	192
	MOMC0_154g	+	PolA	1104953
	MOMC0_155g	+	TSS	1110581
	MOMC0_155g	+	CDSf	1110770	1110947	17.63	177
	MOMC0_155g	+	CDSi	1114019	1114296	36.2	276
	MOMC0_155g	+	CDSl	1115360	1115854	44.95	495
	MOMC0_155g	+	PolA	1116419
	MOMC0_156g	-	PolA	1117213
	MOMC0_156g	-	CDSl	1117280	1117392	-1.03	111
	MOMC0_156g	-	CDSf	1117467	1117614	10.07	147
	MOMC0_156g	-	TSS	1117960
	MOMC0_157g	+	TSS	1118428
	MOMC0_157g	+	CDSf	1118841	1119047	19.21	207
	MOMC0_157g	+	CDSi	1119702	1119793	9.9	90
	MOMC0_157g	+	CDSi	1120515	1120590	12.74	75
	MOMC0_157g	+	CDSi	1121117	1121176	-0.27	60
	MOMC0_157g	+	CDSi	1121916	1121978	11.31	63
	MOMC0_157g	+	CDSi	1122105	1122234	19.4	129
	MOMC0_157g	+	CDSi	1122349	1122434	3.55	84
	MOMC0_157g	+	CDSi	1122512	1122637	8.04	126
	MOMC0_157g	+	CDSi	1122931	1123035	8.06	105
	MOMC0_157g	+	CDSi	1123208	1123264	8.05	57
	MOMC0_157g	+	CDSi	1124079	1124129	8.6	51
	MOMC0_157g	+	CDSi	1124230	1124306	8.07	75
	MOMC0_157g	+	CDSi	1125479	1125551	8.56	72
	MOMC0_157g	+	CDSi	1126164	1126244	14.21	81
	MOMC0_157g	+	CDSl	1126293	1126379	-2.35	87
	MOMC0_157g	+	PolA	1126909
	MOMC0_158g	-	PolA	1127501
	MOMC0_158g	-	CDSl	1127786	1127959	20.29	174
	MOMC0_158g	-	CDSi	1128388	1128498	7.75	111
	MOMC0_158g	-	CDSi	1128901	1129146	20.67	246
	MOMC0_158g	-	CDSi	1129647	1129814	14.91	168
	MOMC0_158g	-	CDSf	1129864	1130370	33.64	507
	MOMC0_158g	-	TSS	1130385
	MOMC0_159g	-	PolA	1130575
	MOMC0_159g	-	CDSl	1131494	1131655	35.53	162
	MOMC0_159g	-	CDSi	1132304	1132492	21.34	189
	MOMC0_159g	-	CDSi	1132914	1133189	37.13	276
	MOMC0_159g	-	CDSi	1134007	1134243	36.29	237
	MOMC0_159g	-	CDSi	1134366	1134431	15.23	66
	MOMC0_159g	-	CDSi	1134616	1134771	17.43	156
	MOMC0_159g	-	CDSi	1135919	1135981	11.75	63
	MOMC0_159g	-	CDSi	1136070	1136168	18.54	99
	MOMC0_159g	-	CDSi	1136356	1136478	23.74	123
	MOMC0_159g	-	CDSi	1136690	1136803	12.77	114
	MOMC0_159g	-	CDSi	1137096	1137128	6.06	33
	MOMC0_159g	-	CDSf	1137262	1138731	198.92	1470
	MOMC0_159g	-	TSS	1139907
	MOMC0_160g	-	PolA	1140827
	MOMC0_160g	-	CDSo	1141348	1141554	17.66	207
	MOMC0_160g	-	TSS	1141774
	MOMC0_161g	+	TSS	1141964
	MOMC0_161g	+	CDSf	1142271	1142367	2.82	96
	MOMC0_161g	+	CDSi	1143177	1143312	14.78	132
	MOMC0_161g	+	CDSi	1143839	1143910	4.36	69
	MOMC0_161g	+	CDSi	1144004	1144075	7.89	69
	MOMC0_161g	+	CDSi	1144471	1144542	6.57	69
	MOMC0_161g	+	CDSi	1144796	1144867	2.69	69
	MOMC0_161g	+	CDSi	1145262	1145356	7.7	93
	MOMC0_161g	+	CDSi	1145613	1145780	3.25	165
	MOMC0_161g	+	CDSi	1145877	1146209	21.91	330
	MOMC0_161g	+	CDSi	1146461	1146706	23.75	243
	MOMC0_161g	+	CDSi	1147354	1147487	10.65	132
	MOMC0_161g	+	CDSl	1147993	1148205	14.35	213
	MOMC0_161g	+	PolA	1148618
	MOMC0_162g	-	PolA	1148758
	MOMC0_162g	-	CDSl	1149041	1149475	45.54	435
	MOMC0_162g	-	CDSi	1149669	1149830	13.16	162
	MOMC0_162g	-	CDSi	1150281	1150463	20.92	183
	MOMC0_162g	-	CDSi	1150715	1150906	-0.38	192
	MOMC0_162g	-	CDSi	1151013	1151147	14.25	135
	MOMC0_162g	-	CDSi	1151734	1151982	32.88	249
	MOMC0_162g	-	CDSi	1152236	1152366	15.85	129
	MOMC0_162g	-	CDSf	1152546	1152918	30.83	372
	MOMC0_162g	-	TSS	1152944
	MOMC0_163g	-	PolA	1154203
	MOMC0_163g	-	CDSl	1154811	1154963	14.8	153
	MOMC0_163g	-	CDSi	1155172	1155246	14.59	75
	MOMC0_163g	-	CDSi	1155931	1156086	3.24	156
	MOMC0_163g	-	CDSi	1156274	1156336	7.59	63
	MOMC0_163g	-	CDSi	1156472	1156672	13.24	201
	MOMC0_163g	-	CDSi	1156750	1156851	21.01	102
	MOMC0_163g	-	CDSi	1157367	1157515	11.52	147
	MOMC0_163g	-	CDSi	1157654	1157723	-1.04	69
	MOMC0_163g	-	CDSi	1158002	1158115	27.48	114
	MOMC0_163g	-	CDSf	1158247	1158306	4.57	60
	MOMC0_163g	-	TSS	1159405
	MOMC0_164g	+	TSS	1166153
	MOMC0_164g	+	CDSf	1166279	1166531	19.71	252
	MOMC0_164g	+	CDSl	1166902	1167014	5.49	111
	MOMC0_164g	+	PolA	1167890
	MOMC0_165g	-	PolA	1168631
	MOMC0_165g	-	CDSl	1169035	1169331	16.66	297
	MOMC0_165g	-	CDSi	1170575	1170722	14.85	147
	MOMC0_165g	-	CDSi	1171133	1171283	5.72	147
	MOMC0_165g	-	CDSi	1172316	1172449	10.47	132
	MOMC0_165g	-	CDSi	1172811	1172987	0.92	174
	MOMC0_165g	-	CDSi	1173218	1173339	3.07	120
	MOMC0_165g	-	CDSi	1173718	1173787	10.2	69
	MOMC0_165g	-	CDSi	1174092	1174141	-2.52	48
	MOMC0_165g	-	CDSi	1174983	1175020	2.19	36
	MOMC0_165g	-	CDSi	1175187	1175284	9.6	96
	MOMC0_165g	-	CDSf	1175802	1175854	4.53	51
	MOMC0_165g	-	TSS	1175924
	MOMC0_166g	-	PolA	1177289
	MOMC0_166g	-	CDSl	1178043	1178099	5.5	57
	MOMC0_166g	-	CDSi	1179137	1179202	12.67	66
	MOMC0_166g	-	CDSi	1179945	1180226	22.77	282
	MOMC0_166g	-	CDSi	1180417	1180542	9.4	126
	MOMC0_166g	-	CDSi	1181034	1181120	16.79	87
	MOMC0_166g	-	CDSf	1181196	1181603	46.56	408
	MOMC0_166g	-	TSS	1181792
	MOMC0_167g	-	PolA	1182260
	MOMC0_167g	-	CDSl	1182610	1182957	32.25	348
	MOMC0_167g	-	CDSi	1183486	1183833	34.04	348
	MOMC0_167g	-	CDSi	1184413	1184682	34.61	270
	MOMC0_167g	-	CDSi	1184768	1184842	7.64	75
	MOMC0_167g	-	CDSi	1184930	1185119	20.68	189
	MOMC0_167g	-	CDSf	1185325	1185533	17.05	207
	MOMC0_167g	-	TSS	1185545
	MOMC0_168g	-	PolA	1205412
	MOMC0_168g	-	CDSl	1205958	1206578	43.77	621
	MOMC0_168g	-	CDSi	1207855	1208034	17.94	180
	MOMC0_168g	-	CDSf	1208454	1208696	1.12	243
	MOMC0_168g	-	TSS	1210979
	MOMC0_169g	-	PolA	1211486
	MOMC0_169g	-	CDSl	1211833	1211838	-3.18	6
	MOMC0_169g	-	CDSi	1212145	1212664	40.76	519
	MOMC0_169g	-	CDSi	1213654	1213803	8.96	147
	MOMC0_169g	-	CDSf	1214171	1215618	124.82	1446
	MOMC0_169g	-	TSS	1216281
	MOMC0_170g	+	TSS	1217334
	MOMC0_170g	+	CDSf	1217686	1217966	9.96	279
	MOMC0_170g	+	CDSi	1218010	1218154	6.43	144
	MOMC0_170g	+	CDSi	1218239	1218316	4.87	78
	MOMC0_170g	+	CDSi	1219279	1219360	3.06	81
	MOMC0_170g	+	CDSi	1220589	1220731	16.52	141
	MOMC0_170g	+	CDSl	1221251	1221454	5.93	204
	MOMC0_170g	+	PolA	1221619
	MOMC0_171g	-	PolA	1228185
	MOMC0_171g	-	CDSo	1228996	1229250	24.09	255
	MOMC0_171g	-	TSS	1229573
	MOMC0_172g	+	TSS	1234024
	MOMC0_172g	+	CDSf	1234675	1235001	62.84	327
	MOMC0_172g	+	CDSi	1235668	1235937	14.76	270
	MOMC0_172g	+	CDSi	1238180	1239293	114.36	1113
	MOMC0_172g	+	CDSl	1239783	1240489	88.24	705
	MOMC0_172g	+	PolA	1240848
	MOMC0_173g	-	PolA	1241563
	MOMC0_173g	-	CDSl	1241788	1241912	15.11	123
	MOMC0_173g	-	CDSf	1241990	1242155	8.35	165
	MOMC0_173g	-	TSS	1242294
	MOMC0_174g	-	PolA	1243829
	MOMC0_174g	-	CDSl	1244320	1244484	24.12	165
	MOMC0_174g	-	CDSi	1244542	1244676	10.46	135
	MOMC0_174g	-	CDSi	1244763	1244933	17.87	171
	MOMC0_174g	-	CDSi	1245651	1246012	34.32	360
	MOMC0_174g	-	CDSi	1246364	1246508	9.61	144
	MOMC0_174g	-	CDSi	1246587	1246671	12.43	84
	MOMC0_174g	-	CDSi	1246913	1246989	1.54	75
	MOMC0_174g	-	CDSi	1247725	1247825	16.85	99
	MOMC0_174g	-	CDSf	1248260	1248413	20.98	153
	MOMC0_174g	-	TSS	1248622
	MOMC0_175g	-	PolA	1248835
	MOMC0_175g	-	CDSl	1248883	1248962	2.04	78
	MOMC0_175g	-	CDSi	1249046	1249127	1.1	81
	MOMC0_175g	-	CDSf	1249199	1249303	10.67	105
	MOMC0_175g	-	TSS	1249758
	MOMC0_176g	+	TSS	1253794
	MOMC0_176g	+	CDSf	1254477	1255079	92.25	603
	MOMC0_176g	+	CDSi	1255171	1255356	18.5	186
	MOMC0_176g	+	CDSi	1255501	1255716	4.38	216
	MOMC0_176g	+	CDSi	1255813	1255923	9.05	111
	MOMC0_176g	+	CDSi	1256509	1256706	18.63	198
	MOMC0_176g	+	CDSi	1256794	1256925	11.11	132
	MOMC0_176g	+	CDSi	1257683	1257739	3.47	57
	MOMC0_176g	+	CDSi	1257819	1257935	15.23	117
	MOMC0_176g	+	CDSi	1258909	1258986	15.98	78
	MOMC0_176g	+	CDSi	1259477	1259620	7.71	144
	MOMC0_176g	+	CDSl	1259926	1261017	138.78	1092
	MOMC0_176g	+	PolA	1261804
	MOMC0_177g	-	PolA	1262235
	MOMC0_177g	-	CDSo	1262334	1262636	19.33	303
	MOMC0_177g	-	TSS	1262967
	MOMC0_178g	+	TSS	1263240
	MOMC0_178g	+	CDSf	1263737	1263870	4.63	132
	MOMC0_178g	+	CDSi	1263944	1264061	13.46	117
	MOMC0_178g	+	CDSi	1264138	1264260	7.24	123
	MOMC0_178g	+	CDSi	1265126	1265430	29.2	303
	MOMC0_178g	+	CDSi	1265530	1265725	13.31	195
	MOMC0_178g	+	CDSi	1265806	1266354	52.16	549
	MOMC0_178g	+	CDSl	1266541	1267041	28.35	501
	MOMC0_178g	+	PolA	1267972
	MOMC0_179g	-	PolA	1268125
	MOMC0_179g	-	CDSl	1268277	1268646	21.54	369
	MOMC0_179g	-	CDSi	1268731	1268817	10.1	84
	MOMC0_179g	-	CDSi	1269140	1269267	2.75	126
	MOMC0_179g	-	CDSi	1269377	1269496	14.54	120
	MOMC0_179g	-	CDSi	1269587	1269685	14.61	99
	MOMC0_179g	-	CDSi	1270440	1270553	6.77	114
	MOMC0_179g	-	CDSi	1271124	1271177	6.66	54
	MOMC0_179g	-	CDSi	1271278	1271372	7.75	93
	MOMC0_179g	-	CDSi	1271583	1271718	13.23	135
	MOMC0_179g	-	CDSi	1271818	1272141	27.5	324
	MOMC0_179g	-	CDSi	1272469	1272579	4.45	111
	MOMC0_179g	-	CDSi	1272846	1273051	22.49	204
	MOMC0_179g	-	CDSi	1273194	1273490	15.5	294
	MOMC0_179g	-	CDSf	1274427	1274613	15.54	186
	MOMC0_179g	-	TSS	1275634
	MOMC0_180g	+	TSS	1275743
	MOMC0_180g	+	CDSf	1276085	1276162	12.8	78
	MOMC0_180g	+	CDSi	1276348	1276551	18.22	204
	MOMC0_180g	+	CDSi	1276634	1276707	1.27	72
	MOMC0_180g	+	CDSi	1276830	1276902	-0.12	72
	MOMC0_180g	+	CDSi	1277045	1277155	14.29	111
	MOMC0_180g	+	CDSi	1277376	1277550	5.51	174
	MOMC0_180g	+	CDSi	1277649	1277767	6.94	117
	MOMC0_180g	+	CDSl	1278067	1278123	-1.19	57
	MOMC0_180g	+	PolA	1278618
	MOMC0_181g	-	PolA	1280824
	MOMC0_181g	-	CDSl	1281119	1281873	53.76	753
	MOMC0_181g	-	CDSi	1281964	1282078	17.34	114
	MOMC0_181g	-	CDSi	1282181	1282418	10.14	237
	MOMC0_181g	-	CDSi	1282972	1283097	20.98	123
	MOMC0_181g	-	CDSi	1283184	1283338	19.76	153
	MOMC0_181g	-	CDSi	1283935	1283997	14.82	63
	MOMC0_181g	-	CDSf	1284086	1284310	33.33	225
	MOMC0_181g	-	TSS	1284454
	MOMC0_182g	+	TSS	1285398
	MOMC0_182g	+	CDSo	1285567	1285884	30.26	318
	MOMC0_182g	+	PolA	1285977
	MOMC0_183g	+	TSS	1285989
	MOMC0_183g	+	CDSf	1287273	1287485	36.98	213
	MOMC0_183g	+	CDSi	1287563	1287615	0.94	51
	MOMC0_183g	+	CDSi	1288806	1288953	6.17	147
	MOMC0_183g	+	CDSi	1289076	1289183	9.27	108
	MOMC0_183g	+	CDSi	1289746	1289831	3.28	84
	MOMC0_183g	+	CDSi	1290503	1290626	12.3	123
	MOMC0_183g	+	CDSi	1290720	1290866	14.76	147
	MOMC0_183g	+	CDSi	1291019	1291282	31.17	264
	MOMC0_183g	+	CDSi	1291365	1291649	24.6	285
	MOMC0_183g	+	CDSi	1292143	1292289	28.96	147
	MOMC0_183g	+	CDSl	1292960	1293475	57.32	516
	MOMC0_183g	+	PolA	1294221
	MOMC0_184g	+	TSS	1294749
	MOMC0_184g	+	CDSf	1295222	1295430	25.26	207
	MOMC0_184g	+	CDSi	1296132	1296194	1.41	60
	MOMC0_184g	+	CDSi	1296348	1296464	10.13	114
	MOMC0_184g	+	CDSi	1296585	1296870	35.12	285
	MOMC0_184g	+	CDSi	1297509	1297664	2.27	156
	MOMC0_184g	+	CDSi	1298043	1298194	6.43	150
	MOMC0_184g	+	CDSl	1298321	1298531	13.28	210
	MOMC0_184g	+	PolA	1298930
	MOMC0_185g	+	TSS	1300807
	MOMC0_185g	+	CDSf	1301627	1301835	18.1	207
	MOMC0_185g	+	CDSl	1302677	1303271	64.5	594
	MOMC0_185g	+	PolA	1303285
	MOMC0_186g	-	PolA	1304085
	MOMC0_186g	-	CDSl	1304340	1304483	6.81	144
	MOMC0_186g	-	CDSi	1305158	1305202	11.69	45
	MOMC0_186g	-	CDSi	1305663	1305692	6.64	30
	MOMC0_186g	-	CDSi	1305805	1305904	16.54	99
	MOMC0_186g	-	CDSi	1306020	1306081	9.05	60
	MOMC0_186g	-	CDSi	1306894	1306960	12.79	66
	MOMC0_186g	-	CDSf	1307115	1307302	18.66	186
	MOMC0_186g	-	TSS	1308013
	MOMC0_187g	-	PolA	1311663
	MOMC0_187g	-	CDSl	1312730	1312846	6.09	117
	MOMC0_187g	-	CDSi	1312935	1313024	8.61	90
	MOMC0_187g	-	CDSi	1313172	1313291	18.13	120
	MOMC0_187g	-	CDSi	1313762	1313866	13.44	105
	MOMC0_187g	-	CDSi	1314232	1314300	13.65	69
	MOMC0_187g	-	CDSf	1314376	1314492	11.5	117
	MOMC0_187g	-	TSS	1315011
	MOMC0_188g	+	TSS	1316096
	MOMC0_188g	+	CDSf	1316254	1316433	25.41	180
	MOMC0_188g	+	CDSi	1316526	1316583	4.32	57
	MOMC0_188g	+	CDSi	1316892	1317013	9.85	120
	MOMC0_188g	+	CDSi	1317080	1317187	8.32	108
	MOMC0_188g	+	CDSi	1318160	1318304	4.11	144
	MOMC0_188g	+	CDSi	1318383	1318469	1.31	84
	MOMC0_188g	+	CDSi	1319276	1319765	36.93	486
	MOMC0_188g	+	CDSi	1319949	1320091	19.93	141
	MOMC0_188g	+	CDSi	1320227	1320555	22.37	327
	MOMC0_188g	+	CDSi	1321106	1321270	5.84	165
	MOMC0_188g	+	CDSi	1322095	1322385	10.06	291
	MOMC0_188g	+	CDSi	1322523	1322927	38.27	405
	MOMC0_188g	+	CDSi	1323140	1323231	4.23	90
	MOMC0_188g	+	CDSi	1323762	1323852	7.95	90
	MOMC0_188g	+	CDSl	1324024	1324101	1.24	78
	MOMC0_188g	+	PolA	1324262
	MOMC0_189g	-	PolA	1324778
	MOMC0_189g	-	CDSl	1325361	1325961	92.38	600
	MOMC0_189g	-	CDSi	1326131	1326357	30.99	225
	MOMC0_189g	-	CDSf	1326560	1326661	9.16	102
	MOMC0_189g	-	TSS	1326866
	MOMC0_190g	-	PolA	1331717
	MOMC0_190g	-	CDSl	1332263	1332349	3.35	87
	MOMC0_190g	-	CDSi	1332613	1332696	10.22	84
	MOMC0_190g	-	CDSi	1332779	1332904	15.79	126
	MOMC0_190g	-	CDSi	1333439	1333498	-0.22	60
	MOMC0_190g	-	CDSi	1334230	1334292	7.32	63
	MOMC0_190g	-	CDSi	1334479	1334502	0.24	24
	MOMC0_190g	-	CDSi	1335377	1335446	12.41	69
	MOMC0_190g	-	CDSi	1335530	1335652	12.06	120
	MOMC0_190g	-	CDSi	1336130	1336209	3.29	78
	MOMC0_190g	-	CDSi	1336304	1336382	-3.67	78
	MOMC0_190g	-	CDSf	1336465	1336508	6.68	42
	MOMC0_190g	-	TSS	1336829
	MOMC0_191g	+	TSS	1350041
	MOMC0_191g	+	CDSf	1350567	1350672	16.83	105
	MOMC0_191g	+	CDSi	1350762	1350995	28.66	231
	MOMC0_191g	+	CDSi	1351282	1351375	9.04	90
	MOMC0_191g	+	CDSi	1351463	1351677	25.35	213
	MOMC0_191g	+	CDSi	1351750	1351889	14.19	138
	MOMC0_191g	+	CDSl	1352437	1353090	64.52	654
	MOMC0_191g	+	PolA	1353117
	MOMC0_192g	-	PolA	1368746
	MOMC0_192g	-	CDSo	1369507	1369854	21.27	348
	MOMC0_192g	-	TSS	1369957
	MOMC0_193g	+	TSS	1370000
	MOMC0_193g	+	CDSo	1370251	1371597	100.78	1347
	MOMC0_193g	+	PolA	1371939
	MOMC0_194g	-	PolA	1373621
	MOMC0_194g	-	CDSl	1374453	1374542	4.11	90
	MOMC0_194g	-	CDSf	1375326	1375574	22.57	249
	MOMC0_194g	-	TSS	1375608
	MOMC0_195g	+	TSS	1376472
	MOMC0_195g	+	CDSo	1376546	1377046	40.56	501
	MOMC0_195g	+	PolA	1377419
	MOMC0_196g	-	PolA	1382548
	MOMC0_196g	-	CDSl	1382619	1382723	4.29	105
	MOMC0_196g	-	CDSf	1382813	1382914	9.16	102
	MOMC0_196g	-	TSS	1383590
	MOMC0_197g	-	PolA	1394774
	MOMC0_197g	-	CDSl	1395150	1395629	65.7	480
	MOMC0_197g	-	CDSi	1396232	1396392	24.29	159
	MOMC0_197g	-	CDSi	1396486	1396559	7.02	72
	MOMC0_197g	-	CDSi	1397361	1397497	15.12	135
	MOMC0_197g	-	CDSi	1398591	1398664	14.82	72
	MOMC0_197g	-	CDSi	1398750	1399113	23.64	363
	MOMC0_197g	-	CDSf	1400165	1400731	41.17	567
	MOMC0_197g	-	TSS	1402886
	MOMC0_198g	+	TSS	1403811
	MOMC0_198g	+	CDSo	1405667	1406116	28.84	450
	MOMC0_198g	+	PolA	1406199
	MOMC0_199g	+	TSS	1412375
	MOMC0_199g	+	CDSf	1412486	1412645	15.86	159
	MOMC0_199g	+	CDSi	1412742	1413016	40.95	273
	MOMC0_199g	+	CDSl	1413465	1413920	49.34	456
	MOMC0_199g	+	PolA	1414711
	MOMC0_200g	+	TSS	1420947
	MOMC0_200g	+	CDSf	1420989	1424034	324.34	3045
	MOMC0_200g	+	CDSi	1424369	1426909	235.22	2538
	MOMC0_200g	+	CDSi	1427243	1427697	45.01	453
	MOMC0_200g	+	CDSi	1427938	1428054	16.65	117
	MOMC0_200g	+	CDSl	1428173	1428334	8.88	162
	MOMC0_200g	+	PolA	1429234
	MOMC0_201g	-	PolA	1430018
	MOMC0_201g	-	CDSl	1430111	1430225	-5.32	114
	MOMC0_201g	-	CDSi	1430444	1430510	3.34	63
	MOMC0_201g	-	CDSi	1430611	1430706	4.61	93
	MOMC0_201g	-	CDSi	1431274	1431346	3.85	72
	MOMC0_201g	-	CDSi	1431429	1431617	15.57	189
	MOMC0_201g	-	CDSi	1431739	1431874	21.15	135
	MOMC0_201g	-	CDSi	1431971	1432204	24.08	231
	MOMC0_201g	-	CDSi	1432332	1432558	14.93	225
	MOMC0_201g	-	CDSi	1432672	1432789	19.6	117
	MOMC0_201g	-	CDSf	1432902	1433209	13.96	306
	MOMC0_201g	-	TSS	1434880
	MOMC0_202g	-	PolA	1437068
	MOMC0_202g	-	CDSl	1437292	1437567	16.56	276
	MOMC0_202g	-	CDSi	1437670	1437864	12.28	195
	MOMC0_202g	-	CDSi	1437944	1438079	24.96	135
	MOMC0_202g	-	CDSi	1438168	1438386	35.87	216
	MOMC0_202g	-	CDSi	1438485	1438711	20.05	225
	MOMC0_202g	-	CDSi	1438796	1438913	15.45	117
	MOMC0_202g	-	CDSf	1439006	1439169	9.47	162
	MOMC0_202g	-	TSS	1439252
	MOMC0_203g	+	TSS	1441789
	MOMC0_203g	+	CDSf	1442887	1443051	16.32	165
	MOMC0_203g	+	CDSi	1443283	1443752	48.25	468
	MOMC0_203g	+	CDSl	1444648	1445095	55.72	447
	MOMC0_203g	+	PolA	1445780
	MOMC0_204g	-	PolA	1445984
	MOMC0_204g	-	CDSl	1446177	1446407	23.94	231
	MOMC0_204g	-	CDSi	1446949	1447098	19.7	150
	MOMC0_204g	-	CDSi	1447477	1447567	5.13	90
	MOMC0_204g	-	CDSi	1447658	1447830	12.5	171
	MOMC0_204g	-	CDSi	1447918	1448022	7.15	105
	MOMC0_204g	-	CDSi	1448158	1448273	22.06	114
	MOMC0_204g	-	CDSi	1448804	1449010	25.91	204
	MOMC0_204g	-	CDSi	1449127	1449223	13.33	96
	MOMC0_204g	-	CDSi	1449328	1449396	14.26	69
	MOMC0_204g	-	CDSi	1450880	1451121	35.42	240
	MOMC0_204g	-	CDSi	1451355	1451448	-3.67	93
	MOMC0_204g	-	CDSf	1451692	1451703	2.92	12
	MOMC0_204g	-	TSS	1452315
	MOMC0_205g	-	PolA	1453002
	MOMC0_205g	-	CDSo	1453229	1453489	29.06	261
	MOMC0_205g	-	TSS	1454326
	MOMC0_206g	+	TSS	1461977
	MOMC0_206g	+	CDSf	1462862	1464245	137.47	1383
	MOMC0_206g	+	CDSi	1464936	1465147	21.39	210
	MOMC0_206g	+	CDSi	1465381	1465604	16.91	222
	MOMC0_206g	+	CDSi	1465734	1466496	61.76	762
	MOMC0_206g	+	CDSi	1466576	1466693	3.51	117
	MOMC0_206g	+	CDSl	1466777	1466877	3.16	99
	MOMC0_206g	+	PolA	1467685
	MOMC0_207g	+	TSS	1467773
	MOMC0_207g	+	CDSf	1468241	1468437	21.31	195
	MOMC0_207g	+	CDSi	1468732	1468762	-0.51	30
	MOMC0_207g	+	CDSi	1468895	1469173	26.97	279
	MOMC0_207g	+	CDSi	1469254	1469442	32.73	189
	MOMC0_207g	+	CDSi	1469544	1469669	6.46	126
	MOMC0_207g	+	CDSi	1469857	1469994	12.15	138
	MOMC0_207g	+	CDSi	1470125	1470241	12	117
	MOMC0_207g	+	CDSi	1470350	1470467	12.05	117
	MOMC0_207g	+	CDSi	1470819	1470931	12.51	111
	MOMC0_207g	+	CDSl	1471027	1471224	10.41	198
	MOMC0_207g	+	PolA	1471913
	MOMC0_208g	-	PolA	1472491
	MOMC0_208g	-	CDSl	1473403	1473751	34.7	348
	MOMC0_208g	-	CDSi	1473862	1473920	5.45	57
	MOMC0_208g	-	CDSi	1474170	1474271	17.44	102
	MOMC0_208g	-	CDSi	1474367	1474420	0.79	54
	MOMC0_208g	-	CDSi	1475073	1475146	7.32	72
	MOMC0_208g	-	CDSi	1475775	1475949	6.32	174
	MOMC0_208g	-	CDSi	1476043	1476159	9.17	117
	MOMC0_208g	-	CDSi	1476251	1476363	11.81	111
	MOMC0_208g	-	CDSi	1476496	1476582	14.92	84
	MOMC0_208g	-	CDSf	1476955	1476964	1	9
	MOMC0_208g	-	TSS	1477816
	MOMC0_209g	-	PolA	1479823
	MOMC0_209g	-	CDSl	1480335	1480571	27.17	237
	MOMC0_209g	-	CDSi	1480707	1480760	0.32	54
	MOMC0_209g	-	CDSi	1480808	1480923	8.61	114
	MOMC0_209g	-	CDSi	1481090	1481156	-1.76	66
	MOMC0_209g	-	CDSi	1481495	1481575	11.67	81
	MOMC0_209g	-	CDSi	1481688	1481756	20.28	69
	MOMC0_209g	-	CDSi	1481893	1481973	7.03	81
	MOMC0_209g	-	CDSf	1482064	1482171	10.32	108
	MOMC0_209g	-	TSS	1482264
	MOMC0_210g	+	TSS	1485144
	MOMC0_210g	+	CDSf	1485183	1485874	65.52	690
	MOMC0_210g	+	CDSl	1486791	1487766	72.37	975
	MOMC0_210g	+	PolA	1488203
	MOMC0_211g	+	TSS	1493491
	MOMC0_211g	+	CDSf	1494259	1494354	7.71	96
	MOMC0_211g	+	CDSi	1495209	1495439	22.88	231
	MOMC0_211g	+	CDSi	1495549	1495730	-1.39	180
	MOMC0_211g	+	CDSi	1496329	1496449	5.81	120
	MOMC0_211g	+	CDSi	1496964	1497071	-0.31	108
	MOMC0_211g	+	CDSi	1497621	1497842	10.17	222
	MOMC0_211g	+	CDSi	1498613	1498829	9.1	216
	MOMC0_211g	+	CDSi	1498920	1499065	4.43	144
	MOMC0_211g	+	CDSi	1499139	1499296	6.64	156
	MOMC0_211g	+	CDSi	1499368	1499517	0.87	147
	MOMC0_211g	+	CDSi	1499595	1499643	9.37	48
	MOMC0_211g	+	CDSi	1500170	1500358	2.23	189
	MOMC0_211g	+	CDSi	1500520	1500699	14.32	180
	MOMC0_211g	+	CDSl	1500730	1500792	-0.51	63
	MOMC0_211g	+	PolA	1501133
	MOMC0_212g	+	TSS	1501194
	MOMC0_212g	+	CDSf	1501666	1501786	-2.16	120
	MOMC0_212g	+	CDSi	1501892	1502032	10.76	138
	MOMC0_212g	+	CDSi	1502235	1502326	0.86	90
	MOMC0_212g	+	CDSi	1502678	1502817	7.14	138
	MOMC0_212g	+	CDSi	1503669	1503822	7.49	153
	MOMC0_212g	+	CDSi	1504025	1504066	0.42	42
	MOMC0_212g	+	CDSi	1504223	1504291	8.75	69
	MOMC0_212g	+	CDSi	1506426	1506559	10.41	132
	MOMC0_212g	+	CDSi	1506947	1507064	6.46	117
	MOMC0_212g	+	CDSi	1508665	1508799	11.7	135
	MOMC0_212g	+	CDSi	1508905	1509081	6.96	177
	MOMC0_212g	+	CDSi	1509220	1509330	10.65	111
	MOMC0_212g	+	CDSi	1509421	1509534	3.37	114
	MOMC0_212g	+	CDSi	1509606	1509692	6.71	87
	MOMC0_212g	+	CDSl	1509799	1510305	12.22	507
	MOMC0_212g	+	PolA	1510468
	MOMC0_213g	-	PolA	1513668
	MOMC0_213g	-	CDSl	1513845	1514102	22.44	258
	MOMC0_213g	-	CDSf	1514855	1515001	6.16	147
	MOMC0_213g	-	TSS	1515367
	MOMC0_214g	-	PolA	1518033
	MOMC0_214g	-	CDSo	1518862	1519164	14.12	303
	MOMC0_214g	-	TSS	1519712
	MOMC0_215g	+	TSS	1520712
	MOMC0_215g	+	CDSo	1520906	1521295	39.47	390
	MOMC0_215g	+	PolA	1521480
	MOMC0_216g	+	TSS	1523389
	MOMC0_216g	+	CDSf	1523658	1523810	10.16	153
	MOMC0_216g	+	CDSi	1524003	1524157	0.51	153
	MOMC0_216g	+	CDSi	1524677	1525133	42.78	456
	MOMC0_216g	+	CDSi	1525256	1525336	1.76	81
	MOMC0_216g	+	CDSi	1525712	1525975	15.99	264
	MOMC0_216g	+	CDSi	1526854	1526985	16.66	132
	MOMC0_216g	+	CDSi	1527121	1527294	28.06	174
	MOMC0_216g	+	CDSi	1527407	1527636	15.92	228
	MOMC0_216g	+	CDSi	1528225	1528342	9.29	117
	MOMC0_216g	+	CDSi	1528772	1528903	16.97	132
	MOMC0_216g	+	CDSi	1528992	1529126	16.18	135
	MOMC0_216g	+	CDSi	1529205	1529411	27.89	207
	MOMC0_216g	+	CDSl	1529959	1530123	18.76	165
	MOMC0_216g	+	PolA	1530417
	MOMC0_217g	-	PolA	1530428
	MOMC0_217g	-	CDSl	1530950	1531343	19.39	393
	MOMC0_217g	-	CDSf	1532638	1532747	7.89	108
	MOMC0_217g	-	TSS	1533074
	MOMC0_218g	+	TSS	1537359
	MOMC0_218g	+	CDSf	1537692	1537770	2.45	78
	MOMC0_218g	+	CDSi	1538392	1538677	30.57	282
	MOMC0_218g	+	CDSl	1539348	1539480	13.84	132
	MOMC0_218g	+	PolA	1539748
	MOMC0_219g	+	TSS	1540332
	MOMC0_219g	+	CDSf	1540399	1540764	33.97	366
	MOMC0_219g	+	CDSi	1541302	1541372	10.7	69
	MOMC0_219g	+	CDSi	1541646	1541765	2.98	117
	MOMC0_219g	+	CDSi	1542004	1542058	-5.32	54
	MOMC0_219g	+	CDSi	1542615	1542682	11.63	66
	MOMC0_219g	+	CDSi	1543563	1543885	26.61	321
	MOMC0_219g	+	CDSl	1543943	1544283	0.46	339
	MOMC0_219g	+	PolA	1544492
	MOMC0_220g	+	TSS	1551302
	MOMC0_220g	+	CDSf	1552498	1552608	5.89	111
	MOMC0_220g	+	CDSi	1552795	1552977	9.83	183
	MOMC0_220g	+	CDSi	1553014	1553044	0.47	30
	MOMC0_220g	+	CDSi	1553200	1553407	12.84	204
	MOMC0_220g	+	CDSi	1554545	1554776	15.91	231
	MOMC0_220g	+	CDSl	1555010	1555240	12.17	231
	MOMC0_220g	+	PolA	1555307
	MOMC0_221g	-	PolA	1555741
	MOMC0_221g	-	CDSl	1555852	1556002	12.22	150
	MOMC0_221g	-	CDSi	1556111	1556232	11.05	120
	MOMC0_221g	-	CDSf	1556902	1557132	28.42	231
	MOMC0_221g	-	TSS	1557858
	MOMC0_222g	+	TSS	1561452
	MOMC0_222g	+	CDSf	1561963	1562871	99.35	909
	MOMC0_222g	+	CDSl	1562970	1563584	77.82	615
	MOMC0_222g	+	PolA	1564246
	MOMC0_223g	-	PolA	1566193
	MOMC0_223g	-	CDSl	1566289	1566400	5.51	111
	MOMC0_223g	-	CDSi	1566512	1566679	17.21	165
	MOMC0_223g	-	CDSi	1568018	1568322	30.98	303
	MOMC0_223g	-	CDSi	1568362	1569558	83.94	1197
	MOMC0_223g	-	CDSi	1569602	1569647	3.61	45
	MOMC0_223g	-	CDSi	1571186	1571264	0.64	75
	MOMC0_223g	-	CDSi	1571591	1571717	7.26	126
	MOMC0_223g	-	CDSi	1571797	1571888	8.35	90
	MOMC0_223g	-	CDSi	1571985	1572301	18.93	315
	MOMC0_223g	-	CDSi	1572724	1572803	3.38	78
	MOMC0_223g	-	CDSi	1574519	1574578	10.75	60
	MOMC0_223g	-	CDSi	1574656	1574868	19.75	213
	MOMC0_223g	-	CDSi	1574954	1575038	1.26	84
	MOMC0_223g	-	CDSi	1575882	1575967	7.99	84
	MOMC0_223g	-	CDSi	1576109	1576408	14.07	300
	MOMC0_223g	-	CDSi	1576756	1576923	6.61	168
	MOMC0_223g	-	CDSi	1577212	1577325	21.5	114
	MOMC0_223g	-	CDSf	1577602	1577862	56.22	261
	MOMC0_223g	-	TSS	1578405
	MOMC0_224g	-	PolA	1580488
	MOMC0_224g	-	CDSl	1580894	1581062	17.53	168
	MOMC0_224g	-	CDSi	1581154	1581305	13.53	150
	MOMC0_224g	-	CDSi	1581399	1581798	60.33	399
	MOMC0_224g	-	CDSi	1582774	1582890	7.94	114
	MOMC0_224g	-	CDSf	1583128	1583339	13.29	210
	MOMC0_224g	-	TSS	1583402
	MOMC0_225g	-	PolA	1593540
	MOMC0_225g	-	CDSl	1593722	1593799	-3.47	78
	MOMC0_225g	-	CDSi	1594344	1594433	20.74	90
	MOMC0_225g	-	CDSf	1594482	1594763	9.8	282
	MOMC0_225g	-	TSS	1596135
	MOMC0_226g	+	TSS	1603608
	MOMC0_226g	+	CDSo	1603776	1604465	82.01	690
	MOMC0_226g	+	PolA	1604877
	MOMC0_227g	+	TSS	1607834
	MOMC0_227g	+	CDSf	1608320	1608367	6.5	48
	MOMC0_227g	+	CDSi	1608772	1608831	6.96	60
	MOMC0_227g	+	CDSi	1608946	1608999	2.09	54
	MOMC0_227g	+	CDSi	1609110	1609170	11.05	60
	MOMC0_227g	+	CDSi	1609296	1609393	14.45	96
	MOMC0_227g	+	CDSi	1609764	1609813	5.98	48
	MOMC0_227g	+	CDSi	1610134	1610216	2.05	81
	MOMC0_227g	+	CDSi	1610696	1610781	7.34	84
	MOMC0_227g	+	CDSi	1610843	1611002	31.35	159
	MOMC0_227g	+	CDSi	1611492	1611628	9.2	135
	MOMC0_227g	+	CDSi	1611704	1611802	7.3	99
	MOMC0_227g	+	CDSi	1612108	1612164	10.97	57
	MOMC0_227g	+	CDSi	1612648	1612735	-0.11	87
	MOMC0_227g	+	CDSl	1613247	1613461	18.12	213
	MOMC0_227g	+	PolA	1614700
	MOMC0_228g	-	PolA	1620773
	MOMC0_228g	-	CDSl	1620904	1620998	3.96	93
	MOMC0_228g	-	CDSi	1621057	1621195	19.2	138
	MOMC0_228g	-	CDSi	1621302	1621530	26.66	228
	MOMC0_228g	-	CDSf	1622144	1623045	91.82	900
	MOMC0_228g	-	TSS	1623277
	MOMC0_229g	-	PolA	1625670
	MOMC0_229g	-	CDSl	1625799	1626953	118.67	1155
	MOMC0_229g	-	CDSi	1627618	1627851	5.64	234
	MOMC0_229g	-	CDSf	1628049	1628129	15.65	81
	MOMC0_229g	-	TSS	1628686
	MOMC0_230g	+	TSS	1629548
	MOMC0_230g	+	CDSf	1630217	1630266	3.14	48
	MOMC0_230g	+	CDSl	1630976	1631210	28.91	234
	MOMC0_230g	+	PolA	1631341
	MOMC0_231g	-	PolA	1631540
	MOMC0_231g	-	CDSl	1631561	1631974	26.97	414
	MOMC0_231g	-	CDSi	1632310	1632373	5.17	63
	MOMC0_231g	-	CDSi	1632464	1632750	11.57	285
	MOMC0_231g	-	CDSi	1633693	1633817	11.1	123
	MOMC0_231g	-	CDSi	1634420	1634521	9.31	99
	MOMC0_231g	-	CDSi	1634660	1634798	3.32	138
	MOMC0_231g	-	CDSf	1634887	1634997	5.01	111
	MOMC0_231g	-	TSS	1635451
	MOMC0_232g	-	PolA	1636511
	MOMC0_232g	-	CDSo	1637144	1637503	28.14	360
	MOMC0_232g	-	TSS	1637584
	MOMC0_233g	+	TSS	1637713
	MOMC0_233g	+	CDSo	1637954	1640557	168.25	2604
	MOMC0_233g	+	PolA	1640590
	MOMC0_234g	+	TSS	1640843
	MOMC0_234g	+	CDSf	1641600	1641704	9.23	105
	MOMC0_234g	+	CDSl	1641757	1641966	13.31	210
	MOMC0_234g	+	PolA	1642919
	MOMC0_235g	-	PolA	1649660
	MOMC0_235g	-	CDSo	1649827	1650450	58.33	624
	MOMC0_235g	-	TSS	1650782
	MOMC0_236g	+	TSS	1651125
	MOMC0_236g	+	CDSf	1651188	1651196	-4.87	9
	MOMC0_236g	+	CDSi	1651368	1651443	8.45	75
	MOMC0_236g	+	CDSi	1651630	1651697	7.47	66
	MOMC0_236g	+	CDSi	1651852	1651940	20.77	87
	MOMC0_236g	+	CDSi	1652622	1652819	19.62	195
	MOMC0_236g	+	CDSi	1652936	1653140	15.72	204
	MOMC0_236g	+	CDSi	1653237	1653404	6.49	168
	MOMC0_236g	+	CDSi	1653610	1653777	15.63	168
	MOMC0_236g	+	CDSi	1654211	1654404	13.7	192
	MOMC0_236g	+	CDSl	1654558	1654765	18.31	207
	MOMC0_236g	+	PolA	1654957
	MOMC0_237g	+	TSS	1662415
	MOMC0_237g	+	CDSf	1662874	1663006	2.25	132
	MOMC0_237g	+	CDSi	1664055	1664658	61.71	600
	MOMC0_237g	+	CDSi	1664786	1664950	13.02	162
	MOMC0_237g	+	CDSi	1665103	1665268	22.47	165
	MOMC0_237g	+	CDSi	1665447	1665557	9.96	111
	MOMC0_237g	+	CDSi	1665668	1665861	9.36	192
	MOMC0_237g	+	CDSi	1665961	1666091	5.64	129
	MOMC0_237g	+	CDSi	1666194	1666287	13.2	90
	MOMC0_237g	+	CDSi	1666939	1667244	21.45	303
	MOMC0_237g	+	CDSl	1667433	1667598	1.85	165
	MOMC0_237g	+	PolA	1667693
	MOMC0_238g	+	TSS	1676006
	MOMC0_238g	+	CDSf	1677921	1678306	32.25	384
	MOMC0_238g	+	CDSi	1678445	1678564	10.01	117
	MOMC0_238g	+	CDSi	1678667	1678826	8.3	159
	MOMC0_238g	+	CDSl	1678948	1679130	27.49	183
	MOMC0_238g	+	PolA	1679241
	MOMC0_239g	-	PolA	1681120
	MOMC0_239g	-	CDSo	1681132	1681629	72.01	498
	MOMC0_239g	-	TSS	1681695
	MOMC0_240g	-	PolA	1682284
	MOMC0_240g	-	CDSl	1682491	1682527	-1.12	36
	MOMC0_240g	-	CDSi	1682955	1683565	90.44	609
	MOMC0_240g	-	CDSf	1683645	1684550	92.12	906
	MOMC0_240g	-	TSS	1684802
	MOMC0_241g	+	TSS	1688177
	MOMC0_241g	+	CDSf	1688303	1688487	16.48	183
	MOMC0_241g	+	CDSl	1688545	1688806	12.23	261
	MOMC0_241g	+	PolA	1688924
	MOMC0_242g	-	PolA	1694458
	MOMC0_242g	-	CDSl	1694592	1694630	-0.35	39
	MOMC0_242g	-	CDSi	1694696	1694743	5.65	48
	MOMC0_242g	-	CDSi	1694838	1694881	6.05	42
	MOMC0_242g	-	CDSi	1695140	1695209	6.05	69
	MOMC0_242g	-	CDSi	1695598	1695667	-5.94	69
	MOMC0_242g	-	CDSf	1695739	1695839	9.11	99
	MOMC0_242g	-	TSS	1696035
	MOMC0_243g	+	TSS	1697560
	MOMC0_243g	+	CDSf	1698668	1698790	9.56	123
	MOMC0_243g	+	CDSl	1698988	1699308	10.82	321
	MOMC0_243g	+	PolA	1699710
	MOMC0_244g	+	TSS	1702748
	MOMC0_244g	+	CDSf	1702802	1702868	7.21	66
	MOMC0_244g	+	CDSl	1702987	1703117	1.13	129
	MOMC0_244g	+	PolA	1703555
	MOMC0_245g	+	TSS	1706165
	MOMC0_245g	+	CDSf	1706591	1706669	-1.18	78
	MOMC0_245g	+	CDSl	1706883	1707142	22.18	258
	MOMC0_245g	+	PolA	1708050
	MOMC0_246g	+	TSS	1709545
	MOMC0_246g	+	CDSo	1710494	1710721	13.36	228
	MOMC0_246g	+	PolA	1711246
	MOMC0_247g	+	TSS	1714417
	MOMC0_247g	+	CDSf	1714829	1714967	13.08	138
	MOMC0_247g	+	CDSl	1715128	1715390	10.99	261
	MOMC0_247g	+	PolA	1715808
	MOMC0_248g	+	TSS	1715822
	MOMC0_248g	+	CDSf	1717650	1717775	7.64	126
	MOMC0_248g	+	CDSl	1717805	1718143	27.6	339
	MOMC0_248g	+	PolA	1718573
	MOMC0_249g	-	PolA	1720324
	MOMC0_249g	-	CDSl	1720954	1721172	9.36	219
	MOMC0_249g	-	CDSi	1722230	1722305	13.38	75
	MOMC0_249g	-	CDSi	1722766	1722809	7.15	42
	MOMC0_249g	-	CDSf	1722852	1722932	-6.27	81
	MOMC0_249g	-	TSS	1722991
	MOMC0_250g	-	PolA	1723313
	MOMC0_250g	-	CDSl	1723578	1724051	24.64	474
	MOMC0_250g	-	CDSf	1726193	1726546	26.92	354
	MOMC0_250g	-	TSS	1726623
	MOMC0_251g	-	PolA	1729308
	MOMC0_251g	-	CDSl	1729772	1730566	91.53	795
	MOMC0_251g	-	CDSi	1731868	1731957	15.32	90
	MOMC0_251g	-	CDSi	1732030	1732787	77.59	756
	MOMC0_251g	-	CDSf	1732958	1733066	8.35	108
	MOMC0_251g	-	TSS	1734757
	MOMC0_252g	-	PolA	1736227
	MOMC0_252g	-	CDSl	1736330	1736899	50.32	570
	MOMC0_252g	-	CDSi	1737678	1738069	45.31	390
	MOMC0_252g	-	CDSf	1738156	1738231	3.34	75
	MOMC0_252g	-	TSS	1738240
	MOMC0_253g	-	PolA	1739049
	MOMC0_253g	-	CDSl	1739483	1739663	26.75	180
	MOMC0_253g	-	CDSi	1739750	1739886	13.46	135
	MOMC0_253g	-	CDSi	1740447	1740542	5.69	96
	MOMC0_253g	-	CDSf	1740670	1741551	65.11	882
	MOMC0_253g	-	TSS	1741593
	MOMC0_254g	+	TSS	1743780
	MOMC0_254g	+	CDSf	1744162	1744647	58.55	486
	MOMC0_254g	+	CDSl	1744954	1745034	4.54	81
	MOMC0_254g	+	PolA	1745360
	MOMC0_255g	-	PolA	1745571
	MOMC0_255g	-	CDSl	1745711	1746173	35.48	462
	MOMC0_255g	-	CDSi	1746767	1746892	11.09	123
	MOMC0_255g	-	CDSi	1747043	1747130	3.67	84
	MOMC0_255g	-	CDSi	1747232	1747352	13.15	120
	MOMC0_255g	-	CDSi	1747442	1747514	10.67	72
[truncated: 338,152+ more rows]
