# Supplementary material for: Draft genome sequence of bitter gourd (Momordica charantia), a vegetable and medicinal plant in tropical and subtropical regions
Source: DNA Res. 2016 Dec 17;24(1):51–8. doi: 10.1093/dnares/dsw047 (PMC5381343; doi:10.1093/dnares/dsw047)
Supplement: Supplementary Data [file dsw047_Supp.zip › Suppl Tab S6.xlsx]

## Sheet: Sheet1
	Supplementary Table S6. Annotation of predicted genes by BLASTP against non-redundant (NR) protein database and UniProt database.*
predicted gene				non-redundant(NR) protein database						UniProt
gene ID	encoded protein ID	length of encoded protein(aa)		accession No. proteins	e-value	bit score	start of subject sequence	end		ID	e-value
MOMC0_1g	MOMC0_1	126		gi|449456589|ref|XP_004146031.1|_PREDICTED:_transcription_factor_TCP4-like_[Cucumis_sativus]	4e-29	114	342	429		sp|Q8LPR5|TCP4_ARATH	4.5e-09
MOMC0_2g	MOMC0_2	665		gi|449523614|ref|XP_004168818.1|_PREDICTED:_uncharacterized_protein_ycf45-like,_partial_[Cucumis_sativus]	0	1079	45	640		sp|P51281|YCF45_PORPU	1.69e-150
MOMC0_3g	MOMC0_3	71		gi|590609874|ref|XP_007021658.1|_Uncharacterized_protein_TCM_031710_[Theobroma_cacao]	1e-07	49.7	102	141		no hit	-
MOMC0_4g	MOMC0_4	111		no hit	-	-	-	-		no hit	-
MOMC0_5g	MOMC0_5	85		gi|590623887|ref|XP_007025448.1|_Uncharacterized_protein_TCM_029748_[Theobroma_cacao]	3e-08	51.2	1	82		sp|Q3ECD6|CLE1_ARATH	2.46e-08
MOMC0_6g	MOMC0_6	850		gi|449456719|ref|XP_004146096.1|_PREDICTED:_uncharacterized_protein_LOC101204627_[Cucumis_sativus]	0	604	298	1018		no hit	-
MOMC0_7g	MOMC0_7	103		no hit	-	-	-	-		no hit	-
MOMC0_8g	MOMC0_8	437		gi|225461628|ref|XP_002285377.1|_PREDICTED:_uncharacterized_protein_LOC100248626_[Vitis_vinifera]	0	523	1	449		sp|Q9LKA4|UBA2C_ARATH	7.22e-125
MOMC0_9g	MOMC0_9	1411		gi|449456717|ref|XP_004146095.1|_PREDICTED:_uncharacterized_protein_LOC101204381_[Cucumis_sativus]	0	1945	24	1334		sp|F4IXE7|IDM1_ARATH	1.88e-172
MOMC0_10g	MOMC0_10	364		gi|449510355|ref|XP_004163641.1|_PREDICTED:_probable_beta-1,3-galactosyltransferase_14-like_[Cucumis_sativus]	1e-160	462	1	318		sp|Q9LKA9|B3GTD_ARATH	5.69e-139
MOMC0_11g	MOMC0_11	100		no hit	-	-	-	-		no hit	-
MOMC0_12g	MOMC0_12	760		gi|449456585|ref|XP_004146029.1|_PREDICTED:_TPR_repeat-containing_thioredoxin_TTL1-like_[Cucumis_sativus]	0	1030	1	692		sp|Q9MAH1|TTL1_ARATH	0
MOMC0_13g	MOMC0_13	174		gi|449456715|ref|XP_004146094.1|_PREDICTED:_uncharacterized_protein_LOC101204141_[Cucumis_sativus]	1e-87	263	1	184		sp|Q9S7R3|LSH10_ARATH	1.61e-78
MOMC0_14g	MOMC0_14	983		gi|525506943|ref|NP_001267517.1|_phosphoenolpyruvate_carboxylase,_housekeeping_isozyme-like_[Cucumis_sativus]	0	1935	1	965		sp|Q02909|CAPP1_SOYBN	0
MOMC0_15g	MOMC0_15	609		gi|449516752|ref|XP_004165410.1|_PREDICTED:_dol-P-Man:Man(6)GlcNAc(2)-PP-Dol_alpha-1,2-mannosyltransferase-like_[Cucumis_sativus]	0	987	1	571		sp|Q9FZ49|ALG9_ARATH	0
MOMC0_16g	MOMC0_16	620		gi|449456711|ref|XP_004146092.1|_PREDICTED:_peptide-N4-(N-acetyl-beta-glucosaminyl)asparagine_amidase_A-like,_partial_[Cucumis_sativus]	0	1030	22	624		sp|P81898|PNAA_PRUDU	0
MOMC0_17g	MOMC0_17	417		gi|449456579|ref|XP_004146026.1|_PREDICTED:_rab3_GTPase-activating_protein_non-catalytic_subunit-like_[Cucumis_sativus]	0	637	1	456		sp|Q5U1Z0|RBGPR_RAT	9.91e-21
MOMC0_18g	MOMC0_18	590		gi|449456577|ref|XP_004146025.1|_PREDICTED:_uncharacterized_protein_LOC101207599_[Cucumis_sativus]	0	932	1	589		no hit	-
MOMC0_19g	MOMC0_19	343		gi|449456575|ref|XP_004146024.1|_PREDICTED:_polynucleotide_3'-phosphatase_ZDP-like_[Cucumis_sativus]	4e-176	502	36	387		sp|Q84JE8|ZDP_ARATH	3.03e-122
MOMC0_20g	MOMC0_20	576		gi|449456573|ref|XP_004146023.1|_PREDICTED:_uncharacterized_protein_LOC101207110_[Cucumis_sativus]	0	533	1	530		no hit	-
MOMC0_21g	MOMC0_21	274		gi|449526104|ref|XP_004170054.1|_PREDICTED:_probable_protein_phosphatase_2C_55-like_[Cucumis_sativus]	1e-84	261	2	251		sp|Q9SUK9|P2C55_ARATH	3.35e-59
MOMC0_22g	MOMC0_22	351		gi|449456707|ref|XP_004146090.1|_PREDICTED:_gamma-glutamyl_hydrolase-like_[Cucumis_sativus]	2e-175	499	51	362		sp|Q9SYL6|GGH1_ARATH	4.81e-130
MOMC0_23g	MOMC0_23	335		gi|449456571|ref|XP_004146022.1|_PREDICTED:_gamma-glutamyl_hydrolase-like_[Cucumis_sativus]	9e-166	475	1	304		sp|O65355|GGH2_ARATH	2.36e-125
MOMC0_24g	MOMC0_24	624		gi|449518067|ref|XP_004166065.1|_PREDICTED:_uncharacterized_protein_LOC101228942_[Cucumis_sativus]	0	755	1	520		sp|Q9EQ28|DPOD3_MOUSE	1.53e-14
MOMC0_25g	MOMC0_25	166		gi|351721822|ref|NP_001238246.1|_uncharacterized_protein_LOC100306399_[Glycine_max]	8e-64	199	12	111		sp|Q6DG43|UBTD2_DANRE	9.38e-29
MOMC0_26g	MOMC0_26	505		gi|449456567|ref|XP_004146020.1|_PREDICTED:_uncharacterized_protein_LOC101206392_[Cucumis_sativus]	0	759	7	477		sp|Q5ZI67|NHLC2_CHICK	6.78e-06
MOMC0_27g	MOMC0_27	476		gi|449501882|ref|XP_004161483.1|_PREDICTED:_protein_transport_protein_Sec61_subunit_alpha-like_[Cucumis_sativus]	0	933	1	476		sp|Q54XK2|SC61A_DICDI	0
MOMC0_28g	MOMC0_28	109		no hit	-	-	-	-		no hit	-
MOMC0_29g	MOMC0_29	451		gi|449503670|ref|XP_004162118.1|_PREDICTED:_uncharacterized_protein_LOC101223564_[Cucumis_sativus]	0	859	1	451		sp|Q9LXU9|IRKI_ARATH	5.53e-05
MOMC0_30g	MOMC0_30	130		gi|359494094|ref|XP_002276475.2|_PREDICTED:_uncharacterized_protein_LOC100262468_[Vitis_vinifera]	0.002	38.9	1	65		no hit	-
MOMC0_31g	MOMC0_31	100		no hit	-	-	-	-		no hit	-
MOMC0_32g	MOMC0_32	83		gi|359493734|ref|XP_003634658.1|_PREDICTED:_uncharacterized_protein_LOC100250351_[Vitis_vinifera]	0.005	36.6	10	97		no hit	-
MOMC0_33g	MOMC0_33	68		gi|568847882|ref|XP_006477760.1|_PREDICTED:_uncharacterized_protein_LOC102626014_[Citrus_sinensis]	2e-18	77.4	1	67		no hit	-
MOMC0_34g	MOMC0_34	243		gi|449533979|ref|XP_004173947.1|_PREDICTED:_transcription_factor_TGA5-like_[Cucumis_sativus]	1e-132	381	5	229		sp|Q41558|HBP1C_WHEAT	1.58e-16
MOMC0_35g	MOMC0_35	326		gi|449521303|ref|XP_004167669.1|_PREDICTED:_uncharacterized_LOC101222492_[Cucumis_sativus]	7e-126	369	1	277		no hit	-
MOMC0_36g	MOMC0_36	473		gi|449521299|ref|XP_004167667.1|_PREDICTED:_uncharacterized_LOC101205592_[Cucumis_sativus]	0	901	1	468		no hit	-
MOMC0_37g	MOMC0_37	911		gi|449521066|ref|XP_004167552.1|_PREDICTED:_probable_LRR_receptor-like_serine/threonine-protein_kinase_At1g53440-like_[Cucumis_sativus]	0	1291	40	1012		sp|C0LGG8|Y5343_ARATH	0
MOMC0_38g	MOMC0_38	785		gi|449521066|ref|XP_004167552.1|_PREDICTED:_probable_LRR_receptor-like_serine/threonine-protein_kinase_At1g53440-like_[Cucumis_sativus]	0	1033	40	963		sp|C0LGG9|Y5344_ARATH	0
MOMC0_39g	MOMC0_39	920		gi|449521066|ref|XP_004167552.1|_PREDICTED:_probable_LRR_receptor-like_serine/threonine-protein_kinase_At1g53440-like_[Cucumis_sativus]	0	1319	40	1012		sp|C0LGG9|Y5344_ARATH	0
MOMC0_40g	MOMC0_40	953		gi|449521066|ref|XP_004167552.1|_PREDICTED:_probable_LRR_receptor-like_serine/threonine-protein_kinase_At1g53440-like_[Cucumis_sativus]	0	1602	40	1012		sp|C0LGG8|Y5343_ARATH	0
MOMC0_41g	MOMC0_41	148		no hit	-	-	-	-		no hit	-
MOMC0_42g	MOMC0_42	934		gi|449456691|ref|XP_004146082.1|_PREDICTED:_probable_leucine-rich_repeat_receptor-like_serine/threonine-protein_kinase_At3g14840-like_[Cucumis_sativus]	0	1350	119	1007		sp|C0LGN2|Y3148_ARATH	0
MOMC0_43g	MOMC0_43	788		gi|449456691|ref|XP_004146082.1|_PREDICTED:_probable_leucine-rich_repeat_receptor-like_serine/threonine-protein_kinase_At3g14840-like_[Cucumis_sativus]	0	873	287	975		sp|C0LGN2|Y3148_ARATH	0
MOMC0_44g	MOMC0_44	602		gi|590610846|ref|XP_007021935.1|_Leucine-rich_repeat_transmembrane_protein_kinase_[Theobroma_cacao]	0	788	400	976		sp|C0LGN2|Y3148_ARATH	0
MOMC0_45g	MOMC0_45	259		gi|449503668|ref|XP_004162117.1|_PREDICTED:_probable_leucine-rich_repeat_receptor-like_serine/threonine-protein_kinase_At3g14840-like_[Cucumis_sativus]	3e-67	229	142	316		sp|C0LGN2|Y3148_ARATH	2.09e-58
MOMC0_46g	MOMC0_46	663		gi|590610846|ref|XP_007021935.1|_Leucine-rich_repeat_transmembrane_protein_kinase_[Theobroma_cacao]	0	803	329	990		sp|C0LGN2|Y3148_ARATH	0
MOMC0_47g	MOMC0_47	318		gi|449503668|ref|XP_004162117.1|_PREDICTED:_probable_leucine-rich_repeat_receptor-like_serine/threonine-protein_kinase_At3g14840-like_[Cucumis_sativus]	5e-67	231	43	310		sp|C0LGN2|Y3148_ARATH	1.27e-57
MOMC0_48g	MOMC0_48	628		gi|590610846|ref|XP_007021935.1|_Leucine-rich_repeat_transmembrane_protein_kinase_[Theobroma_cacao]	0	822	402	994		sp|C0LGN2|Y3148_ARATH	0
MOMC0_49g	MOMC0_49	264		gi|351725041|ref|NP_001235287.1|_receptor-like_protein_kinase_[Glycine_max]	5e-82	254	3	216		sp|C0LGE0|Y1765_ARATH	1.44e-74
MOMC0_50g	MOMC0_50	959		gi|449456685|ref|XP_004146079.1|_PREDICTED:_probable_leucine-rich_repeat_receptor-like_serine/threonine-protein_kinase_At3g14840-like_[Cucumis_sativus]	0	1358	2	981		sp|C0LGN2|Y3148_ARATH	0
MOMC0_51g	MOMC0_51	248		gi|449518653|ref|XP_004166351.1|_PREDICTED:_50S_ribosomal_protein_L13,_chloroplastic-like_[Cucumis_sativus]	1e-161	455	1	248		sp|Q9SYL9|RK13_ARATH	5.06e-112
MOMC0_52g	MOMC0_52	673		gi|566194788|ref|XP_006377715.1|_hypothetical_protein_POPTR_0011s10500g_[Populus_trichocarpa]	0	1058	1	665		sp|B9FJG3|RSLE1_ORYSJ	9.46e-149
MOMC0_53g	MOMC0_53	946		gi|449503652|ref|XP_004162109.1|_PREDICTED:_alpha,alpha-trehalose-phosphate_synthase_[UDP-forming]_1-like_[Cucumis_sativus]	0	1806	1	928		sp|Q9SYM4|TPS1_ARATH	0
MOMC0_54g	MOMC0_54	232		gi|449503650|ref|XP_004162108.1|_PREDICTED:_bidirectional_sugar_transporter_SWEET2-like_[Cucumis_sativus]	2e-81	250	1	156		sp|Q9LH79|SWET2_ARATH	7.92e-65
MOMC0_55g	MOMC0_55	135		gi|225461812|ref|XP_002283684.1|_PREDICTED:_uncharacterized_protein_LOC100267631_[Vitis_vinifera]	2e-28	108	1	163		no hit	-
MOMC0_56g	MOMC0_56	282		gi|449503648|ref|XP_004162107.1|_PREDICTED:_uncharacterized_LOC101204235_[Cucumis_sativus]	7e-173	488	1	284		sp|Q93V84|FLXL1_ARATH	1.34e-105
MOMC0_57g	MOMC0_57	118		no hit	-	-	-	-		no hit	-
MOMC0_58g	MOMC0_58	130		no hit	-	-	-	-		no hit	-
MOMC0_59g	MOMC0_59	404		gi|449503646|ref|XP_004162106.1|_PREDICTED:_probable_sodium/metabolite_cotransporter_BASS1,_chloroplastic-like_[Cucumis_sativus]	0	613	50	413		sp|Q93YR2|BASS1_ARATH	0
MOMC0_60g	MOMC0_60	338		gi|449525830|ref|XP_004169919.1|_PREDICTED:_peregrin-like_[Cucumis_sativus]	0	541	1	332		sp|P55201|BRPF1_HUMAN	1.01e-36
MOMC0_61g	MOMC0_61	396		gi|449525832|ref|XP_004169920.1|_PREDICTED:_protein_SRG1-like_[Cucumis_sativus]	0	548	12	361		sp|Q39224|SRG1_ARATH	8.36e-142
MOMC0_62g	MOMC0_62	628		gi|449456681|ref|XP_004146077.1|_PREDICTED:_putative_pentatricopeptide_repeat-containing_protein_At1g53330-like_[Cucumis_sativus]	0	767	69	525		sp|Q9MAG8|PPR79_ARATH	1.83e-175
MOMC0_63g	MOMC0_63	178		gi|449519739|ref|XP_004166892.1|_PREDICTED:_LOW_QUALITY_PROTEIN:_secologanin_synthase-like_[Cucumis_sativus]	2e-91	283	339	516		sp|Q9LUC8|C7A13_ARATH	3.91e-80
MOMC0_64g	MOMC0_64	111		no hit	-	-	-	-		no hit	-
MOMC0_65g	MOMC0_65	1029		gi|449503660|ref|XP_004162113.1|_PREDICTED:_uncharacterized_LOC101219900_[Cucumis_sativus]	0	1102	72	704		sp|Q9SYM9|Y1853_ARATH	2.01e-172
MOMC0_66g	MOMC0_66	227		gi|449522578|ref|XP_004168303.1|_PREDICTED:_chalcone--flavonone_isomerase_2-like_[Cucumis_sativus]	7e-113	332	1	278		sp|Q9C8L2|FAP3_ARATH	5.43e-63
MOMC0_67g	MOMC0_67	114		gi|449456541|ref|XP_004146007.1|_PREDICTED:_glucan_endo-1,3-beta-glucosidase-like_[Cucumis_sativus]	3e-55	175	22	115		sp|Q94G86|ALL9_OLEEU	9.97e-22
MOMC0_68g	MOMC0_68	293		gi|357464273|ref|XP_003602418.1|_Stomatin-like_protein_[Medicago_truncatula]	2e-30	124	512	605		sp|P10978|POLX_TOBAC	5.63e-19
MOMC0_69g	MOMC0_69	70		no hit	-	-	-	-		no hit	-
MOMC0_70g	MOMC0_70	518		gi|449456536|ref|XP_004146005.1|_PREDICTED:_secologanin_synthase-like_[Cucumis_sativus]	0	637	100	527		sp|Q9LUC8|C7A13_ARATH	7.03e-175
MOMC0_71g	MOMC0_71	543		gi|449519735|ref|XP_004166890.1|_PREDICTED:_LOW_QUALITY_PROTEIN:_secologanin_synthase-like_[Cucumis_sativus]	0	732	28	524		sp|H2DH21|C7A29_PANGI	0
MOMC0_72g	MOMC0_72	518		gi|449519735|ref|XP_004166890.1|_PREDICTED:_LOW_QUALITY_PROTEIN:_secologanin_synthase-like_[Cucumis_sativus]	0	696	28	524		sp|H2DH21|C7A29_PANGI	0
MOMC0_73g	MOMC0_73	183		gi|449524018|ref|XP_004169020.1|_PREDICTED:_LOW_QUALITY_PROTEIN:_secologanin_synthase-like_[Cucumis_sativus]	8e-34	130	293	437		sp|Q05047|C72A1_CATRO	1.25e-20
MOMC0_74g	MOMC0_74	104		no hit	-	-	-	-		no hit	-
MOMC0_75g	MOMC0_75	154		gi|449524020|ref|XP_004169021.1|_PREDICTED:_60S_ribosomal_protein_L18a-1-like_[Cucumis_sativus]	2e-74	226	1	153		sp|Q8L9S1|R18AL_ARATH	9.87e-36
MOMC0_76g	MOMC0_76	332		gi|449524022|ref|XP_004169022.1|_PREDICTED:_uncharacterized_protein_LOC101229182_[Cucumis_sativus]	0	525	1	330		no hit	-
MOMC0_77g	MOMC0_77	291		gi|449503644|ref|XP_004162105.1|_PREDICTED:_hydroxyacylglutathione_hydrolase_3,_mitochondrial-like_[Cucumis_sativus]	6e-176	496	2	295		sp|Q9C8L4|ETHE1_ARATH	5.43e-152
MOMC0_78g	MOMC0_78	731		gi|449456673|ref|XP_004146073.1|_PREDICTED:_C2_domain-containing_protein_At1g53590-like_[Cucumis_sativus]	0	1153	1	728		sp|Q93XX4|C2D61_ARATH	0
MOMC0_79g	MOMC0_79	436		gi|449503658|ref|XP_004162112.1|_PREDICTED:_pentatricopeptide_repeat-containing_protein_At3g14580,_mitochondrial-like_[Cucumis_sativus]	0	642	47	410		sp|Q9LUD6|PP230_ARATH	5.61e-151
MOMC0_80g	MOMC0_80	1817		gi|449456669|ref|XP_004146071.1|_PREDICTED:_putative_callose_synthase_8-like_[Cucumis_sativus]	0	1871	35	1155		sp|Q9LUD7|CALS8_ARATH	0
MOMC0_81g	MOMC0_81	124		no hit	-	-	-	-		no hit	-
MOMC0_82g	MOMC0_82	326		gi|449456530|ref|XP_004146002.1|_PREDICTED:_E3_ubiquitin-protein_ligase_HERC2-like_[Cucumis_sativus]	8e-163	470	177	459		sp|Q4U2R1|HERC2_MOUSE	1.11e-30
MOMC0_83g	MOMC0_83	320		gi|449518447|ref|XP_004166253.1|_PREDICTED:_proteasome_subunit_alpha_type-4-like_isoform_2_[Cucumis_sativus]	1e-167	474	1	238		sp|P52427|PSA4_SPIOL	3.31e-164
MOMC0_84g	MOMC0_84	245		gi|449518449|ref|XP_004166254.1|_PREDICTED:_36.4_kDa_proline-rich_protein-like,_partial_[Cucumis_sativus]	4e-51	170	36	143		sp|Q00451|PRF1_SOLLC	4.76e-29
MOMC0_85g	MOMC0_85	135		gi|449527945|ref|XP_004170968.1|_PREDICTED:_uncharacterized_LOC101218001_[Cucumis_sativus]	1e-26	107	284	339		sp|Q9FJU9|E1313_ARATH	6.43e-13
MOMC0_86g	MOMC0_86	175		gi|449527943|ref|XP_004170967.1|_PREDICTED:_uncharacterized_LOC101221004_[Cucumis_sativus]	3e-88	263	1	171		no hit	-
MOMC0_87g	MOMC0_87	124		gi|449527945|ref|XP_004170968.1|_PREDICTED:_uncharacterized_LOC101218001_[Cucumis_sativus]	5e-56	184	248	338		sp|Q9FNQ2|PDCB1_ARATH	2.91e-24
MOMC0_88g	MOMC0_88	116		gi|255548610|ref|XP_002515361.1|_cytochrome_P450,_putative_[Ricinus_communis]	4e-07	52	200	232		sp|Q93Z79|C14A1_ARATH	3.3e-05
MOMC0_89g	MOMC0_89	1677		gi|449456663|ref|XP_004146068.1|_PREDICTED:_uncharacterized_protein_LOC101217760_[Cucumis_sativus]	0	3005	1	1640		sp|Q7XZU0|SAC9_ARATH	0
MOMC0_90g	MOMC0_90	806		gi|449521571|ref|XP_004167803.1|_PREDICTED:_pentatricopeptide_repeat-containing_protein_At3g22150,_chloroplastic-like_[Cucumis_sativus]	0	1516	1	808		sp|Q9LIE7|PP246_ARATH	0
MOMC0_91g	MOMC0_91	460		gi|224119568|ref|XP_002318106.1|_predicted_protein_[Populus_trichocarpa]	8e-98	305	2	266		sp|Q2V6K0|UFOG6_FRAAN	1.24e-21
MOMC0_92g	MOMC0_92	484		gi|449521106|ref|XP_004167572.1|_PREDICTED:_putative_UDP-glucose_flavonoid_3-O-glucosyltransferase_3-like_[Cucumis_sativus]	0	627	1	487		sp|Q2V6K0|UFOG6_FRAAN	3.24e-165
MOMC0_93g	MOMC0_93	935		gi|449456657|ref|XP_004146065.1|_PREDICTED:_putative_UDP-glucose_flavonoid_3-O-glucosyltransferase_3-like_[Cucumis_sativus]	0	714	2	487		sp|D3UAG1|U7A16_PYRCO	2.68e-155
MOMC0_94g	MOMC0_94	486		gi|449521106|ref|XP_004167572.1|_PREDICTED:_putative_UDP-glucose_flavonoid_3-O-glucosyltransferase_3-like_[Cucumis_sativus]	0	688	1	483		sp|Q2V6K0|UFOG6_FRAAN	1.37e-169
MOMC0_95g	MOMC0_95	568		gi|449521106|ref|XP_004167572.1|_PREDICTED:_putative_UDP-glucose_flavonoid_3-O-glucosyltransferase_3-like_[Cucumis_sativus]	0	697	1	462		sp|Q66PF3|UFOG3_FRAAN	1.2e-166
MOMC0_96g	MOMC0_96	361		gi|449521100|ref|XP_004167569.1|_PREDICTED:_zinc_transporter_1-like_[Cucumis_sativus]	0	518	33	367		sp|O81123|ZIP1_ARATH	8.91e-129
MOMC0_97g	MOMC0_97	360		gi|449521100|ref|XP_004167569.1|_PREDICTED:_zinc_transporter_1-like_[Cucumis_sativus]	0	526	31	367		sp|O81123|ZIP1_ARATH	3.08e-127
MOMC0_98g	MOMC0_98	54		no hit	-	-	-	-		no hit	-
MOMC0_99g	MOMC0_99	331		gi|449519894|ref|XP_004166969.1|_PREDICTED:_choline-phosphate_cytidylyltransferase_B-like_[Cucumis_sativus]	0	516	1	300		sp|F4JJE0|CCT2_ARATH	1.38e-154
MOMC0_100g	MOMC0_100	192		gi|568828419|ref|XP_006468541.1|_PREDICTED:_uncharacterized_protein_LOC102624547_[Citrus_sinensis]	1e-18	85.5	3	109		sp|Q9LIE6|VQ22_ARATH	4.97e-11
MOMC0_101g	MOMC0_101	74		no hit	-	-	-	-		no hit	-
MOMC0_102g	MOMC0_102	807		gi|590711188|ref|XP_007049036.1|_FRS_transcription_factor_family,_putative_isoform_2,_partial_[Theobroma_cacao]	0	906	1	838		sp|Q3EBQ3|FRS2_ARATH	0
MOMC0_103g	MOMC0_103	548		gi|449456512|ref|XP_004145993.1|_PREDICTED:_gamma_aminobutyrate_transaminase_3,_chloroplastic-like_[Cucumis_sativus]	0	780	15	515		sp|Q84P52|GATP3_SOLLC	0
MOMC0_104g	MOMC0_104	135		gi|449519545|ref|XP_004166795.1|_PREDICTED:_60S_ribosomal_protein_L27-like_[Cucumis_sativus]	1e-80	241	1	135		sp|P51419|RL273_ARATH	1.57e-78
MOMC0_105g	MOMC0_105	457		gi|449531396|ref|XP_004172672.1|_PREDICTED:_UDP-glycosyltransferase_82A1-like_[Cucumis_sativus]	0	656	1	450		sp|Q9LHJ2|U82A1_ARATH	5.65e-161
MOMC0_106g	MOMC0_106	291		gi|449505819|ref|XP_004162577.1|_PREDICTED:_OTU_domain-containing_protein_DDB_G0284757-like_[Cucumis_sativus]	4e-118	346	20	225		sp|Q54P70|Y4757_DICDI	2.56e-15
MOMC0_107g	MOMC0_107	664		gi|449463613|ref|XP_004149526.1|_PREDICTED:_heat_shock_70_kDa_protein_17-like_[Cucumis_sativus]	0	907	332	898		sp|F4JMJ1|HSP7R_ARATH	0
MOMC0_108g	MOMC0_108	585		gi|359486871|ref|XP_002272748.2|_PREDICTED:_uncharacterized_protein_LOC100256388_[Vitis_vinifera]	3e-100	342	480	1036		sp|P08548|LIN1_NYCCO	4.07e-25
MOMC0_109g	MOMC0_109	406		gi|449463613|ref|XP_004149526.1|_PREDICTED:_heat_shock_70_kDa_protein_17-like_[Cucumis_sativus]	0	630	1	337		sp|F4JMJ1|HSP7R_ARATH	0
MOMC0_110g	MOMC0_110	435		gi|449505817|ref|XP_004162576.1|_PREDICTED:_APO_protein_1,_chloroplastic-like_[Cucumis_sativus]	0	755	18	443		sp|Q9XIR4|APO1_ARATH	0
MOMC0_111g	MOMC0_111	747		gi|449463631|ref|XP_004149535.1|_PREDICTED:_pentatricopeptide_repeat-containing_protein_At4g02750-like_[Cucumis_sativus]	0	1266	1	741		sp|Q9SY02|PP301_ARATH	2.18e-164
MOMC0_112g	MOMC0_112	486		gi|449463611|ref|XP_004149525.1|_PREDICTED:_UPF0586_protein_C9orf41_homolog_[Cucumis_sativus]	6e-139	417	97	352		sp|Q5BJZ6|CARME_RAT	1.32e-33
MOMC0_113g	MOMC0_113	74		gi|449516794|ref|XP_004165431.1|_PREDICTED:_uncharacterized_protein_LOC101230370_[Cucumis_sativus]	2e-31	115	1	62		no hit	-
MOMC0_114g	MOMC0_114	839		gi|449516792|ref|XP_004165430.1|_PREDICTED:_putative_leucine-rich_repeat_receptor-like_protein_kinase_At2g19210-like_[Cucumis_sativus]	0	1292	1	877		sp|O64556|Y2923_ARATH	0
MOMC0_115g	MOMC0_115	237		gi|449463609|ref|XP_004149524.1|_PREDICTED:_neuferricin-like_[Cucumis_sativus]	5e-30	119	215	273		sp|Q2HIW2|MAPR4_ARATH	8.3e-23
MOMC0_116g	MOMC0_116	76		no hit	-	-	-	-		no hit	-
MOMC0_117g	MOMC0_117	477		gi|449463627|ref|XP_004149533.1|_PREDICTED:_uncharacterized_protein_LOC101209559_[Cucumis_sativus]	0	531	148	540		sp|Q28EX7|MARH2_XENTR	0.001
MOMC0_118g	MOMC0_118	192		no hit	-	-	-	-		no hit	-
MOMC0_119g	MOMC0_119	1090		gi|449505810|ref|XP_004162574.1|_PREDICTED:_vacuolar_protein_sorting-associated_protein_53_homolog_[Cucumis_sativus]	0	1530	18	823		sp|Q0WQF4|VP53A_ARATH	0
MOMC0_120g	MOMC0_120	627		gi|449505807|ref|XP_004162573.1|_PREDICTED:_DEAD-box_ATP-dependent_RNA_helicase_53-like_[Cucumis_sativus]	0	875	1	578		sp|Q9LUW5|RH53_ARATH	0
MOMC0_121g	MOMC0_121	356		gi|449463605|ref|XP_004149522.1|_PREDICTED:_LOW_QUALITY_PROTEIN:_N-acetyl-D-glucosamine_kinase-like_[Cucumis_sativus]	0	671	1	350		sp|Q54PM7|NAGK_DICDI	1.12e-60
MOMC0_122g	MOMC0_122	625		gi|449463623|ref|XP_004149531.1|_PREDICTED:_pentatricopeptide_repeat-containing_protein_At3g59040-like_[Cucumis_sativus]	0	1069	1	580		sp|Q9LYT2|PP287_ARATH	0
MOMC0_123g	MOMC0_123	715		gi|449517393|ref|XP_004165730.1|_PREDICTED:_tetratricopeptide_repeat_protein_7A-like_[Cucumis_sativus]	0	1290	1	708		sp|Q9ULT0|TTC7A_HUMAN	1.6e-18
MOMC0_124g	MOMC0_124	528		gi|449505802|ref|XP_004162572.1|_PREDICTED:_probable_polyamine_oxidase_2-like_[Cucumis_sativus]	0	911	1	489		sp|Q9SKX5|PAO2_ARATH	0
MOMC0_125g	MOMC0_125	621		gi|449505798|ref|XP_004162571.1|_PREDICTED:_transcription_factor_PIF5-like_[Cucumis_sativus]	0	952	1	550		sp|Q8W2F3|PIF4_ARATH	3.84e-58
MOMC0_126g	MOMC0_126	369		gi|449528425|ref|XP_004171205.1|_PREDICTED:_uncharacterized_oxidoreductase_At1g06690,_chloroplastic-like_[Cucumis_sativus]	0	635	1	370		sp|Q94A68|Y1669_ARATH	0
MOMC0_127g	MOMC0_127	63		no hit	-	-	-	-		no hit	-
MOMC0_128g	MOMC0_128	583		gi|449463591|ref|XP_004149517.1|_PREDICTED:_WD_repeat-containing_protein_26-like_[Cucumis_sativus]	0	1010	1	582		sp|Q5SP67|WDR26_DANRE	1.03e-111
MOMC0_129g	MOMC0_129	588		gi|449505794|ref|XP_004162570.1|_PREDICTED:_WD_repeat-containing_protein_26-like_[Cucumis_sativus]	0	1035	1	590		sp|Q28D01|WDR26_XENTR	4.07e-106
MOMC0_130g	MOMC0_130	200		gi|566156428|ref|XP_002300862.2|_hypothetical_protein_POPTR_0002s05730g_[Populus_trichocarpa]	7e-80	244	5	198		sp|A4WKL0|KCY_PYRAR	0.002
MOMC0_131g	MOMC0_131	103		no hit	-	-	-	-		no hit	-
MOMC0_132g	MOMC0_132	266		gi|449517391|ref|XP_004165729.1|_PREDICTED:_transmembrane_protein_56-like_[Cucumis_sativus]	3e-169	476	1	263		sp|Q6PGS5|TM56B_XENLA	3.75e-24
MOMC0_133g	MOMC0_133	251		gi|568863442|ref|XP_006485154.1|_PREDICTED:_uncharacterized_protein_LOC102621802_[Citrus_sinensis]	6e-37	136	3	235		sp|Q700D9|MYBF_ARATH	2.94e-24
MOMC0_134g	MOMC0_134	337		gi|449453868|ref|XP_004144678.1|_PREDICTED:_transcription_factor_JUNGBRUNNEN_1-like_[Cucumis_sativus]	6e-123	363	1	318		sp|Q9SK55|NAC42_ARATH	6.45e-83
MOMC0_135g	MOMC0_135	90		gi|590710932|ref|XP_007048965.1|_Phytoene_desaturation_1_[Theobroma_cacao]	5e-29	112	348	406		sp|P93836|HPPD_ARATH	1.33e-20
MOMC0_136g	MOMC0_136	586		gi|449453870|ref|XP_004144679.1|_PREDICTED:_putative_methyltransferase_NSUN6-like_[Cucumis_sativus]	0	994	1	553		sp|Q7TS68|NSUN6_MOUSE	3.13e-78
MOMC0_137g	MOMC0_137	558		gi|449519146|ref|XP_004166596.1|_PREDICTED:_protein_ASPARTIC_PROTEASE_IN_GUARD_CELL_1-like_[Cucumis_sativus]	0	940	1	562		sp|Q9LNJ3|APF2_ARATH	5.66e-76
MOMC0_138g	MOMC0_138	583		gi|449519142|ref|XP_004166594.1|_PREDICTED:_3-hydroxyisobutyryl-CoA_hydrolase-like_protein_5-like_[Cucumis_sativus]	0	623	20	387		sp|Q9SHJ8|HIBC8_ARATH	0
MOMC0_139g	MOMC0_139	844		gi|449519144|ref|XP_004166595.1|_PREDICTED:_vacuolar_protein_sorting-associated_protein_16_homolog_[Cucumis_sativus]	0	1689	1	844		sp|Q93VQ0|VCL1_ARATH	0
MOMC0_140g	MOMC0_140	181		gi|449453780|ref|XP_004144634.1|_PREDICTED:_uncharacterized_protein_LOC101216249_[Cucumis_sativus]	7e-48	161	1	137		no hit	-
MOMC0_141g	MOMC0_141	394		gi|449453782|ref|XP_004144635.1|_PREDICTED:_GDSL_esterase/lipase_At4g10955-like_[Cucumis_sativus]	0	667	1	395		sp|Q680C0|GDL62_ARATH	3e-42
MOMC0_142g	MOMC0_142	613		gi|449504208|ref|XP_004162284.1|_PREDICTED:_uncharacterized_protein_LOC101224557_[Cucumis_sativus]	0	938	3	473		no hit	-
MOMC0_143g	MOMC0_143	430		gi|224117596|ref|XP_002317618.1|_predicted_protein_[Populus_trichocarpa]	4e-93	294	68	312		sp|Q9SEE9|SR45_ARATH	2.03e-56
MOMC0_144g	MOMC0_144	637		gi|449504216|ref|XP_004162286.1|_PREDICTED:_uncharacterized_protein_LOC101225003_[Cucumis_sativus]	0	1123	1	601		no hit	-
MOMC0_145g	MOMC0_145	66		no hit	-	-	-	-		no hit	-
MOMC0_146g	MOMC0_146	149		gi|255544710|ref|XP_002513416.1|_conserved_hypothetical_protein_[Ricinus_communis]	2e-47	157	1	125		sp|Q9SGU2|SAU71_ARATH	0.001
MOMC0_147g	MOMC0_147	58		no hit	-	-	-	-		no hit	-
MOMC0_148g	MOMC0_148	468		gi|449523505|ref|XP_004168764.1|_PREDICTED:_GTP-dependent_nucleic_acid-binding_protein_EngD-like_[Cucumis_sativus]	0	718	1	399		sp|P37518|YCHF_BACSU	1.95e-121
MOMC0_149g	MOMC0_149	798		gi|449453874|ref|XP_004144681.1|_PREDICTED:_uncharacterized_protein_LOC101207256_[Cucumis_sativus]	0	1293	1	790		sp|B5DF93|PATL1_RAT	4.62e-09
MOMC0_150g	MOMC0_150	1116		gi|449453876|ref|XP_004144682.1|_PREDICTED:_BTB/POZ_domain-containing_protein_At1g04390-like_[Cucumis_sativus]	0	1647	1	1007		sp|P93820|Y1439_ARATH	0
MOMC0_151g	MOMC0_151	97		gi|15230652|ref|NP_187902.1|_uncharacterized_protein_[Arabidopsis_thaliana]	1e-26	100	1	84		no hit	-
MOMC0_152g	MOMC0_152	567		gi|449453792|ref|XP_004144640.1|_PREDICTED:_pentatricopeptide_repeat-containing_protein_At1g79080,_chloroplastic-like_[Cucumis_sativus]	0	1077	1	566		sp|A3KPF8|PP131_ARATH	0
MOMC0_153g	MOMC0_153	288		gi|225462211|ref|XP_002270778.1|_PREDICTED:_uncharacterized_protein_LOC100259352_[Vitis_vinifera]	3e-73	238	133	418		no hit	-
MOMC0_154g	MOMC0_154	621		gi|449466125|ref|XP_004150777.1|_PREDICTED:_methyltransferase-like_protein_25-like_[Cucumis_sativus]	0	800	30	507		sp|Q6AYG0|RRNAD_RAT	6.64e-32
MOMC0_155g	MOMC0_155	316		gi|449466123|ref|XP_004150776.1|_PREDICTED:_NAC_domain-containing_protein_21/22-like_[Cucumis_sativus]	0	557	10	325		sp|Q84TE6|NAC22_ARATH	2.05e-112
MOMC0_156g	MOMC0_156	86		no hit	-	-	-	-		no hit	-
MOMC0_157g	MOMC0_157	456		gi|449466614|ref|XP_004151021.1|_PREDICTED:_DNA_repair_protein_recA_homolog_1,_chloroplastic-like_[Cucumis_sativus]	0	746	1	411		sp|Q39199|RECAC_ARATH	0
MOMC0_158g	MOMC0_158	401		gi|449526004|ref|XP_004170005.1|_PREDICTED:_release_factor_glutamine_methyltransferase-like_[Cucumis_sativus]	0	568	1	351		sp|Q8DHV7|PRMC_THEEB	2.71e-51
MOMC0_159g	MOMC0_159	995		gi|449528237|ref|XP_004171112.1|_PREDICTED:_translation_initiation_factor_IF-2,_chloroplastic-like_[Cucumis_sativus]	0	1763	14	1023		sp|Q9SHI1|IF2C_ARATH	0
MOMC0_160g	MOMC0_160	68		no hit	-	-	-	-		no hit	-
MOMC0_161g	MOMC0_161	569		gi|449485054|ref|XP_004157058.1|_PREDICTED:_LRR_receptor-like_serine/threonine-protein_kinase_FEI_1-like_[Cucumis_sativus]	0	1054	1	599		sp|C0LGF4|FEI1_ARATH	0
MOMC0_162g	MOMC0_162	619		gi|225427562|ref|XP_002266662.1|_PREDICTED:_uncharacterized_protein_LOC100242504_[Vitis_vinifera]	3e-165	491	33	545		sp|Q9I6J0|SPUE_PSEAE	6.35e-13
MOMC0_163g	MOMC0_163	380		gi|449455669|ref|XP_004145574.1|_PREDICTED:_uncharacterized_protein_LOC101211108_[Cucumis_sativus]	0	647	1	381		sp|Q8VWF1|SH3P2_ARATH	6.35e-108
MOMC0_164g	MOMC0_164	121		gi|224071483|ref|XP_002303482.1|_hypothetical_protein_POPTR_0003s10510g_[Populus_trichocarpa]	5e-14	69.7	58	141		no hit	-
MOMC0_165g	MOMC0_165	445		gi|571478732|ref|XP_006587653.1|_PREDICTED:_carbon_catabolite_repressor_protein_4_homolog_4-like_isoform_X2_[Glycine_max]	4e-160	466	1	391		sp|A8MS41|CCR4D_ARATH	1.24e-142
MOMC0_166g	MOMC0_166	341		gi|449523025|ref|XP_004168525.1|_PREDICTED:_alkylated_DNA_repair_protein_alkB_homolog_8-like_[Cucumis_sativus]	0	583	1	344		sp|Q07G10|ALKB8_XENTR	7.11e-39
MOMC0_167g	MOMC0_167	479		gi|449523023|ref|XP_004168524.1|_PREDICTED:_rop_guanine_nucleotide_exchange_factor_1-like_[Cucumis_sativus]	0	721	144	554		sp|Q56WM6|ROGFE_ARATH	1.52e-154
MOMC0_168g	MOMC0_168	347		gi|449466217|ref|XP_004150823.1|_PREDICTED:_uncharacterized_protein_LOC101204571_[Cucumis_sativus]	3e-166	476	1	352		no hit	-
MOMC0_169g	MOMC0_169	707		gi|449519571|ref|XP_004166808.1|_PREDICTED:_pentatricopeptide_repeat-containing_protein_At1g77360,_mitochondrial-like_[Cucumis_sativus]	0	811	36	495		sp|Q9FVX2|PP129_ARATH	1.98e-53
MOMC0_170g	MOMC0_170	310		gi|449519573|ref|XP_004166809.1|_PREDICTED:_uncharacterized_LOC101204811_[Cucumis_sativus]	2e-119	352	54	269		no hit	-
MOMC0_171g	MOMC0_171	84		no hit	-	-	-	-		no hit	-
MOMC0_172g	MOMC0_172	805		gi|568857834|ref|XP_006482469.1|_PREDICTED:_long-chain-alcohol_oxidase_FAO4A-like_[Citrus_sinensis]	0	1011	2	787		sp|O65709|FAO4A_ARATH	0
MOMC0_173g	MOMC0_173	96		no hit	-	-	-	-		no hit	-
MOMC0_174g	MOMC0_174	464		gi|357484411|ref|XP_003612493.1|_LSM14-like_protein_[Medicago_truncatula]	2e-50	183	14	384		sp|Q9FH77|DCP5L_ARATH	4.47e-27
MOMC0_175g	MOMC0_175	88		no hit	-	-	-	-		no hit	-
MOMC0_176g	MOMC0_176	977		gi|449465065|ref|XP_004150249.1|_PREDICTED:_AP-4_complex_subunit_epsilon-like_[Cucumis_sativus]	0	1778	1	975		sp|Q8L7A9|AP4E_ARATH	0
MOMC0_177g	MOMC0_177	100		no hit	-	-	-	-		no hit	-
MOMC0_178g	MOMC0_178	641		gi|449503574|ref|XP_004162070.1|_PREDICTED:_ABC_transporter_E_family_member_2-like_[Cucumis_sativus]	0	1063	62	605		sp|Q8LPJ4|AB2E_ARATH	0
MOMC0_179g	MOMC0_179	775		gi|449449787|ref|XP_004142646.1|_PREDICTED:_uncharacterized_protein_LOC101203732_[Cucumis_sativus]	0	996	1	578		sp|Q8VXZ5|XG113_ARATH	0
MOMC0_180g	MOMC0_180	296		gi|449527199|ref|XP_004170600.1|_PREDICTED:_F-box_protein_SKIP31-like_[Cucumis_sativus]	8e-178	501	1	279		sp|Q9FHK0|SKI31_ARATH	1.89e-108
MOMC0_181g	MOMC0_181	558		gi|449449912|ref|XP_004142708.1|_PREDICTED:_uncharacterized_zinc_finger_CCHC_domain-containing_protein_At4g19190-like_[Cucumis_sativus]	0	853	1	590		sp|Q8VZ67|Y4919_ARATH	2.07e-164
MOMC0_182g	MOMC0_182	105		gi|590669489|ref|XP_007037789.1|_Uncharacterized_protein_TCM_014508_[Theobroma_cacao]	2e-14	69.7	1	99		no hit	-
MOMC0_183g	MOMC0_183	696		gi|449449781|ref|XP_004142643.1|_PREDICTED:_conserved_oligomeric_Golgi_complex_subunit_6-like_[Cucumis_sativus]	0	1299	5	694		sp|Q9Y2V7|COG6_HUMAN	3.73e-129
MOMC0_184g	MOMC0_184	397		gi|449500642|ref|XP_004161156.1|_PREDICTED:_auxin-induced_protein_5NG4-like_isoform_1_[Cucumis_sativus]	0	747	1	403		sp|Q8W4R9|WTR35_ARATH	0
MOMC0_185g	MOMC0_185	267		gi|449500653|ref|XP_004161159.1|_PREDICTED:_glutathione_S-transferase_TCHQD-like_isoform_2_[Cucumis_sativus]	4e-178	499	1	267		sp|O80662|TCHQD_ARATH	2.43e-137
MOMC0_186g	MOMC0_186	211		gi|449449771|ref|XP_004142638.1|_PREDICTED:_LOW_QUALITY_PROTEIN:_floral_homeotic_protein_PMADS_2-like_[Cucumis_sativus]	2e-134	383	1	200		sp|Q07474|MADS2_PETHY	1.91e-112
MOMC0_187g	MOMC0_187	205		gi|449500699|ref|XP_004161171.1|_PREDICTED:_uncharacterized_protein_LOC101225304_[Cucumis_sativus]	2e-142	409	133	337		no hit	-
MOMC0_188g	MOMC0_188	927		gi|590599537|ref|XP_007019209.1|_Topbp1,_putative_isoform_1_[Theobroma_cacao]	0	1113	3	977		sp|Q800K6|TOB1A_XENLA	7.2e-39
MOMC0_189g	MOMC0_189	309		gi|449500668|ref|XP_004161163.1|_PREDICTED:_1-aminocyclopropane-1-carboxylate_oxidase_5-like_[Cucumis_sativus]	0	608	1	309		sp|Q0WPW4|ACCO5_ARATH	1.56e-170
MOMC0_190g	MOMC0_190	279		gi|590599327|ref|XP_007019151.1|_ATPase_family_associated_with_various_cellular_activities_(AAA)_[Theobroma_cacao]	6e-144	416	1	337		sp|Q93ZX1|RFC4_ARATH	2.35e-86
MOMC0_191g	MOMC0_191	480		gi|449527440|ref|XP_004170719.1|_PREDICTED:_amino_acid_permease_3-like_[Cucumis_sativus]	0	844	1	480		sp|Q39134|AAP3_ARATH	0
MOMC0_192g	MOMC0_192	115		no hit	-	-	-	-		no hit	-
MOMC0_193g	MOMC0_193	448		gi|449518241|ref|XP_004166151.1|_PREDICTED:_pentatricopeptide_repeat-containing_protein_At1g77405-like_[Cucumis_sativus]	0	820	1	443		sp|Q1PFC5|PP130_ARATH	0
MOMC0_194g	MOMC0_194	112		no hit	-	-	-	-		no hit	-
MOMC0_195g	MOMC0_195	166		gi|449500656|ref|XP_004161160.1|_PREDICTED:_uncharacterized_LOC101220757_[Cucumis_sativus]	3e-59	189	1	162		no hit	-
MOMC0_196g	MOMC0_196	68		no hit	-	-	-	-		no hit	-
MOMC0_197g	MOMC0_197	618		gi|449449761|ref|XP_004142633.1|_PREDICTED:_SWI/SNF_complex_subunit_SWI3C-like_[Cucumis_sativus]	0	1083	197	815		sp|Q9XI07|SWI3C_ARATH	0
MOMC0_198g	MOMC0_198	149		gi|449500727|ref|XP_004161179.1|_PREDICTED:_uncharacterized_protein_LOC101227573_[Cucumis_sativus]	4e-53	175	90	238		no hit	-
MOMC0_199g	MOMC0_199	296		gi|449449759|ref|XP_004142632.1|_PREDICTED:_NAC_domain-containing_protein_2-like_[Cucumis_sativus]	2e-171	484	1	295		sp|Q39013|NAC2_ARATH	3.6e-145
MOMC0_200g	MOMC0_200	2106		gi|449449757|ref|XP_004142631.1|_PREDICTED:_uncharacterized_protein_LOC101220047_[Cucumis_sativus]	0	3941	1	2105		sp|Q9SNC6|PUB13_ARATH	1.15e-10
MOMC0_201g	MOMC0_201	520		gi|449500739|ref|XP_004161182.1|_PREDICTED:_aspartic_proteinase_Asp1-like_[Cucumis_sativus]	0	577	24	410		sp|Q9M9A8|APCB1_ARATH	1.82e-89
MOMC0_202g	MOMC0_202	444		gi|449500739|ref|XP_004161182.1|_PREDICTED:_aspartic_proteinase_Asp1-like_[Cucumis_sativus]	0	590	1	410		sp|Q0IU52|ASP1_ORYSJ	9.3e-94
MOMC0_203g	MOMC0_203	360		gi|449500746|ref|XP_004161184.1|_PREDICTED:_chaperone_protein_DnaJ-like_[Cucumis_sativus]	2e-175	500	1	359		sp|Q80Y75|DJB13_MOUSE	5.82e-47
MOMC0_204g	MOMC0_204	528		gi|449500678|ref|XP_004161166.1|_PREDICTED:_aldehyde_dehydrogenase_family_3_member_H1-like_[Cucumis_sativus]	0	843	1	483		sp|Q70DU8|AL3H1_ARATH	0
MOMC0_205g	MOMC0_205	86		gi|449500684|ref|XP_004161167.1|_PREDICTED:_aldehyde_dehydrogenase_family_3_member_H1-like_[Cucumis_sativus]	8e-27	106	1	72		sp|Q8W033|AL3I1_ARATH	1.54e-19
MOMC0_206g	MOMC0_206	933		gi|449449900|ref|XP_004142702.1|_PREDICTED:_uncharacterized_protein_LOC101217905_[Cucumis_sativus]	0	1373	1	918		no hit	-
MOMC0_207g	MOMC0_207	501		gi|449500754|ref|XP_004161186.1|_PREDICTED:_protein_disulfide-isomerase-like_[Cucumis_sativus]	0	747	1	494		sp|Q9XF61|PDI_DATGL	0
MOMC0_208g	MOMC0_208	379		gi|449449749|ref|XP_004142627.1|_PREDICTED:_F-box_protein_7-like_[Cucumis_sativus]	0	616	53	379		sp|Q9XI00|SKI32_ARATH	0
MOMC0_209g	MOMC0_209	270		gi|449449894|ref|XP_004142699.1|_PREDICTED:_uncharacterized_protein_LOC101217202_[Cucumis_sativus]	1e-64	209	1	236		sp|Q8CFK2|TF3B_MOUSE	0.001
MOMC0_210g	MOMC0_210	555		gi|449449896|ref|XP_004142700.1|_PREDICTED:_xyloglucan_galactosyltransferase_KATAMARI1_homolog_[Cucumis_sativus]	0	680	194	618		sp|Q9SH31|GT16_ARATH	0
MOMC0_211g	MOMC0_211	703		gi|449449892|ref|XP_004142698.1|_PREDICTED:_sister_chromatid_cohesion_protein_PDS5_homolog_A-like_[Cucumis_sativus]	0	1077	1	657		sp|Q5F3V3|PDS5A_CHICK	1.15e-47
MOMC0_212g	MOMC0_212	713		gi|449449892|ref|XP_004142698.1|_PREDICTED:_sister_chromatid_cohesion_protein_PDS5_homolog_A-like_[Cucumis_sativus]	0	565	641	1098		sp|A4L9P7|PDS5A_RAT	4.38e-14
MOMC0_213g	MOMC0_213	134		no hit	-	-	-	-		no hit	-
MOMC0_214g	MOMC0_214	100		gi|449463322|ref|XP_004149383.1|_PREDICTED:_putative_ribonuclease_H_protein_At1g65750-like_[Cucumis_sativus]	4e-14	69.7	142	220		sp|P0C2F6|RNHX1_ARATH	0.000345
MOMC0_215g	MOMC0_215	129		gi|449449747|ref|XP_004142626.1|_PREDICTED:_small_glutamine-rich_tetratricopeptide_repeat-containing_protein-like_[Cucumis_sativus]	2e-42	150	296	427		no hit	-
MOMC0_216g	MOMC0_216	800		gi|449449745|ref|XP_004142625.1|_PREDICTED:_long_chain_acyl-CoA_synthetase_9,_chloroplastic-like_[Cucumis_sativus]	0	1325	1	695		sp|Q9CAP8|LACS9_ARATH	0
MOMC0_217g	MOMC0_217	167		gi|449500695|ref|XP_004161170.1|_PREDICTED:_uncharacterized_protein_At4g08330,_chloroplastic-like_[Cucumis_sativus]	2e-91	271	1	168		sp|Q9STN5|Y4833_ARATH	6.9e-58
MOMC0_218g	MOMC0_218	165		gi|224097134|ref|XP_002310846.1|_hypothetical_protein_POPTR_0007s13890g_[Populus_trichocarpa]	6e-109	315	1	165		sp|Q96473|VATL_KALDA	1.33e-110
MOMC0_219g	MOMC0_219	447		gi|449500705|ref|XP_004161173.1|_PREDICTED:_uncharacterized_protein_LOC101225766_[Cucumis_sativus]	5e-49	169	1	100		sp|Q9CAQ2|Y1754_ARATH	2.06e-29
MOMC0_220g	MOMC0_220	331		gi|449500709|ref|XP_004161174.1|_PREDICTED:_UDP-galactose_transporter_1-like_[Cucumis_sativus]	0	653	1	343		sp|Q9C521|UGAL1_ARATH	0
MOMC0_221g	MOMC0_221	167		gi|449500713|ref|XP_004161175.1|_PREDICTED:_uncharacterized_protein_LOC101226212_[Cucumis_sativus]	1e-90	269	1	170		no hit	-
MOMC0_222g	MOMC0_222	507		gi|449524214|ref|XP_004169118.1|_PREDICTED:_isoflavone_2'-hydroxylase-like_[Cucumis_sativus]	0	736	4	506		sp|Q9FG65|C81D1_ARATH	5.34e-153
MOMC0_223g	MOMC0_223	1269		gi|590598927|ref|XP_007019040.1|_P-loop_containing_nucleoside_triphosphate_hydrolases_superfamily_protein,_putative_[Theobroma_cacao]	0	892	30	1226		sp|Q4QY64|ATAD5_MOUSE	4.26e-36
MOMC0_224g	MOMC0_224	349		gi|566156946|ref|XP_002302243.2|_nodulin_MtN21_family_protein_[Populus_trichocarpa]	1e-162	468	1	358		sp|Q9LPF1|WTR8_ARATH	2.88e-150
MOMC0_225g	MOMC0_225	149		gi|356509434|ref|XP_003523454.1|_PREDICTED:_uncharacterized_protein_LOC100813076_[Glycine_max]	6e-43	145	9	115		no hit	-
MOMC0_226g	MOMC0_226	229		gi|449530712|ref|XP_004172337.1|_PREDICTED:_ethylene-responsive_transcription_factor_ERF012-like_[Cucumis_sativus]	4e-79	244	1	232		sp|Q9SFE4|ERF12_ARATH	3.18e-42
MOMC0_227g	MOMC0_227	431		gi|449449737|ref|XP_004142621.1|_PREDICTED:_prolyl-tRNA_synthetase_associated_domain-containing_protein_1-like_[Cucumis_sativus]	0	543	1	319		sp|Q6NRL0|PRXD1_XENLA	2.81e-26
MOMC0_228g	MOMC0_228	454		gi|449527543|ref|XP_004170770.1|_PREDICTED:_uncharacterized_protein_LOC101232068_[Cucumis_sativus]	0	723	1	424		sp|Q56YP2|PI5K1_ARATH	8.94e-30
MOMC0_229g	MOMC0_229	489		gi|449531169|ref|XP_004172560.1|_PREDICTED:_methionine_aminotransferase-like_isoform_2_[Cucumis_sativus]	0	772	66	449		sp|P77806|YBDL_ECOLI	2.69e-100
MOMC0_230g	MOMC0_230	94		gi|351726516|ref|NP_001237897.1|_uncharacterized_protein_LOC100527306_[Glycine_max]	5e-54	170	1	94		no hit	-
MOMC0_231g	MOMC0_231	413		gi|449449879|ref|XP_004142692.1|_PREDICTED:_uncharacterized_protein_LOC101215044_[Cucumis_sativus]	0	631	1	406		no hit	-
MOMC0_232g	MOMC0_232	119		no hit	-	-	-	-		no hit	-
MOMC0_233g	MOMC0_233	867		gi|225459499|ref|XP_002284416.1|_PREDICTED:_G-type_lectin_S-receptor-like_serine/threonine-protein_kinase_At5g35370-like_[Vitis_vinifera]	0	1131	181	1049		sp|O65238|Y5537_ARATH	0
MOMC0_234g	MOMC0_234	104		gi|470109094|ref|XP_004290837.1|_PREDICTED:_flavonol_synthase/flavanone_3-hydroxylase-like_[Fragaria_vesca_subsp._vesca]	9e-28	108	81	153		sp|Q9M547|FLS_EUSER	2.12e-29
MOMC0_235g	MOMC0_235	207		no hit	-	-	-	-		no hit	-
MOMC0_236g	MOMC0_236	460		gi|449519673|ref|XP_004166859.1|_PREDICTED:_DUF246_domain-containing_protein_At1g04910-like_[Cucumis_sativus]	0	872	130	587		sp|Q8W486|Y1491_ARATH	2.32e-76
MOMC0_237g	MOMC0_237	689		gi|449522139|ref|XP_004168085.1|_PREDICTED:_phosphatidylinositol_4-phosphate_5-kinase_1-like_[Cucumis_sativus]	0	1186	201	791		sp|Q8L796|PI5K2_ARATH	0
MOMC0_238g	MOMC0_238	282		gi|470112907|ref|XP_004292671.1|_PREDICTED:_protein_terminal_ear1-like_[Fragaria_vesca_subsp._vesca]	2e-52	178	77	225		sp|A2WY46|EAR1_ORYSI	1.17e-31
MOMC0_239g	MOMC0_239	165		gi|449510473|ref|XP_004163676.1|_PREDICTED:_probable_calcium-binding_protein_CML29-like_[Cucumis_sativus]	3e-81	244	1	157		sp|Q5Z676|CML29_ORYSJ	6.05e-27
MOMC0_240g	MOMC0_240	517		gi|449524214|ref|XP_004169118.1|_PREDICTED:_isoflavone_2'-hydroxylase-like_[Cucumis_sativus]	0	721	4	503		sp|P93147|C81E1_GLYEC	3.78e-149
MOMC0_241g	MOMC0_241	148		no hit	-	-	-	-		no hit	-
MOMC0_242g	MOMC0_242	123		no hit	-	-	-	-		no hit	-
MOMC0_243g	MOMC0_243	147		no hit	-	-	-	-		no hit	-
MOMC0_244g	MOMC0_244	65		no hit	-	-	-	-		no hit	-
MOMC0_245g	MOMC0_245	112		no hit	-	-	-	-		no hit	-
MOMC0_246g	MOMC0_246	75		no hit	-	-	-	-		no hit	-
MOMC0_247g	MOMC0_247	133		no hit	-	-	-	-		no hit	-
MOMC0_248g	MOMC0_248	154		no hit	-	-	-	-		no hit	-
MOMC0_249g	MOMC0_249	139		no hit	-	-	-	-		no hit	-
MOMC0_250g	MOMC0_250	275		gi|356518517|ref|XP_003527925.1|_PREDICTED:_inducible_nitrate_reductase_[NADH]_1-like_[Glycine_max]	1e-83	258	82	238		sp|P17569|NIA_CUCMA	9.39e-82
MOMC0_251g	MOMC0_251	583		gi|449449867|ref|XP_004142686.1|_PREDICTED:_uncharacterized_protein_LOC101213356_[Cucumis_sativus]	0	923	1	574		no hit	-
MOMC0_252g	MOMC0_252	345		gi|449449865|ref|XP_004142685.1|_PREDICTED:_glucan_endo-1,3-beta-glucosidase-like_[Cucumis_sativus]	5e-179	520	344	664		sp|O49352|BG4_ARATH	3.26e-90
MOMC0_253g	MOMC0_253	431		gi|449510471|ref|XP_004163675.1|_PREDICTED:_transmembrane_protein_87A-like_[Cucumis_sativus]	0	779	101	516		sp|Q28EW0|TM87A_XENTR	2.45e-50
MOMC0_254g	MOMC0_254	188		gi|449449863|ref|XP_004142684.1|_PREDICTED:_protein_ABSCISIC_ACID-INSENSITIVE_5-like_[Cucumis_sativus]	2e-79	243	1	154		sp|Q9LES3|AI5L2_ARATH	4.15e-15
MOMC0_255g	MOMC0_255	492		gi|449510468|ref|XP_004163674.1|_PREDICTED:_beta-1,3-galactosyltransferase_7-like_[Cucumis_sativus]	0	601	1	368		sp|Q6NQB7|B3GT7_ARATH	5.51e-168
MOMC0_256g	MOMC0_256	572		gi|449449719|ref|XP_004142612.1|_PREDICTED:_serine_hydroxymethyltransferase_2-like_[Cucumis_sativus]	0	1021	9	582		sp|Q84WV0|GLYC7_ARATH	0
MOMC0_257g	MOMC0_257	321		gi|590598122|ref|XP_007018806.1|_Uncharacterized_protein_TCM_034930_[Theobroma_cacao]	3e-106	321	11	346		no hit	-
MOMC0_258g	MOMC0_258	311		gi|449449715|ref|XP_004142610.1|_PREDICTED:_endoplasmic_reticulum-Golgi_intermediate_compartment_protein_3-like_[Cucumis_sativus]	5e-176	500	1	356		sp|Q803I2|ERGI3_DANRE	3.59e-90
MOMC0_259g	MOMC0_259	357		gi|449449713|ref|XP_004142609.1|_PREDICTED:_ethylene-responsive_transcription_factor_RAP2-4-like_[Cucumis_sativus]	0	535	1	358		sp|Q8H1E4|RAP24_ARATH	1.47e-75
MOMC0_260g	MOMC0_260	162		no hit	-	-	-	-		no hit	-
MOMC0_261g	MOMC0_261	476		gi|449510456|ref|XP_004163670.1|_PREDICTED:_uncharacterized_WD_repeat-containing_protein_C2A9.03-like_[Cucumis_sativus]	0	763	1	445		sp|Q9Y7K5|YGI3_SCHPO	5.98e-37
MOMC0_262g	MOMC0_262	1369		gi|449465617|ref|XP_004150524.1|_PREDICTED:_uncharacterized_ATP-dependent_helicase_C29A10.10c-like_[Cucumis_sativus]	0	2548	1	1362		sp|O94387|YGSA_SCHPO	7.61e-83
MOMC0_263g	MOMC0_263	412		gi|449522209|ref|XP_004168120.1|_PREDICTED:_random_slug_protein_5-like_[Cucumis_sativus]	3e-168	482	1	283		sp|Q55CU8|RSC5_DICDI	1.23e-34
MOMC0_264g	MOMC0_264	196		gi|449533801|ref|XP_004173860.1|_PREDICTED:_uncharacterized_protein_LOC101230847_[Cucumis_sativus]	5e-69	214	1	151		sp|Q8LGS1|MARD1_ARATH	0.000138
MOMC0_265g	MOMC0_265	1413		gi|449519296|ref|XP_004166671.1|_PREDICTED:_sulfate_transporter_1.3-like_[Cucumis_sativus]	0	1132	5	661		sp|Q9FEP7|SUT13_ARATH	0
MOMC0_266g	MOMC0_266	523		gi|449437244|ref|XP_004136402.1|_PREDICTED:_uncharacterized_protein_LOC101220496_[Cucumis_sativus]	0	935	1	521		sp|Q9GQQ0|SPIN_DROME	3.43e-10
MOMC0_267g	MOMC0_267	204		gi|449437246|ref|XP_004136403.1|_PREDICTED:_uncharacterized_methyltransferase_At1g78140,_chloroplastic-like_[Cucumis_sativus]	6e-83	256	129	267		sp|Q8LBV4|Y1814_ARATH	6e-74
MOMC0_268g	MOMC0_268	70		no hit	-	-	-	-		no hit	-
MOMC0_269g	MOMC0_269	191		gi|449508030|ref|XP_004163197.1|_PREDICTED:_uncharacterized_LOC101215652_[Cucumis_sativus]	3e-60	194	1	223		no hit	-
MOMC0_270g	MOMC0_270	130		no hit	-	-	-	-		no hit	-
MOMC0_271g	MOMC0_271	886		gi|449436866|ref|XP_004136213.1|_PREDICTED:_synaptonemal_complex_protein_1-like_[Cucumis_sativus]	0	1373	1	869		sp|Q9LME2|SYCP1_ARATH	0
MOMC0_272g	MOMC0_272	556		gi|449508023|ref|XP_004163195.1|_PREDICTED:_eukaryotic_translation_initiation_factor_3_subunit_L-like_[Cucumis_sativus]	0	1021	1	515		sp|A7SDW5|EIF3L_NEMVE	3.72e-154
MOMC0_273g	MOMC0_273	410		gi|449436870|ref|XP_004136215.1|_PREDICTED:_branched-chain-amino-acid_aminotransferase-like_protein_3,_chloroplastic-like_[Cucumis_sativus]	0	665	1	393		sp|Q8L493|DAAA_ARATH	1.3e-165
MOMC0_274g	MOMC0_274	672		gi|449436872|ref|XP_004136216.1|_PREDICTED:_uncharacterized_protein_LOC101216627_[Cucumis_sativus]	0	870	1	657		sp|Q5SRX1|TM1L2_MOUSE	1.41e-25
MOMC0_275g	MOMC0_275	398		gi|449437248|ref|XP_004136404.1|_PREDICTED:_uncharacterized_protein_LOC101220970_[Cucumis_sativus]	0	618	1	417		sp|O34973|YTAP_BACSU	8.85e-11
MOMC0_276g	MOMC0_276	1261		gi|449437250|ref|XP_004136405.1|_PREDICTED:_protein_EMBRYONIC_FLOWER_1-like_[Cucumis_sativus]	0	1743	1	1199		sp|Q9LYD9|EMF1_ARATH	1.38e-31
MOMC0_277g	MOMC0_277	82		no hit	-	-	-	-		no hit	-
MOMC0_278g	MOMC0_278	357		gi|449534015|ref|XP_004173965.1|_PREDICTED:_U-box_domain-containing_protein_26-like_[Cucumis_sativus]	4e-169	482	1	315		sp|Q9FXA4|PUB26_ARATH	4.62e-13
MOMC0_279g	MOMC0_279	435		gi|449436876|ref|XP_004136218.1|_PREDICTED:_probable_beta-1,4-xylosyltransferase_IRX9H-like_[Cucumis_sativus]	0	743	1	435		sp|Q9SXC4|IRX9H_ARATH	3.97e-118
MOMC0_280g	MOMC0_280	138		gi|590573356|ref|XP_007012098.1|_Uncharacterized_protein_TCM_037169_[Theobroma_cacao]	5e-12	63.9	1	66		no hit	-
MOMC0_281g	MOMC0_281	602		gi|449437252|ref|XP_004136406.1|_PREDICTED:_uncharacterized_protein_LOC101221437_[Cucumis_sativus]	0	551	1	362		sp|Q8W4K5|VAB_ARATH	8.54e-29
MOMC0_282g	MOMC0_282	467		gi|566178127|ref|XP_002308608.2|_hypothetical_protein_POPTR_0006s25610g_[Populus_trichocarpa]	0	565	28	478		sp|Q8YRI1|YY46_NOSS1	6.92e-23
MOMC0_283g	MOMC0_283	575		gi|449517247|ref|XP_004165657.1|_PREDICTED:_carotenoid_9,10(9',10')-cleavage_dioxygenase_1-like_[Cucumis_sativus]	0	715	16	591		sp|Q84KG5|CCD_CROSA	4e-48
MOMC0_284g	MOMC0_284	244		gi|449517243|ref|XP_004165655.1|_PREDICTED:_peptidyl-tRNA_hydrolase_2,_mitochondrial-like_[Cucumis_sativus]	8e-130	372	1	192		sp|Q3ZBL5|PTH2_BOVIN	9.46e-35
MOMC0_285g	MOMC0_285	87		no hit	-	-	-	-		no hit	-
MOMC0_286g	MOMC0_286	58		no hit	-	-	-	-		no hit	-
MOMC0_287g	MOMC0_287	828		gi|449436888|ref|XP_004136224.1|_PREDICTED:_homeobox-leucine_zipper_protein_ATHB-8-like_[Cucumis_sativus]	0	1675	2	842		sp|Q39123|ATHB8_ARATH	0
MOMC0_288g	MOMC0_288	825		gi|449526654|ref|XP_004170328.1|_PREDICTED:_probably_inactive_leucine-rich_repeat_receptor-like_protein_kinase_At2g25790-like_[Cucumis_sativus]	0	970	1	952		sp|O82318|Y2579_ARATH	0
MOMC0_289g	MOMC0_289	132		gi|356518356|ref|XP_003527845.1|_PREDICTED:_uncharacterized_protein_LOC100777634_[Glycine_max]	4e-40	138	45	153		no hit	-
MOMC0_290g	MOMC0_290	275		gi|449519513|ref|XP_004166779.1|_PREDICTED:_uncharacterized_protein_LOC101229999_[Cucumis_sativus]	2e-117	344	23	229		sp|Q8RWJ7|SHH2_ARATH	4.24e-53
MOMC0_291g	MOMC0_291	488		gi|449436894|ref|XP_004136227.1|_PREDICTED:_tryptophan--tRNA_ligase-like_[Cucumis_sativus]	0	602	1	414		sp|Q8RXE9|SYWM_ARATH	3.53e-153
MOMC0_292g	MOMC0_292	1724		gi|449502858|ref|XP_004161763.1|_PREDICTED:_uncharacterized_LOC101222622_[Cucumis_sativus]	0	1261	5	658		sp|Q9FI80|PP425_ARATH	4.28e-165
MOMC0_293g	MOMC0_293	262		gi|449502835|ref|XP_004161756.1|_PREDICTED:_serine/threonine-protein_kinase_Aurora-1-like_[Cucumis_sativus]	0	521	1	294		sp|Q9M077|AUR1_ARATH	1.88e-166
MOMC0_294g	MOMC0_294	2355		gi|449437260|ref|XP_004136410.1|_PREDICTED:_LOW_QUALITY_PROTEIN:_uncharacterized_protein_LOC101222622_[Cucumis_sativus]	0	3291	4	1920		sp|D7STK2|GATC_VITVI	1.18e-23
MOMC0_295g	MOMC0_295	388		gi|449502828|ref|XP_004161754.1|_PREDICTED:_uncharacterized_LOC101220342_[Cucumis_sativus]	2e-171	493	4	400		sp|P53118|ROG1_YEAST	2.94e-09
MOMC0_296g	MOMC0_296	102		no hit	-	-	-	-		no hit	-
MOMC0_297g	MOMC0_297	258		gi|449522217|ref|XP_004168124.1|_PREDICTED:_uncharacterized_protein_LOC101227231_[Cucumis_sativus]	3e-135	396	1	207		no hit	-
MOMC0_298g	MOMC0_298	101		gi|590596633|ref|XP_007018387.1|_Plastid-specific_50S_ribosomal_protein_6_[Theobroma_cacao]	1e-28	106	38	106		sp|P82411|PSRP6_SPIOL	1.75e-29
MOMC0_299g	MOMC0_299	693		gi|449522219|ref|XP_004168125.1|_PREDICTED:_KH_domain-containing_protein_At4g18375-like_[Cucumis_sativus]	0	1181	1	692		sp|P58223|Y4837_ARATH	9.32e-44
MOMC0_300g	MOMC0_300	596		gi|590596590|ref|XP_007018375.1|_Amino_acid_permease_6_[Theobroma_cacao]	2e-142	429	4	273		sp|P92934|AAP6_ARATH	2.94e-139
MOMC0_301g	MOMC0_301	127		no hit	-	-	-	-		no hit	-
MOMC0_302g	MOMC0_302	145		no hit	-	-	-	-		no hit	-
MOMC0_303g	MOMC0_303	756		gi|449516063|ref|XP_004165067.1|_PREDICTED:_receptor-like_protein_kinase_HSL1-like_[Cucumis_sativus]	0	1389	186	942		sp|Q9SGP2|HSL1_ARATH	0
MOMC0_304g	MOMC0_304	978		gi|449516065|ref|XP_004165068.1|_PREDICTED:_receptor-like_protein_kinase_HAIKU2-like_[Cucumis_sativus]	0	1529	26	981		sp|Q9LJM4|IKU2_ARATH	0
MOMC0_305g	MOMC0_305	85		no hit	-	-	-	-		no hit	-
MOMC0_306g	MOMC0_306	406		gi|449516061|ref|XP_004165066.1|_PREDICTED:_LOW_QUALITY_PROTEIN:_probable_beta-1,4-xylosyltransferase_IRX9H-like_[Cucumis_sativus]	0	764	1	407		sp|Q9SXC4|IRX9H_ARATH	0
MOMC0_307g	MOMC0_307	245		gi|449502318|ref|XP_004161607.1|_PREDICTED:_salutaridinol_7-O-acetyltransferase-like_[Cucumis_sativus]	1e-32	128	9	134		sp|Q94FT4|SALAT_PAPSO	4.1e-08
MOMC0_308g	MOMC0_308	1118		gi|449437266|ref|XP_004136413.1|_PREDICTED:_uncharacterized_protein_LOC101202828_[Cucumis_sativus]	0	1583	82	1095		sp|Q92797|SYMPK_HUMAN	1.88e-38
MOMC0_309g	MOMC0_309	252		gi|449436918|ref|XP_004136239.1|_PREDICTED:_uncharacterized_protein_LOC101221904_[Cucumis_sativus]	2e-116	341	1	239		no hit	-
MOMC0_310g	MOMC0_310	172		gi|449502817|ref|XP_004161751.1|_PREDICTED:_ubiquitin-fold_modifier-conjugating_enzyme_1-like_[Cucumis_sativus]	3e-121	347	1	174		sp|Q9SXC8|UFC1_ARATH	3.44e-118
MOMC0_311g	MOMC0_311	677		gi|449502814|ref|XP_004161750.1|_PREDICTED:_phosphoenolpyruvate_carboxykinase_[ATP]-like_[Cucumis_sativus]	0	1273	1	670		sp|P42066|PCKA_CUCSA	0
MOMC0_312g	MOMC0_312	131		gi|449436926|ref|XP_004136243.1|_PREDICTED:_uncharacterized_protein_At5g65660-like_[Cucumis_sativus]	9e-32	115	6	127		sp|Q9LSK9|Y5566_ARATH	3.15e-15
MOMC0_313g	MOMC0_313	310		gi|449436924|ref|XP_004136242.1|_PREDICTED:_transcription_factor_bHLH93-like_[Cucumis_sativus]	2e-102	310	3	296		sp|Q9LSL1|BH093_ARATH	1.61e-68
MOMC0_314g	MOMC0_314	88		no hit	-	-	-	-		no hit	-
MOMC0_315g	MOMC0_315	368		gi|449436930|ref|XP_004136245.1|_PREDICTED:_uncharacterized_protein_C5H10.03-like_[Cucumis_sativus]	2e-164	469	1	285		sp|Q9FGF0|PGML1_ARATH	5.19e-124
MOMC0_316g	MOMC0_316	263		gi|449436930|ref|XP_004136245.1|_PREDICTED:_uncharacterized_protein_C5H10.03-like_[Cucumis_sativus]	3e-117	345	1	279		sp|Q9FGF0|PGML1_ARATH	6.95e-103
MOMC0_317g	MOMC0_317	261		gi|449436930|ref|XP_004136245.1|_PREDICTED:_uncharacterized_protein_C5H10.03-like_[Cucumis_sativus]	2e-110	328	1	279		sp|Q9FGF0|PGML1_ARATH	2.02e-97
MOMC0_318g	MOMC0_318	262		gi|449436930|ref|XP_004136245.1|_PREDICTED:_uncharacterized_protein_C5H10.03-like_[Cucumis_sativus]	1e-111	330	1	279		sp|Q9FGF0|PGML1_ARATH	7.36e-95
MOMC0_319g	MOMC0_319	192		gi|449436930|ref|XP_004136245.1|_PREDICTED:_uncharacterized_protein_C5H10.03-like_[Cucumis_sativus]	2e-118	345	1	192		sp|Q8GY96|PGM_ARATH	4.77e-92
MOMC0_320g	MOMC0_320	310		gi|449502800|ref|XP_004161746.1|_PREDICTED:_uncharacterized_protein_LOC101231172_[Cucumis_sativus]	9e-129	376	1	283		sp|Q9FGF0|PGML1_ARATH	6.94e-100
MOMC0_321g	MOMC0_321	452		gi|449502792|ref|XP_004161744.1|_PREDICTED:_protein_odr-4_homolog_[Cucumis_sativus]	0	709	1	486		sp|Q4PJX1|ODR4_MOUSE	2.01e-13
MOMC0_322g	MOMC0_322	743		gi|449437268|ref|XP_004136414.1|_PREDICTED:_oligopeptide_transporter_4-like_[Cucumis_sativus]	0	1339	1	743		sp|Q9FME8|OPT4_ARATH	0
MOMC0_323g	MOMC0_323	716		gi|449515718|ref|XP_004164895.1|_PREDICTED:_oligopeptide_transporter_2-like_[Cucumis_sativus]	0	1330	1	742		sp|O04514|OPT2_ARATH	0
MOMC0_324g	MOMC0_324	86		gi|590596318|ref|XP_007018303.1|_Uncharacterized_protein_TCM_034555_[Theobroma_cacao]	1e-17	77	1	91		no hit	-
MOMC0_325g	MOMC0_325	118		gi|449437272|ref|XP_004136416.1|_PREDICTED:_MADS-box_transcription_factor_27-like_[Cucumis_sativus]	4e-36	129	110	227		sp|A2RVQ5|AGL16_ARATH	4.88e-18
MOMC0_326g	MOMC0_326	84		gi|357446033|ref|XP_003593294.1|_MADS-box_family_transcription_factor_[Medicago_truncatula]	2e-34	119	1	63		sp|Q6EP49|MAD27_ORYSJ	5.52e-33
MOMC0_327g	MOMC0_327	149		gi|449521890|ref|XP_004167962.1|_PREDICTED:_XIAP-associated_factor_1-like_isoform_2_[Cucumis_sativus]	1e-95	282	1	149		sp|Q6GPH4|XAF1_HUMAN	1.16e-22
MOMC0_328g	MOMC0_328	61		gi|297843790|ref|XP_002889776.1|_hypothetical_protein_ARALYDRAFT_312033_[Arabidopsis_lyrata_subsp._lyrata]	0.008	36.6	26	48		no hit	-
MOMC0_329g	MOMC0_329	634		gi|449436940|ref|XP_004136250.1|_PREDICTED:_probable_rhamnogalacturonate_lyase_B-like_[Cucumis_sativus]	0	1222	1	632		sp|Q8RJP2|RHIE_DICD3	1.03e-26
MOMC0_330g	MOMC0_330	711		gi|449437274|ref|XP_004136417.1|_PREDICTED:_rhamnogalacturonate_lyase-like_[Cucumis_sativus]	0	1121	1	625		sp|Q8RJP2|RHIE_DICD3	1.1e-26
MOMC0_331g	MOMC0_331	634		gi|449436942|ref|XP_004136251.1|_PREDICTED:_rhamnogalacturonate_lyase_B-like_[Cucumis_sativus]	0	1196	1	635		sp|Q8RJP2|RHIE_DICD3	6.93e-34
MOMC0_332g	MOMC0_332	235		gi|449518585|ref|XP_004166317.1|_PREDICTED:_uncharacterized_LOC101216371_[Cucumis_sativus]	5e-111	326	1	235		no hit	-
MOMC0_333g	MOMC0_333	106		gi|502110233|ref|XP_004493831.1|_PREDICTED:_transcription_initiation_factor_IIA_subunit_2-like_isoform_X2_[Cicer_arietinum]	3e-72	217	1	106		sp|Q39236|T2AG_ARATH	5.53e-70
MOMC0_334g	MOMC0_334	320		gi|449502782|ref|XP_004161741.1|_PREDICTED:_neuroguidin-like_[Cucumis_sativus]	0	511	5	312		sp|Q2KII6|NGDN_BOVIN	1.11e-33
MOMC0_335g	MOMC0_335	459		gi|449502786|ref|XP_004161742.1|_PREDICTED:_UDP-glycosyltransferase_91C1-like_[Cucumis_sativus]	0	713	7	462		sp|Q9LTA3|U91C1_ARATH	0
MOMC0_336g	MOMC0_336	1155		gi|449437276|ref|XP_004136418.1|_PREDICTED:_uncharacterized_protein_LOC101204034_[Cucumis_sativus]	0	1972	2111	3196		sp|F4I9T0|BCHB_ARATH	0
MOMC0_337g	MOMC0_337	406		gi|449518871|ref|XP_004166459.1|_PREDICTED:_LOW_QUALITY_PROTEIN:_BEACH_domain-containing_protein_lvsC-like,_partial_[Cucumis_sativus]	1e-175	546	703	1040		sp|F4I9T0|BCHB_ARATH	3.6e-111
MOMC0_338g	MOMC0_338	1823		gi|566157433|ref|XP_002302368.2|_hypothetical_protein_POPTR_0002s11160g_[Populus_trichocarpa]	0	1203	567	1565		sp|F4I9T0|BCHB_ARATH	0
MOMC0_339g	MOMC0_339	67		no hit	-	-	-	-		no hit	-
MOMC0_340g	MOMC0_340	984		gi|449437280|ref|XP_004136420.1|_PREDICTED:_serine/threonine-protein_kinase_CTR1-like_[Cucumis_sativus]	0	1657	1	925		sp|Q05609|CTR1_ARATH	0
MOMC0_341g	MOMC0_341	722		gi|449490592|ref|XP_004158649.1|_PREDICTED:_geranylgeranyl_transferase_type-2_subunit_alpha-like_[Cucumis_sativus]	0	1146	1	695		sp|Q92696|PGTA_HUMAN	1.36e-40
MOMC0_342g	MOMC0_342	437		gi|449436948|ref|XP_004136254.1|_PREDICTED:_shikimate_O-hydroxycinnamoyltransferase-like_[Cucumis_sativus]	0	616	1	441		sp|Q39048|CER2_ARATH	5.35e-100
MOMC0_343g	MOMC0_343	601		gi|449437282|ref|XP_004136421.1|_PREDICTED:_uncharacterized_protein_LOC101205013_[Cucumis_sativus]	3e-141	423	1	374		sp|O13493|MYB1_NEUCR	0.009
MOMC0_344g	MOMC0_344	956		gi|449529212|ref|XP_004171595.1|_PREDICTED:_uncharacterized_protein_LOC101224146_[Cucumis_sativus]	0	1318	33	964		sp|P0DMS1|NET2A_ARATH	0
MOMC0_345g	MOMC0_345	124		no hit	-	-	-	-		no hit	-
MOMC0_346g	MOMC0_346	526		gi|449526427|ref|XP_004170215.1|_PREDICTED:_argininosuccinate_lyase-like_[Cucumis_sativus]	0	979	1	522		sp|Q9LEU8|ARLY_ARATH	0
MOMC0_347g	MOMC0_347	1235		gi|449436952|ref|XP_004136256.1|_PREDICTED:_chromosome-associated_kinesin_KIF4-like_[Cucumis_sativus]	0	2081	1	1274		sp|F4K0J3|KN4C_ARATH	0
MOMC0_348g	MOMC0_348	337		gi|449528621|ref|XP_004171302.1|_PREDICTED:_uncharacterized_protein_LOC101228826_[Cucumis_sativus]	0	558	1	320		sp|P48353|HLJ1_YEAST	5.16e-13
MOMC0_349g	MOMC0_349	980		gi|590595976|ref|XP_007018207.1|_Ubiquitin-specific_protease_16,_putative_isoform_1_[Theobroma_cacao]	0	873	1	1019		sp|Q9SB51|UBP16_ARATH	1.87e-174
MOMC0_350g	MOMC0_350	316		gi|449497072|ref|XP_004160303.1|_PREDICTED:_uncharacterized_protein_LOC101230494_[Cucumis_sativus]	2e-173	491	6	311		no hit	-
MOMC0_351g	MOMC0_351	560		gi|449497046|ref|XP_004160297.1|_PREDICTED:_probable_pectinesterase/pectinesterase_inhibitor_41-like_[Cucumis_sativus]	0	933	2	565		sp|Q8RXK7|PME41_ARATH	0
MOMC0_352g	MOMC0_352	1201		gi|449497068|ref|XP_004160302.1|_PREDICTED:_uncharacterized_protein_LOC101230265_[Cucumis_sativus]	0	2208	1	1250		no hit	-
MOMC0_353g	MOMC0_353	208		gi|449497042|ref|XP_004160296.1|_PREDICTED:_chaperone_protein_DnaJ-like_[Cucumis_sativus]	1e-46	157	1	136		sp|B8CXL0|DNAJ_HALOH	0.002
MOMC0_354g	MOMC0_354	517		gi|449497032|ref|XP_004160294.1|_PREDICTED:_pentatricopeptide_repeat-containing_protein_At5g18475-like_[Cucumis_sativus]	0	860	1	502		sp|Q3E9F0|PP392_ARATH	0
MOMC0_355g	MOMC0_355	252		gi|449497036|ref|XP_004160295.1|_PREDICTED:_14-3-3-like_protein_B-like_[Cucumis_sativus]	2e-178	498	1	252		sp|Q96451|1433B_SOYBN	4.38e-164
MOMC0_356g	MOMC0_356	629		gi|449497029|ref|XP_004160293.1|_PREDICTED:_WD_and_tetratricopeptide_repeats_protein_1-like_[Cucumis_sativus]	0	1129	73	759		sp|Q8N5D0|WDTC1_HUMAN	6.69e-29
MOMC0_357g	MOMC0_357	617		gi|449436966|ref|XP_004136263.1|_PREDICTED:_transport_inhibitor_response_1-like_protein-like_[Cucumis_sativus]	0	1107	8	626		sp|Q9LTX2|TIR1L_ARATH	0
MOMC0_358g	MOMC0_358	254		no hit	-	-	-	-		no hit	-
MOMC0_359g	MOMC0_359	126		no hit	-	-	-	-		no hit	-
MOMC0_360g	MOMC0_360	700		gi|449497026|ref|XP_004160292.1|_PREDICTED:_transport_inhibitor_response_1-like_protein-like_[Cucumis_sativus]	0	1106	9	616		sp|Q9LTX2|TIR1L_ARATH	0
MOMC0_361g	MOMC0_361	580		gi|449497021|ref|XP_004160291.1|_PREDICTED:_uncharacterized_protein_LOC101227569_[Cucumis_sativus]	0	799	67	508		sp|Q9LTX3|PPOX1_ARATH	0
MOMC0_362g	MOMC0_362	216		gi|449497009|ref|XP_004160288.1|_PREDICTED:_bet1-like_protein_At4g14600-like_[Cucumis_sativus]	1e-25	102	1	67		sp|Q8VXX9|BETL1_ARATH	1.29e-20
MOMC0_363g	MOMC0_363	490		gi|449497006|ref|XP_004160287.1|_PREDICTED:_serine/threonine-protein_kinase_PEPKR2-like_[Cucumis_sativus]	0	900	1	472		sp|Q8W490|PEPK2_ARATH	0
MOMC0_364g	MOMC0_364	51		no hit	-	-	-	-		no hit	-
MOMC0_365g	MOMC0_365	363		gi|449497018|ref|XP_004160290.1|_PREDICTED:_uncharacterized_protein_LOC101227345_[Cucumis_sativus]	5e-169	482	1	283		no hit	-
MOMC0_366g	MOMC0_366	302		gi|449497014|ref|XP_004160289.1|_PREDICTED:_31_kDa_ribonucleoprotein,_chloroplastic-like_[Cucumis_sativus]	2e-153	439	1	300		sp|P19682|ROC3_NICSY	1.59e-24
MOMC0_367g	MOMC0_367	197		gi|449530626|ref|XP_004172295.1|_PREDICTED:_blue_copper_protein-like_[Cucumis_sativus]	6e-78	239	1	194		sp|Q41001|BCP_PEA	1.19e-45
MOMC0_368g	MOMC0_368	157		gi|449436982|ref|XP_004136271.1|_PREDICTED:_uncharacterized_protein_LOC101208930_isoform_2_[Cucumis_sativus]	3e-27	105	1	145		no hit	-
MOMC0_369g	MOMC0_369	368		gi|449436984|ref|XP_004136272.1|_PREDICTED:_isoamylase_3,_chloroplastic-like_[Cucumis_sativus]	0	594	445	776		sp|Q9M0S5|ISOA3_ARATH	4.78e-166
MOMC0_370g	MOMC0_370	260		gi|449436984|ref|XP_004136272.1|_PREDICTED:_isoamylase_3,_chloroplastic-like_[Cucumis_sativus]	3e-141	422	150	383		sp|Q9M0S5|ISOA3_ARATH	6.21e-120
MOMC0_371g	MOMC0_371	90		no hit	-	-	-	-		no hit	-
MOMC0_372g	MOMC0_372	827		gi|449436986|ref|XP_004136273.1|_PREDICTED:_protein_FAM91A1-like_[Cucumis_sativus]	0	1457	153	982		sp|Q6TEP1|F91A1_DANRE	6.05e-32
MOMC0_373g	MOMC0_373	141		gi|449453055|ref|XP_004144274.1|_PREDICTED:_uncharacterized_protein_LOC101204302_[Cucumis_sativus]	2e-30	114	15	127		no hit	-
MOMC0_374g	MOMC0_374	234		gi|449436008|ref|XP_004135786.1|_PREDICTED:_putative_ribonuclease_H_protein_At1g65750-like_[Cucumis_sativus]	4e-23	100	110	308		sp|P0C2F6|RNHX1_ARATH	7.07e-07
MOMC0_375g	MOMC0_375	132		gi|449496999|ref|XP_004160285.1|_PREDICTED:_LOW_QUALITY_PROTEIN:_protein_FAM91A1-like_[Cucumis_sativus]	1e-71	236	1	114		sp|Q3UVG3|F91A1_MOUSE	1.18e-16
MOMC0_376g	MOMC0_376	109		gi|449437296|ref|XP_004136428.1|_PREDICTED:_queuine_tRNA-ribosyltransferase-like_[Cucumis_sativus]	3e-62	201	1	103		sp|Q7SYK1|TGT_DANRE	1.68e-36
MOMC0_377g	MOMC0_377	234		gi|449437296|ref|XP_004136428.1|_PREDICTED:_queuine_tRNA-ribosyltransferase-like_[Cucumis_sativus]	4e-137	399	142	397		sp|Q28HC6|TGT_XENTR	1.33e-79
MOMC0_378g	MOMC0_378	222		gi|449436988|ref|XP_004136274.1|_PREDICTED:_homeobox-leucine_zipper_protein_ATHB-5-like_[Cucumis_sativus]	6e-102	301	1	214		sp|P46667|ATHB5_ARATH	1.76e-47
MOMC0_379g	MOMC0_379	93		gi|449490988|ref|XP_004158767.1|_PREDICTED:_39S_ribosomal_protein_L41-A,_mitochondrial-like_[Cucumis_sativus]	1e-57	179	1	93		sp|Q6DJI4|RM41A_XENLA	1.65e-11
MOMC0_380g	MOMC0_380	144		gi|460409383|ref|XP_004250118.1|_PREDICTED:_uncharacterized_protein_LOC101262884_isoform_2_[Solanum_lycopersicum]	9e-13	66.2	10	127		no hit	-
MOMC0_381g	MOMC0_381	207		gi|449496991|ref|XP_004160283.1|_PREDICTED:_pre-rRNA-processing_protein_TSR2_homolog_[Cucumis_sativus]	4e-85	258	1	193		sp|Q3T090|TSR2_BOVIN	8.85e-13
MOMC0_382g	MOMC0_382	116		gi|449496991|ref|XP_004160283.1|_PREDICTED:_pre-rRNA-processing_protein_TSR2_homolog_[Cucumis_sativus]	4e-26	102	93	193		no hit	-
MOMC0_383g	MOMC0_383	838		gi|449497054|ref|XP_004160299.1|_PREDICTED:_DUF246_domain-containing_protein_At1g04910-like_[Cucumis_sativus]	0	778	1	464		sp|Q9THX6|TL29_SOLLC	1.13e-146
MOMC0_384g	MOMC0_384	586		gi|449437300|ref|XP_004136430.1|_PREDICTED:_serine--tRNA_ligase-like_[Cucumis_sativus]	0	903	27	539		sp|Q8RWT8|SYSM_ARATH	0
MOMC0_385g	MOMC0_385	329		gi|449436994|ref|XP_004136277.1|_PREDICTED:_uncharacterized_protein_LOC101210580_[Cucumis_sativus]	1e-144	419	1	336		sp|Q9M9F0|VQ9_ARATH	2.67e-69
MOMC0_386g	MOMC0_386	259		gi|449524050|ref|XP_004169036.1|_PREDICTED:_14-3-3-like_protein-like_[Cucumis_sativus]	0	509	1	258		sp|P46266|1433_PEA	7.03e-177
MOMC0_387g	MOMC0_387	318		gi|449524056|ref|XP_004169039.1|_PREDICTED:_F-box_protein_FBW2-like_isoform_3_[Cucumis_sativus]	0	549	1	318		sp|Q9ZPE4|FBW2_ARATH	4.92e-125
MOMC0_388g	MOMC0_388	744		gi|449524058|ref|XP_004169040.1|_PREDICTED:_serine/threonine-protein_phosphatase_2A_activator-like_isoform_1_[Cucumis_sativus]	0	676	1	363		sp|Q9C6E4|EXOL1_ARATH	2.98e-125
MOMC0_389g	MOMC0_389	300		gi|590597888|ref|XP_007018741.1|_Phosphate-responsive_1_family_protein_[Theobroma_cacao]	3e-145	419	29	318		sp|Q9ZPE7|EXO_ARATH	2.43e-131
MOMC0_390g	MOMC0_390	483		gi|449520501|ref|XP_004167272.1|_PREDICTED:_UDP-glycosyltransferase_85A2-like_[Cucumis_sativus]	0	829	1	485		sp|F8WKW1|UGT2_GARJA	0
MOMC0_391g	MOMC0_391	334		gi|449520505|ref|XP_004167274.1|_PREDICTED:_DAZ-associated_protein_1-like_[Cucumis_sativus]	2e-81	253	4	165		sp|Q9M1S3|ARP1_ARATH	6.72e-34
MOMC0_392g	MOMC0_392	690		gi|449496983|ref|XP_004160281.1|_PREDICTED:_probable_pectin_methyltransferase_QUA2-like_[Cucumis_sativus]	0	1320	1	689		sp|Q9C9Q8|PMTT_ARATH	0
MOMC0_393g	MOMC0_393	416		gi|449437012|ref|XP_004136286.1|_PREDICTED:_uncharacterized_protein_LOC101212691_[Cucumis_sativus]	0	656	1	389		sp|Q689D6|RPD1_ARATH	1.71e-25
MOMC0_394g	MOMC0_394	683		gi|449437014|ref|XP_004136287.1|_PREDICTED:_uncharacterized_protein_LOC101212929_[Cucumis_sativus]	0	1063	1	674		sp|Q54Q39|PP1R7_DICDI	3.29e-12
MOMC0_395g	MOMC0_395	90		no hit	-	-	-	-		no hit	-
MOMC0_396g	MOMC0_396	315		gi|449496979|ref|XP_004160280.1|_PREDICTED:_14-3-3_protein_7-like_[Cucumis_sativus]	3e-149	427	1	249		sp|P93212|14337_SOLLC	6.97e-133
MOMC0_397g	MOMC0_397	289		gi|225459294|ref|XP_002285791.1|_PREDICTED:_lipase_3_[Vitis_vinifera]	2e-133	387	2	295		sp|C4LA13|BIOH_TOLAT	7.18e-10
MOMC0_398g	MOMC0_398	419		gi|449496976|ref|XP_004160279.1|_PREDICTED:_probable_protein_phosphatase_2C_10-like_[Cucumis_sativus]	8e-176	500	10	281		sp|Q9S9Z7|P2C10_ARATH	1.74e-149
MOMC0_399g	MOMC0_399	826		gi|449496973|ref|XP_004160278.1|_PREDICTED:_cryptochrome-1-like_[Cucumis_sativus]	0	1152	1	636		sp|Q43125|CRY1_ARATH	0
MOMC0_400g	MOMC0_400	110		gi|449522077|ref|XP_004168054.1|_PREDICTED:_uncharacterized_protein_LOC101230002_[Cucumis_sativus]	4e-51	164	1	110		sp|Q7XI45|DTM1_ORYSJ	3.09e-22
MOMC0_401g	MOMC0_401	427		gi|449522075|ref|XP_004168053.1|_PREDICTED:_aspartate_aminotransferase,_chloroplastic-like_[Cucumis_sativus]	0	733	5	397		sp|P46644|AAT3_ARATH	0
MOMC0_402g	MOMC0_402	970		gi|449437304|ref|XP_004136432.1|_PREDICTED:_myb-related_protein_3R-1-like_[Cucumis_sativus]	0	1350	1	944		sp|Q9S7G7|MB3R1_ARATH	3.9e-179
MOMC0_403g	MOMC0_403	225		gi|449437028|ref|XP_004136294.1|_PREDICTED:_coiled-coil_domain-containing_protein_25-like_[Cucumis_sativus]	9e-153	431	1	215		sp|Q78PG9|CCD25_MOUSE	3.31e-78
MOMC0_404g	MOMC0_404	470		gi|566178174|ref|XP_002309560.2|_hypothetical_protein_POPTR_0006s25880g_[Populus_trichocarpa]	4e-147	436	5	479		no hit	-
MOMC0_405g	MOMC0_405	107		no hit	-	-	-	-		no hit	-
MOMC0_406g	MOMC0_406	498		gi|449437030|ref|XP_004136295.1|_PREDICTED:_uncharacterized_protein_LOC101214783_[Cucumis_sativus]	0	722	1	470		no hit	-
MOMC0_407g	MOMC0_407	355		gi|449437032|ref|XP_004136296.1|_PREDICTED:_signal_peptide_peptidase-like_[Cucumis_sativus]	0	618	8	341		sp|O81062|SIP_ARATH	0
MOMC0_408g	MOMC0_408	379		gi|449437036|ref|XP_004136298.1|_PREDICTED:_putative_rhomboid_protease_YdcA-like_[Cucumis_sativus]	2e-77	245	2	220		sp|Q84MB5|RBL11_ARATH	6.05e-65
MOMC0_409g	MOMC0_409	642		gi|590573188|ref|XP_007012051.1|_Tetratricopeptide_repeat-like_superfamily_protein_isoform_1_[Theobroma_cacao]	0	843	2	583		sp|Q8GZ63|PP397_ARATH	0
MOMC0_410g	MOMC0_410	370		gi|449517255|ref|XP_004165661.1|_PREDICTED:_pentatricopeptide_repeat-containing_protein_At2g16880-like_[Cucumis_sativus]	2e-148	430	1	320		sp|Q9M302|PP270_ARATH	1.16e-15
MOMC0_411g	MOMC0_411	862		gi|449517253|ref|XP_004165660.1|_PREDICTED:_LOW_QUALITY_PROTEIN:_beta-adaptin-like_protein_A-like_[Cucumis_sativus]	0	1624	1	846		sp|Q9LDK9|APBLA_ARATH	0
MOMC0_412g	MOMC0_412	319		gi|449509139|ref|XP_004163505.1|_PREDICTED:_LOW_QUALITY_PROTEIN:_GTP-binding_protein_At2g22870-like_[Cucumis_sativus]	0	557	1	315		sp|O81004|Y2287_ARATH	7.58e-102
MOMC0_413g	MOMC0_413	339		gi|449509135|ref|XP_004163504.1|_PREDICTED:_dehydration-responsive_protein_RD22-like_[Cucumis_sativus]	2e-166	476	1	368		sp|Q08298|RD22_ARATH	2.26e-122
MOMC0_414g	MOMC0_414	712		gi|449509146|ref|XP_004163508.1|_PREDICTED:_uncharacterized_protein_LOC101231100_[Cucumis_sativus]	0	864	1	584		sp|Q3LHL9|WGE_DROME	0.002
MOMC0_415g	MOMC0_415	458		gi|449437044|ref|XP_004136302.1|_PREDICTED:_uncharacterized_protein_LOC101216465_[Cucumis_sativus]	0	599	1	448		sp|Q9NGQ2|KIF1_DICDI	0.01
MOMC0_416g	MOMC0_416	280		gi|449437042|ref|XP_004136301.1|_PREDICTED:_uncharacterized_protein_LOC101216220_[Cucumis_sativus]	1e-140	427	1	250		sp|Q86TW2|ADCK1_HUMAN	7.62e-26
MOMC0_417g	MOMC0_417	767		gi|449509130|ref|XP_004163502.1|_PREDICTED:_uncharacterized_protein_LOC101229760_[Cucumis_sativus]	0	1210	246	967		sp|Q09621|LACT2_CAEEL	3.85e-18
MOMC0_418g	MOMC0_418	233		gi|449509143|ref|XP_004163507.1|_PREDICTED:_uncharacterized_protein_LOC101230873_[Cucumis_sativus]	2e-138	396	4	239		no hit	-
MOMC0_419g	MOMC0_419	166		gi|449525008|ref|XP_004169513.1|_PREDICTED:_auxin-induced_protein_6B-like_[Cucumis_sativus]	2e-85	256	1	165		sp|Q9LTV3|SAU72_ARATH	1.57e-18
MOMC0_420g	MOMC0_420	321		gi|449437316|ref|XP_004136438.1|_PREDICTED:_exostosin-like_3-like_[Cucumis_sativus]	0	554	1	331		sp|Q9C975|GT643_ARATH	9.7e-133
MOMC0_421g	MOMC0_421	980		gi|449523131|ref|XP_004168578.1|_PREDICTED:_L-arabinokinase-like_[Cucumis_sativus]	0	1704	1	947		sp|O23461|ARAK_ARATH	0
MOMC0_422g	MOMC0_422	159		gi|449511964|ref|XP_004164102.1|_PREDICTED:_AIG2-like_protein-like_[Cucumis_sativus]	5e-81	244	1	156		sp|Q9FIX2|AIG2L_ARATH	5.28e-40
MOMC0_423g	MOMC0_423	257		gi|449511957|ref|XP_004164100.1|_PREDICTED:_cation_transport_regulator-like_protein_2-like_[Cucumis_sativus]	5e-146	416	1	224		sp|Q5PPV4|CHAC2_XENLA	1.61e-29
MOMC0_424g	MOMC0_424	287		gi|449511974|ref|XP_004164105.1|_PREDICTED:_uncharacterized_LOC101210084_[Cucumis_sativus]	2e-153	439	1	311		sp|Q8VZ20|ASR3_ARATH	8.27e-11
MOMC0_425g	MOMC0_425	411		gi|449437324|ref|XP_004136442.1|_PREDICTED:_probable_LRR_receptor-like_serine/threonine-protein_kinase_At4g31250-like_[Cucumis_sativus]	0	664	1	404		sp|Q9LJY0|PRK4_ARATH	6.07e-99
MOMC0_426g	MOMC0_426	792		gi|590570921|ref|XP_007011461.1|_Kinase_protein_with_adenine_nucleotide_alpha_hydrolases-like_domain_[Theobroma_cacao]	0	1083	1	743		sp|Q9SW11|PUB35_ARATH	7.96e-141
MOMC0_427g	MOMC0_427	1158		gi|449437328|ref|XP_004136444.1|_PREDICTED:_DNA_topoisomerase_1-like_[Cucumis_sativus]	0	1720	34	1160		sp|Q1RIM1|TOP1_RICBR	0
MOMC0_428g	MOMC0_428	65		no hit	-	-	-	-		no hit	-
MOMC0_429g	MOMC0_429	155		no hit	-	-	-	-		no hit	-
MOMC0_430g	MOMC0_430	98		no hit	-	-	-	-		no hit	-
MOMC0_431g	MOMC0_431	727		gi|449532060|ref|XP_004173002.1|_PREDICTED:_LOW_QUALITY_PROTEIN:_probable_xyloglucan_glycosyltransferase_5-like_[Cucumis_sativus]	0	1285	1	695		sp|Q9SB75|CSLC5_ARATH	0
MOMC0_432g	MOMC0_432	732		gi|449437330|ref|XP_004136445.1|_PREDICTED:_probable_cyclic_nucleotide-gated_ion_channel_14-like_[Cucumis_sativus]	0	1277	1	705		sp|Q9SJA4|CNG14_ARATH	0
MOMC0_433g	MOMC0_433	115		no hit	-	-	-	-		no hit	-
MOMC0_434g	MOMC0_434	233		gi|359476412|ref|XP_002272657.2|_PREDICTED:_serine/arginine-rich_splicing_factor_7-like_isoform_1_[Vitis_vinifera]	6e-69	217	1	134		sp|Q6K9C3|RZP23_ORYSJ	2.84e-46
MOMC0_435g	MOMC0_435	83		gi|449515559|ref|XP_004164816.1|_PREDICTED:_probable_sarcosine_oxidase-like_[Cucumis_sativus]	5e-39	139	329	407		sp|Q9SJA7|SOX_ARATH	8.33e-32
MOMC0_436g	MOMC0_436	2714		gi|449437336|ref|XP_004136448.1|_PREDICTED:_uncharacterized_protein_LOC101211810_[Cucumis_sativus]	0	3639	3	2451		sp|C9ZN16|FAZ1_TRYB9	0.004
MOMC0_437g	MOMC0_437	350		gi|568384717|ref|NP_001275528.1|_probable_WRKY_transcription_factor_11-like_[Cucumis_sativus]	0	611	1	350		sp|Q9SV15|WRK11_ARATH	7.11e-149
MOMC0_438g	MOMC0_438	237		gi|449525014|ref|XP_004169516.1|_PREDICTED:_uncharacterized_LOC101218277_[Cucumis_sativus]	2e-81	250	1	224		no hit	-
MOMC0_439g	MOMC0_439	1356		gi|449505519|ref|XP_004162495.1|_PREDICTED:_pentatricopeptide_repeat-containing_protein_At5g10690-like_[Cucumis_sativus]	0	1050	1	590		sp|Q8VYD6|PP374_ARATH	0
MOMC0_440g	MOMC0_440	418		gi|449505542|ref|XP_004162502.1|_PREDICTED:_uncharacterized_LOC101212293_[Cucumis_sativus]	0	763	1	418		sp|Q6NWA8|TADA1_DANRE	0.008
MOMC0_441g	MOMC0_441	325		gi|449522946|ref|XP_004168486.1|_PREDICTED:_peroxidase_45-like_[Cucumis_sativus]	0	580	19	323		sp|Q96518|PER16_ARATH	4.85e-166
MOMC0_442g	MOMC0_442	954		gi|449499538|ref|XP_004160843.1|_PREDICTED:_LOW_QUALITY_PROTEIN:_plasma_membrane_ATPase_4-like_[Cucumis_sativus]	0	1728	3	955		sp|Q03194|PMA4_NICPL	0
MOMC0_443g	MOMC0_443	585		gi|449522948|ref|XP_004168487.1|_PREDICTED:_uncharacterized_LOC101212538_[Cucumis_sativus]	0	760	1	581		sp|Q949W6|KAKU4_ARATH	3.82e-44
MOMC0_444g	MOMC0_444	558		gi|449437348|ref|XP_004136454.1|_PREDICTED:_probable_receptor-like_protein_kinase_At5g39020-like_[Cucumis_sativus]	0	706	1	450		sp|P93604|LRK10_WHEAT	4.28e-80
MOMC0_445g	MOMC0_445	565		gi|449437350|ref|XP_004136455.1|_PREDICTED:_G-type_lectin_S-receptor-like_serine/threonine-protein_kinase_SD2-5-like_[Cucumis_sativus]	0	649	1	363		sp|P93604|LRK10_WHEAT	5.23e-81
MOMC0_446g	MOMC0_446	439		gi|449437350|ref|XP_004136455.1|_PREDICTED:_G-type_lectin_S-receptor-like_serine/threonine-protein_kinase_SD2-5-like_[Cucumis_sativus]	0	545	1	363		sp|P93604|LRK10_WHEAT	2.35e-66
MOMC0_447g	MOMC0_447	509		gi|449437068|ref|XP_004136314.1|_PREDICTED:_G-type_lectin_S-receptor-like_serine/threonine-protein_kinase_At1g34300-like_[Cucumis_sativus]	0	739	1	421		sp|P93604|LRK10_WHEAT	1.15e-81
MOMC0_448g	MOMC0_448	274		gi|449532913|ref|XP_004173422.1|_PREDICTED:_G-type_lectin_S-receptor-like_serine/threonine-protein_kinase_At1g34300-like_[Cucumis_sativus]	1e-103	313	127	358		sp|O64477|Y2913_ARATH	2.82e-38
MOMC0_449g	MOMC0_449	473		gi|449437070|ref|XP_004136315.1|_PREDICTED:_zinc_finger_protein_622-like_[Cucumis_sativus]	0	645	1	394		sp|Q8H1G5|REIL1_ARATH	5.6e-164
MOMC0_450g	MOMC0_450	776		gi|449437072|ref|XP_004136316.1|_PREDICTED:_HBS1-like_protein-like_[Cucumis_sativus]	0	1014	87	680		sp|Q5R6Y0|HBS1L_PONAB	1.36e-119
MOMC0_451g	MOMC0_451	265		gi|449519474|ref|XP_004166760.1|_PREDICTED:_replication_protein_A_32_kDa_subunit_A-like_[Cucumis_sativus]	5e-135	390	1	271		sp|Q9ZQ19|RFA2A_ARATH	3.38e-65
MOMC0_452g	MOMC0_452	116		gi|449519472|ref|XP_004166759.1|_PREDICTED:_flowering-promoting_factor_1-like_protein_2-like_[Cucumis_sativus]	1e-58	184	1	122		sp|Q5Q0B3|FLP1_ARATH	5.06e-44
MOMC0_453g	MOMC0_453	274		gi|449505538|ref|XP_004162501.1|_PREDICTED:_fasciclin-like_arabinogalactan_protein_14-like_[Cucumis_sativus]	1e-112	333	1	231		sp|Q9LTW9|FLA14_ARATH	2.91e-53
MOMC0_454g	MOMC0_454	137		gi|449505535|ref|XP_004162500.1|_PREDICTED:_uncharacterized_LOC101214218_[Cucumis_sativus]	1e-54	174	1	132		sp|Q6GQN4|FA32A_DANRE	2.26e-09
MOMC0_455g	MOMC0_455	169		gi|449505515|ref|XP_004162494.1|_PREDICTED:_putative_RNA_methyltransferase_At5g10620-like_isoform_2_[Cucumis_sativus]	2e-82	248	26	157		sp|Q9LXB4|Y5620_ARATH	2.06e-62
MOMC0_456g	MOMC0_456	540		gi|449437082|ref|XP_004136321.1|_PREDICTED:_cryptochrome_DASH,_chloroplastic/mitochondrial-like_[Cucumis_sativus]	0	868	1	549		sp|Q38JU2|CRYD_SOLLC	0
MOMC0_457g	MOMC0_457	449		gi|449437084|ref|XP_004136322.1|_PREDICTED:_uncharacterized_protein_At2g24330-like_[Cucumis_sativus]	0	620	1	401		sp|Q9ZQ34|Y2433_ARATH	7.25e-130
MOMC0_458g	MOMC0_458	157		gi|449505502|ref|XP_004162491.1|_PREDICTED:_guanine_nucleotide-binding_protein_subunit_gamma_1-like_[Cucumis_sativus]	9e-08	52.4	25	69		no hit	-
MOMC0_459g	MOMC0_459	438		gi|449505500|ref|XP_004162490.1|_PREDICTED:_ribosomal_RNA_small_subunit_methyltransferase_H-like_[Cucumis_sativus]	0	649	31	444		sp|C6D563|RSMH_PAESJ	8.09e-69
MOMC0_460g	MOMC0_460	630		gi|566178832|ref|XP_006382226.1|_Skb1_methyltransferase_family_protein_[Populus_trichocarpa]	0	676	1	587		sp|Q8GWT4|ANM15_ARATH	0
MOMC0_461g	MOMC0_461	189		gi|449437098|ref|XP_004136329.1|_PREDICTED:_uncharacterized_protein_LOC101222863_[Cucumis_sativus]	3e-109	318	1	189		no hit	-
MOMC0_462g	MOMC0_462	189		gi|449437098|ref|XP_004136329.1|_PREDICTED:_uncharacterized_protein_LOC101222863_[Cucumis_sativus]	2e-111	323	1	189		no hit	-
MOMC0_463g	MOMC0_463	132		no hit	-	-	-	-		no hit	-
MOMC0_464g	MOMC0_464	189		gi|449437098|ref|XP_004136329.1|_PREDICTED:_uncharacterized_protein_LOC101222863_[Cucumis_sativus]	3e-111	323	1	189		no hit	-
MOMC0_465g	MOMC0_465	644		gi|449505478|ref|XP_004162483.1|_PREDICTED:_glucan_endo-1,3-beta-glucosidase_5-like_[Cucumis_sativus]	0	869	1	473		sp|Q9M088|E135_ARATH	0
MOMC0_466g	MOMC0_466	1145		gi|449437358|ref|XP_004136459.1|_PREDICTED:_DDB1-_and_CUL4-associated_factor_homolog_1-like_[Cucumis_sativus]	0	1749	1	1074		sp|Q9M086|DCAF1_ARATH	0
MOMC0_467g	MOMC0_467	862		gi|449505532|ref|XP_004162499.1|_PREDICTED:_LOW_QUALITY_PROTEIN:_DDB1-_and_CUL4-associated_factor_homolog_1-like_[Cucumis_sativus]	0	1334	1056	1900		sp|Q9M086|DCAF1_ARATH	0
MOMC0_468g	MOMC0_468	540		gi|449437092|ref|XP_004136326.1|_PREDICTED:_aspartate--tRNA_ligase,_cytoplasmic-like_[Cucumis_sativus]	0	1010	1	545		sp|Q9M084|SYDC2_ARATH	0
MOMC0_469g	MOMC0_469	172		gi|449505528|ref|XP_004162498.1|_PREDICTED:_uncharacterized_LOC101214697_[Cucumis_sativus]	2e-29	117	321	482		no hit	-
MOMC0_470g	MOMC0_470	392		gi|449505528|ref|XP_004162498.1|_PREDICTED:_uncharacterized_LOC101214697_[Cucumis_sativus]	1e-147	435	1	312		sp|F4IDY7|DDR4_ARATH	3.04e-69
MOMC0_471g	MOMC0_471	1907		gi|449503570|ref|XP_004162068.1|_PREDICTED:_LOW_QUALITY_PROTEIN:_uncharacterized_protein_LOC101229526_[Cucumis_sativus]	0	1694	956	1855		sp|Q551A3|Y6689_DICDI	4.79e-22
MOMC0_472g	MOMC0_472	1479		gi|359486871|ref|XP_002272748.2|_PREDICTED:_uncharacterized_protein_LOC100256388_[Vitis_vinifera]	2e-179	600	17	1087		sp|P14381|YTX2_XENLA	3.41e-49
MOMC0_473g	MOMC0_473	673		gi|449437362|ref|XP_004136461.1|_PREDICTED:_uncharacterized_protein_LOC101214937_[Cucumis_sativus]	0	1183	1872	2533		sp|E1BLZ4|ZFY26_BOVIN	3.61e-16
MOMC0_474g	MOMC0_474	661		gi|449437364|ref|XP_004136462.1|_PREDICTED:_potassium_channel_KAT3-like_[Cucumis_sativus]	0	1165	3	632		sp|P92960|KAT3_ARATH	0
MOMC0_475g	MOMC0_475	69		gi|449503566|ref|XP_004162066.1|_PREDICTED:_uncharacterized_protein_LOC101229077_[Cucumis_sativus]	6e-37	125	35	103		no hit	-
MOMC0_476g	MOMC0_476	389		gi|449505482|ref|XP_004162484.1|_PREDICTED:_uncharacterized_LOC101223099_[Cucumis_sativus]	0	605	1	380		sp|Q8LGS1|MARD1_ARATH	6.56e-19
MOMC0_477g	MOMC0_477	301		gi|449505475|ref|XP_004162482.1|_PREDICTED:_RING_finger_and_CHY_zinc_finger_domain-containing_protein_1-like_[Cucumis_sativus]	1e-154	442	91	307		sp|Q8VZK0|MIEL1_ARATH	9.74e-87
MOMC0_478g	MOMC0_478	126		no hit	-	-	-	-		no hit	-
MOMC0_479g	MOMC0_479	753		gi|449437368|ref|XP_004136464.1|_PREDICTED:_uncharacterized_protein_LOC101215653_[Cucumis_sativus]	0	1113	1	678		no hit	-
MOMC0_480g	MOMC0_480	648		gi|449437370|ref|XP_004136465.1|_PREDICTED:_uncharacterized_protein_LOC101215896_[Cucumis_sativus]	0	707	79	648		sp|Q8RXE7|AGD14_ARATH	2.96e-05
MOMC0_481g	MOMC0_481	57		no hit	-	-	-	-		no hit	-
MOMC0_482g	MOMC0_482	1698		gi|449437372|ref|XP_004136466.1|_PREDICTED:_uncharacterized_protein_LOC101216141_[Cucumis_sativus]	0	2284	13	1476		sp|P0CB22|ATX2_ARATH	3.72e-06
MOMC0_483g	MOMC0_483	243		gi|449503550|ref|XP_004162058.1|_PREDICTED:_uncharacterized_protein_LOC101227049_[Cucumis_sativus]	2e-87	269	1	198		no hit	-
MOMC0_484g	MOMC0_484	903		gi|449437108|ref|XP_004136334.1|_PREDICTED:_uncharacterized_protein_LOC101203544_[Cucumis_sativus]	0	1188	130	902		no hit	-
MOMC0_485g	MOMC0_485	1149		gi|449437108|ref|XP_004136334.1|_PREDICTED:_uncharacterized_protein_LOC101203544_[Cucumis_sativus]	0	2039	998	2145		no hit	-
MOMC0_486g	MOMC0_486	197		gi|449503548|ref|XP_004162057.1|_PREDICTED:_uncharacterized_protein_LOC101226820_[Cucumis_sativus]	5e-79	241	1	194		sp|Q6NQH9|CID6_ARATH	3.77e-19
MOMC0_487g	MOMC0_487	336		gi|449437112|ref|XP_004136336.1|_PREDICTED:_dnaJ_homolog_subfamily_B_member_5-like_[Cucumis_sativus]	0	607	1	335		sp|Q5R8J8|DNJB4_PONAB	2.8e-88
MOMC0_488g	MOMC0_488	1144		gi|449503562|ref|XP_004162064.1|_PREDICTED:_uncharacterized_protein_LOC101228635_[Cucumis_sativus]	0	1673	1	1124		sp|Q92576|PHF3_HUMAN	2.19e-20
MOMC0_489g	MOMC0_489	244		no hit	-	-	-	-		no hit	-
MOMC0_490g	MOMC0_490	493		gi|449503546|ref|XP_004162056.1|_PREDICTED:_cyclin-A2-2-like_[Cucumis_sativus]	0	830	1	472		sp|Q39071|CCA21_ARATH	1.96e-149
MOMC0_491g	MOMC0_491	607		gi|449503560|ref|XP_004162063.1|_PREDICTED:_pentatricopeptide_repeat-containing_protein_At5g11310,_mitochondrial-like_[Cucumis_sativus]	0	1051	1	610		sp|Q9LFM6|PP375_ARATH	0
MOMC0_492g	MOMC0_492	500		gi|449503544|ref|XP_004162055.1|_PREDICTED:_protein_TIFY_8-like_[Cucumis_sativus]	0	550	1	400		sp|Q84MB2|TIF8_ARATH	3.51e-28
MOMC0_493g	MOMC0_493	574		gi|470113607|ref|XP_004293014.1|_PREDICTED:_shikimate_O-hydroxycinnamoyltransferase-like_[Fragaria_vesca_subsp._vesca]	4e-129	393	3	441		sp|Q9LIS1|CR26L_ARATH	1.69e-26
MOMC0_494g	MOMC0_494	182		gi|568844690|ref|XP_006476217.1|_PREDICTED:_V-type_proton_ATPase_subunit_c''-like_[Citrus_sinensis]	2e-92	275	1	182		sp|Q9SZY7|VATO1_ARATH	1.3e-85
MOMC0_495g	MOMC0_495	204		gi|449503538|ref|XP_004162052.1|_PREDICTED:_uncharacterized_protein_LOC101225695_[Cucumis_sativus]	3e-142	403	1	204		no hit	-
MOMC0_496g	MOMC0_496	932		gi|449437380|ref|XP_004136470.1|_PREDICTED:_carbon_catabolite_repressor_protein_4_homolog_6-like_[Cucumis_sativus]	0	950	174	850		sp|Q8VYU4|CCR4F_ARATH	2.67e-106
MOMC0_497g	MOMC0_497	53		gi|255546605|ref|XP_002514362.1|_conserved_hypothetical_protein_[Ricinus_communis]	0.003	38.9	760	795		no hit	-
MOMC0_498g	MOMC0_498	896		gi|449503556|ref|XP_004162061.1|_PREDICTED:_potassium_channel_AKT1-like_[Cucumis_sativus]	0	1370	14	892		sp|Q38998|AKT1_ARATH	0
MOMC0_499g	MOMC0_499	122		gi|566213638|ref|XP_006371731.1|_hypothetical_protein_POPTR_0018s01370g_[Populus_trichocarpa]	3e-74	224	1	122		sp|F4JWS8|QCR72_ARATH	8.64e-72
MOMC0_500g	MOMC0_500	320		gi|449503554|ref|XP_004162060.1|_PREDICTED:_U-box_domain-containing_protein_11-like_[Cucumis_sativus]	1e-174	494	17	319		sp|Q9SNC6|PUB13_ARATH	4.44e-17
MOMC0_501g	MOMC0_501	447		gi|449503552|ref|XP_004162059.1|_PREDICTED:_uncharacterized_protein_LOC101227278_[Cucumis_sativus]	0	595	10	425		no hit	-
MOMC0_502g	MOMC0_502	339		gi|449503534|ref|XP_004162050.1|_PREDICTED:_uncharacterized_protein_LOC101225231_[Cucumis_sativus]	3e-130	383	1	345		sp|Q8H0V5|OCP3_ARATH	3.43e-66
MOMC0_503g	MOMC0_503	172		gi|449503532|ref|XP_004162049.1|_PREDICTED:_transcription_factor_HY5-like_[Cucumis_sativus]	6e-57	183	24	140		sp|Q9SM50|HY5_SOLLC	3.24e-38
MOMC0_504g	MOMC0_504	1134		gi|449437390|ref|XP_004136475.1|_PREDICTED:_uncharacterized_protein_LOC101218278_[Cucumis_sativus]	0	1783	1	1007		sp|Q2H102|BST1_CHAGB	2.4e-46
MOMC0_505g	MOMC0_505	956		gi|449524318|ref|XP_004169170.1|_PREDICTED:_cellulose_synthase_A_catalytic_subunit_1_[UDP-forming]-like_[Cucumis_sativus]	0	1916	153	1081		sp|O48946|CESA1_ARATH	0
MOMC0_506g	MOMC0_506	397		gi|449524320|ref|XP_004169171.1|_PREDICTED:_protein_brittle-1,_chloroplastic/amyloplastic-like_[Cucumis_sativus]	0	706	4	391		sp|Q9SUV1|BRT1_ARATH	9.89e-179
MOMC0_507g	MOMC0_507	169		gi|449478034|ref|XP_004155202.1|_PREDICTED:_protein_mago_nashi_homolog_isoform_1_[Cucumis_sativus]	1e-92	275	2	133		sp|P49030|MGN_ORYSJ	3.15e-86
MOMC0_508g	MOMC0_508	704		gi|449437392|ref|XP_004136476.1|_PREDICTED:_lactation_elevated_protein_1-like_[Cucumis_sativus]	0	1037	2	594		sp|Q3V384|LACE1_MOUSE	8.42e-57
MOMC0_509g	MOMC0_509	349		gi|449517800|ref|XP_004165932.1|_PREDICTED:_probable_sugar_phosphate/phosphate_translocator_At5g25400-like_[Cucumis_sativus]	0	649	1	349		sp|Q3E6T0|PT525_ARATH	0
MOMC0_510g	MOMC0_510	129		gi|449517804|ref|XP_004165934.1|_PREDICTED:_uncharacterized_LOC101218754_[Cucumis_sativus]	1e-65	202	1	132		sp|Q5UP23|YR260_MIMIV	0.002
MOMC0_511g	MOMC0_511	311		gi|590572518|ref|XP_007011874.1|_Carboxyesterase_17_[Theobroma_cacao]	2e-159	456	26	332		sp|Q9LFR7|CXE17_ARATH	2.95e-63
MOMC0_512g	MOMC0_512	259		gi|449517806|ref|XP_004165935.1|_PREDICTED:_SPX_domain-containing_protein_2-like_[Cucumis_sativus]	8e-146	416	1	263		sp|O48781|SPX2_ARATH	5.41e-82
MOMC0_513g	MOMC0_513	148		gi|449437134|ref|XP_004136347.1|_PREDICTED:_uncharacterized_protein_LOC101206672_[Cucumis_sativus]	1e-96	283	1	147		no hit	-
MOMC0_514g	MOMC0_514	216		gi|449503530|ref|XP_004162048.1|_PREDICTED:_ethylene-responsive_transcription_factor_SHINE_3-like_[Cucumis_sativus]	3e-93	278	28	194		sp|Q3E958|SHN3_ARATH	2.35e-56
MOMC0_515g	MOMC0_515	641		gi|449437138|ref|XP_004136349.1|_PREDICTED:_EIN3-binding_F-box_protein_1-like_[Cucumis_sativus]	0	1160	1	640		sp|Q9SKK0|EBF1_ARATH	0
MOMC0_516g	MOMC0_516	134		gi|568822089|ref|XP_006465469.1|_PREDICTED:_uncharacterized_protein_LOC102616525,_partial_[Citrus_sinensis]	5e-32	117	76	153		no hit	-
MOMC0_517g	MOMC0_517	446		gi|449532713|ref|XP_004173325.1|_PREDICTED:_uncharacterized_protein_LOC101231649_[Cucumis_sativus]	1e-178	517	2	477		sp|Q94C48|WDL5_ARATH	4.62e-87
MOMC0_518g	MOMC0_518	823		gi|449437142|ref|XP_004136351.1|_PREDICTED:_G-type_lectin_S-receptor-like_serine/threonine-protein_kinase_SD2-5-like_[Cucumis_sativus]	0	1398	1	776		sp|Q8RWZ5|SD25_ARATH	0
MOMC0_519g	MOMC0_519	393		gi|449530664|ref|XP_004172314.1|_PREDICTED:_putative_clathrin_assembly_protein_At2g25430-like_[Cucumis_sativus]	8e-104	328	1	166		sp|Q8LF20|CAP2_ARATH	9.17e-94
MOMC0_520g	MOMC0_520	229		gi|449520179|ref|XP_004167111.1|_PREDICTED:_auxin-responsive_protein_IAA8-like_[Cucumis_sativus]	6e-134	384	1	234		sp|Q93WC4|IAA29_ARATH	3.1e-30
MOMC0_521g	MOMC0_521	352		gi|449520181|ref|XP_004167112.1|_PREDICTED:_UDP-N-acetylglucosamine/UDP-glucose/GDP-mannose_transporter-like_[Cucumis_sativus]	0	663	1	353		sp|Q15B89|S35D2_PIG	2.42e-36
MOMC0_522g	MOMC0_522	339		gi|449520183|ref|XP_004167113.1|_PREDICTED:_uncharacterized_LOC101219460_[Cucumis_sativus]	9e-116	344	25	277		sp|Q84WS8|U1125_ARATH	2.97e-08
MOMC0_523g	MOMC0_523	634		gi|449525714|ref|XP_004169861.1|_PREDICTED:_uncharacterized_LOC101208616_[Cucumis_sativus]	0	1139	6	626		sp|Q9FY48|KEG_ARATH	3.1e-33
MOMC0_524g	MOMC0_524	774		gi|449437152|ref|XP_004136356.1|_PREDICTED:_uncharacterized_protein_LOC101208859_[Cucumis_sativus]	0	1052	1	777		no hit	-
MOMC0_525g	MOMC0_525	837		gi|449524486|ref|XP_004169253.1|_PREDICTED:_uncharacterized_protein_LOC101226924_[Cucumis_sativus]	0	1172	32	727		no hit	-
MOMC0_526g	MOMC0_526	219		gi|568859734|ref|XP_006483390.1|_PREDICTED:_vesicle-associated_membrane_protein_711-like_[Citrus_sinensis]	2e-144	409	1	219		sp|Q9LFP1|VA713_ARATH	1.26e-133
MOMC0_527g	MOMC0_527	714		gi|590572326|ref|XP_007011822.1|_FAR1-related_sequence_6_isoform_1_[Theobroma_cacao]	0	1073	1	668		sp|Q9SSQ4|FRS6_ARATH	0
MOMC0_528g	MOMC0_528	1780		gi|449516864|ref|XP_004165466.1|_PREDICTED:_LOW_QUALITY_PROTEIN:_uncharacterized_LOC101209841_[Cucumis_sativus]	0	2957	33	1571		sp|Q84WU2|UBP13_ARATH	1.88e-17
MOMC0_529g	MOMC0_529	484		gi|449525060|ref|XP_004169538.1|_PREDICTED:_uncharacterized_LOC101219701_[Cucumis_sativus]	0	878	1	469		sp|F4JWR0|ACR2_ARATH	0
MOMC0_530g	MOMC0_530	1046		gi|590572299|ref|XP_007011815.1|_Sucrose_phosphate_synthase_1F_[Theobroma_cacao]	0	1540	1	1049		sp|O22060|SPSA1_CITUN	0
MOMC0_531g	MOMC0_531	571		gi|449525058|ref|XP_004169537.1|_PREDICTED:_synaptotagmin-4-like_[Cucumis_sativus]	0	1036	1	569		sp|A0JJX5|SYT4_ARATH	0
MOMC0_532g	MOMC0_532	425		gi|449437164|ref|XP_004136362.1|_PREDICTED:_uncharacterized_vacuolar_membrane_protein_YML018C-like_[Cucumis_sativus]	0	712	4	390		sp|Q03730|YMB8_YEAST	4.9e-47
MOMC0_533g	MOMC0_533	134		gi|449517192|ref|XP_004165630.1|_PREDICTED:_ER_membrane_protein_complex_subunit_7_homolog_[Cucumis_sativus]	2e-66	207	94	204		sp|Q8VY97|Y4213_ARATH	2.19e-47
MOMC0_534g	MOMC0_534	576		gi|449517190|ref|XP_004165629.1|_PREDICTED:_cysteine--tRNA_ligase-like_[Cucumis_sativus]	0	1094	1	576		sp|F4IPY2|SYCM_ARATH	0
MOMC0_535g	MOMC0_535	124		gi|568860421|ref|XP_006483715.1|_PREDICTED:_uncharacterized_protein_At1g05835-like_[Citrus_sinensis]	8e-35	123	1	122		sp|Q1G3T1|TDL1_ARATH	2.52e-06
MOMC0_536g	MOMC0_536	122		gi|590689432|ref|XP_007043227.1|_Beta-1,3-N-Acetylglucosaminyltransferase_family_protein,_putative_[Theobroma_cacao]	2e-35	124	1	121		sp|Q6TLJ2|TPD1_ARATH	0.001
MOMC0_537g	MOMC0_537	122		gi|449532246|ref|XP_004173093.1|_PREDICTED:_uncharacterized_protein_LOC101230172,_partial_[Cucumis_sativus]	8e-48	155	1	102		sp|Q1G3T1|TDL1_ARATH	3.43e-05
MOMC0_538g	MOMC0_538	122		gi|590689432|ref|XP_007043227.1|_Beta-1,3-N-Acetylglucosaminyltransferase_family_protein,_putative_[Theobroma_cacao]	3e-39	134	1	122		sp|Q8S6P9|TDL1B_ORYSJ	6.66e-09
MOMC0_539g	MOMC0_539	123		gi|590689432|ref|XP_007043227.1|_Beta-1,3-N-Acetylglucosaminyltransferase_family_protein,_putative_[Theobroma_cacao]	3e-29	108	1	122		sp|A8MS78|Y1583_ARATH	1.84e-07
MOMC0_540g	MOMC0_540	127		gi|449525405|ref|XP_004169708.1|_PREDICTED:_uncharacterized_protein_LOC101223676_[Cucumis_sativus]	5e-66	203	1	121		sp|Q1G3T1|TDL1_ARATH	2.21e-05
MOMC0_541g	MOMC0_541	163		gi|449455703|ref|XP_004145591.1|_PREDICTED:_topless-related_protein_1-like_[Cucumis_sativus]	8e-83	249	1	182		sp|Q5NBT9|TPR1_ORYSJ	5.5e-28
MOMC0_542g	MOMC0_542	470		gi|449455567|ref|XP_004145524.1|_PREDICTED:_uncharacterized_protein_LOC101218626_[Cucumis_sativus]	0	640	196	554		no hit	-
MOMC0_543g	MOMC0_543	214		gi|449455565|ref|XP_004145523.1|_PREDICTED:_uncharacterized_protein_LOC101218391_[Cucumis_sativus]	4e-101	299	1	213		no hit	-
MOMC0_544g	MOMC0_544	491		gi|449485161|ref|XP_004157086.1|_PREDICTED:_calcium_uptake_protein_1,_mitochondrial-like_[Cucumis_sativus]	0	771	1	472		sp|Q8VCX5|MICU1_MOUSE	2.88e-53
MOMC0_545g	MOMC0_545	678		gi|449485155|ref|XP_004157084.1|_PREDICTED:_neurochondrin-like_[Cucumis_sativus]	0	1097	1	634		sp|Q5ZIG0|NCDN_CHICK	1.28e-16
MOMC0_546g	MOMC0_546	126		gi|255548822|ref|XP_002515467.1|_conserved_hypothetical_protein_[Ricinus_communis]	9e-23	92.4	11	117		no hit	-
MOMC0_547g	MOMC0_547	231		gi|449485171|ref|XP_004157089.1|_PREDICTED:_homeobox_protein_knotted-1-like_3-like_[Cucumis_sativus]	2e-118	352	283	454		sp|P48000|KNAT3_ARATH	1.32e-108
MOMC0_548g	MOMC0_548	102		no hit	-	-	-	-		no hit	-
MOMC0_549g	MOMC0_549	1203		gi|449485175|ref|XP_004157090.1|_PREDICTED:_uncharacterized_LOC101217047_[Cucumis_sativus]	0	2263	1	1195		sp|Q9FY61|TR120_ARATH	0
MOMC0_550g	MOMC0_550	662		gi|449485289|ref|XP_004157124.1|_PREDICTED:_aberrant_root_formation_protein_4-like_[Cucumis_sativus]	0	954	1	611		sp|Q84VX3|ALF4_ARATH	9.33e-140
MOMC0_551g	MOMC0_551	300		gi|449485293|ref|XP_004157125.1|_PREDICTED:_uncharacterized_protein_LOC101227265_[Cucumis_sativus]	7e-59	192	13	159		no hit	-
MOMC0_552g	MOMC0_552	99		gi|297835134|ref|XP_002885449.1|_hypothetical_protein_ARALYDRAFT_898605_[Arabidopsis_lyrata_subsp._lyrata]	0.0004	40.8	37	109		no hit	-
MOMC0_553g	MOMC0_553	117		gi|566215419|ref|XP_006372129.1|_hypothetical_protein_POPTR_0018s12030g_[Populus_trichocarpa]	3e-30	110	50	104		sp|P51425|RL39_MAIZE	2.51e-29
MOMC0_554g	MOMC0_554	117		no hit	-	-	-	-		no hit	-
MOMC0_555g	MOMC0_555	215		gi|449521295|ref|XP_004167665.1|_PREDICTED:_ethylene-responsive_transcription_factor_ERF003-like_[Cucumis_sativus]	3e-81	247	1	177		sp|Q94AW5|ERF03_ARATH	7.14e-63
MOMC0_556g	MOMC0_556	342		gi|470111411|ref|XP_004291941.1|_PREDICTED:_uncharacterized_protein_LOC101293553_[Fragaria_vesca_subsp._vesca]	2e-110	333	11	352		no hit	-
MOMC0_557g	MOMC0_557	281		gi|449521297|ref|XP_004167666.1|_PREDICTED:_deSI-like_protein_At4g17486-like_[Cucumis_sativus]	6e-126	366	1	208		sp|Q93VG8|PPDEX_ARATH	6.01e-69
MOMC0_558g	MOMC0_558	242		gi|449455541|ref|XP_004145511.1|_PREDICTED:_uncharacterized_protein_At2g39795,_mitochondrial-like_[Cucumis_sativus]	3e-145	414	1	242		sp|Q8W487|YB95_ARATH	1.17e-15
MOMC0_559g	MOMC0_559	126		no hit	-	-	-	-		no hit	-
MOMC0_560g	MOMC0_560	745		gi|449455539|ref|XP_004145510.1|_PREDICTED:_two-component_response_regulator_ARR12-like_[Cucumis_sativus]	0	1178	1	665		sp|A2X1N2|ORR24_ORYSI	5.52e-134
MOMC0_561g	MOMC0_561	459		gi|449485301|ref|XP_004157127.1|_PREDICTED:_omega-hydroxypalmitate_O-feruloyl_transferase-like_[Cucumis_sativus]	0	688	5	449		sp|Q9SZ58|BRAT1_ARATH	5.28e-129
MOMC0_562g	MOMC0_562	1500		gi|449485189|ref|XP_004157094.1|_PREDICTED:_LOW_QUALITY_PROTEIN:_CHD3-type_chromatin-remodeling_factor_PICKLE-like_[Cucumis_sativus]	0	2562	1	1474		sp|Q9S775|PKL_ARATH	0
MOMC0_563g	MOMC0_563	256		gi|359806084|ref|NP_001241440.1|_uncharacterized_protein_LOC100792538_precursor_[Glycine_max]	1e-94	284	1	216		sp|Q93ZE8|SDF2_ARATH	4.11e-90
MOMC0_564g	MOMC0_564	293		gi|449521862|ref|XP_004167948.1|_PREDICTED:_U-box_domain-containing_protein_7-like_[Cucumis_sativus]	6e-168	483	211	502		sp|Q9CAG5|PUB7_ARATH	6.76e-18
MOMC0_565g	MOMC0_565	994		gi|449521860|ref|XP_004167947.1|_PREDICTED:_chaperone_protein_ClpB4,_mitochondrial-like_[Cucumis_sativus]	0	1829	1	983		sp|Q8VYJ7|CLPB4_ARATH	0
MOMC0_566g	MOMC0_566	857		gi|449455695|ref|XP_004145587.1|_PREDICTED:_uncharacterized_protein_LOC101214263_[Cucumis_sativus]	0	1602	43	898		sp|Q9FFU6|B561A_ARATH	0
MOMC0_567g	MOMC0_567	653		gi|449485181|ref|XP_004157092.1|_PREDICTED:_transcription_initiation_factor_TFIID_subunit_5-like_[Cucumis_sativus]	0	1158	83	674		sp|Q6S7B0|TAF5_ARATH	0
MOMC0_568g	MOMC0_568	445		gi|449530911|ref|XP_004172435.1|_PREDICTED:_CBL-interacting_serine/threonine-protein_kinase_5-like_[Cucumis_sativus]	0	856	1	443		sp|Q9LEU7|CIPK5_ARATH	0
MOMC0_569g	MOMC0_569	330		gi|449515071|ref|XP_004164573.1|_PREDICTED:_probable_WRKY_transcription_factor_40-like_[Cucumis_sativus]	1e-155	447	2	324		sp|Q9SAH7|WRK40_ARATH	9.8e-64
MOMC0_570g	MOMC0_570	1247		gi|449455693|ref|XP_004145586.1|_PREDICTED:_formin-like_protein_18-like_[Cucumis_sativus]	0	1100	1	725		sp|Q6ZCX3|FH6_ORYSJ	0
MOMC0_571g	MOMC0_571	383		gi|449455691|ref|XP_004145585.1|_PREDICTED:_uncharacterized_protein_LOC101213774_[Cucumis_sativus]	0	573	1	382		sp|Q6NQ99|POLAR_ARATH	2.58e-34
MOMC0_572g	MOMC0_572	160		gi|590699646|ref|XP_007045977.1|_Eukaryotic_elongation_factor_5A-1_isoform_3,_partial_[Theobroma_cacao]	2e-112	325	40	198		sp|P24922|IF5A2_NICPL	3.42e-113
MOMC0_573g	MOMC0_573	264		gi|449522327|ref|XP_004168178.1|_PREDICTED:_chorismate_mutase,_chloroplastic-like_[Cucumis_sativus]	1e-163	462	1	260		sp|Q9S7H4|CM2_ARATH	1.25e-113
MOMC0_574g	MOMC0_574	1197		gi|449455519|ref|XP_004145500.1|_PREDICTED:_DNA-directed_RNA_polymerase_D_subunit_2a-like_[Cucumis_sativus]	0	2286	1	1197		sp|Q9LK40|NRPD2_ARATH	0
MOMC0_575g	MOMC0_575	520		gi|449455517|ref|XP_004145499.1|_PREDICTED:_3-hydroxyisobutyryl-CoA_hydrolase-like_protein_2,_mitochondrial-like_[Cucumis_sativus]	0	679	23	386		sp|Q8RXN4|HIBC5_ARATH	0
MOMC0_576g	MOMC0_576	536		gi|449455689|ref|XP_004145584.1|_PREDICTED:_phospholipase_D_Y-like_[Cucumis_sativus]	0	841	25	522		sp|Q6PB03|PLD3_XENLA	1.78e-37
MOMC0_577g	MOMC0_577	560		gi|449528680|ref|XP_004171331.1|_PREDICTED:_transmembrane_9_superfamily_member_4-like_[Cucumis_sativus]	0	699	255	639		sp|Q9C5N2|TMN9_ARATH	0
MOMC0_578g	MOMC0_578	633		gi|449528680|ref|XP_004171331.1|_PREDICTED:_transmembrane_9_superfamily_member_4-like_[Cucumis_sativus]	0	908	1	632		sp|Q9C5N2|TMN9_ARATH	0
MOMC0_579g	MOMC0_579	259		no hit	-	-	-	-		no hit	-
MOMC0_580g	MOMC0_580	565		gi|449485197|ref|XP_004157096.1|_PREDICTED:_transmembrane_9_superfamily_member_4-like_[Cucumis_sativus]	0	1113	40	642		sp|Q9C5N2|TMN9_ARATH	0
MOMC0_581g	MOMC0_581	100		gi|449485201|ref|XP_004157097.1|_PREDICTED:_uncharacterized_LOC101212329_[Cucumis_sativus]	2e-61	189	1	100		no hit	-
MOMC0_582g	MOMC0_582	210		gi|449485203|ref|XP_004157098.1|_PREDICTED:_nuclear_nucleic_acid-binding_protein_C1D-like_[Cucumis_sativus]	8e-130	372	1	211		sp|Q3KPR1|C1D_XENLA	1.68e-12
MOMC0_583g	MOMC0_583	1113		gi|449485308|ref|XP_004157129.1|_PREDICTED:_LOW_QUALITY_PROTEIN:_pentatricopeptide_repeat-containing_protein_At4g31850,_chloroplastic-like_[Cucumis_sativus]	0	2058	1	1113		sp|Q9SZ52|PP344_ARATH	0
MOMC0_584g	MOMC0_584	376		gi|449455509|ref|XP_004145495.1|_PREDICTED:_probable_protein_phosphatase_2C_60-like_[Cucumis_sativus]	0	650	1	361		sp|Q9SZ53|P2C60_ARATH	0
MOMC0_585g	MOMC0_585	840		gi|449528249|ref|XP_004171118.1|_PREDICTED:_eukaryotic_initiation_factor_iso-4F_subunit_p82-34-like_[Cucumis_sativus]	0	1235	49	768		sp|Q03387|IF4G1_WHEAT	0
MOMC0_586g	MOMC0_586	142		no hit	-	-	-	-		no hit	-
MOMC0_587g	MOMC0_587	268		gi|449455505|ref|XP_004145493.1|_PREDICTED:_phospholipid_hydroperoxide_glutathione_peroxidase_1,_chloroplastic-like_[Cucumis_sativus]	4e-145	414	1	241		sp|Q9SZ54|GPX7_ARATH	1.77e-106
MOMC0_588g	MOMC0_588	766		gi|449515081|ref|XP_004164578.1|_PREDICTED:_uncharacterized_LOC101212813_[Cucumis_sativus]	0	1362	1	760		sp|Q9FFJ8|LIMYB_ARATH	9.27e-29
MOMC0_589g	MOMC0_589	556		gi|449515075|ref|XP_004164575.1|_PREDICTED:_ubiquitin_carboxyl-terminal_hydrolase_22-like_[Cucumis_sativus]	0	1032	1	552		sp|Q9LEW0|UBP22_ARATH	0
MOMC0_590g	MOMC0_590	102		no hit	-	-	-	-		no hit	-
MOMC0_591g	MOMC0_591	213		gi|449455501|ref|XP_004145491.1|_PREDICTED:_ER_membrane_protein_complex_subunit_4-like_[Cucumis_sativus]	6e-108	315	1	180		sp|Q6P011|EMC4_DANRE	1.24e-20
MOMC0_592g	MOMC0_592	478		gi|449515083|ref|XP_004164579.1|_PREDICTED:_uncharacterized_vacuolar_membrane_protein_YML018C-like_[Cucumis_sativus]	0	580	27	383		sp|Q03730|YMB8_YEAST	1.57e-44
MOMC0_593g	MOMC0_593	195		gi|449485311|ref|XP_004157130.1|_PREDICTED:_uncharacterized_protein_LOC101228407_[Cucumis_sativus]	3e-77	236	20	174		sp|Q5M750|VQ4_ARATH	4.1e-16
MOMC0_594g	MOMC0_594	158		gi|255588869|ref|XP_002534746.1|_conserved_hypothetical_protein_[Ricinus_communis]	0.0001	42.4	30	55		no hit	-
MOMC0_595g	MOMC0_595	195		gi|449485210|ref|XP_004157101.1|_PREDICTED:_uncharacterized_LOC101210374_[Cucumis_sativus]	1e-63	201	1	131		no hit	-
MOMC0_596g	MOMC0_596	144		gi|449485208|ref|XP_004157100.1|_PREDICTED:_uncharacterized_LOC101210123_[Cucumis_sativus]	1e-79	239	1	136		sp|Q8WVK7|SKA2_HUMAN	2.46e-07
MOMC0_597g	MOMC0_597	555		gi|449485314|ref|XP_004157131.1|_PREDICTED:_protein_TIC_55,_chloroplastic-like_[Cucumis_sativus]	0	887	3	542		sp|O49931|TIC55_PEA	0
MOMC0_598g	MOMC0_598	331		gi|449485318|ref|XP_004157132.1|_PREDICTED:_peroxidase_46-like_[Cucumis_sativus]	0	543	1	327		sp|Q9SK52|PER18_ARATH	1.45e-148
MOMC0_599g	MOMC0_599	474		gi|449485213|ref|XP_004157102.1|_PREDICTED:_protein_ASPARTIC_PROTEASE_IN_GUARD_CELL_1-like_[Cucumis_sativus]	0	739	19	473		sp|Q8S9J6|ASPA_ARATH	1.35e-172
MOMC0_600g	MOMC0_600	51		gi|359475907|ref|XP_003631767.1|_PREDICTED:_uncharacterized_protein_LOC100852614_[Vitis_vinifera]	2e-17	73.9	3	49		no hit	-
MOMC0_601g	MOMC0_601	351		gi|449532232|ref|XP_004173086.1|_PREDICTED:_probable_protein_phosphatase_2C_59-like_[Cucumis_sativus]	0	595	1	293		sp|Q8RXV3|P2C59_ARATH	0
MOMC0_602g	MOMC0_602	49		no hit	-	-	-	-		no hit	-
MOMC0_603g	MOMC0_603	993		gi|449447373|ref|XP_004141443.1|_PREDICTED:_histidine_kinase_5-like_[Cucumis_sativus]	0	1688	1	941		sp|Q3S4A7|AHK5_ARATH	0
MOMC0_604g	MOMC0_604	767		gi|449447371|ref|XP_004141442.1|_PREDICTED:_ubiquitin_carboxyl-terminal_hydrolase_19-like_[Cucumis_sativus]	0	1143	1	709		sp|Q9SJA1|UBP19_ARATH	0
MOMC0_605g	MOMC0_605	105		no hit	-	-	-	-		no hit	-
MOMC0_606g	MOMC0_606	414		gi|449524430|ref|XP_004169226.1|_PREDICTED:_F-box_only_protein_13-like_[Cucumis_sativus]	0	773	1	414		sp|Q9SMZ3|FBX13_ARATH	7.91e-145
MOMC0_607g	MOMC0_607	312		gi|567921862|ref|XP_006452937.1|_hypothetical_protein_CICLE_v10008969mg_[Citrus_clementina]	6e-167	474	1	314		sp|Q8RXD3|AIP2_ARATH	3.42e-133
MOMC0_608g	MOMC0_608	417		gi|449522730|ref|XP_004168379.1|_PREDICTED:_uncharacterized_protein_LOC101229712_[Cucumis_sativus]	0	598	1	418		no hit	-
MOMC0_609g	MOMC0_609	43		no hit	-	-	-	-		no hit	-
MOMC0_610g	MOMC0_610	290		gi|449522732|ref|XP_004168380.1|_PREDICTED:_uncharacterized_protein_LOC101229938_[Cucumis_sativus]	1e-65	213	1	258		no hit	-
MOMC0_611g	MOMC0_611	421		gi|449522734|ref|XP_004168381.1|_PREDICTED:_3-ketoacyl-CoA_synthase_10-like_[Cucumis_sativus]	6e-152	449	1	235		sp|Q570B4|KCS10_ARATH	4.12e-129
MOMC0_612g	MOMC0_612	611		gi|449447369|ref|XP_004141441.1|_PREDICTED:_uncharacterized_protein_LOC101219084_[Cucumis_sativus]	0	731	4	452		sp|Q689D6|RPD1_ARATH	3.93e-41
MOMC0_613g	MOMC0_613	198		gi|449486813|ref|XP_004157410.1|_PREDICTED:_ethylene-responsive_transcription_factor_ERF018-like_[Cucumis_sativus]	7e-65	205	1	186		sp|Q84QC2|ERF17_ARATH	2.32e-44
MOMC0_614g	MOMC0_614	819		gi|449447365|ref|XP_004141439.1|_PREDICTED:_uncharacterized_protein_LOC101218609_[Cucumis_sativus]	0	1290	1	771		sp|Q5QJC4|DCR1A_CHICK	2.91e-71
MOMC0_615g	MOMC0_615	685		gi|449447363|ref|XP_004141438.1|_PREDICTED:_pentatricopeptide_repeat-containing_protein_At4g33170-like_[Cucumis_sativus]	3e-147	474	701	1208		sp|Q9SMZ2|PP347_ARATH	8.67e-97
MOMC0_616g	MOMC0_616	633		gi|449486805|ref|XP_004157408.1|_PREDICTED:_LOW_QUALITY_PROTEIN:_pentatricopeptide_repeat-containing_protein_At4g33170-like_[Cucumis_sativus]	0	792	1	478		sp|O64843|CID7_ARATH	3.43e-151
MOMC0_617g	MOMC0_617	683		gi|449486726|ref|XP_004157382.1|_PREDICTED:_G-protein_coupled_receptor_1-like_[Cucumis_sativus]	0	540	1	317		sp|O04714|GCR1_ARATH	8.2e-162
MOMC0_618g	MOMC0_618	786		gi|449486805|ref|XP_004157408.1|_PREDICTED:_LOW_QUALITY_PROTEIN:_pentatricopeptide_repeat-containing_protein_At4g33170-like_[Cucumis_sativus]	0	940	950	1573		sp|Q9SMZ2|PP347_ARATH	0
MOMC0_619g	MOMC0_619	271		gi|449486801|ref|XP_004157407.1|_PREDICTED:_putative_receptor-like_protein_kinase_At1g72540-like_[Cucumis_sativus]	5e-173	492	144	419		sp|Q9CAH1|Y1725_ARATH	2.81e-96
MOMC0_620g	MOMC0_620	435		gi|449486722|ref|XP_004157381.1|_PREDICTED:_guanine_nucleotide-binding_protein_alpha-1_subunit-like_[Cucumis_sativus]	0	742	14	392		sp|P49082|GPA1_LOTJA	0
MOMC0_621g	MOMC0_621	750		gi|590574580|ref|XP_007012442.1|_Chalcone-flavanone_isomerase_family_protein_isoform_1_[Theobroma_cacao]	7e-178	524	1	427		sp|Q84RK2|FAP2_ARATH	2.07e-115
MOMC0_622g	MOMC0_622	872		gi|449486710|ref|XP_004157376.1|_PREDICTED:_LRR_receptor-like_serine/threonine-protein_kinase_ERECTA-like_[Cucumis_sativus]	0	1487	7	991		sp|Q42371|ERECT_ARATH	0
MOMC0_623g	MOMC0_623	706		gi|449447171|ref|XP_004141342.1|_PREDICTED:_copper-transporting_ATPase_PAA2,_chloroplastic-like_isoform_2_[Cucumis_sativus]	0	1221	187	898		sp|B9DFX7|HMA8_ARATH	0
MOMC0_624g	MOMC0_624	134		gi|449496991|ref|XP_004160283.1|_PREDICTED:_pre-rRNA-processing_protein_TSR2_homolog_[Cucumis_sativus]	2e-10	60.1	68	183		no hit	-
MOMC0_625g	MOMC0_625	295		gi|449447175|ref|XP_004141344.1|_PREDICTED:_uncharacterized_protein_LOC101215279_[Cucumis_sativus]	1e-138	398	1	224		no hit	-
MOMC0_626g	MOMC0_626	1076		gi|449447173|ref|XP_004141343.1|_PREDICTED:_LOW_QUALITY_PROTEIN:_F-box/LRR-repeat_protein_15-like_[Cucumis_sativus]	0	1675	1	1042		sp|Q9SMY8|FBL15_ARATH	0
MOMC0_627g	MOMC0_627	315		gi|449447359|ref|XP_004141436.1|_PREDICTED:_cytokinin_dehydrogenase_7-like_[Cucumis_sativus]	1e-168	487	232	514		sp|Q9FUJ1|CKX7_ARATH	9.2e-123
MOMC0_628g	MOMC0_628	222		gi|449531159|ref|XP_004172555.1|_PREDICTED:_uncharacterized_protein_LOC101231129_[Cucumis_sativus]	2e-126	364	3	221		sp|Q84VQ4|NDHU_ARATH	4.55e-69
MOMC0_629g	MOMC0_629	416		gi|449447165|ref|XP_004141339.1|_PREDICTED:_peroxisome_biogenesis_factor_10-like_[Cucumis_sativus]	0	695	5	393		sp|Q9SYU4|PEX10_ARATH	0
MOMC0_630g	MOMC0_630	741		gi|449447353|ref|XP_004141433.1|_PREDICTED:_mechanosensitive_ion_channel_protein_10-like_[Cucumis_sativus]	0	1096	1	721		sp|Q9LYG9|MSL10_ARATH	0
MOMC0_631g	MOMC0_631	435		gi|449486787|ref|XP_004157402.1|_PREDICTED:_LOW_QUALITY_PROTEIN:_serine/threonine-protein_kinase_CTR1-like_[Cucumis_sativus]	0	698	1	433		sp|Q05609|CTR1_ARATH	1.47e-41
MOMC0_632g	MOMC0_632	431		gi|224092109|ref|XP_002309476.1|_hypothetical_protein_POPTR_0006s23930g_[Populus_trichocarpa]	3e-102	319	1	449		sp|Q9LVK2|BIG1A_ARATH	5.82e-36
MOMC0_633g	MOMC0_633	450		gi|449486706|ref|XP_004157375.1|_PREDICTED:_omega-amidase_NIT2-like_[Cucumis_sativus]	0	582	1	374		sp|Q8RUF8|NILP3_ARATH	3.12e-171
MOMC0_634g	MOMC0_634	384		gi|568841448|ref|XP_006474671.1|_PREDICTED:_uncharacterized_protein_LOC102621663_[Citrus_sinensis]	3e-72	237	118	353		sp|Q9FGD1|RKD3_ARATH	5.79e-09
MOMC0_635g	MOMC0_635	394		gi|224142919|ref|XP_002324779.1|_hypothetical_protein_POPTR_0018s05490g_[Populus_trichocarpa]	2e-174	499	16	382		no hit	-
MOMC0_636g	MOMC0_636	349		gi|449486701|ref|XP_004157373.1|_PREDICTED:_solute_carrier_family_25_member_44-like_[Cucumis_sativus]	0	660	1	349		sp|Q8BGF9|S2544_MOUSE	2.24e-44
MOMC0_637g	MOMC0_637	175		no hit	-	-	-	-		no hit	-
MOMC0_638g	MOMC0_638	160		gi|449486698|ref|XP_004157372.1|_PREDICTED:_17.9_kDa_class_II_heat_shock_protein-like_[Cucumis_sativus]	2e-80	242	1	158		sp|P46516|HSP21_HELAN	6.82e-53
MOMC0_639g	MOMC0_639	165		gi|586691755|ref|XP_006843152.1|_hypothetical_protein_AMTR_s00146p00034270_[Amborella_trichopoda]	4e-58	185	37	150		sp|P05477|HSP21_SOYBN	1.95e-56
MOMC0_640g	MOMC0_640	477		gi|449529369|ref|XP_004171672.1|_PREDICTED:_putative_methyltransferase_NSUN5-like_[Cucumis_sativus]	0	819	1	504		sp|Q96P11|NSUN5_HUMAN	6.74e-69
MOMC0_641g	MOMC0_641	215		gi|449486691|ref|XP_004157370.1|_PREDICTED:_(S)-coclaurine_N-methyltransferase-like_[Cucumis_sativus]	5e-128	373	1	207		sp|Q5C9L6|CNMT_THLFG	4.67e-58
MOMC0_642g	MOMC0_642	371		gi|449486691|ref|XP_004157370.1|_PREDICTED:_(S)-coclaurine_N-methyltransferase-like_[Cucumis_sativus]	0	669	1	347		sp|Q5C9L6|CNMT_THLFG	3.25e-132
MOMC0_643g	MOMC0_643	856		gi|449486688|ref|XP_004157369.1|_PREDICTED:_LOW_QUALITY_PROTEIN:_puromycin-sensitive_aminopeptidase-like_[Cucumis_sativus]	0	1524	1	886		sp|Q8VZH2|APM1_ARATH	0
MOMC0_644g	MOMC0_644	423		gi|449486685|ref|XP_004157368.1|_PREDICTED:_serine/threonine-protein_kinase_CBK1-like_[Cucumis_sativus]	0	709	1	346		sp|Q54Y26|NDRA_DICDI	4.92e-115
MOMC0_645g	MOMC0_645	85		no hit	-	-	-	-		no hit	-
MOMC0_646g	MOMC0_646	322		gi|449486681|ref|XP_004157367.1|_PREDICTED:_uncharacterized_protein_LOC101228687_[Cucumis_sativus]	1e-113	337	1	246		sp|F4HWF9|NSRB_ARATH	2.47e-15
MOMC0_647g	MOMC0_647	495		gi|449447145|ref|XP_004141329.1|_PREDICTED:_putative_nuclease_HARBI1-like_[Cucumis_sativus]	0	889	1	496		sp|Q17QR8|HARB1_BOVIN	2.12e-21
MOMC0_648g	MOMC0_648	549		gi|449447143|ref|XP_004141328.1|_PREDICTED:_peptidyl-prolyl_cis-trans_isomerase_CWC27_homolog_[Cucumis_sativus]	0	793	8	493		sp|Q6Q152|CPY57_ARATH	0
MOMC0_649g	MOMC0_649	144		no hit	-	-	-	-		no hit	-
MOMC0_650g	MOMC0_650	1192		gi|449525202|ref|XP_004169607.1|_PREDICTED:_conserved_oligomeric_Golgi_complex_subunit_8-like_[Cucumis_sativus]	0	1057	1	563		sp|Q96MW5|COG8_HUMAN	3.79e-101
MOMC0_651g	MOMC0_651	67		no hit	-	-	-	-		no hit	-
MOMC0_652g	MOMC0_652	179		gi|449486679|ref|XP_004157366.1|_PREDICTED:_uncharacterized_protein_LOC101228331_isoform_2_[Cucumis_sativus]	8e-63	196	1	111		no hit	-
MOMC0_653g	MOMC0_653	304		gi|449486673|ref|XP_004157364.1|_PREDICTED:_uncharacterized_protein_LOC101228106_[Cucumis_sativus]	0	519	1	324		sp|Q8RWH8|NIPA9_ARATH	3.85e-158
MOMC0_654g	MOMC0_654	266		gi|449524597|ref|XP_004169308.1|_PREDICTED:_cytokinin_riboside_5'-monophosphate_phosphoribohydrolase_LOG8-like_[Cucumis_sativus]	1e-137	394	1	216		sp|Q84MC2|LOG8_ARATH	1.12e-116
MOMC0_655g	MOMC0_655	455		gi|449524599|ref|XP_004169309.1|_PREDICTED:_uncharacterized_LOC101210019_[Cucumis_sativus]	0	742	1	444		sp|Q9SF32|IQD1_ARATH	8.28e-36
MOMC0_656g	MOMC0_656	530		gi|590574114|ref|XP_007012311.1|_Thromboxane-A_synthase_[Theobroma_cacao]	0	885	29	538		sp|B9DFU2|MAX1_ARATH	0
MOMC0_657g	MOMC0_657	161		no hit	-	-	-	-		no hit	-
MOMC0_658g	MOMC0_658	621		gi|449447341|ref|XP_004141427.1|_PREDICTED:_beta-fructofuranosidase,_insoluble_isoenzyme_CWINV1-like_[Cucumis_sativus]	0	931	1	560		sp|Q43866|INV1_ARATH	0
MOMC0_659g	MOMC0_659	562		gi|449447339|ref|XP_004141426.1|_PREDICTED:_zinc_finger_protein_NUTCRACKER-like_[Cucumis_sativus]	4e-139	417	6	401		sp|Q8H1F5|IDD7_ARATH	6.24e-101
MOMC0_660g	MOMC0_660	819		gi|449521631|ref|XP_004167833.1|_PREDICTED:_ATP-dependent_zinc_metalloprotease_FTSH_4,_mitochondrial-like_[Cucumis_sativus]	0	1241	6	682		sp|Q8LQJ8|FTSH5_ORYSJ	0
MOMC0_661g	MOMC0_661	321		gi|449521635|ref|XP_004167835.1|_PREDICTED:_uncharacterized_LOC101208876_isoform_2_[Cucumis_sativus]	1e-164	468	1	275		sp|Q07379|YD057_YEAST	2.68e-11
MOMC0_662g	MOMC0_662	481		gi|449521637|ref|XP_004167836.1|_PREDICTED:_UDP-sulfoquinovose_synthase,_chloroplastic-like_[Cucumis_sativus]	0	895	1	483		sp|Q84KI6|SQD1_SPIOL	0
MOMC0_663g	MOMC0_663	78		gi|449486625|ref|XP_004157351.1|_PREDICTED:_uncharacterized_protein_LOC101225137_[Cucumis_sativus]	2e-34	126	311	374		no hit	-
MOMC0_664g	MOMC0_664	392		gi|449447335|ref|XP_004141424.1|_PREDICTED:_GATA_transcription_factor_21-like_[Cucumis_sativus]	6e-52	181	14	265		sp|Q9SZI6|GAT22_ARATH	7.55e-22
MOMC0_665g	MOMC0_665	828		gi|449447333|ref|XP_004141423.1|_PREDICTED:_uncharacterized_protein_LOC101214554_[Cucumis_sativus]	0	1434	152	969		sp|Q9FPR3|EDR1_ARATH	2.64e-145
MOMC0_666g	MOMC0_666	315		gi|449486658|ref|XP_004157359.1|_PREDICTED:_uncharacterized_protein_LOC101226963_[Cucumis_sativus]	1e-159	456	24	292		sp|P51273|YCF36_PORPU	2.8e-24
MOMC0_667g	MOMC0_667	194		gi|449486654|ref|XP_004157358.1|_PREDICTED:_protein_REVERSION-TO-ETHYLENE_SENSITIVITY1-like_isoform_2_[Cucumis_sativus]	5e-124	357	1	185		sp|F4ITL6|RTE1_ARATH	1.77e-90
MOMC0_668g	MOMC0_668	376		gi|449486647|ref|XP_004157356.1|_PREDICTED:_histone_deacetylase_2-like_[Cucumis_sativus]	0	633	1	348		sp|Q944K3|HDA2_ARATH	0
MOMC0_669g	MOMC0_669	187		gi|449486756|ref|XP_004157392.1|_PREDICTED:_abscisic_acid_receptor_PYL2-like_[Cucumis_sativus]	5e-118	340	3	184		sp|O80992|PYL2_ARATH	3.09e-90
MOMC0_670g	MOMC0_670	502		gi|590573921|ref|XP_007012256.1|_Uncharacterized_protein_isoform_1_[Theobroma_cacao]	3e-159	471	13	502		no hit	-
MOMC0_671g	MOMC0_671	146		gi|242088593|ref|XP_002440129.1|_hypothetical_protein_SORBIDRAFT_09g026580_[Sorghum_bicolor]	4e-52	171	121	202		sp|Q42577|NDUS7_ARATH	2.68e-53
MOMC0_672g	MOMC0_672	193		gi|449486640|ref|XP_004157354.1|_PREDICTED:_NADH_dehydrogenase_[ubiquinone]_iron-sulfur_protein_7,_mitochondrial-like_[Cucumis_sativus]	6e-76	234	1	136		sp|P42027|NDUS7_BRAOL	1.12e-65
MOMC0_673g	MOMC0_673	130		gi|449486633|ref|XP_004157353.1|_PREDICTED:_uncharacterized_protein_C6G9.01c-like_isoform_2_[Cucumis_sativus]	4e-53	171	13	140		sp|Q92346|YDH1_SCHPO	2.03e-12
MOMC0_674g	MOMC0_674	257		gi|449532159|ref|XP_004173050.1|_PREDICTED:_uncharacterized_LOC101206375_[Cucumis_sativus]	3e-172	483	1	257		sp|Q6DJG6|BABA1_XENLA	1.74e-16
MOMC0_675g	MOMC0_675	303		gi|449517124|ref|XP_004165596.1|_PREDICTED:_probable_protein_phosphatase_2C_72-like_[Cucumis_sativus]	4e-137	399	1	325		sp|Q9XGZ9|P2C72_ARATH	3.53e-98
MOMC0_676g	MOMC0_676	192		no hit	-	-	-	-		no hit	-
MOMC0_677g	MOMC0_677	158		no hit	-	-	-	-		no hit	-
MOMC0_678g	MOMC0_678	302		gi|449517120|ref|XP_004165594.1|_PREDICTED:_uncharacterized_protein_LOC101231042_[Cucumis_sativus]	2e-140	406	1	299		no hit	-
MOMC0_679g	MOMC0_679	154		no hit	-	-	-	-		no hit	-
MOMC0_680g	MOMC0_680	386		gi|449447097|ref|XP_004141306.1|_PREDICTED:_uncharacterized_protein_LOC101205668_[Cucumis_sativus]	0	634	1	386		no hit	-
MOMC0_681g	MOMC0_681	410		gi|449447325|ref|XP_004141419.1|_PREDICTED:_uncharacterized_protein_LOC101213587_[Cucumis_sativus]	0	620	1	409		no hit	-
MOMC0_682g	MOMC0_682	346		gi|449521397|ref|XP_004167716.1|_PREDICTED:_zinc_finger_CCCH_domain-containing_protein_49-like_[Cucumis_sativus]	0	526	1	348		sp|Q9M0G2|C3H49_ARATH	2.63e-108
MOMC0_683g	MOMC0_683	917		gi|449457375|ref|XP_004146424.1|_PREDICTED:_endo-1,4-beta-xylanase_A-like_[Cucumis_sativus]	0	1657	1	913		sp|P36917|XYNA_THESA	3.03e-40
MOMC0_684g	MOMC0_684	71		no hit	-	-	-	-		no hit	-
MOMC0_685g	MOMC0_685	369		gi|449526764|ref|XP_004170383.1|_PREDICTED:_homeobox_protein_knotted-1-like_2-like_[Cucumis_sativus]	0	605	1	369		sp|O04135|KNAP2_MALDO	0
MOMC0_686g	MOMC0_686	286		gi|449447319|ref|XP_004141416.1|_PREDICTED:_homeobox-leucine_zipper_protein_HAT22-like_[Cucumis_sativus]	3e-100	301	1	260		sp|P46604|HAT22_ARATH	7.28e-67
MOMC0_687g	MOMC0_687	299		gi|449530550|ref|XP_004172257.1|_PREDICTED:_uncharacterized_LOC101212385_[Cucumis_sativus]	1e-131	383	1	279		sp|Q9M2Y9|RAX3_ARATH	1.02e-78
MOMC0_688g	MOMC0_688	177		gi|449509249|ref|XP_004163535.1|_PREDICTED:_uncharacterized_LOC101205191_[Cucumis_sativus]	3e-99	293	49	225		no hit	-
MOMC0_689g	MOMC0_689	153		no hit	-	-	-	-		no hit	-
MOMC0_690g	MOMC0_690	565		gi|449447091|ref|XP_004141303.1|_PREDICTED:_squalene_monooxygenase-like_[Cucumis_sativus]	0	1021	1	524		sp|O48651|ERG1_PANGI	0
MOMC0_691g	MOMC0_691	216		gi|449509259|ref|XP_004163537.1|_PREDICTED:_uncharacterized_LOC101204707_[Cucumis_sativus]	9e-133	380	1	218		no hit	-
MOMC0_692g	MOMC0_692	444		gi|449509262|ref|XP_004163538.1|_PREDICTED:_sodium-coupled_neutral_amino_acid_transporter_1-like_[Cucumis_sativus]	0	717	1	451		sp|Q9JM15|S38A1_RAT	3.06e-20
MOMC0_693g	MOMC0_693	794		gi|449509266|ref|XP_004163539.1|_PREDICTED:_probable_xyloglucan_glycosyltransferase_12-like_[Cucumis_sativus]	0	1327	1	706		sp|Q9ZQB9|CSLCC_ARATH	0
MOMC0_694g	MOMC0_694	411		gi|449509268|ref|XP_004163540.1|_PREDICTED:_transcription_factor_bHLH74-like_[Cucumis_sativus]	0	593	1	368		sp|Q6NKN9|BH074_ARATH	5.4e-71
MOMC0_695g	MOMC0_695	517		gi|449447313|ref|XP_004141413.1|_PREDICTED:_AP2-like_ethylene-responsive_transcription_factor_ANT-like_[Cucumis_sativus]	0	807	49	573		sp|Q38914|ANT_ARATH	1.5e-149
MOMC0_696g	MOMC0_696	220		gi|449447311|ref|XP_004141412.1|_PREDICTED:_uncharacterized_protein_LOC101211898_[Cucumis_sativus]	2e-66	212	6	237		sp|Q9C652|RBP1_ARATH	2.24e-36
MOMC0_697g	MOMC0_697	139		gi|590596796|ref|XP_007018435.1|_Uncharacterized_protein_TCM_034658_[Theobroma_cacao]	4e-13	67.4	6	147		no hit	-
MOMC0_698g	MOMC0_698	1144		gi|449447079|ref|XP_004141297.1|_PREDICTED:_pre-mRNA-processing_protein_40A-like_[Cucumis_sativus]	0	1178	1	816		sp|B6EUA9|PR40A_ARATH	0
MOMC0_699g	MOMC0_699	336		gi|449524350|ref|XP_004169186.1|_PREDICTED:_uncharacterized_protein_LOC101230534_isoform_1_[Cucumis_sativus]	4e-148	429	18	355		no hit	-
MOMC0_700g	MOMC0_700	144		gi|449517423|ref|XP_004165745.1|_PREDICTED:_ocs_element-binding_factor_1-like_[Cucumis_sativus]	3e-58	185	1	148		sp|Q9LZP8|BZP53_ARATH	5.3e-11
MOMC0_701g	MOMC0_701	182		gi|255537990|ref|XP_002510060.1|_conserved_hypothetical_protein_[Ricinus_communis]	4e-17	78.6	2	107		no hit	-
MOMC0_702g	MOMC0_702	424		gi|449517421|ref|XP_004165744.1|_PREDICTED:_protein_PHLOEM_PROTEIN_2-LIKE_A10-like_[Cucumis_sativus]	0	721	1	422		sp|Q9SY57|P2A10_ARATH	2.91e-159
MOMC0_703g	MOMC0_703	424		gi|449517419|ref|XP_004165743.1|_PREDICTED:_uncharacterized_protein_LOC101228147_[Cucumis_sativus]	0	577	1	429		no hit	-
MOMC0_704g	MOMC0_704	451		gi|449517417|ref|XP_004165742.1|_PREDICTED:_U-box_domain-containing_protein_31-like_[Cucumis_sativus]	0	764	1	453		sp|Q9FHN9|PUB31_ARATH	0
MOMC0_705g	MOMC0_705	430		gi|449509278|ref|XP_004163543.1|_PREDICTED:_LOW_QUALITY_PROTEIN:_serine_carboxypeptidase-like_18-like_[Cucumis_sativus]	0	615	3	466		sp|Q9CAU3|SCP2_ARATH	1.99e-158
MOMC0_706g	MOMC0_706	422		gi|449509278|ref|XP_004163543.1|_PREDICTED:_LOW_QUALITY_PROTEIN:_serine_carboxypeptidase-like_18-like_[Cucumis_sativus]	0	619	1	466		sp|Q9C7Z9|SCP18_ARATH	8.85e-148
MOMC0_707g	MOMC0_707	485		gi|449509278|ref|XP_004163543.1|_PREDICTED:_LOW_QUALITY_PROTEIN:_serine_carboxypeptidase-like_18-like_[Cucumis_sativus]	0	624	1	440		sp|Q9C7Z9|SCP18_ARATH	5.82e-166
MOMC0_708g	MOMC0_708	313		gi|449509278|ref|XP_004163543.1|_PREDICTED:_LOW_QUALITY_PROTEIN:_serine_carboxypeptidase-like_18-like_[Cucumis_sativus]	8e-135	398	1	364		sp|Q9SQX6|SCP7_ARATH	5e-101
MOMC0_709g	MOMC0_709	347		gi|449509278|ref|XP_004163543.1|_PREDICTED:_LOW_QUALITY_PROTEIN:_serine_carboxypeptidase-like_18-like_[Cucumis_sativus]	7e-114	346	1	466		sp|Q8H780|SCP13_ARATH	2.64e-95
MOMC0_710g	MOMC0_710	354		gi|449509278|ref|XP_004163543.1|_PREDICTED:_LOW_QUALITY_PROTEIN:_serine_carboxypeptidase-like_18-like_[Cucumis_sativus]	7e-139	410	8	466		sp|Q9C7Z9|SCP18_ARATH	3.41e-106
MOMC0_711g	MOMC0_711	442		gi|449528972|ref|XP_004171475.1|_PREDICTED:_lecithin-cholesterol_acyltransferase-like_1-like_[Cucumis_sativus]	0	722	3	427		sp|Q9FZI8|LCAT1_ARATH	3.11e-176
MOMC0_712g	MOMC0_712	287		gi|449509278|ref|XP_004163543.1|_PREDICTED:_LOW_QUALITY_PROTEIN:_serine_carboxypeptidase-like_18-like_[Cucumis_sativus]	3e-64	215	277	458		sp|Q8S8P0|SCP52_ARATH	1.79e-56
MOMC0_713g	MOMC0_713	820		gi|449516996|ref|XP_004165532.1|_PREDICTED:_cirhin-like_[Cucumis_sativus]	0	1479	1	818		sp|Q969X6|UTP4_HUMAN	4.63e-53
MOMC0_714g	MOMC0_714	182		gi|590596907|ref|XP_007018467.1|_Uncharacterized_protein_TCM_034679_[Theobroma_cacao]	3e-36	130	4	173		no hit	-
MOMC0_715g	MOMC0_715	462		gi|565380949|ref|XP_006356853.1|_PREDICTED:_putative_nucleobase-ascorbate_transporter_10-like_[Solanum_tuberosum]	2e-174	508	4	527		sp|Q9SHZ3|NAT1_ARATH	4.51e-130
MOMC0_716g	MOMC0_716	111		gi|449508215|ref|XP_004163252.1|_PREDICTED:_uncharacterized_protein_LOC101226673_[Cucumis_sativus]	2e-64	206	255	370		no hit	-
MOMC0_717g	MOMC0_717	180		gi|449508187|ref|XP_004163244.1|_PREDICTED:_pollen-specific_protein_SF3-like_[Cucumis_sativus]	2e-122	350	1	179		sp|Q94JX5|WLIM1_ARATH	6.51e-114
MOMC0_718g	MOMC0_718	383		gi|449511677|ref|XP_004164024.1|_PREDICTED:_GPN-loop_GTPase_2-like_[Cucumis_sativus]	9e-175	497	1	282		sp|Q58DD9|GPN2_PIG	2.22e-92
MOMC0_719g	MOMC0_719	193		gi|449511680|ref|XP_004164025.1|_PREDICTED:_uncharacterized_protein_LOC101232670_[Cucumis_sativus]	2e-74	230	4	211		no hit	-
MOMC0_720g	MOMC0_720	711		gi|470131756|ref|XP_004301757.1|_PREDICTED:_uncharacterized_protein_LOC101307997_[Fragaria_vesca_subsp._vesca]	1e-179	541	61	785		sp|Q8I7P9|POL5_DROME	1.46e-19
MOMC0_721g	MOMC0_721	668		gi|449511699|ref|XP_004164030.1|_PREDICTED:_uncharacterized_LOC101209931_[Cucumis_sativus]	0	655	34	694		sp|F4IXE7|IDM1_ARATH	3.56e-66
MOMC0_722g	MOMC0_722	288		gi|449447063|ref|XP_004141289.1|_PREDICTED:_mitochondrial_outer_membrane_protein_porin_2-like_[Cucumis_sativus]	1e-170	481	1	277		sp|Q9FJX3|VDAC2_ARATH	7.83e-116
MOMC0_723g	MOMC0_723	1020		gi|449447059|ref|XP_004141287.1|_PREDICTED:_calcium-transporting_ATPase_1,_chloroplastic-like_[Cucumis_sativus]	0	1947	1	1020		sp|Q37145|ACA1_ARATH	0
MOMC0_724g	MOMC0_724	331		gi|449447295|ref|XP_004141404.1|_PREDICTED:_cyclin-D5-1-like_[Cucumis_sativus]	2e-178	504	1	314		sp|Q0DQA9|CCD51_ORYSJ	1.48e-36
MOMC0_725g	MOMC0_725	206		no hit	-	-	-	-		no hit	-
MOMC0_726g	MOMC0_726	416		gi|449515089|ref|XP_004164582.1|_PREDICTED:_LOW_QUALITY_PROTEIN:_interferon-related_developmental_regulator_1-like_[Cucumis_sativus]	0	712	1	442		sp|Q5S1U6|IFRD1_PIG	2.99e-32
MOMC0_727g	MOMC0_727	2285		gi|449447293|ref|XP_004141403.1|_PREDICTED:_uncharacterized_protein_LOC101209442_[Cucumis_sativus]	0	1869	1	1094		no hit	-
MOMC0_728g	MOMC0_728	286		gi|449447291|ref|XP_004141402.1|_PREDICTED:_transcription_factor_bHLH84-like_[Cucumis_sativus]	1e-93	287	1	327		sp|Q84WK0|BH085_ARATH	7.17e-53
MOMC0_729g	MOMC0_729	241		gi|449532956|ref|XP_004173443.1|_PREDICTED:_zinc_finger_protein_ZAT10-like_[Cucumis_sativus]	5e-132	380	1	262		sp|Q96289|ZAT10_ARATH	9.44e-63
MOMC0_730g	MOMC0_730	203		gi|449447289|ref|XP_004141401.1|_PREDICTED:_LOB_domain-containing_protein_39-like_[Cucumis_sativus]	1e-115	335	1	205		sp|Q9SZE8|LBD39_ARATH	2.15e-63
MOMC0_731g	MOMC0_731	586		gi|449508211|ref|XP_004163251.1|_PREDICTED:_uncharacterized_protein_LOC101226455_[Cucumis_sativus]	0	892	1	585		sp|Q94AI1|QWRF2_ARATH	3.31e-105
MOMC0_732g	MOMC0_732	91		gi|225458810|ref|XP_002283295.1|_PREDICTED:_uncharacterized_protein_LOC100242050_[Vitis_vinifera]	2e-19	87.4	16	83		no hit	-
MOMC0_733g	MOMC0_733	154		gi|566201891|ref|XP_002320697.2|_hypothetical_protein_POPTR_0014s01790g_[Populus_trichocarpa]	5e-16	75.1	11	92		no hit	-
MOMC0_734g	MOMC0_734	88		gi|449508180|ref|XP_004163242.1|_PREDICTED:_uncharacterized_protein_LOC101224184_[Cucumis_sativus]	3e-37	127	1	86		no hit	-
MOMC0_735g	MOMC0_735	347		gi|449511684|ref|XP_004164026.1|_PREDICTED:_uncharacterized_protein_At2g23090-like_[Cucumis_sativus]	8e-30	115	23	77		sp|O64818|Y2309_ARATH	3.92e-26
MOMC0_736g	MOMC0_736	392		gi|449509429|ref|XP_004163586.1|_PREDICTED:_3-oxo-Delta(4,5)-steroid_5-beta-reductase-like_[Cucumis_sativus]	0	713	1	394		sp|Q9STX2|VEP1_ARATH	0
MOMC0_737g	MOMC0_737	519		gi|449511692|ref|XP_004164028.1|_PREDICTED:_uncharacterized_LOC101219963_[Cucumis_sativus]	0	905	1	466		no hit	-
MOMC0_738g	MOMC0_738	58		no hit	-	-	-	-		no hit	-
MOMC0_739g	MOMC0_739	640		gi|449511696|ref|XP_004164029.1|_PREDICTED:_aspartic_proteinase-like_protein_2-like_[Cucumis_sativus]	0	1122	2	639		sp|Q9S9K4|ASPL2_ARATH	9.5e-40
MOMC0_740g	MOMC0_740	201		gi|449511705|ref|XP_004164032.1|_PREDICTED:_cytochrome_P450_81D1-like_[Cucumis_sativus]	7e-110	331	314	511		sp|Q9LHA1|C8D11_ARATH	3.46e-76
MOMC0_741g	MOMC0_741	354		gi|449511705|ref|XP_004164032.1|_PREDICTED:_cytochrome_P450_81D1-like_[Cucumis_sativus]	2e-166	482	1	303		sp|Q6WNQ8|C81E8_MEDTR	1.67e-76
MOMC0_742g	MOMC0_742	123		no hit	-	-	-	-		no hit	-
MOMC0_743g	MOMC0_743	606		gi|449511717|ref|XP_004164035.1|_PREDICTED:_putative_cyclin-A3-1-like_[Cucumis_sativus]	0	662	1	373		sp|Q3ECW2|CCA34_ARATH	3.52e-148
MOMC0_744g	MOMC0_744	512		gi|449508208|ref|XP_004163250.1|_PREDICTED:_isoflavone_2'-hydroxylase-like_[Cucumis_sativus]	0	699	19	522		sp|Q6WNQ8|C81E8_MEDTR	1.74e-171
MOMC0_745g	MOMC0_745	297		gi|449508208|ref|XP_004163250.1|_PREDICTED:_isoflavone_2'-hydroxylase-like_[Cucumis_sativus]	6e-136	402	204	522		sp|Q9FG65|C81D1_ARATH	1.54e-83
MOMC0_746g	MOMC0_746	512		gi|449447275|ref|XP_004141394.1|_PREDICTED:_isoflavone_2'-hydroxylase-like_[Cucumis_sativus]	0	706	54	523		sp|P93147|C81E1_GLYEC	1.07e-171
MOMC0_747g	MOMC0_747	138		no hit	-	-	-	-		no hit	-
MOMC0_748g	MOMC0_748	314		gi|449447273|ref|XP_004141393.1|_PREDICTED:_isoflavone_2'-hydroxylase-like_[Cucumis_sativus]	7e-146	428	24	310		sp|Q6WNQ8|C81E8_MEDTR	6.57e-99
MOMC0_749g	MOMC0_749	156		gi|449508177|ref|XP_004163241.1|_PREDICTED:_MFP1_attachment_factor_1-like_[Cucumis_sativus]	4e-80	241	1	159		sp|Q9M7N6|MAF1_SOLLC	1.58e-45
MOMC0_750g	MOMC0_750	79		gi|566201973|ref|XP_006374867.1|_hypothetical_protein_POPTR_0014s02210g_[Populus_trichocarpa]	1e-06	46.6	2	85		no hit	-
MOMC0_751g	MOMC0_751	64		gi|255538158|ref|XP_002510144.1|_conserved_hypothetical_protein_[Ricinus_communis]	0.002	37.4	9	63		no hit	-
MOMC0_752g	MOMC0_752	177		gi|449508174|ref|XP_004163240.1|_PREDICTED:_F-box_protein_GID2-like_[Cucumis_sativus]	6e-95	281	1	190		sp|Q9STX3|GID2_ARATH	5.95e-66
MOMC0_753g	MOMC0_753	118		gi|449508171|ref|XP_004163239.1|_PREDICTED:_mortality_factor_4-like_protein_1-like_[Cucumis_sativus]	1e-26	105	1	58		sp|Q94C32|MRG1_ARATH	0.000242
MOMC0_754g	MOMC0_754	148		no hit	-	-	-	-		no hit	-
MOMC0_755g	MOMC0_755	266		gi|449508171|ref|XP_004163239.1|_PREDICTED:_mortality_factor_4-like_protein_1-like_[Cucumis_sativus]	8e-148	424	80	310		sp|Q94C32|MRG1_ARATH	5.09e-83
MOMC0_756g	MOMC0_756	325		gi|567884285|ref|XP_006434701.1|_hypothetical_protein_CICLE_v10001812mg_[Citrus_clementina]	0	578	1	328		sp|Q8GXG1|ASPGB_ARATH	0
MOMC0_757g	MOMC0_757	140		no hit	-	-	-	-		no hit	-
MOMC0_758g	MOMC0_758	332		gi|449522514|ref|XP_004168271.1|_PREDICTED:_cyclin-D3-2-like_[Cucumis_sativus]	3e-163	467	6	345		sp|P42753|CCD31_ARATH	1.88e-81
MOMC0_759g	MOMC0_759	79		no hit	-	-	-	-		no hit	-
MOMC0_760g	MOMC0_760	156		gi|449447037|ref|XP_004141276.1|_PREDICTED:_protein_DCL,_chloroplastic-like_[Cucumis_sativus]	1e-78	239	1	154		sp|Q42463|DCL_SOLLC	1.63e-10
MOMC0_761g	MOMC0_761	535		gi|449515093|ref|XP_004164584.1|_PREDICTED:_F-box_protein_At1g47056-like_[Cucumis_sativus]	0	997	1	535		sp|Q9C626|FB37_ARATH	0
MOMC0_762g	MOMC0_762	511		gi|449515101|ref|XP_004164588.1|_PREDICTED:_transcription_factor_LHW-like_[Cucumis_sativus]	8e-127	382	99	375		no hit	-
MOMC0_763g	MOMC0_763	459		gi|449525012|ref|XP_004169515.1|_PREDICTED:_cysteine_proteinase_RD21a-like_[Cucumis_sativus]	0	740	1	459		sp|P43297|RD21A_ARATH	0
MOMC0_764g	MOMC0_764	349		gi|449531009|ref|XP_004172480.1|_PREDICTED:_probable_WRKY_transcription_factor_7-like_[Cucumis_sativus]	0	572	1	384		sp|Q9STX0|WRKY7_ARATH	3.56e-110
MOMC0_765g	MOMC0_765	625		gi|449531011|ref|XP_004172481.1|_PREDICTED:_uncharacterized_protein_At4g06744-like_[Cucumis_sativus]	0	597	1	348		sp|Q8W3M4|Y4744_ARATH	9.8e-123
MOMC0_766g	MOMC0_766	1047		gi|449523834|ref|XP_004168928.1|_PREDICTED:_chromosome-associated_kinesin_KIF4A-like_[Cucumis_sativus]	0	1799	72	1050		sp|A0A068FIK2|KN4A_GOSHI	0
MOMC0_767g	MOMC0_767	482		gi|359492584|ref|XP_002282952.2|_PREDICTED:_UDP-glucose_flavonoid_3-O-glucosyltransferase_7-like_[Vitis_vinifera]	3e-168	491	10	486		sp|D4Q9Z4|SGT2_SOYBN	2.23e-143
MOMC0_768g	MOMC0_768	206		gi|460414956|ref|XP_004252827.1|_PREDICTED:_UDP-glucose_flavonoid_3-O-glucosyltransferase_7-like_[Solanum_lycopersicum]	2e-63	211	289	481		sp|Q8W3P8|AOG_PHAAN	5.93e-55
MOMC0_769g	MOMC0_769	486		gi|449531916|ref|XP_004172931.1|_PREDICTED:_uncharacterized_protein_LOC101227172_[Cucumis_sativus]	0	721	19	467		sp|Q96UB6|SSH4_NEUCR	1.53e-05
MOMC0_770g	MOMC0_770	131		gi|449532009|ref|XP_004172977.1|_PREDICTED:_uncharacterized_LOC101206044_[Cucumis_sativus]	5e-29	114	327	420		no hit	-
MOMC0_771g	MOMC0_771	104		no hit	-	-	-	-		no hit	-
MOMC0_772g	MOMC0_772	156		gi|449447039|ref|XP_004141277.1|_PREDICTED:_ethylene-responsive_transcription_factor_ERF011-like_[Cucumis_sativus]	6e-87	258	1	149		sp|Q9SNE1|ERF11_ARATH	4.01e-52
MOMC0_773g	MOMC0_773	452		gi|449508191|ref|XP_004163245.1|_PREDICTED:_uncharacterized_acetyltransferase_At3g50280-like_[Cucumis_sativus]	0	634	1	456		sp|Q9SND9|Y3028_ARATH	2.6e-84
MOMC0_774g	MOMC0_774	465		gi|449508191|ref|XP_004163245.1|_PREDICTED:_uncharacterized_acetyltransferase_At3g50280-like_[Cucumis_sativus]	0	632	1	462		sp|Q9SND9|Y3028_ARATH	2.76e-85
MOMC0_775g	MOMC0_775	435		gi|449508191|ref|XP_004163245.1|_PREDICTED:_uncharacterized_acetyltransferase_At3g50280-like_[Cucumis_sativus]	0	598	1	462		sp|Q9SND9|Y3028_ARATH	1.82e-78
MOMC0_776g	MOMC0_776	459		gi|449508191|ref|XP_004163245.1|_PREDICTED:_uncharacterized_acetyltransferase_At3g50280-like_[Cucumis_sativus]	0	662	1	462		sp|Q9SND9|Y3028_ARATH	9.65e-88
MOMC0_777g	MOMC0_777	74		gi|449447259|ref|XP_004141386.1|_PREDICTED:_uncharacterized_acetyltransferase_At3g50280-like_[Cucumis_sativus]	7e-35	128	387	457		sp|Q9FF86|DCR_ARATH	1.49e-12
MOMC0_778g	MOMC0_778	459		gi|449508191|ref|XP_004163245.1|_PREDICTED:_uncharacterized_acetyltransferase_At3g50280-like_[Cucumis_sativus]	0	761	1	458		sp|Q9SND9|Y3028_ARATH	4.93e-85
MOMC0_779g	MOMC0_779	460		gi|449525319|ref|XP_004169665.1|_PREDICTED:_uncharacterized_acetyltransferase_At3g50280-like_[Cucumis_sativus]	0	733	14	462		sp|Q9SND9|Y3028_ARATH	2.18e-77
MOMC0_780g	MOMC0_780	383		gi|449525313|ref|XP_004169662.1|_PREDICTED:_uncharacterized_LOC101204608_[Cucumis_sativus]	4e-115	345	27	278		sp|Q93VY3|NAC72_ARATH	3.21e-20
MOMC0_781g	MOMC0_781	333		gi|449525317|ref|XP_004169664.1|_PREDICTED:_uncharacterized_LOC101215751_isoform_2_[Cucumis_sativus]	0	597	1	332		sp|Q9LDD1|BRG3_ARATH	1.86e-27
MOMC0_782g	MOMC0_782	94		no hit	-	-	-	-		no hit	-
MOMC0_783g	MOMC0_783	180		gi|449531442|ref|XP_004172695.1|_PREDICTED:_WD_repeat-containing_protein_18-like_[Cucumis_sativus]	8e-19	87.8	152	200		sp|Q9M3B4|RID3_ARATH	2.17e-07
MOMC0_784g	MOMC0_784	69		gi|449524104|ref|XP_004169063.1|_PREDICTED:_transcription_factor_HEC2-like_[Cucumis_sativus]	1e-17	78.6	174	231		sp|Q9SND4|HEC2_ARATH	2.45e-08
MOMC0_785g	MOMC0_785	186		gi|449525608|ref|XP_004169808.1|_PREDICTED:_uncharacterized_protein_LOC101228300_[Cucumis_sativus]	7e-31	121	1	180		no hit	-
MOMC0_786g	MOMC0_786	298		gi|449524106|ref|XP_004169064.1|_PREDICTED:_lipase-like_[Cucumis_sativus]	5e-117	352	161	445		sp|O59952|LIP_THELA	2.85e-10
MOMC0_787g	MOMC0_787	479		gi|449525608|ref|XP_004169808.1|_PREDICTED:_uncharacterized_protein_LOC101228300_[Cucumis_sativus]	0	712	1	483		sp|O59952|LIP_THELA	6.42e-11
MOMC0_788g	MOMC0_788	467		gi|449524106|ref|XP_004169064.1|_PREDICTED:_lipase-like_[Cucumis_sativus]	2e-179	518	7	446		sp|O59952|LIP_THELA	3.18e-16
MOMC0_789g	MOMC0_789	464		gi|449525808|ref|XP_004169908.1|_PREDICTED:_phospholipase_A1-IIbeta-like_[Cucumis_sativus]	4e-172	501	1	485		sp|O59952|LIP_THELA	1.28e-13
MOMC0_790g	MOMC0_790	479		gi|449524106|ref|XP_004169064.1|_PREDICTED:_lipase-like_[Cucumis_sativus]	8e-165	481	7	438		sp|O59952|LIP_THELA	4.56e-13
MOMC0_791g	MOMC0_791	568		gi|449447007|ref|XP_004141261.1|_PREDICTED:_uncharacterized_protein_LOC101215278_[Cucumis_sativus]	0	911	3	568		sp|P93788|REMO_SOLTU	1.04e-07
MOMC0_792g	MOMC0_792	749		gi|449519340|ref|XP_004166693.1|_PREDICTED:_uncharacterized_protein_LOC101228946_[Cucumis_sativus]	0	1013	1	762		sp|P85107|TGS1_RAT	2.14e-66
MOMC0_793g	MOMC0_793	837		gi|449447243|ref|XP_004141378.1|_PREDICTED:_THO_complex_subunit_5_homolog_[Cucumis_sativus]	0	1478	1	815		sp|F4K4J0|THO5B_ARATH	0
MOMC0_794g	MOMC0_794	223		gi|449519344|ref|XP_004166695.1|_PREDICTED:_protein_DCL,_chloroplastic-like_[Cucumis_sativus]	1e-108	319	3	213		sp|Q42463|DCL_SOLLC	1e-82
MOMC0_795g	MOMC0_795	266		gi|449446999|ref|XP_004141257.1|_PREDICTED:_uncharacterized_protein_LOC101214397_isoform_1_[Cucumis_sativus]	2e-114	337	1	252		no hit	-
MOMC0_796g	MOMC0_796	232		gi|449519350|ref|XP_004166698.1|_PREDICTED:_coenzyme_Q-binding_protein_COQ10_homolog_A,_mitochondrial-like,_partial_[Cucumis_sativus]	3e-95	283	1	168		sp|Q6PBN4|CQ10X_DANRE	1.84e-15
MOMC0_797g	MOMC0_797	558		gi|449446995|ref|XP_004141255.1|_PREDICTED:_abscisic_acid_8'-hydroxylase_4-like_[Cucumis_sativus]	0	586	1	368		sp|Q9LJK2|ABAH4_ARATH	4.19e-162
MOMC0_798g	MOMC0_798	143		gi|449517774|ref|XP_004165919.1|_PREDICTED:_peroxisomal_multifunctional_enzyme_type_2-like_[Cucumis_sativus]	1e-64	200	5	126		sp|Q23655|NLTP1_CAEEL	4.74e-12
MOMC0_799g	MOMC0_799	412		gi|566157703|ref|XP_002301186.2|_hypothetical_protein_POPTR_0002s12790g,_partial_[Populus_trichocarpa]	0	647	1	422		sp|P17859|AMYA_VIGMU	0
MOMC0_800g	MOMC0_800	651		gi|449517772|ref|XP_004165918.1|_PREDICTED:_protein_CYPRO4-like_[Cucumis_sativus]	0	1192	1	652		sp|P40781|CYPR4_CYNCA	0
MOMC0_801g	MOMC0_801	860		gi|449517778|ref|XP_004165921.1|_PREDICTED:_protein_WEAK_CHLOROPLAST_MOVEMENT_UNDER_BLUE_LIGHT_1-like_[Cucumis_sativus]	0	1140	29	760		sp|O48724|WEB1_ARATH	0
MOMC0_802g	MOMC0_802	298		gi|449446989|ref|XP_004141252.1|_PREDICTED:_protein_TIC_22,_chloroplastic-like_[Cucumis_sativus]	8e-180	505	1	277		sp|Q9SZB2|TIC22_ARATH	1.18e-125
MOMC0_803g	MOMC0_803	93		gi|590647162|ref|XP_007031825.1|_Calcium-binding_EF-hand_family_protein,_putative_[Theobroma_cacao]	6e-16	73.2	52	127		sp|Q9NP86|CABP5_HUMAN	2.49e-05
MOMC0_804g	MOMC0_804	105		no hit	-	-	-	-		no hit	-
MOMC0_805g	MOMC0_805	102		gi|359492050|ref|XP_003634359.1|_PREDICTED:_probable_calcium-binding_protein_CML10-like_[Vitis_vinifera]	3e-19	81.3	15	85		sp|Q0DJV6|CML18_ORYSJ	6.76e-09
MOMC0_806g	MOMC0_806	88		gi|359492050|ref|XP_003634359.1|_PREDICTED:_probable_calcium-binding_protein_CML10-like_[Vitis_vinifera]	6e-20	82.8	15	90		sp|Q0DJV6|CML18_ORYSJ	2.86e-07
MOMC0_807g	MOMC0_807	305		gi|449498758|ref|XP_004160625.1|_PREDICTED:_BRI1_kinase_inhibitor_1-like_[Cucumis_sativus]	4e-149	428	1	304		sp|Q9FMZ0|BKI1_ARATH	7.35e-37
MOMC0_808g	MOMC0_808	628		gi|449498713|ref|XP_004160613.1|_PREDICTED:_probable_protein_phosphatase_2C_12-like_[Cucumis_sativus]	0	804	1	420		sp|Q9FX08|P2C12_ARATH	0
MOMC0_809g	MOMC0_809	763		gi|567884483|ref|XP_006434800.1|_hypothetical_protein_CICLE_v10003480mg_[Citrus_clementina]	0	893	1	725		sp|P73212|DFRA_SYNY3	6.54e-41
MOMC0_810g	MOMC0_810	151		gi|449498701|ref|XP_004160610.1|_PREDICTED:_uncharacterized_protein_LOC101227206_[Cucumis_sativus]	4e-63	197	1	152		no hit	-
MOMC0_811g	MOMC0_811	265		gi|449498754|ref|XP_004160624.1|_PREDICTED:_probable_carboxylesterase_2-like_[Cucumis_sativus]	1e-128	375	2	326		sp|Q9SX78|CXE2_ARATH	1.11e-99
MOMC0_812g	MOMC0_812	309		gi|449498695|ref|XP_004160608.1|_PREDICTED:_26S_proteasome_non-ATPase_regulatory_subunit_14-like_[Cucumis_sativus]	0	640	1	309		sp|Q9LT08|PSDE_ARATH	0
MOMC0_813g	MOMC0_813	1217		gi|449447233|ref|XP_004141373.1|_PREDICTED:_uncharacterized_protein_LOC101222471_[Cucumis_sativus]	0	2003	1	1181		sp|Q96JX3|SRAC1_HUMAN	1.81e-41
MOMC0_814g	MOMC0_814	328		gi|449520525|ref|XP_004167284.1|_PREDICTED:_probable_inactive_heme_oxygenase_2,_chloroplastic-like_[Cucumis_sativus]	3e-169	481	1	328		sp|O48722|HMOX2_ARATH	2.44e-108
MOMC0_815g	MOMC0_815	404		gi|449498692|ref|XP_004160607.1|_PREDICTED:_polyadenylate-binding_protein_RBP47C-like_[Cucumis_sativus]	0	684	1	420		sp|Q9SX79|RB47C_ARATH	1.39e-169
MOMC0_816g	MOMC0_816	68		no hit	-	-	-	-		no hit	-
MOMC0_817g	MOMC0_817	606		gi|449446973|ref|XP_004141244.1|_PREDICTED:_uncharacterized_protein_LOC101211254_[Cucumis_sativus]	0	875	1	535		no hit	-
MOMC0_818g	MOMC0_818	282		gi|449498750|ref|XP_004160623.1|_PREDICTED:_uncharacterized_protein_LOC101230350_[Cucumis_sativus]	3e-146	420	1	293		no hit	-
MOMC0_819g	MOMC0_819	82		no hit	-	-	-	-		no hit	-
MOMC0_820g	MOMC0_820	713		gi|449498688|ref|XP_004160606.1|_PREDICTED:_LOW_QUALITY_PROTEIN:_uncharacterized_protein_LOC101226296_[Cucumis_sativus]	0	1254	1	734		sp|V5YMB3|DAPB3_PSEMX	2.92e-24
MOMC0_821g	MOMC0_821	758		gi|449447229|ref|XP_004141371.1|_PREDICTED:_uncharacterized_protein_LOC101221766_[Cucumis_sativus]	0	791	62	599		sp|V5YMB3|DAPB3_PSEMX	5.13e-13
MOMC0_822g	MOMC0_822	199		no hit	-	-	-	-		no hit	-
MOMC0_823g	MOMC0_823	244		gi|449446967|ref|XP_004141241.1|_PREDICTED:_myb-related_protein_A-like_[Cucumis_sativus]	3e-110	324	35	228		sp|Q9FDW1|MYB44_ARATH	8.17e-54
MOMC0_824g	MOMC0_824	162		gi|590686390|ref|XP_007042366.1|_CUB_and_sushi_domain-containing_protein_3_[Theobroma_cacao]	4e-16	76.6	52	166		sp|Q39131|LAML_ARATH	0.000218
MOMC0_825g	MOMC0_825	1252		gi|449447227|ref|XP_004141370.1|_PREDICTED:_CST_complex_subunit_CTC1-like_[Cucumis_sativus]	0	1154	1	786		sp|D0EL35|CTC1_ARATH	0
MOMC0_826g	MOMC0_826	1056		gi|449498744|ref|XP_004160621.1|_PREDICTED:_uncharacterized_protein_LOC101229679_[Cucumis_sativus]	0	1669	1	984		sp|Q8BKN5|GCP5_MOUSE	2.1e-31
MOMC0_827g	MOMC0_827	643		gi|449498681|ref|XP_004160604.1|_PREDICTED:_probable_disease_resistance_protein_At4g33300-like_[Cucumis_sativus]	0	1011	231	821		sp|Q9SZA7|DRL29_ARATH	0
MOMC0_828g	MOMC0_828	548		gi|449446963|ref|XP_004141239.1|_PREDICTED:_nucleobase-ascorbate_transporter_3-like_[Cucumis_sativus]	0	1019	1	547		sp|Q8GZD4|NAT3_ARATH	0
MOMC0_829g	MOMC0_829	395		gi|449498675|ref|XP_004160602.1|_PREDICTED:_serpin-ZX-like_[Cucumis_sativus]	4e-143	421	1	399		sp|Q9S7T8|SPZX_ARATH	9.74e-121
MOMC0_830g	MOMC0_830	111		no hit	-	-	-	-		no hit	-
MOMC0_831g	MOMC0_831	799		gi|449498740|ref|XP_004160620.1|_PREDICTED:_uncharacterized_protein_LOC101229456_[Cucumis_sativus]	0	1080	1	763		sp|Q9M9Z2|TPP2_ARATH	7.79e-110
MOMC0_832g	MOMC0_832	103		no hit	-	-	-	-		no hit	-
MOMC0_833g	MOMC0_833	520		gi|449446959|ref|XP_004141237.1|_PREDICTED:_lysine_histidine_transporter-like_8-like_[Cucumis_sativus]	0	1036	1	520		sp|Q9SX98|LHTL8_ARATH	0
MOMC0_834g	MOMC0_834	502		gi|525507326|ref|NP_001267703.1|_ent-kaurene_oxidase,_chloroplastic-like_[Cucumis_sativus]	0	833	1	519		sp|Q93ZB2|KO1_ARATH	0
MOMC0_835g	MOMC0_835	364		gi|566202283|ref|XP_006375015.1|_hypothetical_protein_POPTR_0014s03600g_[Populus_trichocarpa]	2e-147	433	1	319		sp|Q9LJ64|PLRX1_ARATH	1.73e-133
MOMC0_836g	MOMC0_836	135		gi|484759968|ref|YP_007905729.1|_ribosomal_protein_L2_(mitochondrion)_[Liriodendron_tulipifera]	2e-35	133	384	482		sp|P92812|RM02_ORYSJ	5.48e-32
MOMC0_837g	MOMC0_837	655		gi|224103499|ref|XP_002313080.1|_predicted_protein_[Populus_trichocarpa]	2e-179	535	27	398		sp|Q9XIL9|PLRX3_ARATH	1.71e-173
MOMC0_838g	MOMC0_838	231		gi|566187411|ref|XP_006379216.1|_hypothetical_protein_POPTR_0009s11130g_[Populus_trichocarpa]	4e-77	257	27	200		sp|Q9LJ64|PLRX1_ARATH	2.31e-74
MOMC0_839g	MOMC0_839	360		gi|566202283|ref|XP_006375015.1|_hypothetical_protein_POPTR_0014s03600g_[Populus_trichocarpa]	3e-53	189	255	394		sp|Q9XIL9|PLRX3_ARATH	4.13e-48
MOMC0_840g	MOMC0_840	1033		gi|449460195|ref|XP_004147831.1|_PREDICTED:_uncharacterized_protein_LOC101215138_[Cucumis_sativus]	0	1676	1	942		sp|Q16P90|MOCO3_AEDAE	2.99e-14
MOMC0_841g	MOMC0_841	557		gi|449460193|ref|XP_004147830.1|_PREDICTED:_B3_domain-containing_protein_Os01g0723500-like_[Cucumis_sativus]	0	935	3	579		sp|Q8S2E6|Y1235_ORYSJ	1.25e-17
MOMC0_842g	MOMC0_842	903		gi|449460189|ref|XP_004147828.1|_PREDICTED:_pentatricopeptide_repeat-containing_protein_At1g14470-like_[Cucumis_sativus]	0	1227	40	744		sp|Q9M9R6|PPR43_ARATH	0
MOMC0_843g	MOMC0_843	260		gi|449460187|ref|XP_004147827.1|_PREDICTED:_probable_transcription_factor_KAN4-like_[Cucumis_sativus]	9e-80	247	13	218		sp|Q9FJV5|KAN4_ARATH	2.77e-55
MOMC0_844g	MOMC0_844	1242		gi|297611272|ref|NP_001065797.2|_Os11g0157000_[Oryza_sativa_Japonica_Group]	5e-176	570	1	823		sp|P10978|POLX_TOBAC	0
MOMC0_845g	MOMC0_845	377		gi|449460143|ref|XP_004147805.1|_PREDICTED:_cytochrome_P450_82A3-like_[Cucumis_sativus]	6e-171	496	75	492		sp|O49859|C82A4_SOYBN	2.95e-121
MOMC0_846g	MOMC0_846	525		gi|449460143|ref|XP_004147805.1|_PREDICTED:_cytochrome_P450_82A3-like_[Cucumis_sativus]	0	715	35	530		sp|O49859|C82A4_SOYBN	0
MOMC0_847g	MOMC0_847	115		no hit	-	-	-	-		no hit	-
MOMC0_848g	MOMC0_848	49		no hit	-	-	-	-		no hit	-
MOMC0_849g	MOMC0_849	567		gi|449460181|ref|XP_004147824.1|_PREDICTED:_cytochrome_P450_82A3-like_[Cucumis_sativus]	0	865	1	532		sp|O49858|C82A3_SOYBN	1.54e-172
MOMC0_850g	MOMC0_850	434		gi|449460181|ref|XP_004147824.1|_PREDICTED:_cytochrome_P450_82A3-like_[Cucumis_sativus]	0	650	97	531		sp|O49859|C82A4_SOYBN	3.46e-135
MOMC0_851g	MOMC0_851	160		gi|449522837|ref|XP_004168432.1|_PREDICTED:_cytochrome_P450_82A3-like_[Cucumis_sativus]	3e-81	246	30	208		sp|O49859|C82A4_SOYBN	4.25e-52
MOMC0_852g	MOMC0_852	530		gi|449460181|ref|XP_004147824.1|_PREDICTED:_cytochrome_P450_82A3-like_[Cucumis_sativus]	0	801	18	531		sp|O49858|C82A3_SOYBN	3.74e-173
MOMC0_853g	MOMC0_853	547		gi|449522835|ref|XP_004168431.1|_PREDICTED:_cytochrome_P450_82A4-like_[Cucumis_sativus]	0	732	17	516		sp|Q9SZ46|C82C4_ARATH	3.75e-179
MOMC0_854g	MOMC0_854	518		gi|449522835|ref|XP_004168431.1|_PREDICTED:_cytochrome_P450_82A4-like_[Cucumis_sativus]	0	750	15	516		sp|Q9SZ46|C82C4_ARATH	7.11e-179
MOMC0_855g	MOMC0_855	241		gi|449476998|ref|XP_004154898.1|_PREDICTED:_cytochrome_P450_82A3-like_[Cucumis_sativus]	6e-17	84	218	294		sp|H2DH24|C7D47_PANGI	2.07e-13
MOMC0_856g	MOMC0_856	95		gi|449476760|ref|XP_004154826.1|_PREDICTED:_LOW_QUALITY_PROTEIN:_cytochrome_P450_82C4-like_[Cucumis_sativus]	2e-43	153	338	432		sp|Q9SZ46|C82C4_ARATH	5.44e-36
MOMC0_857g	MOMC0_857	656		gi|449460139|ref|XP_004147803.1|_PREDICTED:_cytochrome_P450_82C4-like_[Cucumis_sativus]	0	701	71	511		sp|O49858|C82A3_SOYBN	3.55e-143
MOMC0_858g	MOMC0_858	289		gi|449460139|ref|XP_004147803.1|_PREDICTED:_cytochrome_P450_82C4-like_[Cucumis_sativus]	4e-157	457	190	473		sp|H2DH24|C7D47_PANGI	1.22e-108
MOMC0_859g	MOMC0_859	297		gi|449488019|ref|XP_004157916.1|_PREDICTED:_1-aminocyclopropane-1-carboxylate_oxidase_1-like_[Cucumis_sativus]	0	520	1	300		sp|Q9ZUN4|ACCO1_ARATH	8.05e-154
MOMC0_860g	MOMC0_860	292		gi|449529483|ref|XP_004171729.1|_PREDICTED:_serine_acetyltransferase_5-like_[Cucumis_sativus]	0	557	1	294		sp|Q42538|SAT5_ARATH	2.37e-172
MOMC0_861g	MOMC0_861	387		gi|449476760|ref|XP_004154826.1|_PREDICTED:_LOW_QUALITY_PROTEIN:_cytochrome_P450_82C4-like_[Cucumis_sativus]	0	549	126	494		sp|H2DH24|C7D47_PANGI	2.03e-135
MOMC0_862g	MOMC0_862	64		no hit	-	-	-	-		no hit	-
MOMC0_863g	MOMC0_863	530		gi|449460139|ref|XP_004147803.1|_PREDICTED:_cytochrome_P450_82C4-like_[Cucumis_sativus]	0	759	1	530		sp|Q9SZ46|C82C4_ARATH	9.82e-179
MOMC0_864g	MOMC0_864	525		gi|449476760|ref|XP_004154826.1|_PREDICTED:_LOW_QUALITY_PROTEIN:_cytochrome_P450_82C4-like_[Cucumis_sativus]	0	773	11	531		sp|Q9SZ46|C82C4_ARATH	0
MOMC0_865g	MOMC0_865	334		gi|359495597|ref|XP_002264870.2|_PREDICTED:_cytochrome_P450_82C4-like_[Vitis_vinifera]	4e-80	259	224	445		sp|O49396|C82C3_ARATH	1.94e-61
MOMC0_866g	MOMC0_866	869		gi|449460133|ref|XP_004147800.1|_PREDICTED:_inactive_protein_kinase_SELMODRAFT_444075-like_[Cucumis_sativus]	0	1386	1	740		sp|Q9SX31|PERK9_ARATH	8.19e-73
MOMC0_867g	MOMC0_867	542		gi|449476766|ref|XP_004154828.1|_PREDICTED:_uncharacterized_LOC101207359_[Cucumis_sativus]	3e-156	457	50	344		no hit	-
MOMC0_868g	MOMC0_868	1525		gi|449460129|ref|XP_004147798.1|_PREDICTED:_exocyst_complex_component_SEC3A-like_[Cucumis_sativus]	0	1660	1	883		sp|Q9SX85|SEC3A_ARATH	0
MOMC0_869g	MOMC0_869	204		gi|571531912|ref|XP_006600122.1|_PREDICTED:_uncharacterized_protein_LOC100305975_isoform_X2_[Glycine_max]	1e-103	305	20	207		sp|P82278|RR9_SPIOL	7.21e-104
MOMC0_870g	MOMC0_870	190		gi|449530990|ref|XP_004172474.1|_PREDICTED:_probable_calcium-binding_protein_CML41-like_[Cucumis_sativus]	9e-74	227	1	180		sp|Q8L3R2|CML41_ARATH	4.03e-40
MOMC0_871g	MOMC0_871	910		gi|449460167|ref|XP_004147817.1|_PREDICTED:_putative_pentatricopeptide_repeat-containing_protein_At1g19290-like_[Cucumis_sativus]	0	1459	27	942		sp|Q9LN69|PPR50_ARATH	0
MOMC0_872g	MOMC0_872	298		gi|449477014|ref|XP_004154903.1|_PREDICTED:_uncharacterized_protein_LOC101230560_[Cucumis_sativus]	2e-154	443	1	300		sp|Q9FJV7|MCU4_ARATH	6.98e-90
MOMC0_873g	MOMC0_873	223		gi|449460121|ref|XP_004147794.1|_PREDICTED:_uncharacterized_protein_LOC101206163_[Cucumis_sativus]	1e-153	433	1	224		sp|O75446|SAP30_HUMAN	3.41e-05
MOMC0_874g	MOMC0_874	336		gi|449476770|ref|XP_004154829.1|_PREDICTED:_probable_GMP_synthase_[glutamine-hydrolyzing]-like_[Cucumis_sativus]	4e-177	501	1	312		sp|Q7VG78|GUAA_HELHP	3.05e-49
MOMC0_875g	MOMC0_875	70		no hit	-	-	-	-		no hit	-
MOMC0_876g	MOMC0_876	759		gi|449460161|ref|XP_004147814.1|_PREDICTED:_uncharacterized_protein_LOC101211029_[Cucumis_sativus]	0	942	1	730		sp|Q9C9Q4|JAC1_ARATH	1.49e-45
MOMC0_877g	MOMC0_877	427		gi|449476774|ref|XP_004154830.1|_PREDICTED:_uncharacterized_LOC101205922_[Cucumis_sativus]	0	751	1	427		sp|Q9LN62|RRA3_ARATH	0
MOMC0_878g	MOMC0_878	505		gi|590593159|ref|XP_007017484.1|_Phosphatase_2c,_putative_isoform_6_[Theobroma_cacao]	0	722	1	508		sp|Q9SUK9|P2C55_ARATH	0
MOMC0_879g	MOMC0_879	505		gi|449460116|ref|XP_004147792.1|_PREDICTED:_cytochrome_P450_734A1-like_[Cucumis_sativus]	0	816	18	501		sp|O48786|C734A_ARATH	2.06e-151
MOMC0_880g	MOMC0_880	93		gi|449496152|ref|XP_004160056.1|_PREDICTED:_zinc_finger_protein_NUTCRACKER-like_[Cucumis_sativus]	1e-15	76.3	1	68		sp|Q9LVQ7|IDD1_ARATH	5.59e-14
MOMC0_881g	MOMC0_881	649		gi|449476778|ref|XP_004154831.1|_PREDICTED:_uncharacterized_LOC101205217_[Cucumis_sativus]	0	1184	4	649		no hit	-
MOMC0_882g	MOMC0_882	513		gi|449476780|ref|XP_004154832.1|_PREDICTED:_COP9_signalosome_complex_subunit_4-like_[Cucumis_sativus]	0	719	1	397		sp|Q8L5U0|CSN4_ARATH	0
MOMC0_883g	MOMC0_883	814		gi|449460155|ref|XP_004147811.1|_PREDICTED:_uncharacterized_protein_LOC101210293_[Cucumis_sativus]	0	872	1	670		no hit	-
MOMC0_884g	MOMC0_884	57		gi|449476784|ref|XP_004154833.1|_PREDICTED:_outer_envelope_pore_protein_24B,_chloroplastic-like_[Cucumis_sativus]	1e-10	58.2	183	212		sp|Q8H0Y1|OP24B_ARATH	1.45e-05
MOMC0_885g	MOMC0_885	235		gi|449476784|ref|XP_004154833.1|_PREDICTED:_outer_envelope_pore_protein_24B,_chloroplastic-like_[Cucumis_sativus]	9e-125	360	1	188		sp|Q1H5C9|OP24A_ARATH	1.11e-97
MOMC0_886g	MOMC0_886	87		gi|449476788|ref|XP_004154834.1|_PREDICTED:_uncharacterized_LOC101210043_[Cucumis_sativus]	9e-47	159	1	84		no hit	-
MOMC0_887g	MOMC0_887	337		gi|449524968|ref|XP_004169493.1|_PREDICTED:_uncharacterized_protein_LOC101229489_[Cucumis_sativus]	1e-173	491	1	283		sp|F4IQJ6|LCV3_ARATH	3.56e-128
MOMC0_888g	MOMC0_888	477		gi|449460108|ref|XP_004147788.1|_PREDICTED:_glucan_endo-1,3-beta-glucosidase_7-like_[Cucumis_sativus]	0	879	1	478		sp|Q9M069|E137_ARATH	0
MOMC0_889g	MOMC0_889	1132		gi|449460149|ref|XP_004147808.1|_PREDICTED:_uncharacterized_protein_LOC101209549_[Cucumis_sativus]	0	1750	1	1089		no hit	-
MOMC0_890g	MOMC0_890	79		no hit	-	-	-	-		no hit	-
MOMC0_891g	MOMC0_891	324		gi|449516413|ref|XP_004165241.1|_PREDICTED:_CRAL-TRIO_domain-containing_protein_C23B6.04c-like_[Cucumis_sativus]	0	538	1	286		sp|Q9UU99|YJX4_SCHPO	8.49e-31
MOMC0_892g	MOMC0_892	209		gi|449516415|ref|XP_004165242.1|_PREDICTED:_uncharacterized_protein_At1g01500-like_[Cucumis_sativus]	1e-41	149	142	235		sp|Q8GUH2|Y1015_ARATH	8.78e-08
MOMC0_893g	MOMC0_893	192		no hit	-	-	-	-		no hit	-
MOMC0_894g	MOMC0_894	720		gi|449460100|ref|XP_004147784.1|_PREDICTED:_probable_methyltransferase_PMT28-like_[Cucumis_sativus]	0	1219	1	700		sp|Q9LN50|PMTS_ARATH	0
MOMC0_895g	MOMC0_895	647		gi|565499212|ref|XP_006307245.1|_hypothetical_protein_CARUB_v10008853mg_[Capsella_rubella]	0	531	3	443		sp|Q8RY60|Y1733_ARATH	7.38e-144
MOMC0_896g	MOMC0_896	868		gi|449460094|ref|XP_004147781.1|_PREDICTED:_probable_LRR_receptor-like_serine/threonine-protein_kinase_At2g16250-like_[Cucumis_sativus]	0	1379	1	881		sp|C0LGK4|Y2165_ARATH	0
MOMC0_897g	MOMC0_897	105		gi|449476806|ref|XP_004154839.1|_PREDICTED:_protein_RADIALIS-like_1-like_[Cucumis_sativus]	9e-36	124	1	63		sp|Q6NNN0|RADL3_ARATH	1.92e-27
MOMC0_898g	MOMC0_898	200		gi|449476812|ref|XP_004154841.1|_PREDICTED:_maf-like_protein_DDB_G0281937-like_[Cucumis_sativus]	2e-123	356	34	241		sp|Q54TC5|MAFL2_DICDI	1.17e-24
MOMC0_899g	MOMC0_899	486		gi|449476810|ref|XP_004154840.1|_PREDICTED:_sugar_transporter_ERD6-like_6-like_[Cucumis_sativus]	0	902	1	486		sp|Q9FRL3|ERDL6_ARATH	0
MOMC0_900g	MOMC0_900	68		no hit	-	-	-	-		no hit	-
MOMC0_901g	MOMC0_901	87		gi|449476820|ref|XP_004154843.1|_PREDICTED:_protein_RADIALIS-like_3-like_[Cucumis_sativus]	3e-51	162	1	87		sp|Q6NNN0|RADL3_ARATH	1.96e-24
MOMC0_902g	MOMC0_902	88		gi|566155987|ref|XP_002300741.2|_hypothetical_protein_POPTR_0002s03180g_[Populus_trichocarpa]	9e-19	85.1	4	72		sp|F4HQX1|JAL3_ARATH	3.97e-13
MOMC0_903g	MOMC0_903	1131		gi|449460291|ref|XP_004147879.1|_PREDICTED:_uncharacterized_protein_LOC101206551_[Cucumis_sativus]	0	929	147	1140		sp|F4HQX1|JAL3_ARATH	1.11e-76
MOMC0_904g	MOMC0_904	321		gi|449477035|ref|XP_004154909.1|_PREDICTED:_uncharacterized_protein_LOC101231870_[Cucumis_sativus]	2e-93	291	87	425		sp|F4HQX1|JAL3_ARATH	3.23e-25
MOMC0_905g	MOMC0_905	822		gi|449511613|ref|XP_004164006.1|_PREDICTED:_uncharacterized_LOC101207273_[Cucumis_sativus]	0	808	1	675		sp|Q9SSM3|JAL19_ARATH	6.07e-21
MOMC0_906g	MOMC0_906	170		gi|449460257|ref|XP_004147862.1|_PREDICTED:_agglutinin-like_[Cucumis_sativus]	2e-48	162	64	208		sp|Q9SSM3|JAL19_ARATH	4.36e-32
MOMC0_907g	MOMC0_907	732		gi|449460291|ref|XP_004147879.1|_PREDICTED:_uncharacterized_protein_LOC101206551_[Cucumis_sativus]	1e-147	471	2	672		no hit	-
MOMC0_908g	MOMC0_908	453		gi|449476824|ref|XP_004154844.1|_PREDICTED:_myrosinase-binding_protein-like_At2g39310-like_[Cucumis_sativus]	0	585	2	475		sp|P83304|LEC_PARPC	3.91e-56
MOMC0_909g	MOMC0_909	451		gi|449460291|ref|XP_004147879.1|_PREDICTED:_uncharacterized_protein_LOC101206551_[Cucumis_sativus]	0	632	848	1296		sp|P83304|LEC_PARPC	2.49e-61
MOMC0_910g	MOMC0_910	507		gi|449476828|ref|XP_004154845.1|_PREDICTED:_tubby-like_F-box_protein_5-like_[Cucumis_sativus]	0	679	1	382		sp|Q6Z2G9|TLP5_ORYSJ	3.27e-171
MOMC0_911g	MOMC0_911	143		gi|449460255|ref|XP_004147861.1|_PREDICTED:_uncharacterized_protein_LOC101222738_[Cucumis_sativus]	2e-63	197	1	144		no hit	-
MOMC0_912g	MOMC0_912	120		gi|590593466|ref|XP_007017574.1|_Uncharacterized_protein_TCM_034070_[Theobroma_cacao]	1e-14	70.5	1	88		no hit	-
MOMC0_913g	MOMC0_913	1563		gi|449460243|ref|XP_004147855.1|_PREDICTED:_uncharacterized_protein_LOC101221326_[Cucumis_sativus]	0	1934	1	1457		sp|Q9SU08|AUXI1_ARATH	1.16e-53
MOMC0_914g	MOMC0_914	378		gi|449460249|ref|XP_004147858.1|_PREDICTED:_ornithine_carbamoyltransferase,_chloroplastic-like_[Cucumis_sativus]	0	699	1	378		sp|Q43814|OTC_PEA	0
MOMC0_915g	MOMC0_915	102		no hit	-	-	-	-		no hit	-
MOMC0_916g	MOMC0_916	426		gi|449460247|ref|XP_004147857.1|_PREDICTED:_mannan_endo-1,4-beta-mannosidase_7-like_[Cucumis_sativus]	0	737	18	424		sp|Q9FJZ3|MAN7_ARATH	0
MOMC0_917g	MOMC0_917	551		gi|449460245|ref|XP_004147856.1|_PREDICTED:_glucose-1-phosphate_adenylyltransferase_large_subunit,_chloroplastic/amyloplastic-like_[Cucumis_sativus]	0	974	1	532		sp|P55233|GLGL1_BETVU	0
MOMC0_918g	MOMC0_918	160		gi|449460241|ref|XP_004147854.1|_PREDICTED:_LOW_QUALITY_PROTEIN:_50S_ribosomal_protein_L31,_chloroplastic-like_[Cucumis_sativus]	1e-68	212	1	153		sp|Q9FWS4|RK31_ARATH	1.38e-53
MOMC0_919g	MOMC0_919	193		no hit	-	-	-	-		no hit	-
MOMC0_920g	MOMC0_920	372		gi|449460239|ref|XP_004147853.1|_PREDICTED:_jasmonate_O-methyltransferase-like_[Cucumis_sativus]	0	561	1	375		sp|Q9SBK6|JMT_BRARP	6.41e-125
MOMC0_921g	MOMC0_921	116		gi|255538718|ref|XP_002510424.1|_Jasmonate_O-methyltransferase,_putative_[Ricinus_communis]	4e-39	140	253	370		sp|Q9SPV4|SAMT_CLABR	7.52e-25
MOMC0_922g	MOMC0_922	401		gi|449476852|ref|XP_004154853.1|_PREDICTED:_inositol-pentakisphosphate_2-kinase-like_[Cucumis_sativus]	0	658	1	403		sp|Q93YN9|IPPK_ARATH	4.09e-141
MOMC0_923g	MOMC0_923	131		gi|567884965|ref|XP_006435041.1|_hypothetical_protein_CICLE_v10002820mg_[Citrus_clementina]	8e-41	139	23	133		sp|Q9SZN7|HIP26_ARATH	6.24e-06
MOMC0_924g	MOMC0_924	403		gi|449511627|ref|XP_004164010.1|_PREDICTED:_probable_mitochondrial_chaperone_BCS1-B-like_[Cucumis_sativus]	0	683	59	461		sp|Q147F9|AATPC_ARATH	1.18e-159
MOMC0_925g	MOMC0_925	344		gi|449511603|ref|XP_004164003.1|_PREDICTED:_bifunctional_nuclease_1-like_[Cucumis_sativus]	0	556	1	310		sp|Q93VH2|BBD2_ARATH	2.35e-145
MOMC0_926g	MOMC0_926	442		gi|449460283|ref|XP_004147875.1|_PREDICTED:_transcription_factor_bHLH110-like_[Cucumis_sativus]	2e-114	351	32	458		sp|Q9SFZ3|BH110_ARATH	3e-55
MOMC0_927g	MOMC0_927	461		gi|449460281|ref|XP_004147874.1|_PREDICTED:_omega-hydroxypalmitate_O-feruloyl_transferase-like_[Cucumis_sativus]	0	634	3	452		sp|Q94CD1|HHT1_ARATH	1.99e-65
MOMC0_928g	MOMC0_928	406		gi|449476856|ref|XP_004154854.1|_PREDICTED:_AP-4_complex_subunit_mu-1-like_[Cucumis_sativus]	0	730	1	374		sp|Q9SB50|AP4M_ARATH	0
MOMC0_929g	MOMC0_929	176		gi|449476858|ref|XP_004154855.1|_PREDICTED:_ocs_element-binding_factor_1-like_[Cucumis_sativus]	2e-66	208	1	183		sp|Q9LZP8|BZP53_ARATH	2.21e-21
MOMC0_930g	MOMC0_930	670		gi|449460231|ref|XP_004147849.1|_PREDICTED:_GTPase_HflX-like_[Cucumis_sativus]	0	904	1	539		sp|P25519|HFLX_ECOLI	2.1e-90
MOMC0_931g	MOMC0_931	812		gi|449476862|ref|XP_004154857.1|_PREDICTED:_beta-galactosidase_3-like_[Cucumis_sativus]	0	1502	1	844		sp|Q9SCV9|BGAL3_ARATH	0
MOMC0_932g	MOMC0_932	112		gi|449476864|ref|XP_004154858.1|_PREDICTED:_thioredoxin_H-type-like_[Cucumis_sativus]	9e-62	191	1	112		sp|Q43636|TRXH_RICCO	1.26e-44
MOMC0_933g	MOMC0_933	283		gi|449521473|ref|XP_004167754.1|_PREDICTED:_lon_protease_2-like_[Cucumis_sativus]	8e-168	474	1	290		sp|P36774|LON2_MYXXA	9.41e-14
MOMC0_934g	MOMC0_934	92		gi|449521475|ref|XP_004167755.1|_PREDICTED:_glucose-induced_degradation_protein_8_homolog_[Cucumis_sativus]	9e-38	132	136	204		sp|A7SWD3|GID8_NEMVE	0.000254
MOMC0_935g	MOMC0_935	570		gi|449521477|ref|XP_004167756.1|_PREDICTED:_GTPase_obg-like_[Cucumis_sativus]	0	818	13	503		sp|Q851Q6|OBGC2_ORYSJ	0
MOMC0_936g	MOMC0_936	197		gi|449521479|ref|XP_004167757.1|_PREDICTED:_dehydration-responsive_element-binding_protein_2D-like_[Cucumis_sativus]	2e-71	222	12	184		sp|Q9LQZ2|DRE2D_ARATH	2.26e-54
MOMC0_937g	MOMC0_937	419		gi|449532196|ref|XP_004173068.1|_PREDICTED:_auxin-induced_protein_5NG4-like_[Cucumis_sativus]	0	567	1	391		sp|Q94AP3|WAT1_ARATH	0
MOMC0_938g	MOMC0_938	295		gi|449438526|ref|XP_004137039.1|_PREDICTED:_uncharacterized_protein_LOC101220654_[Cucumis_sativus]	7e-120	354	1	317		sp|Q9XGX0|SHI_ARATH	8.54e-67
MOMC0_939g	MOMC0_939	201		gi|449477045|ref|XP_004154912.1|_PREDICTED:_S-type_anion_channel_SLAH1-like_[Cucumis_sativus]	4e-10	62.4	4	88		sp|Q5E930|SLAH1_ARATH	0.000292
MOMC0_940g	MOMC0_940	82		gi|449477045|ref|XP_004154912.1|_PREDICTED:_S-type_anion_channel_SLAH1-like_[Cucumis_sativus]	5e-32	120	296	371		sp|A8MRV9|SLAH4_ARATH	4.79e-14
MOMC0_941g	MOMC0_941	230		gi|449476867|ref|XP_004154859.1|_PREDICTED:_floral_homeotic_protein_DEFICIENS-like_[Cucumis_sativus]	7e-141	403	33	276		sp|P23706|DEFA_ANTMA	6.5e-116
MOMC0_942g	MOMC0_942	989		gi|449479124|ref|XP_004155512.1|_PREDICTED:_uncharacterized_LOC101220419_[Cucumis_sativus]	0	1347	1	840		sp|Q99L90|MCRS1_MOUSE	1.24e-14
MOMC0_943g	MOMC0_943	287		gi|225458101|ref|XP_002280716.1|_PREDICTED:_probable_salt_tolerance-like_protein_At1g75540_[Vitis_vinifera]	1e-82	258	1	297		sp|Q9LQZ7|BBX21_ARATH	2.31e-65
MOMC0_944g	MOMC0_944	618		gi|449512941|ref|XP_004164184.1|_PREDICTED:_protein_LTV1_homolog_[Cucumis_sativus]	0	785	12	540		sp|Q4V838|LTV1_XENLA	7.47e-11
MOMC0_945g	MOMC0_945	85		gi|255538830|ref|XP_002510480.1|_conserved_hypothetical_protein_[Ricinus_communis]	1e-06	47	9	87		no hit	-
MOMC0_946g	MOMC0_946	798		gi|449511777|ref|XP_004164050.1|_PREDICTED:_uncharacterized_TPR_repeat-containing_protein_At1g05150-like_[Cucumis_sativus]	0	1543	1	798		sp|O23052|Y1515_ARATH	0
MOMC0_947g	MOMC0_947	418		gi|449511779|ref|XP_004164051.1|_PREDICTED:_guanine_nucleotide-binding_protein_subunit_beta-like_protein_1_homolog_[Cucumis_sativus]	0	545	78	380		sp|F1DLK1|DSE1_NICBE	9.06e-132
MOMC0_948g	MOMC0_948	84		gi|449519587|ref|XP_004166816.1|_PREDICTED:_galactose_oxidase-like_[Cucumis_sativus]	8e-40	142	454	537		sp|Q9FYG4|GLOX1_ARATH	4.37e-16
MOMC0_949g	MOMC0_949	562		gi|449527693|ref|XP_004170844.1|_PREDICTED:_galactose_oxidase-like_[Cucumis_sativus]	0	895	8	544		sp|Q9FYG4|GLOX1_ARATH	1.83e-158
MOMC0_950g	MOMC0_950	523		gi|449460213|ref|XP_004147840.1|_PREDICTED:_protein_RCC2_homolog_[Cucumis_sativus]	0	783	1	542		sp|Q52KW8|RCC2_XENLA	1.42e-59
MOMC0_951g	MOMC0_951	817		gi|449460269|ref|XP_004147868.1|_PREDICTED:_protein_IQ-DOMAIN_32-like_[Cucumis_sativus]	0	1118	1	783		sp|Q9FXI5|IQD32_ARATH	2.21e-79
MOMC0_952g	MOMC0_952	127		gi|449476878|ref|XP_004154862.1|_PREDICTED:_uncharacterized_LOC101217531_[Cucumis_sativus]	5e-80	239	1	127		no hit	-
MOMC0_953g	MOMC0_953	513		gi|449476874|ref|XP_004154861.1|_PREDICTED:_uncharacterized_LOC101217301_[Cucumis_sativus]	0	895	1	539		sp|Q6P9B6|TLDC1_HUMAN	0.000157
MOMC0_954g	MOMC0_954	53		gi|568839303|ref|XP_006473626.1|_PREDICTED:_uncharacterized_protein_LOC102619089_isoform_X5_[Citrus_sinensis]	1e-26	97.8	1	53		no hit	-
MOMC0_955g	MOMC0_955	1012		gi|449476870|ref|XP_004154860.1|_PREDICTED:_auxin_response_factor_5-like_[Cucumis_sativus]	0	1731	1	947		sp|P93024|ARFE_ARATH	0
MOMC0_956g	MOMC0_956	232		gi|449476884|ref|XP_004154864.1|_PREDICTED:_DNA-directed_RNA_polymerase_I_subunit_rpa43-like_[Cucumis_sativus]	5e-146	414	1	231		sp|Q55FA4|RPA43_DICDI	1.15e-09
MOMC0_957g	MOMC0_957	217		gi|449519840|ref|XP_004166942.1|_PREDICTED:_auxin-induced_protein_6B-like_[Cucumis_sativus]	7e-101	296	1	149		sp|P33083|AX6B_SOYBN	9.41e-17
MOMC0_958g	MOMC0_958	87		no hit	-	-	-	-		no hit	-
MOMC0_959g	MOMC0_959	1100		gi|449523688|ref|XP_004168855.1|_PREDICTED:_LOW_QUALITY_PROTEIN:_filament-like_plant_protein_4-like_[Cucumis_sativus]	0	1943	4	1081		sp|Q0WSY2|FPP4_ARATH	0
MOMC0_960g	MOMC0_960	231		gi|449505774|ref|XP_004162565.1|_PREDICTED:_auxin-induced_protein_15A-like_[Cucumis_sativus]	7e-45	152	1	104		sp|P33081|AX15A_SOYBN	4.94e-21
MOMC0_961g	MOMC0_961	481		gi|449437220|ref|XP_004136390.1|_PREDICTED:_ATP_sulfurylase_2-like_[Cucumis_sativus]	0	873	1	483		sp|Q43870|APS2_ARATH	0
MOMC0_962g	MOMC0_962	238		gi|224065919|ref|XP_002301983.1|_hypothetical_protein_POPTR_0002s02560g_[Populus_trichocarpa]	6e-110	322	10	193		sp|Q8L8B8|LOG3_ARATH	1.54e-98
MOMC0_963g	MOMC0_963	523		gi|449505733|ref|XP_004162553.1|_PREDICTED:_endoglucanase_2-like_[Cucumis_sativus]	0	943	1	522		sp|Q9FXI9|GUN2_ARATH	0
MOMC0_964g	MOMC0_964	224		gi|449505746|ref|XP_004162556.1|_PREDICTED:_protein_disulfide-isomerase_LQY1-like_[Cucumis_sativus]	2e-98	291	1	154		sp|K4BVL1|SPA_SOLLC	1.73e-78
MOMC0_965g	MOMC0_965	314		gi|449505740|ref|XP_004162555.1|_PREDICTED:_HVA22-like_protein_i-like_isoform_2_[Cucumis_sativus]	1e-167	477	1	324		sp|Q8LE10|HA22I_ARATH	1.4e-108
MOMC0_966g	MOMC0_966	395		gi|449505748|ref|XP_004162557.1|_PREDICTED:_LOW_QUALITY_PROTEIN:_uncharacterized_protein_LOC101231096_[Cucumis_sativus]	0	629	1	424		no hit	-
MOMC0_967g	MOMC0_967	102		gi|590594221|ref|XP_007017791.1|_Uncharacterized_protein_TCM_034216_[Theobroma_cacao]	1e-20	86.7	46	152		no hit	-
MOMC0_968g	MOMC0_968	191		gi|449505778|ref|XP_004162566.1|_PREDICTED:_WEB_family_protein_At1g75720-like_[Cucumis_sativus]	5e-97	287	1	199		sp|F4I0N3|Y1572_ARATH	2.47e-26
MOMC0_969g	MOMC0_969	504		gi|449505750|ref|XP_004162558.1|_PREDICTED:_hexokinase-2,_chloroplastic-like_[Cucumis_sativus]	0	856	1	488		sp|Q6Q8A5|HXK2_TOBAC	0
MOMC0_970g	MOMC0_970	108		gi|449505752|ref|XP_004162559.1|_PREDICTED:_AP-2_complex_subunit_sigma-like_[Cucumis_sativus]	2e-60	188	2	142		sp|Q84WL9|AP2S_ARATH	1.04e-59
MOMC0_971g	MOMC0_971	100		gi|449437208|ref|XP_004136384.1|_PREDICTED:_gibberellin-regulated_protein_1-like_[Cucumis_sativus]	9e-58	180	1	100		sp|Q93X17|SNAK2_SOLTU	7.6e-29
MOMC0_972g	MOMC0_972	103		gi|449505754|ref|XP_004162560.1|_PREDICTED:_snakin-2-like_[Cucumis_sativus]	7e-40	134	3	102		sp|Q93X17|SNAK2_SOLTU	9.55e-28
MOMC0_973g	MOMC0_973	293		gi|449505760|ref|XP_004162562.1|_PREDICTED:_ER_lumen_protein_retaining_receptor-like_[Cucumis_sativus]	0	520	1	258		sp|P48583|ERD2_CAEEL	1.07e-30
MOMC0_974g	MOMC0_974	331		gi|449505782|ref|XP_004162567.1|_PREDICTED:_uncharacterized_LOC101222062_[Cucumis_sativus]	1e-165	474	1	365		no hit	-
MOMC0_975g	MOMC0_975	119		no hit	-	-	-	-		no hit	-
MOMC0_976g	MOMC0_976	320		gi|449505764|ref|XP_004162563.1|_PREDICTED:_uncharacterized_LOC101214860_[Cucumis_sativus]	3e-97	296	1	270		no hit	-
MOMC0_977g	MOMC0_977	287		no hit	-	-	-	-		no hit	-
MOMC0_978g	MOMC0_978	86		gi|449505768|ref|XP_004162564.1|_PREDICTED:_BRCA1-A_complex_subunit_BRE-like_[Cucumis_sativus]	2e-39	140	305	379		sp|Q568D5|BRE_DANRE	6.78e-07
MOMC0_979g	MOMC0_979	316		gi|449505768|ref|XP_004162564.1|_PREDICTED:_BRCA1-A_complex_subunit_BRE-like_[Cucumis_sativus]	1e-174	497	1	304		sp|Q6GPL9|BRE_XENLA	4.76e-16
MOMC0_980g	MOMC0_980	1486		gi|449437420|ref|XP_004136490.1|_PREDICTED:_putative_E3_ubiquitin-protein_ligase_LIN-1-like_[Cucumis_sativus]	0	2482	1	1485		sp|C6L7U1|LIN1_LOTJA	0
MOMC0_981g	MOMC0_981	370		gi|449511223|ref|XP_004163897.1|_PREDICTED:_uncharacterized_protein_LOC101228495_[Cucumis_sativus]	2e-123	365	1	269		sp|B4EX40|Y3641_PROMH	0.000389
MOMC0_982g	MOMC0_982	1038		gi|449437418|ref|XP_004136489.1|_PREDICTED:_uncharacterized_protein_LOC101221601_[Cucumis_sativus]	0	1714	1	1030		no hit	-
MOMC0_983g	MOMC0_983	1048		gi|449511245|ref|XP_004163903.1|_PREDICTED:_receptor_protein_kinase_CLAVATA1-like_[Cucumis_sativus]	0	1677	1	973		sp|Q9SYQ8|CLV1_ARATH	0
MOMC0_984g	MOMC0_984	196		gi|224065789|ref|XP_002301962.1|_hypothetical_protein_POPTR_0002s02120g_[Populus_trichocarpa]	5e-15	75.1	51	253		no hit	-
MOMC0_985g	MOMC0_985	1289		gi|449515526|ref|XP_004164800.1|_PREDICTED:_LOW_QUALITY_PROTEIN:_ABC_transporter_B_family_member_13-like_[Cucumis_sativus]	0	2217	1	1247		sp|Q9C7F8|AB13B_ARATH	0
MOMC0_986g	MOMC0_986	805		gi|449515522|ref|XP_004164798.1|_PREDICTED:_vacuolar_protein_sorting-associated_protein_35B-like_[Cucumis_sativus]	0	1421	25	803		sp|F4I0P8|VP35B_ARATH	0
MOMC0_987g	MOMC0_987	597		gi|449515524|ref|XP_004164799.1|_PREDICTED:_uncharacterized_LOC101213650_[Cucumis_sativus]	0	951	1	591		sp|Q9ASS2|FREE1_ARATH	0
MOMC0_988g	MOMC0_988	765		gi|449437188|ref|XP_004136374.1|_PREDICTED:_subtilisin-like_protease-like_[Cucumis_sativus]	0	1234	1	771		sp|Q9LNU1|CRSP_ARATH	0
MOMC0_989g	MOMC0_989	130		gi|449505790|ref|XP_004162569.1|_PREDICTED:_uncharacterized_LOC101220887_[Cucumis_sativus]	1e-41	150	424	540		sp|Q94K80|LRP1C_ARATH	2.64e-05
MOMC0_990g	MOMC0_990	423		gi|449505790|ref|XP_004162569.1|_PREDICTED:_uncharacterized_LOC101220887_[Cucumis_sativus]	0	537	1	422		sp|Q94K80|LRP1C_ARATH	1.99e-34
MOMC0_991g	MOMC0_991	320		gi|449528943|ref|XP_004171461.1|_PREDICTED:_probable_cinnamyl_alcohol_dehydrogenase_6-like_[Cucumis_sativus]	0	534	1	294		sp|Q7XWU3|CADH6_ORYSJ	1.89e-155
MOMC0_992g	MOMC0_992	205		gi|449511231|ref|XP_004163899.1|_PREDICTED:_protein_FAM206A-like_[Cucumis_sativus]	1e-113	331	1	222		sp|Q80ZQ9|F206A_MOUSE	4.08e-20
MOMC0_993g	MOMC0_993	272		gi|449511234|ref|XP_004163900.1|_PREDICTED:_ribonuclease_P_protein_subunit_p25-like_protein-like_[Cucumis_sativus]	6e-175	491	1	264		sp|Q99JH1|RP25L_MOUSE	1.7e-16
MOMC0_994g	MOMC0_994	161		gi|449437180|ref|XP_004136370.1|_PREDICTED:_uncharacterized_protein_At5g48480-like_[Cucumis_sativus]	6e-82	246	1	154		sp|Q9LV66|Y5848_ARATH	1.79e-27
MOMC0_995g	MOMC0_995	65		no hit	-	-	-	-		no hit	-
MOMC0_996g	MOMC0_996	409		gi|449519962|ref|XP_004167003.1|_PREDICTED:_probable_nucleoredoxin_2-like_[Cucumis_sativus]	0	723	1	407		sp|Q0JIL1|NRX2_ORYSJ	9.33e-133
MOMC0_997g	MOMC0_997	542		gi|449437176|ref|XP_004136368.1|_PREDICTED:_calcium-dependent_protein_kinase_29-like_[Cucumis_sativus]	0	856	1	530		sp|Q8RWL2|CDPKT_ARATH	0
MOMC0_998g	MOMC0_998	540		gi|449519964|ref|XP_004167004.1|_PREDICTED:_pentatricopeptide_repeat-containing_protein_At1g20300,_mitochondrial-like_[Cucumis_sativus]	0	933	1	534		sp|Q9LN22|PPR54_ARATH	0
MOMC0_999g	MOMC0_999	82		gi|449519958|ref|XP_004167001.1|_PREDICTED:_uncharacterized_protein_LOC101225559_[Cucumis_sativus]	2e-39	132	1	81		sp|Q5RES3|LYRM2_PONAB	6.44e-07
MOMC0_1000g	MOMC0_1000	213		gi|449523195|ref|XP_004168609.1|_PREDICTED:_uncharacterized_protein_At1g76070-like_[Cucumis_sativus]	3e-81	248	1	204		sp|Q9SGS5|Y1607_ARATH	3.58e-24
MOMC0_1001g	MOMC0_1001	74		gi|449523193|ref|XP_004168608.1|_PREDICTED:_24-methylenesterol_C-methyltransferase_2-like_[Cucumis_sativus]	1e-20	87.4	1	55		sp|Q39227|SMT2_ARATH	9.75e-14
MOMC0_1002g	MOMC0_1002	139		no hit	-	-	-	-		no hit	-
MOMC0_1003g	MOMC0_1003	583		gi|586648359|ref|XP_006828865.1|_hypothetical_protein_AMTR_s00001p00169860_[Amborella_trichopoda]	0	715	1	557		sp|Q8RWL6|STY17_ARATH	0
MOMC0_1004g	MOMC0_1004	104		no hit	-	-	-	-		no hit	-
MOMC0_1005g	MOMC0_1005	287		no hit	-	-	-	-		no hit	-
MOMC0_1006g	MOMC0_1006	80		no hit	-	-	-	-		no hit	-
MOMC0_1007g	MOMC0_1007	731		gi|470113433|ref|XP_004292928.1|_PREDICTED:_mechanosensitive_ion_channel_protein_8-like_[Fragaria_vesca_subsp._vesca]	0	776	586	1276		sp|F4IME2|MSL8_ARATH	0
MOMC0_1008g	MOMC0_1008	230		gi|449455569|ref|XP_004145525.1|_PREDICTED:_U11/U12_small_nuclear_ribonucleoprotein_25_kDa_protein-like_[Cucumis_sativus]	8e-87	262	1	153		sp|Q84WS8|U1125_ARATH	9.14e-55
MOMC0_1009g	MOMC0_1009	376		gi|449519744|ref|XP_004166894.1|_PREDICTED:_high_mobility_group_B_protein_9-like_[Cucumis_sativus]	0	593	1	324		sp|Q9SGS2|HMGB9_ARATH	1.7e-135
MOMC0_1010g	MOMC0_1010	330		gi|449485151|ref|XP_004157083.1|_PREDICTED:_F-box_protein_SKIP23-like_[Cucumis_sativus]	7e-100	307	1	392		sp|Q3EBZ2|SKI23_ARATH	3.79e-13
MOMC0_1011g	MOMC0_1011	60		no hit	-	-	-	-		no hit	-
MOMC0_1012g	MOMC0_1012	393		gi|449485151|ref|XP_004157083.1|_PREDICTED:_F-box_protein_SKIP23-like_[Cucumis_sativus]	0	619	2	392		sp|Q3EBZ2|SKI23_ARATH	8.84e-34
MOMC0_1013g	MOMC0_1013	516		gi|449455575|ref|XP_004145528.1|_PREDICTED:_tRNA_pseudouridine_synthase_A,_mitochondrial-like_[Cucumis_sativus]	0	951	2	518		sp|Q6CC39|PUS1_YARLI	1.68e-59
MOMC0_1014g	MOMC0_1014	389		gi|449455573|ref|XP_004145527.1|_PREDICTED:_probable_alpha-amylase_2-like_[Cucumis_sativus]	3e-121	365	99	321		sp|Q8LFG1|AMY2_ARATH	6.2e-115
MOMC0_1015g	MOMC0_1015	43		no hit	-	-	-	-		no hit	-
MOMC0_1016g	MOMC0_1016	798		gi|449455579|ref|XP_004145530.1|_PREDICTED:_prolyl_endopeptidase-like_[Cucumis_sativus]	0	1361	1	731		sp|P48147|PPCE_HUMAN	0
MOMC0_1017g	MOMC0_1017	1055		gi|449446604|ref|XP_004141061.1|_PREDICTED:_T-complex_protein_1_subunit_beta-like_[Cucumis_sativus]	0	1030	1	527		sp|Q940P8|TCPB_ARATH	0
MOMC0_1018g	MOMC0_1018	412		gi|449485141|ref|XP_004157080.1|_PREDICTED:_L-ascorbate_oxidase_homolog_[Cucumis_sativus]	0	685	174	541		sp|Q00624|ASOL_BRANA	3.82e-123
MOMC0_1019g	MOMC0_1019	361		gi|449485145|ref|XP_004157081.1|_PREDICTED:_uncharacterized_protein_LOC101232386_[Cucumis_sativus]	2e-59	194	1	108		no hit	-
MOMC0_1020g	MOMC0_1020	923		gi|470110072|ref|XP_004291311.1|_PREDICTED:_uncharacterized_protein_LOC101292367_[Fragaria_vesca_subsp._vesca]	0	823	5	930		sp|A7X5R6|BAG6_ORNAN	8.54e-16
MOMC0_1021g	MOMC0_1021	109		no hit	-	-	-	-		no hit	-
MOMC0_1022g	MOMC0_1022	126		gi|449485129|ref|XP_004157077.1|_PREDICTED:_4-coumarate--CoA_ligase-like_5-like_[Cucumis_sativus]	7e-57	191	406	499		sp|Q84P21|4CLL5_ARATH	4.5e-54
MOMC0_1023g	MOMC0_1023	620		gi|449512665|ref|XP_004164110.1|_PREDICTED:_probable_acyl-activating_enzyme_1,_peroxisomal-like_[Cucumis_sativus]	0	956	1	555		sp|F4HUK6|AAE1_ARATH	0
MOMC0_1024g	MOMC0_1024	711		gi|449485125|ref|XP_004157076.1|_PREDICTED:_ATP-dependent_zinc_metalloprotease_FTSH,_chloroplastic-like_[Cucumis_sativus]	0	1295	1	715		sp|O82150|FTSH_TOBAC	0
MOMC0_1025g	MOMC0_1025	503		gi|449455712|ref|XP_004145595.1|_PREDICTED:_probable_serine/threonine-protein_kinase_At4g35230-like_[Cucumis_sativus]	0	938	1	506		sp|Q944A7|Y4523_ARATH	0
MOMC0_1026g	MOMC0_1026	104		no hit	-	-	-	-		no hit	-
MOMC0_1027g	MOMC0_1027	99		gi|225459854|ref|XP_002285929.1|_PREDICTED:_uncharacterized_protein_LOC100267694_[Vitis_vinifera]	7e-30	108	1	90		no hit	-
MOMC0_1028g	MOMC0_1028	318		gi|449485275|ref|XP_004157120.1|_PREDICTED:_uncharacterized_protein_LOC101225904_[Cucumis_sativus]	7e-177	504	115	426		no hit	-
MOMC0_1029g	MOMC0_1029	534		gi|449455589|ref|XP_004145535.1|_PREDICTED:_DUF246_domain-containing_protein_At1g04910-like_[Cucumis_sativus]	0	964	1	574		sp|Q8W486|Y1491_ARATH	2.05e-69
MOMC0_1030g	MOMC0_1030	848		gi|449443982|ref|XP_004139754.1|_PREDICTED:_pentatricopeptide_repeat-containing_protein_At1g76280-like_[Cucumis_sativus]	0	1226	40	828		sp|Q9SGQ6|PP126_ARATH	0
MOMC0_1031g	MOMC0_1031	555		gi|449512665|ref|XP_004164110.1|_PREDICTED:_probable_acyl-activating_enzyme_1,_peroxisomal-like_[Cucumis_sativus]	0	1020	1	555		sp|F4HUK6|AAE1_ARATH	0
MOMC0_1032g	MOMC0_1032	555		gi|449512665|ref|XP_004164110.1|_PREDICTED:_probable_acyl-activating_enzyme_1,_peroxisomal-like_[Cucumis_sativus]	0	979	1	550		sp|F4HUK6|AAE1_ARATH	0
MOMC0_1033g	MOMC0_1033	249		gi|449512678|ref|XP_004164113.1|_PREDICTED:_dolichol-phosphate_mannosyltransferase-like_[Cucumis_sativus]	2e-165	465	1	242		sp|O60762|DPM1_HUMAN	8.69e-110
MOMC0_1034g	MOMC0_1034	435		gi|449455599|ref|XP_004145540.1|_PREDICTED:_cyclin-B2-4-like_[Cucumis_sativus]	0	728	1	437		sp|Q9SFW6|CCB24_ARATH	0
MOMC0_1035g	MOMC0_1035	537		gi|449485121|ref|XP_004157075.1|_PREDICTED:_catalase_isozyme_1-like_[Cucumis_sativus]	0	952	7	490		sp|P48350|CATA1_CUCPE	0
MOMC0_1036g	MOMC0_1036	91		no hit	-	-	-	-		no hit	-
MOMC0_1037g	MOMC0_1037	935		gi|449455720|ref|XP_004145599.1|_PREDICTED:_protein_NLP5-like_[Cucumis_sativus]	0	1586	11	941		sp|Q7X9B9|NLP2_ARATH	0
MOMC0_1038g	MOMC0_1038	1328		gi|449485264|ref|XP_004157117.1|_PREDICTED:_niemann-Pick_C1_protein-like_[Cucumis_sativus]	0	2206	27	1295		sp|P56941|NPC1_PIG	0
MOMC0_1039g	MOMC0_1039	95		no hit	-	-	-	-		no hit	-
MOMC0_1040g	MOMC0_1040	383		gi|449455605|ref|XP_004145543.1|_PREDICTED:_serine/threonine-protein_kinase_PBS1-like_[Cucumis_sativus]	0	703	1	388		sp|Q0WRY5|CDL1_ARATH	3.02e-159
MOMC0_1041g	MOMC0_1041	640		gi|449485260|ref|XP_004157116.1|_PREDICTED:_uncharacterized_protein_LOC101224986_[Cucumis_sativus]	0	787	1	693		sp|Q9ULD4|BRPF3_HUMAN	1.75e-06
MOMC0_1042g	MOMC0_1042	149		gi|449511988|ref|XP_004164109.1|_PREDICTED:_HMG1/2-like_protein-like_isoform_2_[Cucumis_sativus]	1e-65	203	1	131		sp|P26585|HMGL_SOYBN	3.83e-54
MOMC0_1043g	MOMC0_1043	379		gi|590595484|ref|XP_007018069.1|_12-oxophytodienoate_reductase_2_isoform_1_[Theobroma_cacao]	0	600	5	369		sp|Q8GYB8|OPR2_ARATH	0
MOMC0_1044g	MOMC0_1044	274		gi|449519581|ref|XP_004166813.1|_PREDICTED:_WUSCHEL-related_homeobox_13-like_[Cucumis_sativus]	4e-178	499	17	269		sp|Q5QMM3|WOX8_ORYSJ	4.53e-78
MOMC0_1045g	MOMC0_1045	1289		gi|449519583|ref|XP_004166814.1|_PREDICTED:_Fanconi_anemia_group_J_protein_homolog_[Cucumis_sativus]	0	1795	1	1239		sp|Q3YK19|FANCJ_CHICK	3.17e-94
MOMC0_1046g	MOMC0_1046	610		gi|449455613|ref|XP_004145547.1|_PREDICTED:_putative_pentatricopeptide_repeat-containing_protein_At5g43820-like_[Cucumis_sativus]	0	904	1	536		sp|P0C8R0|PP416_ARATH	0
MOMC0_1047g	MOMC0_1047	1192		gi|449485088|ref|XP_004157066.1|_PREDICTED:_LOW_QUALITY_PROTEIN:_uncharacterized_LOC101204624_[Cucumis_sativus]	0	932	1	580		sp|Q9HGL2|YHLA_SCHPO	3.23e-14
MOMC0_1048g	MOMC0_1048	171		gi|449485105|ref|XP_004157071.1|_PREDICTED:_uncharacterized_LOC101206061_[Cucumis_sativus]	4e-50	168	35	153		no hit	-
MOMC0_1049g	MOMC0_1049	141		gi|449485101|ref|XP_004157070.1|_PREDICTED:_protein_canopy_homolog_1-like_[Cucumis_sativus]	7e-74	226	52	184		no hit	-
MOMC0_1050g	MOMC0_1050	394		gi|449485097|ref|XP_004157069.1|_PREDICTED:_probable_protein_phosphatase_2C_27-like_[Cucumis_sativus]	0	758	1	386		sp|P93006|P2C27_ARATH	0
MOMC0_1051g	MOMC0_1051	381		gi|568866317|ref|XP_006486503.1|_PREDICTED:_uncharacterized_protein_LOC102607673_[Citrus_sinensis]	1e-24	111	1683	1844		no hit	-
MOMC0_1052g	MOMC0_1052	940		gi|449485091|ref|XP_004157067.1|_PREDICTED:_glutamate_receptor_3.3-like_[Cucumis_sativus]	0	1662	1	914		sp|Q9C8E7|GLR33_ARATH	0
MOMC0_1053g	MOMC0_1053	451		gi|449485095|ref|XP_004157068.1|_PREDICTED:_glyceraldehyde-3-phosphate_dehydrogenase_B,_chloroplastic-like_[Cucumis_sativus]	0	867	1	451		sp|P25857|G3PB_ARATH	0
MOMC0_1054g	MOMC0_1054	131		gi|590595616|ref|XP_007018106.1|_Localized_to_the_inner_membrane_of_the_chloroplast_[Theobroma_cacao]	6e-53	171	24	170		no hit	-
MOMC0_1055g	MOMC0_1055	227		gi|449530267|ref|XP_004172117.1|_PREDICTED:_peptidyl-prolyl_cis-trans_isomerase_FKBP18,_chloroplastic-like_[Cucumis_sativus]	6e-135	386	1	227		sp|Q9LM71|FKB18_ARATH	7.7e-95
MOMC0_1056g	MOMC0_1056	426		gi|449485086|ref|XP_004157065.1|_PREDICTED:_uncharacterized_protein_LOC101232095_[Cucumis_sativus]	0	522	1	305		sp|Q8GWA7|MCD1_ARATH	2.63e-110
MOMC0_1057g	MOMC0_1057	876		gi|449485257|ref|XP_004157115.1|_PREDICTED:_uncharacterized_protein_LOC101224765_[Cucumis_sativus]	0	1471	1	866		sp|Q9C8E6|PMI1_ARATH	0
MOMC0_1058g	MOMC0_1058	101		gi|255584906|ref|XP_002533168.1|_conserved_hypothetical_protein_[Ricinus_communis]	9e-23	90.5	2	93		no hit	-
MOMC0_1059g	MOMC0_1059	48		gi|567885737|ref|XP_006435427.1|_hypothetical_protein_CICLE_v10003083mg_[Citrus_clementina]	1e-13	63.5	1	48		no hit	-
MOMC0_1060g	MOMC0_1060	409		gi|449485253|ref|XP_004157114.1|_PREDICTED:_uncharacterized_protein_LOC101224537_[Cucumis_sativus]	0	542	1	417		sp|Q9S851|NAC31_ARATH	5.24e-107
MOMC0_1061g	MOMC0_1061	173		no hit	-	-	-	-		no hit	-
MOMC0_1062g	MOMC0_1062	348		gi|449522968|ref|XP_004168497.1|_PREDICTED:_xylem_cysteine_proteinase_1-like_[Cucumis_sativus]	0	662	1	348		sp|O65493|XCP1_ARATH	0
MOMC0_1063g	MOMC0_1063	245		gi|449522964|ref|XP_004168495.1|_PREDICTED:_uncharacterized_LOC101218788_[Cucumis_sativus]	2e-45	154	1	91		sp|Q9C9A3|HIP20_ARATH	1.99e-08
MOMC0_1064g	MOMC0_1064	485		gi|449522962|ref|XP_004168494.1|_PREDICTED:_short-chain_dehydrogenase/reductase_family_42E_member_1-like_[Cucumis_sativus]	0	862	1	478		sp|Q4R7R1|D42E1_MACFA	6.02e-86
MOMC0_1065g	MOMC0_1065	206		gi|449522960|ref|XP_004168493.1|_PREDICTED:_uncharacterized_LOC101207513_[Cucumis_sativus]	3e-113	335	160	351		sp|O22812|AHL10_ARATH	1.49e-76
MOMC0_1066g	MOMC0_1066	299		gi|449531219|ref|XP_004172585.1|_PREDICTED:_cyclin-dependent_kinase_B2-2-like_[Cucumis_sativus]	0	562	1	312		sp|Q8LG64|CKB22_ARATH	6.14e-176
MOMC0_1067g	MOMC0_1067	417		gi|449455645|ref|XP_004145562.1|_PREDICTED:_uncharacterized_protein_LOC101208244_[Cucumis_sativus]	0	598	3	401		sp|Q9C9K5|PILS3_ARATH	1.12e-166
MOMC0_1068g	MOMC0_1068	1143		gi|449439147|ref|XP_004137349.1|_PREDICTED:_DEAD-box_ATP-dependent_RNA_helicase_42-like_isoform_1_[Cucumis_sativus]	0	1760	1	1118		sp|Q8H0U8|RH42_ARATH	0
MOMC0_1069g	MOMC0_1069	104		gi|255539340|ref|XP_002510735.1|_transcription_factor,_putative_[Ricinus_communis]	1e-31	120	124	205		sp|Q0WNR6|ARID5_ARATH	1.78e-23
MOMC0_1070g	MOMC0_1070	306		gi|255539338|ref|XP_002510734.1|_DNA_binding_protein,_putative_[Ricinus_communis]	2e-78	248	1	281		sp|Q9C9K7|AHL29_ARATH	3.21e-73
MOMC0_1071g	MOMC0_1071	747		gi|449455734|ref|XP_004145606.1|_PREDICTED:_SWI/SNF_complex_subunit_SWI3B-like_[Cucumis_sativus]	0	677	60	493		sp|Q84JG2|SWI3B_ARATH	1.57e-152
MOMC0_1072g	MOMC0_1072	619		gi|449485066|ref|XP_004157061.1|_PREDICTED:_pyrophosphate--fructose_6-phosphate_1-phosphotransferase_subunit_alpha-like_[Cucumis_sativus]	0	1220	1	619		sp|Q41140|PFPA_RICCO	0
MOMC0_1073g	MOMC0_1073	156		no hit	-	-	-	-		no hit	-
MOMC0_1074g	MOMC0_1074	310		gi|449455736|ref|XP_004145607.1|_PREDICTED:_bZIP_transcription_factor_60-like_[Cucumis_sativus]	2e-113	337	3	272		sp|Q9C7S0|BZP60_ARATH	8.59e-16
MOMC0_1075g	MOMC0_1075	325		gi|449500193|ref|XP_004161031.1|_PREDICTED:_uncharacterized_protein_LOC101230271_[Cucumis_sativus]	1e-68	228	23	336		no hit	-
MOMC0_1076g	MOMC0_1076	275		gi|449485076|ref|XP_004157064.1|_PREDICTED:_splicing_factor_U2af_small_subunit_B-like_[Cucumis_sativus]	0	528	1	275		sp|Q9S709|U2AFA_ARATH	3.51e-138
MOMC0_1077g	MOMC0_1077	385		gi|449455653|ref|XP_004145566.1|_PREDICTED:_probable_inactive_serine/threonine-protein_kinase_bub1-like_[Cucumis_sativus]	0	685	1	384		sp|O22806|BUBR1_ARATH	5.51e-155
MOMC0_1078g	MOMC0_1078	125		gi|255539356|ref|XP_002510743.1|_conserved_hypothetical_protein_[Ricinus_communis]	4e-43	145	17	141		sp|Q9C9K2|CP123_ARATH	8.9e-32
MOMC0_1079g	MOMC0_1079	2179		gi|449459768|ref|XP_004147618.1|_PREDICTED:_U5_small_nuclear_ribonucleoprotein_200_kDa_helicase-like_[Cucumis_sativus]	0	4355	1	2174		sp|Q9SYP1|DEXHC_ARATH	0
MOMC0_1080g	MOMC0_1080	369		gi|449455655|ref|XP_004145567.1|_PREDICTED:_chlorophyll_a-b_binding_protein_of_LHCII_type_I,_chloroplastic-like_[Cucumis_sativus]	2e-180	512	1	334		sp|P22686|CB2_CHLMO	1.54e-53
MOMC0_1081g	MOMC0_1081	1513		gi|449455738|ref|XP_004145608.1|_PREDICTED:_uncharacterized_protein_LOC101219495_[Cucumis_sativus]	0	1501	1	1463		sp|O23144|PPI1_ARATH	6.28e-19
MOMC0_1082g	MOMC0_1082	1045		gi|449455740|ref|XP_004145609.1|_PREDICTED:_squamosa_promoter-binding-like_protein_14-like_[Cucumis_sativus]	0	1622	109	1027		sp|Q8RY95|SPL14_ARATH	0
MOMC0_1083g	MOMC0_1083	741		gi|449455742|ref|XP_004145610.1|_PREDICTED:_wall-associated_receptor_kinase_2-like_[Cucumis_sativus]	0	1178	22	729		sp|Q9LMP1|WAK2_ARATH	0
MOMC0_1084g	MOMC0_1084	283		gi|449455744|ref|XP_004145611.1|_PREDICTED:_uncharacterized_protein_LOC101220216_[Cucumis_sativus]	2e-130	380	10	295		sp|Q6P5E8|DGKQ_MOUSE	0.000535
MOMC0_1085g	MOMC0_1085	492		gi|590636240|ref|XP_007028812.1|_Domain_of_Uncharacterized_protein_function_(DUF23)_[Theobroma_cacao]	0	723	1	499		sp|O22807|GALS1_ARATH	0
MOMC0_1086g	MOMC0_1086	204		gi|449485238|ref|XP_004157109.1|_PREDICTED:_uncharacterized_protein_LOC101223391_[Cucumis_sativus]	3e-66	210	34	217		no hit	-
MOMC0_1087g	MOMC0_1087	1195		gi|449485236|ref|XP_004157108.1|_PREDICTED:_tetratricopeptide_repeat_protein_37-like_[Cucumis_sativus]	0	1979	13	1193		sp|F4I3Z5|SKI3_ARATH	0
MOMC0_1088g	MOMC0_1088	397		gi|449455663|ref|XP_004145571.1|_PREDICTED:_uncharacterized_protein_LOC101210375_[Cucumis_sativus]	6e-163	474	175	465		sp|P42251|PPBD_BACSU	2.19e-05
MOMC0_1089g	MOMC0_1089	326		gi|449527651|ref|XP_004170823.1|_PREDICTED:_uncharacterized_protein_LOC101226405,_partial_[Cucumis_sativus]	4e-105	312	1	174		no hit	-
MOMC0_1090g	MOMC0_1090	169		gi|449455659|ref|XP_004145569.1|_PREDICTED:_UPF0047_protein_C4A8.02c-like_isoform_2_[Cucumis_sativus]	5e-82	247	1	140		sp|O14155|YE72_SCHPO	3.39e-27
MOMC0_1091g	MOMC0_1091	71		no hit	-	-	-	-		no hit	-
MOMC0_1092g	MOMC0_1092	256		gi|359486879|ref|XP_002273591.2|_PREDICTED:_uncharacterized_protein_LOC100254784_[Vitis_vinifera]	5e-43	163	1372	1586		sp|P08548|LIN1_NYCCO	0.001
MOMC0_1093g	MOMC0_1093	576		gi|359480670|ref|XP_002271965.2|_PREDICTED:_uncharacterized_protein_LOC100249130_[Vitis_vinifera]	1e-43	173	1186	1495		sp|P11369|LORF2_MOUSE	1.1e-20
MOMC0_1094g	MOMC0_1094	481		gi|449466510|ref|XP_004150969.1|_PREDICTED:_uncharacterized_protein_At1g76660-like_[Cucumis_sativus]	0	808	8	461		sp|Q9SRE5|Y1666_ARATH	5.54e-167
MOMC0_1095g	MOMC0_1095	111		gi|359486879|ref|XP_002273591.2|_PREDICTED:_uncharacterized_protein_LOC100254784_[Vitis_vinifera]	0.0008	42	1584	1629		no hit	-
MOMC0_1096g	MOMC0_1096	111		no hit	-	-	-	-		no hit	-
MOMC0_1097g	MOMC0_1097	80		no hit	-	-	-	-		no hit	-
MOMC0_1098g	MOMC0_1098	26		no hit	-	-	-	-		no hit	-
MOMC0_1099g	MOMC0_1099	239		gi|590609473|ref|XP_007021547.1|_Uncharacterized_protein_TCM_031598_[Theobroma_cacao]	8e-65	220	550	736		no hit	-
MOMC0_1100g	MOMC0_1100	211		gi|449522383|ref|XP_004168206.1|_PREDICTED:_uncharacterized_protein_LOC101227928_[Cucumis_sativus]	0.0004	45.1	590	665		no hit	-
MOMC0_1101g	MOMC0_1101	87		no hit	-	-	-	-		no hit	-
MOMC0_1102g	MOMC0_1102	126		no hit	-	-	-	-		no hit	-
MOMC0_1103g	MOMC0_1103	673		gi|225457725|ref|XP_002274237.1|_PREDICTED:_uncharacterized_protein_LOC100246165_[Vitis_vinifera]	7e-125	395	4	559		no hit	-
MOMC0_1104g	MOMC0_1104	275		gi|449529110|ref|XP_004171544.1|_PREDICTED:_UDP-galactose_transporter_2-like_[Cucumis_sativus]	4e-113	337	163	345		sp|Q9SRE4|UGAL2_ARATH	6.54e-88
MOMC0_1105g	MOMC0_1105	208		gi|571486529|ref|XP_006590383.1|_PREDICTED:_UDP-galactose_transporter_2-like_[Glycine_max]	1e-101	305	1	172		sp|Q9SRE4|UGAL2_ARATH	2.17e-92
MOMC0_1106g	MOMC0_1106	116		no hit	-	-	-	-		no hit	-
MOMC0_1107g	MOMC0_1107	258		gi|449463807|ref|XP_004149623.1|_PREDICTED:_uncharacterized_protein_LOC101211618_[Cucumis_sativus]	5e-13	73.6	616	698		no hit	-
MOMC0_1108g	MOMC0_1108	200		gi|449531321|ref|XP_004172635.1|_PREDICTED:_chaperone_protein_dnaJ_10-like_[Cucumis_sativus]	3e-122	352	1	182		sp|Q8GYX8|DNJ10_ARATH	2.42e-84
MOMC0_1109g	MOMC0_1109	153		gi|449445431|ref|XP_004140476.1|_PREDICTED:_uncharacterized_protein_LOC101221994_[Cucumis_sativus]	1e-32	128	250	406		no hit	-
MOMC0_1110g	MOMC0_1110	292		gi|449529956|ref|XP_004171963.1|_PREDICTED:_protein_VAC14_homolog_[Cucumis_sativus]	2e-10	65.9	511	582		no hit	-
MOMC0_1111g	MOMC0_1111	412		gi|449470320|ref|XP_004152865.1|_PREDICTED:_uncharacterized_protein_LOC101218346_[Cucumis_sativus]	0.001	46.2	373	475		no hit	-
MOMC0_1112g	MOMC0_1112	97		gi|449455750|ref|XP_004145614.1|_PREDICTED:_chaperone_protein_dnaJ_10-like_[Cucumis_sativus]	3e-52	168	49	131		sp|Q8GYX8|DNJ10_ARATH	1.2e-44
MOMC0_1113g	MOMC0_1113	156		gi|449521599|ref|XP_004167817.1|_PREDICTED:_LOW_QUALITY_PROTEIN:_uncharacterized_LOC101228446_[Cucumis_sativus]	4e-08	56.2	200	234		no hit	-
MOMC0_1114g	MOMC0_1114	106		no hit	-	-	-	-		no hit	-
MOMC0_1115g	MOMC0_1115	135		no hit	-	-	-	-		no hit	-
MOMC0_1116g	MOMC0_1116	180		no hit	-	-	-	-		no hit	-
MOMC0_1117g	MOMC0_1117	119		no hit	-	-	-	-		no hit	-
MOMC1_1g	MOMC1_1	155		no hit	-	-	-	-		no hit	-
MOMC1_2g	MOMC1_2	517		gi|449498915|ref|XP_004160670.1|_PREDICTED:_SNF1-related_protein_kinase_catalytic_subunit_alpha_KIN10-like_[Cucumis_sativus]	0	1046	1	515		sp|Q38997|KIN10_ARATH	0
MOMC1_3g	MOMC1_3	549		gi|449454221|ref|XP_004144854.1|_PREDICTED:_probable_26S_proteasome_non-ATPase_regulatory_subunit_3-like_[Cucumis_sativus]	0	832	3	481		sp|P93768|PSMD3_TOBAC	0
MOMC1_4g	MOMC1_4	159		gi|449498912|ref|XP_004160669.1|_PREDICTED:_40S_ribosomal_protein_S13-like_[Cucumis_sativus]	1e-91	271	1	140		sp|P62302|RS13_SOYBN	2.41e-92
MOMC1_5g	MOMC1_5	332		gi|568849603|ref|XP_006478539.1|_PREDICTED:_uncharacterized_protein_LOC102614166_[Citrus_sinensis]	2e-66	231	793	1088		sp|Q8I7P9|POL5_DROME	1.49e-18
MOMC1_6g	MOMC1_6	175		no hit	-	-	-	-		no hit	-
MOMC1_7g	MOMC1_7	75		no hit	-	-	-	-		no hit	-
MOMC1_8g	MOMC1_8	219		gi|449498999|ref|XP_004160692.1|_PREDICTED:_uncharacterized_protein_LOC101227808_[Cucumis_sativus]	1e-99	296	1	225		no hit	-
MOMC1_9g	MOMC1_9	318		gi|449472987|ref|XP_004153751.1|_PREDICTED:_uncharacterized_protein_LOC101211556_[Cucumis_sativus]	1e-122	362	30	310		no hit	-
MOMC1_10g	MOMC1_10	348		no hit	-	-	-	-		no hit	-
MOMC1_11g	MOMC1_11	331		gi|449498906|ref|XP_004160667.1|_PREDICTED:_dihydroflavonol-4-reductase-like_[Cucumis_sativus]	8e-171	486	5	328		sp|Q40316|VESTR_MEDSA	1.85e-125
MOMC1_12g	MOMC1_12	330		gi|449498906|ref|XP_004160667.1|_PREDICTED:_dihydroflavonol-4-reductase-like_[Cucumis_sativus]	1e-171	488	1	328		sp|Q40316|VESTR_MEDSA	1.89e-124
MOMC1_13g	MOMC1_13	62		no hit	-	-	-	-		no hit	-
MOMC1_14g	MOMC1_14	281		gi|449498906|ref|XP_004160667.1|_PREDICTED:_dihydroflavonol-4-reductase-like_[Cucumis_sativus]	4e-137	398	1	282		sp|Q40316|VESTR_MEDSA	9.35e-102
MOMC1_15g	MOMC1_15	284		gi|449524064|ref|XP_004169043.1|_PREDICTED:_putative_ribonuclease_H_protein_At1g65750-like_[Cucumis_sativus]	2e-22	99.8	104	254		sp|Q40316|VESTR_MEDSA	2.38e-08
MOMC1_16g	MOMC1_16	52		no hit	-	-	-	-		no hit	-
MOMC1_17g	MOMC1_17	330		gi|449498906|ref|XP_004160667.1|_PREDICTED:_dihydroflavonol-4-reductase-like_[Cucumis_sativus]	4e-172	489	1	328		sp|Q40316|VESTR_MEDSA	7.91e-122
MOMC1_18g	MOMC1_18	107		no hit	-	-	-	-		no hit	-
MOMC1_19g	MOMC1_19	296		gi|449498906|ref|XP_004160667.1|_PREDICTED:_dihydroflavonol-4-reductase-like_[Cucumis_sativus]	8e-163	464	1	328		sp|Q40316|VESTR_MEDSA	2.4e-121
MOMC1_20g	MOMC1_20	75		no hit	-	-	-	-		no hit	-
MOMC1_21g	MOMC1_21	328		gi|449498906|ref|XP_004160667.1|_PREDICTED:_dihydroflavonol-4-reductase-like_[Cucumis_sativus]	0	582	1	328		sp|Q40316|VESTR_MEDSA	3.79e-143
MOMC1_22g	MOMC1_22	691		gi|449472983|ref|XP_004153750.1|_PREDICTED:_protein_transport_Sec1a-like_[Cucumis_sativus]	0	1210	11	655		sp|Q9C5P7|SEC1A_ARATH	0
MOMC1_23g	MOMC1_23	747		gi|449498886|ref|XP_004160661.1|_PREDICTED:_uncharacterized_LOC101209576_[Cucumis_sativus]	6e-132	407	1	261		sp|F4J9Q6|FKB43_ARATH	6.91e-46
MOMC1_24g	MOMC1_24	230		gi|449472979|ref|XP_004153749.1|_PREDICTED:_uncharacterized_protein_LOC101211056_[Cucumis_sativus]	6e-134	384	1	222		no hit	-
MOMC1_25g	MOMC1_25	159		gi|571541349|ref|XP_006601741.1|_PREDICTED:_uncharacterized_protein_LOC100306239_isoform_X1_[Glycine_max]	1e-16	77	1	93		sp|Q9SZ74|CNIH5_ARATH	4.08e-11
MOMC1_26g	MOMC1_26	114		no hit	-	-	-	-		no hit	-
MOMC1_27g	MOMC1_27	199		gi|449498982|ref|XP_004160688.1|_PREDICTED:_LOB_domain-containing_protein_31-like_[Cucumis_sativus]	2e-100	296	14	199		sp|O81322|LBD31_ARATH	2.52e-66
MOMC1_28g	MOMC1_28	125		gi|449527513|ref|XP_004170755.1|_PREDICTED:_LOB_domain-containing_protein_18-like_[Cucumis_sativus]	1e-46	157	114	240		sp|O81323|LBD30_ARATH	2.43e-20
MOMC1_29g	MOMC1_29	113		no hit	-	-	-	-		no hit	-
MOMC1_30g	MOMC1_30	816		gi|449472371|ref|XP_004153573.1|_PREDICTED:_uncharacterized_protein_LOC101213561,_partial_[Cucumis_sativus]	2e-87	300	1	683		no hit	-
MOMC1_31g	MOMC1_31	212		no hit	-	-	-	-		no hit	-
MOMC1_32g	MOMC1_32	148		gi|449498896|ref|XP_004160664.1|_PREDICTED:_uncharacterized_LOC101205981_isoform_2_[Cucumis_sativus]	2e-54	178	1	150		no hit	-
MOMC1_33g	MOMC1_33	212		gi|449498902|ref|XP_004160666.1|_PREDICTED:_blue_copper_protein-like_[Cucumis_sativus]	1e-108	318	1	213		sp|P80728|MAVI_CUCPE	4.56e-07
MOMC1_34g	MOMC1_34	556		gi|449462772|ref|XP_004149114.1|_PREDICTED:_nucleolar_MIF4G_domain-containing_protein_1-like_[Cucumis_sativus]	0	788	257	688		sp|Q3UFM5|NOM1_MOUSE	3.9e-60
MOMC1_35g	MOMC1_35	247		gi|449462772|ref|XP_004149114.1|_PREDICTED:_nucleolar_MIF4G_domain-containing_protein_1-like_[Cucumis_sativus]	6e-76	249	1	228		sp|O13971|SGD1_SCHPO	0.000141
MOMC1_36g	MOMC1_36	256		gi|449498898|ref|XP_004160665.1|_PREDICTED:_uncharacterized_LOC101205280_[Cucumis_sativus]	2e-133	385	4	256		sp|Q63068|PHAX_RAT	0.005
MOMC1_37g	MOMC1_37	553		gi|449474835|ref|XP_004154298.1|_PREDICTED:_synaptotagmin-5-like_[Cucumis_sativus]	0	838	1	506		sp|A0JJX5|SYT4_ARATH	2.01e-88
MOMC1_38g	MOMC1_38	352		gi|449474838|ref|XP_004154299.1|_PREDICTED:_receptor-like_serine/threonine-protein_kinase_At2g45590-like_[Cucumis_sativus]	1e-174	508	357	652		sp|O64639|Y2559_ARATH	7.37e-105
MOMC1_39g	MOMC1_39	76		gi|449521810|ref|XP_004167922.1|_PREDICTED:_probable_carboxylesterase_9-like_[Cucumis_sativus]	1e-38	136	241	316		sp|O64641|CXE9_ARATH	3.74e-26
MOMC1_40g	MOMC1_40	98		no hit	-	-	-	-		no hit	-
MOMC1_41g	MOMC1_41	427		gi|449521808|ref|XP_004167921.1|_PREDICTED:_uncharacterized_LOC101204551_[Cucumis_sativus]	0	675	355	763		sp|O64642|URT1_ARATH	0
MOMC1_42g	MOMC1_42	62		gi|449454624|ref|XP_004145054.1|_PREDICTED:_MADS-box_protein_SOC1-like_[Cucumis_sativus]	2e-35	124	1	60		sp|O64645|SOC1_ARATH	3.74e-34
MOMC1_43g	MOMC1_43	177		gi|449454624|ref|XP_004145054.1|_PREDICTED:_MADS-box_protein_SOC1-like_[Cucumis_sativus]	6e-41	144	82	178		sp|O64645|SOC1_ARATH	1.82e-30
MOMC1_44g	MOMC1_44	64		no hit	-	-	-	-		no hit	-
MOMC1_45g	MOMC1_45	239		gi|526117776|ref|NP_001268111.1|_MADS-box_protein_3_[Vitis_vinifera]	3e-129	373	1	217		sp|Q6EU39|MADS6_ORYSJ	8.55e-102
MOMC1_46g	MOMC1_46	663		gi|449473828|ref|XP_004153994.1|_PREDICTED:_polygalacturonate_4-alpha-galacturonosyltransferase-like_[Cucumis_sativus]	0	1259	1	679		sp|Q9LE59|GAUT1_ARATH	0
MOMC1_47g	MOMC1_47	72		no hit	-	-	-	-		no hit	-
MOMC1_48g	MOMC1_48	364		gi|449473837|ref|XP_004153997.1|_PREDICTED:_gibberellin_20_oxidase_2-like_[Cucumis_sativus]	0	576	1	362		sp|Q39111|GAOX2_ARATH	7.04e-169
MOMC1_49g	MOMC1_49	636		gi|449530189|ref|XP_004172078.1|_PREDICTED:_phospholipase_D_beta_1-like_[Cucumis_sativus]	0	884	1	605		sp|P93733|PLDB1_ARATH	0
MOMC1_50g	MOMC1_50	463		gi|449473835|ref|XP_004153996.1|_PREDICTED:_phospholipase_D_beta_1-like_[Cucumis_sativus]	0	852	669	1095		sp|P93733|PLDB1_ARATH	0
MOMC1_51g	MOMC1_51	507		gi|449522488|ref|XP_004168258.1|_PREDICTED:_peroxisome_biogenesis_protein_16-like_[Cucumis_sativus]	0	609	20	369		sp|Q8S8S1|PEX16_ARATH	9.41e-135
MOMC1_52g	MOMC1_52	277		gi|586647945|ref|XP_006828691.1|_hypothetical_protein_AMTR_s02760p00000080,_partial_[Amborella_trichopoda]	4e-34	131	112	303		no hit	-
MOMC1_53g	MOMC1_53	356		gi|449472679|ref|XP_004153666.1|_PREDICTED:_ATPase_ASNA1_homolog_[Cucumis_sativus]	0	664	1	355		sp|A8N0V8|GET3_COPC7	6.18e-123
MOMC1_54g	MOMC1_54	102		gi|449520869|ref|XP_004167455.1|_PREDICTED:_glutaredoxin-C11-like_[Cucumis_sativus]	1e-67	205	1	102		sp|Q9LYC6|GRC11_ARATH	1.98e-49
MOMC1_55g	MOMC1_55	103		gi|449498431|ref|XP_004160535.1|_PREDICTED:_monothiol_glutaredoxin-S11-like_[Cucumis_sativus]	2e-63	194	1	103		sp|Q9M9Y9|GRS11_ARATH	5.19e-44
MOMC1_56g	MOMC1_56	878		gi|568864936|ref|XP_006485840.1|_PREDICTED:_uncharacterized_protein_LOC102619424_[Citrus_sinensis]	6e-85	294	291	641		sp|P14381|YTX2_XENLA	6.3e-22
MOMC1_57g	MOMC1_57	82		no hit	-	-	-	-		no hit	-
MOMC1_58g	MOMC1_58	300		no hit	-	-	-	-		no hit	-
MOMC1_59g	MOMC1_59	319		gi|449436806|ref|XP_004136183.1|_PREDICTED:_OTU_domain-containing_protein_6B-like_[Cucumis_sativus]	0	570	1	319		sp|Q7ZV00|OTU6B_DANRE	3.38e-56
MOMC1_60g	MOMC1_60	129		gi|449520875|ref|XP_004167458.1|_PREDICTED:_monothiol_glutaredoxin-S1-like_[Cucumis_sativus]	4e-64	197	1	102		sp|Q9SA68|GRXS1_ARATH	8.45e-41
MOMC1_61g	MOMC1_61	137		gi|449520873|ref|XP_004167457.1|_PREDICTED:_uncharacterized_LOC101214859_[Cucumis_sativus]	3e-44	146	1	79		no hit	-
MOMC1_62g	MOMC1_62	605		gi|449436541|ref|XP_004136051.1|_PREDICTED:_BTB/POZ_domain-containing_protein_At1g03010-like_[Cucumis_sativus]	0	1181	75	675		sp|Q9SA69|Y1301_ARATH	0
MOMC1_63g	MOMC1_63	64		no hit	-	-	-	-		no hit	-
MOMC1_64g	MOMC1_64	390		gi|449498433|ref|XP_004160536.1|_PREDICTED:_peptide_chain_release_factor_1-like_[Cucumis_sativus]	0	654	1	416		sp|Q8RX79|APG3_ARATH	0
MOMC1_65g	MOMC1_65	201		gi|590718444|ref|XP_007050820.1|_Spermatogenesis-associated_protein_20_isoform_3,_partial_[Theobroma_cacao]	3e-40	150	59	153		sp|Q8TB22|SPT20_HUMAN	8.65e-29
MOMC1_66g	MOMC1_66	730		gi|449436537|ref|XP_004136049.1|_PREDICTED:_spermatogenesis-associated_protein_20-like_[Cucumis_sativus]	0	1194	204	855		sp|Q8TB22|SPT20_HUMAN	2.9e-127
MOMC1_67g	MOMC1_67	201		gi|590718447|ref|XP_007050821.1|_Mitochondrial_transcription_termination_factor_family_protein_[Theobroma_cacao]	9e-94	286	204	396		sp|Q9C6A1|MTEFE_ARATH	2.17e-09
MOMC1_68g	MOMC1_68	1000		gi|449498449|ref|XP_004160540.1|_PREDICTED:_peroxisome_biogenesis_protein_6-like_[Cucumis_sativus]	0	1563	1	936		sp|Q8RY16|PEX6_ARATH	0
MOMC1_69g	MOMC1_69	1454		gi|359479822|ref|XP_002269412.2|_PREDICTED:_uncharacterized_protein_LOC100254466_[Vitis_vinifera]	0	815	132	1559		no hit	-
MOMC1_70g	MOMC1_70	275		gi|566159194|ref|XP_002302815.2|_hypothetical_protein_POPTR_0002s21000g_[Populus_trichocarpa]	4e-78	264	1363	1550		no hit	-
MOMC1_71g	MOMC1_71	339		no hit	-	-	-	-		no hit	-
MOMC1_72g	MOMC1_72	79		gi|359489037|ref|XP_002275536.2|_PREDICTED:_uncharacterized_protein_LOC100245550_[Vitis_vinifera]	3e-13	69.7	628	693		sp|P92555|M1250_ARATH	6.54e-07
MOMC1_73g	MOMC1_73	190		gi|526118216|ref|NP_001268217.1|_CBL-interacting_protein_kinase_04_[Vitis_vinifera]	2e-16	81.3	357	439		sp|Q93VD3|CIPKN_ARATH	6.49e-12
MOMC1_74g	MOMC1_74	296		gi|449498531|ref|XP_004160562.1|_PREDICTED:_homeobox_protein_LUMINIDEPENDENS-like_[Cucumis_sativus]	0	555	1	294		sp|Q38796|LUMI_ARATH	1.86e-95
MOMC1_75g	MOMC1_75	225		gi|449524164|ref|XP_004169093.1|_PREDICTED:_homeobox_protein_LUMINIDEPENDENS-like,_partial_[Cucumis_sativus]	4e-67	224	9	143		sp|Q38796|LUMI_ARATH	4.14e-12
MOMC1_76g	MOMC1_76	491		gi|449524164|ref|XP_004169093.1|_PREDICTED:_homeobox_protein_LUMINIDEPENDENS-like,_partial_[Cucumis_sativus]	0	622	145	643		sp|Q38796|LUMI_ARATH	1.36e-45
MOMC1_77g	MOMC1_77	503		gi|449524166|ref|XP_004169094.1|_PREDICTED:_metal_tolerance_protein_C1-like_[Cucumis_sativus]	0	823	1	500		sp|Q8L725|MTPC1_ARATH	0
MOMC1_78g	MOMC1_78	493		gi|449436797|ref|XP_004136179.1|_PREDICTED:_uncharacterized_protein_LOC101205011_[Cucumis_sativus]	7e-180	521	58	485		sp|Q9SCQ6|IDD2_ARATH	3.69e-99
MOMC1_79g	MOMC1_79	136		gi|356536735|ref|XP_003536891.1|_PREDICTED:_nuclear_transcription_factor_Y_subunit_B-5-like_[Glycine_max]	2e-71	218	1	140		sp|O82248|NFYB5_ARATH	1.44e-57
MOMC1_80g	MOMC1_80	79		no hit	-	-	-	-		no hit	-
MOMC1_81g	MOMC1_81	750		gi|449527221|ref|XP_004170611.1|_PREDICTED:_potassium_transporter_5-like_[Cucumis_sativus]	0	1338	1	758		sp|Q9M7K4|POT5_ARATH	0
MOMC1_82g	MOMC1_82	737		gi|449436793|ref|XP_004136177.1|_PREDICTED:_potassium_transporter_5-like_[Cucumis_sativus]	0	1216	1	751		sp|Q9M7K4|POT5_ARATH	0
MOMC1_83g	MOMC1_83	477		gi|449498453|ref|XP_004160541.1|_PREDICTED:_wee1-like_protein_kinase-like_[Cucumis_sativus]	0	780	61	483		sp|Q8L4H0|WEE1_ARATH	0
MOMC1_84g	MOMC1_84	411		gi|449533312|ref|XP_004173620.1|_PREDICTED:_WD_repeat_domain_phosphoinositide-interacting_protein_3-like_[Cucumis_sativus]	0	731	42	420		sp|Q93VB2|AT18A_ARATH	0
MOMC1_85g	MOMC1_85	66		no hit	-	-	-	-		no hit	-
MOMC1_86g	MOMC1_86	159		gi|566159174|ref|XP_006386755.1|_glutathione_S-transferase_family_protein_[Populus_trichocarpa]	1e-50	168	66	213		sp|Q9LZI9|GSTFD_ARATH	9.32e-48
MOMC1_87g	MOMC1_87	98		gi|449498457|ref|XP_004160542.1|_PREDICTED:_glutathione_S-transferase_PARB-like_[Cucumis_sativus]	3e-30	113	1	78		sp|P30109|GSTF1_TOBAC	1.83e-24
MOMC1_88g	MOMC1_88	216		gi|449436523|ref|XP_004136042.1|_PREDICTED:_glutathione_S-transferase-like_[Cucumis_sativus]	4e-122	353	1	214		sp|P30109|GSTF1_TOBAC	4.42e-92
MOMC1_89g	MOMC1_89	139		gi|449498539|ref|XP_004160564.1|_PREDICTED:_pentatricopeptide_repeat-containing_protein_At5g56310-like_[Cucumis_sativus]	1e-63	207	272	429		sp|Q9LZ19|PP364_ARATH	8.85e-29
MOMC1_90g	MOMC1_90	102		gi|449498457|ref|XP_004160542.1|_PREDICTED:_glutathione_S-transferase_PARB-like_[Cucumis_sativus]	3e-16	75.9	120	179		sp|P46423|GSTF_HYOMU	6.22e-10
MOMC1_91g	MOMC1_91	772		gi|449498539|ref|XP_004160564.1|_PREDICTED:_pentatricopeptide_repeat-containing_protein_At5g56310-like_[Cucumis_sativus]	0	762	1	460		sp|Q9FMA1|PP433_ARATH	6.06e-95
MOMC1_92g	MOMC1_92	356		gi|449498480|ref|XP_004160548.1|_PREDICTED:_desiccation-related_protein_PCC13-62-like_[Cucumis_sativus]	1e-112	338	18	313		sp|P22242|DRPE_CRAPL	5.09e-63
MOMC1_93g	MOMC1_93	118		gi|255582168|ref|XP_002531878.1|_RALFL33,_putative_[Ricinus_communis]	3e-42	141	8	116		sp|Q8L9P8|RLF33_ARATH	7.19e-39
MOMC1_94g	MOMC1_94	45		gi|590718692|ref|XP_007050869.1|_Heat_shock_factor_binding_protein_[Theobroma_cacao]	2e-18	76.6	45	89		no hit	-
MOMC1_95g	MOMC1_95	97		no hit	-	-	-	-		no hit	-
MOMC1_96g	MOMC1_96	413		gi|449498476|ref|XP_004160547.1|_PREDICTED:_dol-P-Man:Man(5)GlcNAc(2)-PP-Dol_alpha-1,3-mannosyltransferase-like_[Cucumis_sativus]	0	518	1	334		sp|O82244|ALG3_ARATH	7.3e-146
MOMC1_97g	MOMC1_97	184		gi|449498542|ref|XP_004160565.1|_PREDICTED:_translocator_protein_homolog_[Cucumis_sativus]	2e-77	237	1	190		sp|O82245|TSPO_ARATH	1.19e-40
MOMC1_98g	MOMC1_98	94		gi|115452505|ref|NP_001049853.1|_Os03g0300000,_partial_[Oryza_sativa_Japonica_Group]	4e-35	128	249	325		sp|Q10MQ0|XXT1_ORYSJ	5.14e-35
MOMC1_99g	MOMC1_99	186		gi|449532058|ref|XP_004173001.1|_PREDICTED:_uncharacterized_protein_LOC101225352,_partial_[Cucumis_sativus]	4e-77	236	30	155		no hit	-
MOMC1_100g	MOMC1_100	1471		gi|449436513|ref|XP_004136037.1|_PREDICTED:_uncharacterized_protein_LOC101211144_[Cucumis_sativus]	0	1258	155	860		sp|Q505J9|ATAD1_RAT	1.88e-69
MOMC1_101g	MOMC1_101	131		no hit	-	-	-	-		no hit	-
MOMC1_102g	MOMC1_102	281		gi|359487059|ref|XP_002271061.2|_PREDICTED:_uncharacterized_protein_LOC100252331_[Vitis_vinifera]	1e-46	173	233	488		sp|P14381|YTX2_XENLA	1.02e-16
MOMC1_103g	MOMC1_103	149		gi|449520369|ref|XP_004167206.1|_PREDICTED:_uncharacterized_protein_LOC101232448_[Cucumis_sativus]	2e-08	55.8	29	69		no hit	-
MOMC1_104g	MOMC1_104	276		gi|590718757|ref|XP_007050883.1|_Thiamin_pyrophosphokinase1_isoform_1_[Theobroma_cacao]	3e-137	395	1	255		sp|B9DGU7|TPK1_ARATH	9.33e-129
MOMC1_105g	MOMC1_105	926		gi|449498483|ref|XP_004160549.1|_PREDICTED:_mismatch_repair_endonuclease_PMS2-like_[Cucumis_sativus]	0	1475	1	918		sp|Q941I6|PMS1_ARATH	0
MOMC1_106g	MOMC1_106	208		gi|449498487|ref|XP_004160550.1|_PREDICTED:_uncharacterized_protein_OsI_027940-like_[Cucumis_sativus]	1e-98	292	1	208		sp|P0C8Z0|Y8359_ORYSI	2.47e-64
MOMC1_107g	MOMC1_107	1373		gi|449436505|ref|XP_004136033.1|_PREDICTED:_ABC_transporter_C_family_member_4-like_[Cucumis_sativus]	0	2387	124	1495		sp|Q9LZJ5|AB14C_ARATH	0
MOMC1_108g	MOMC1_108	106		no hit	-	-	-	-		no hit	-
MOMC1_109g	MOMC1_109	1575		gi|449436505|ref|XP_004136033.1|_PREDICTED:_ABC_transporter_C_family_member_4-like_[Cucumis_sativus]	0	2560	1	1467		sp|Q7DM58|AB4C_ARATH	0
MOMC1_110g	MOMC1_110	194		gi|449529941|ref|XP_004171956.1|_PREDICTED:_uncharacterized_LOC101209910_[Cucumis_sativus]	7e-120	345	1	189		sp|Q9Y7Z1|NOP16_SCHPO	2.15e-05
MOMC1_111g	MOMC1_111	328		gi|449436501|ref|XP_004136031.1|_PREDICTED:_E3_ubiquitin-protein_ligase_BAH1-like_[Cucumis_sativus]	0	610	1	330		sp|Q9SRX9|BAH1_ARATH	8.35e-151
MOMC1_112g	MOMC1_112	59		no hit	-	-	-	-		no hit	-
MOMC1_113g	MOMC1_113	162		gi|449532390|ref|XP_004173164.1|_PREDICTED:_universal_stress_protein_MJ0531-like_[Cucumis_sativus]	2e-98	288	1	162		sp|Q8LGG8|USPAL_ARATH	1.18e-10
MOMC1_114g	MOMC1_114	179		gi|359493621|ref|XP_002282909.2|_PREDICTED:_glutamate_receptor_2.7-like_[Vitis_vinifera]	4e-13	72.4	321	475		sp|P92519|M810_ARATH	6.76e-08
MOMC1_115g	MOMC1_115	183		gi|449498493|ref|XP_004160552.1|_PREDICTED:_universal_stress_protein_MJ0531-like_[Cucumis_sativus]	3e-83	251	1	159		sp|Q8LGG8|USPAL_ARATH	1.54e-10
MOMC1_116g	MOMC1_116	165		gi|449498555|ref|XP_004160569.1|_PREDICTED:_universal_stress_protein_YxiE-like_[Cucumis_sativus]	4e-78	237	1	167		sp|Q8LGG8|USPAL_ARATH	1.69e-12
MOMC1_117g	MOMC1_117	464		gi|449498560|ref|XP_004160570.1|_PREDICTED:_APO_protein_3,_mitochondrial-like_[Cucumis_sativus]	0	649	1	402		sp|Q9FH50|APO3_ARATH	1.15e-95
MOMC1_118g	MOMC1_118	421		gi|449498497|ref|XP_004160553.1|_PREDICTED:_pre-mRNA-splicing_factor_SF2-like_[Cucumis_sativus]	1e-177	506	1	260		sp|O22315|SR34_ARATH	1.15e-103
MOMC1_119g	MOMC1_119	193		gi|449498500|ref|XP_004160554.1|_PREDICTED:_21_kDa_protein-like_[Cucumis_sativus]	2e-100	296	1	193		sp|P17407|21KD_DAUCA	5.15e-35
MOMC1_120g	MOMC1_120	248		gi|449498503|ref|XP_004160555.1|_PREDICTED:_outer_envelope_pore_protein_16-4,_chloroplastic-like_[Cucumis_sativus]	2e-12	66.6	1	109		sp|Q9LZH8|OP164_ARATH	0.001
MOMC1_121g	MOMC1_121	175		gi|449498507|ref|XP_004160556.1|_PREDICTED:_60S_ribosomal_protein_L22-2-like_[Cucumis_sativus]	2e-86	257	1	126		sp|Q9M9W1|RL222_ARATH	9.59e-62
MOMC1_122g	MOMC1_122	451		gi|449498514|ref|XP_004160558.1|_PREDICTED:_blue-light_photoreceptor_PHR2-like_isoform_2_[Cucumis_sativus]	0	831	1	449		sp|Q8LB72|PHR2_ARATH	0
MOMC1_123g	MOMC1_123	907		gi|449498517|ref|XP_004160559.1|_PREDICTED:_U3_small_nucleolar_RNA-associated_protein_14_homolog_C-like_[Cucumis_sativus]	0	1289	1	904		sp|P87137|YDM6_SCHPO	5.41e-35
MOMC1_124g	MOMC1_124	664		gi|449517763|ref|XP_004165914.1|_PREDICTED:_poly_[ADP-ribose]_polymerase_2-like_[Cucumis_sativus]	0	894	1	611		sp|Q11207|PARP2_ARATH	0
MOMC1_125g	MOMC1_125	342		gi|449532115|ref|XP_004173029.1|_PREDICTED:_polygalacturonase-like_[Cucumis_sativus]	2e-96	300	263	423		sp|Q05967|PGLR_TOBAC	2.97e-58
MOMC1_126g	MOMC1_126	358		gi|449532115|ref|XP_004173029.1|_PREDICTED:_polygalacturonase-like_[Cucumis_sativus]	6e-97	301	263	423		sp|P24548|PGLR_OENOR	9.36e-58
MOMC1_127g	MOMC1_127	54		no hit	-	-	-	-		no hit	-
MOMC1_128g	MOMC1_128	96		gi|449436481|ref|XP_004136021.1|_PREDICTED:_indole-3-acetic_acid-induced_protein_ARG2-like_[Cucumis_sativus]	5e-46	150	1	104		sp|P32292|ARG2_VIGRR	1.84e-31
MOMC1_129g	MOMC1_129	155		gi|449436479|ref|XP_004136020.1|_PREDICTED:_uncharacterized_protein_LOC101206914_[Cucumis_sativus]	1e-72	222	23	159		sp|Q9M015|Y5161_ARATH	2.83e-09
MOMC1_130g	MOMC1_130	805		gi|449521233|ref|XP_004167634.1|_PREDICTED:_probable_exocyst_complex_component_6-like_[Cucumis_sativus]	0	1577	1	805		sp|F4JHH5|SC15B_ARATH	0
MOMC1_131g	MOMC1_131	172		gi|590719159|ref|XP_007050977.1|_Alpha/beta-Hydrolases_superfamily_protein_[Theobroma_cacao]	2e-72	228	156	316		sp|Q6Q2C2|HYES_PIG	3.02e-08
MOMC1_132g	MOMC1_132	241		gi|449521235|ref|XP_004167635.1|_PREDICTED:_60S_ribosomal_protein_L19-2-like_[Cucumis_sativus]	3e-140	399	1	206		sp|Q9LUQ6|RL192_ARATH	8.83e-124
MOMC1_133g	MOMC1_133	208		gi|351723147|ref|NP_001235477.1|_uncharacterized_protein_LOC100527907_precursor_[Glycine_max]	2e-50	169	1	204		sp|Q9FZ35|PRP1_ARATH	1.2e-15
MOMC1_134g	MOMC1_134	169		gi|255564250|ref|XP_002523122.1|_structural_constituent_of_cell_wall,_putative_[Ricinus_communis]	1e-50	167	17	168		sp|Q9LZJ7|PRP3_ARATH	4.36e-16
MOMC1_135g	MOMC1_135	316		gi|449436771|ref|XP_004136166.1|_PREDICTED:_uncharacterized_protein_LOC101222143_[Cucumis_sativus]	8e-162	462	1	319		sp|P65058|Y2951_MYCBO	0.008
MOMC1_136g	MOMC1_136	247		gi|449498524|ref|XP_004160561.1|_PREDICTED:_uncharacterized_LOC101206020_isoform_2_[Cucumis_sativus]	8e-107	314	1	189		sp|Q8RWM7|CCB3_ARATH	3.05e-60
MOMC1_137g	MOMC1_137	74		no hit	-	-	-	-		no hit	-
MOMC1_138g	MOMC1_138	144		no hit	-	-	-	-		no hit	-
MOMC1_139g	MOMC1_139	220		gi|590680043|ref|XP_007040752.1|_NBS_resistance-like_protein_[Theobroma_cacao]	6e-09	59.7	323	440		sp|P04927|SANT_PLAFF	3.98e-06
MOMC1_140g	MOMC1_140	246		no hit	-	-	-	-		no hit	-
MOMC1_141g	MOMC1_141	153		no hit	-	-	-	-		no hit	-
MOMC1_142g	MOMC1_142	174		gi|449475482|ref|XP_004154467.1|_PREDICTED:_exopolygalacturonase_clone_GBGE184-like_[Cucumis_sativus]	8e-36	130	1	172		sp|Q6H9K0|PGLR2_PLAAC	5.31e-14
MOMC1_143g	MOMC1_143	295		no hit	-	-	-	-		no hit	-
MOMC1_144g	MOMC1_144	103		no hit	-	-	-	-		no hit	-
MOMC1_145g	MOMC1_145	442		gi|449520239|ref|XP_004167141.1|_PREDICTED:_exopolygalacturonase_clone_GBGE184-like_[Cucumis_sativus]	0	629	1	453		sp|P49062|PGLR1_ARATH	2.92e-110
MOMC1_146g	MOMC1_146	210		no hit	-	-	-	-		no hit	-
MOMC1_147g	MOMC1_147	157		no hit	-	-	-	-		no hit	-
MOMC1_148g	MOMC1_148	321		gi|568884512|ref|XP_006494926.1|_PREDICTED:_uncharacterized_protein_LOC102618417_[Citrus_sinensis]	1e-23	106	204	515		no hit	-
MOMC1_149g	MOMC1_149	598		gi|449520239|ref|XP_004167141.1|_PREDICTED:_exopolygalacturonase_clone_GBGE184-like_[Cucumis_sativus]	0	559	1	411		sp|P49062|PGLR1_ARATH	8.08e-102
MOMC1_150g	MOMC1_150	157		gi|302834988|ref|XP_002949056.1|_hypothetical_protein_VOLCADRAFT_36373,_partial_[Volvox_carteri_f._nagariensis]	5e-08	52.8	2	58		no hit	-
MOMC1_151g	MOMC1_151	290		no hit	-	-	-	-		no hit	-
MOMC1_152g	MOMC1_152	132		gi|449475482|ref|XP_004154467.1|_PREDICTED:_exopolygalacturonase_clone_GBGE184-like_[Cucumis_sativus]	1e-05	46.6	1	78		no hit	-
MOMC1_153g	MOMC1_153	439		gi|449527009|ref|XP_004170505.1|_PREDICTED:_exopolygalacturonase_clone_GBGE184-like_[Cucumis_sativus]	8e-162	470	1	355		sp|P49062|PGLR1_ARATH	1.16e-119
MOMC1_154g	MOMC1_154	489		gi|502147799|ref|XP_004506920.1|_PREDICTED:_uncharacterized_protein_LOC101511368_[Cicer_arietinum]	3e-87	289	249	562		no hit	-
MOMC1_155g	MOMC1_155	867		gi|449463807|ref|XP_004149623.1|_PREDICTED:_uncharacterized_protein_LOC101211618_[Cucumis_sativus]	5e-108	373	546	1052		sp|P10978|POLX_TOBAC	4.41e-58
MOMC1_156g	MOMC1_156	174		gi|255551843|ref|XP_002516967.1|_Exopolygalacturonase_clone_GBGE184_precursor,_putative_[Ricinus_communis]	2e-52	179	271	411		sp|P49062|PGLR1_ARATH	1.6e-38
MOMC1_157g	MOMC1_157	160		no hit	-	-	-	-		no hit	-
MOMC1_158g	MOMC1_158	218		gi|449512903|ref|XP_004164174.1|_PREDICTED:_uncharacterized_LOC101213947_[Cucumis_sativus]	2e-36	140	262	435		no hit	-
MOMC1_159g	MOMC1_159	528		gi|568884284|ref|XP_006494841.1|_PREDICTED:_uncharacterized_protein_LOC102608996_[Citrus_sinensis]	3e-55	207	664	888		sp|P10978|POLX_TOBAC	1.87e-30
MOMC1_160g	MOMC1_160	646		gi|568828159|ref|XP_006468412.1|_PREDICTED:_uncharacterized_protein_LOC102612615_isoform_X2_[Citrus_sinensis]	6e-122	377	73	427		sp|P04146|COPIA_DROME	1.43e-29
MOMC1_161g	MOMC1_161	116		no hit	-	-	-	-		no hit	-
MOMC1_162g	MOMC1_162	316		gi|449527009|ref|XP_004170505.1|_PREDICTED:_exopolygalacturonase_clone_GBGE184-like_[Cucumis_sativus]	2e-49	176	65	195		sp|P49062|PGLR1_ARATH	6.96e-29
MOMC1_163g	MOMC1_163	433		gi|449527009|ref|XP_004170505.1|_PREDICTED:_exopolygalacturonase_clone_GBGE184-like_[Cucumis_sativus]	2e-59	206	65	214		sp|P49062|PGLR1_ARATH	6.67e-38
MOMC1_164g	MOMC1_164	288		gi|449529561|ref|XP_004171768.1|_PREDICTED:_probable_pectinesterase/pectinesterase_inhibitor_40-like_[Cucumis_sativus]	0	548	305	588		sp|P85076|PME_ACTDE	1.36e-165
MOMC1_165g	MOMC1_165	562		gi|449436465|ref|XP_004136013.1|_PREDICTED:_probable_pectinesterase/pectinesterase_inhibitor_7-like_[Cucumis_sativus]	0	936	12	559		sp|Q8RXK7|PME41_ARATH	0
MOMC1_166g	MOMC1_166	670		gi|449436469|ref|XP_004136015.1|_PREDICTED:_ethylene_receptor-like_[Cucumis_sativus]	0	1219	1	637		sp|Q9M7M1|ETR1_PRUPE	0
MOMC1_167g	MOMC1_167	1325		gi|449436765|ref|XP_004136163.1|_PREDICTED:_probable_ATP-dependent_RNA_helicase_DHX37-like_[Cucumis_sativus]	0	2074	1	1327		sp|Q9C813|DEAHD_ARATH	0
MOMC1_168g	MOMC1_168	311		gi|449505342|ref|XP_004162441.1|_PREDICTED:_mitochondrial_substrate_carrier_family_protein_W-like_[Cucumis_sativus]	0	543	1	311		sp|O22261|NDT1_ARATH	2.67e-164
MOMC1_169g	MOMC1_169	615		gi|449505362|ref|XP_004162446.1|_PREDICTED:_uncharacterized_protein_LOC101224559_[Cucumis_sativus]	0	850	69	553		sp|Q9FFJ8|LIMYB_ARATH	4.78e-25
MOMC1_170g	MOMC1_170	101		gi|449505339|ref|XP_004162440.1|_PREDICTED:_protein_DEHYDRATION-INDUCED_19-like_[Cucumis_sativus]	6e-33	120	1	71		sp|Q6NM26|DI196_ARATH	4.45e-15
MOMC1_171g	MOMC1_171	321		gi|449436455|ref|XP_004136008.1|_PREDICTED:_syntaxin-42-like_[Cucumis_sativus]	0	559	1	320		sp|Q9SWH4|SYP42_ARATH	8.45e-154
MOMC1_172g	MOMC1_172	331		gi|449436759|ref|XP_004136160.1|_PREDICTED:_two-component_response_regulator_ARR1-like_[Cucumis_sativus]	1e-37	144	16	290		sp|Q9ZWJ9|ARR2_ARATH	1.5e-29
MOMC1_173g	MOMC1_173	428		gi|565366555|ref|XP_006349953.1|_PREDICTED:_two-component_response_regulator_ARR2-like_[Solanum_tuberosum]	5e-34	137	8	262		sp|Q9ZWJ9|ARR2_ARATH	7.4e-33
MOMC1_174g	MOMC1_174	433		gi|240255903|ref|NP_193346.4|_transcription_factor_response_regulator_2,_partial_[Arabidopsis_thaliana]	3e-43	166	13	274		sp|Q9ZWJ9|ARR2_ARATH	6.81e-44
MOMC1_175g	MOMC1_175	395		gi|168032210|ref|XP_001768612.1|_predicted_protein,_partial_[Physcomitrella_patens]	6e-17	83.2	75	163		sp|A2X1N2|ORR24_ORYSI	3.09e-16
MOMC1_176g	MOMC1_176	148		gi|449505329|ref|XP_004162437.1|_PREDICTED:_uncharacterized_LOC101203703_[Cucumis_sativus]	1e-59	189	1	154		no hit	-
MOMC1_177g	MOMC1_177	108		no hit	-	-	-	-		no hit	-
MOMC1_178g	MOMC1_178	433		gi|449505359|ref|XP_004162445.1|_PREDICTED:_uncharacterized_protein_LOC101224330_[Cucumis_sativus]	3e-106	328	178	424		no hit	-
MOMC1_179g	MOMC1_179	315		gi|357484641|ref|XP_003612608.1|_Replication_protein_A_70_kDa_DNA-binding_subunit_[Medicago_truncatula]	9e-36	144	1020	1165		sp|P92555|M1250_ARATH	2.28e-11
MOMC1_180g	MOMC1_180	139		gi|449505359|ref|XP_004162445.1|_PREDICTED:_uncharacterized_protein_LOC101224330_[Cucumis_sativus]	7e-35	130	26	169		sp|Q8LG10|GAT15_ARATH	2.79e-22
MOMC1_181g	MOMC1_181	482		gi|449436449|ref|XP_004136005.1|_PREDICTED:_kynurenine--oxoglutarate_transaminase-like_[Cucumis_sativus]	0	664	1	401		sp|Q54KM6|KAT_DICDI	3.37e-64
MOMC1_182g	MOMC1_182	168		gi|566159028|ref|XP_002301496.2|_hypothetical_protein_POPTR_0002s20020g_[Populus_trichocarpa]	1e-22	94.7	11	176		sp|Q39265|ZFP6_ARATH	6.61e-16
MOMC1_183g	MOMC1_183	229		gi|502117739|ref|XP_004495922.1|_PREDICTED:_uncharacterized_protein_LOC101509716_[Cicer_arietinum]	4e-23	98.6	15	194		no hit	-
MOMC1_184g	MOMC1_184	167		gi|449436755|ref|XP_004136158.1|_PREDICTED:_uncharacterized_protein_LOC101220264_[Cucumis_sativus]	2e-62	197	1	154		no hit	-
MOMC1_185g	MOMC1_185	553		gi|449436447|ref|XP_004136004.1|_PREDICTED:_CTP_synthase-like_[Cucumis_sativus]	0	1025	1	561		sp|Q54V77|PYRG_DICDI	0
MOMC1_186g	MOMC1_186	369		gi|449436445|ref|XP_004136003.1|_PREDICTED:_probable_protein_disulfide-isomerase_A6-like_[Cucumis_sativus]	0	619	1	337		sp|P38661|PDIA6_MEDSA	0
MOMC1_187g	MOMC1_187	347		gi|449507850|ref|XP_004163147.1|_PREDICTED:_dnaJ_homolog_subfamily_B_member_11-like_[Cucumis_sativus]	0	644	1	344		sp|Q9LZK5|DNJ19_ARATH	0
MOMC1_188g	MOMC1_188	205		gi|449507847|ref|XP_004163146.1|_PREDICTED:_transcription_initiation_factor_TFIID_subunit_13-like_isoform_2_[Cucumis_sativus]	2e-87	261	1	135		sp|Q6NQH4|TAF13_ARATH	5.38e-45
MOMC1_189g	MOMC1_189	738		gi|449436753|ref|XP_004136157.1|_PREDICTED:_uncharacterized_protein_LOC101220023_[Cucumis_sativus]	0	1191	2	714		sp|P19515|LIP_RHIMI	1.95e-07
MOMC1_190g	MOMC1_190	86		gi|449436437|ref|XP_004135999.1|_PREDICTED:_LOW_QUALITY_PROTEIN:_transmembrane_protein_205-like_[Cucumis_sativus]	2e-39	136	142	207		sp|A1L2F6|TM205_DANRE	0.001
MOMC1_191g	MOMC1_191	56		no hit	-	-	-	-		no hit	-
MOMC1_192g	MOMC1_192	1276		gi|449436751|ref|XP_004136156.1|_PREDICTED:_uncharacterized_protein_LOC101219784_[Cucumis_sativus]	0	1169	1	852		sp|O04251|Y4211_ARATH	2.43e-115
MOMC1_193g	MOMC1_193	495		gi|449531619|ref|XP_004172783.1|_PREDICTED:_LOW_QUALITY_PROTEIN:_uncharacterized_protein_LOC101230551_[Cucumis_sativus]	0	879	81	580		sp|Q9SIN1|TTL3_ARATH	0.000112
MOMC1_194g	MOMC1_194	191		gi|449505322|ref|XP_004162435.1|_PREDICTED:_uncharacterized_LOC101221516_[Cucumis_sativus]	1e-69	217	1	195		no hit	-
MOMC1_195g	MOMC1_195	546		gi|449436749|ref|XP_004136155.1|_PREDICTED:_probable_beta-D-xylosidase_2-like_[Cucumis_sativus]	0	664	370	772		sp|Q94KD8|BXL2_ARATH	0
MOMC1_196g	MOMC1_196	231		gi|590719535|ref|XP_007051082.1|_Uncharacterized_protein_TCM_004789_[Theobroma_cacao]	7e-30	115	3	150		no hit	-
MOMC1_197g	MOMC1_197	229		gi|449505318|ref|XP_004162434.1|_PREDICTED:_GTP-binding_protein_SAR1A-like_[Cucumis_sativus]	4e-69	218	85	193		sp|O04834|SAR1A_ARATH	1.05e-67
MOMC1_198g	MOMC1_198	117		gi|224100815|ref|XP_002334334.1|_predicted_protein_[Populus_trichocarpa]	3e-58	182	1	88		sp|P52885|SAR1_TOBAC	3.26e-58
MOMC1_199g	MOMC1_199	1110		gi|449436747|ref|XP_004136154.1|_PREDICTED:_DNA_mismatch_repair_protein_MSH6-like_[Cucumis_sativus]	0	1901	170	1307		sp|O04716|MSH6_ARATH	0
MOMC1_200g	MOMC1_200	207		no hit	-	-	-	-		no hit	-
MOMC1_201g	MOMC1_201	735		gi|449507870|ref|XP_004163153.1|_PREDICTED:_LOW_QUALITY_PROTEIN:_protein_PROLIFERA-like_[Cucumis_sativus]	0	1241	36	743		sp|B8BMI1|MCM7_ORYSI	0
MOMC1_202g	MOMC1_202	691		gi|449441025|ref|XP_004138284.1|_PREDICTED:_probable_cyclic_nucleotide-gated_ion_channel_16-like_[Cucumis_sativus]	0	1230	1	700		sp|Q9SU64|CNG16_ARATH	0
MOMC1_203g	MOMC1_203	944		gi|449507834|ref|XP_004163142.1|_PREDICTED:_probable_glutamyl_endopeptidase,_chloroplastic-like_isoform_1_[Cucumis_sativus]	0	1660	49	971		sp|Q8VZF3|CGEP_ARATH	0
MOMC1_204g	MOMC1_204	64		gi|449436433|ref|XP_004135997.1|_PREDICTED:_cytochrome_c_oxidase_subunit_5C-like_isoform_2_[Cucumis_sativus]	2e-37	125	1	63		sp|Q42841|COX5C_HORVU	2.04e-28
MOMC1_205g	MOMC1_205	576		gi|449436743|ref|XP_004136152.1|_PREDICTED:_DELLA_protein_GAI1-like_[Cucumis_sativus]	0	939	1	576		sp|Q8S4W7|GAI1_VITVI	2.08e-54
MOMC1_206g	MOMC1_206	261		gi|359480163|ref|XP_002270718.2|_PREDICTED:_uncharacterized_protein_LOC100267467_[Vitis_vinifera]	5e-57	191	65	274		no hit	-
MOMC1_207g	MOMC1_207	296		gi|449507864|ref|XP_004163151.1|_PREDICTED:_serine/threonine-protein_kinase_BCK1/SLK1/SSP31-like_[Cucumis_sativus]	6e-90	279	3	289		sp|Q9CAD5|YODA_ARATH	1.4e-37
MOMC1_208g	MOMC1_208	300		gi|449507864|ref|XP_004163151.1|_PREDICTED:_serine/threonine-protein_kinase_BCK1/SLK1/SSP31-like_[Cucumis_sativus]	4e-87	272	4	291		sp|Q9CAD5|YODA_ARATH	5.29e-37
MOMC1_209g	MOMC1_209	648		gi|449436419|ref|XP_004135990.1|_PREDICTED:_uncharacterized_protein_LOC101220648_[Cucumis_sativus]	0	910	4	577		no hit	-
MOMC1_210g	MOMC1_210	288		gi|449436415|ref|XP_004135988.1|_PREDICTED:_uncharacterized_protein_LOC101220175_[Cucumis_sativus]	3e-166	470	1	267		sp|Q7XA78|D27_ARATH	2.25e-31
MOMC1_211g	MOMC1_211	234		gi|449507828|ref|XP_004163140.1|_PREDICTED:_peptidyl-prolyl_cis-trans_isomerase_CYP21-3,_mitochondrial-like_[Cucumis_sativus]	1e-163	459	1	234		sp|Q9C835|CP21D_ARATH	2.11e-87
MOMC1_212g	MOMC1_212	386		gi|449436413|ref|XP_004135987.1|_PREDICTED:_uncharacterized_protein_LOC101219938_[Cucumis_sativus]	0	670	1	373		no hit	-
MOMC1_213g	MOMC1_213	509		gi|449436411|ref|XP_004135986.1|_PREDICTED:_nodal_modulator_2-like_[Cucumis_sativus]	0	782	1	448		sp|Q15155|NOMO1_HUMAN	5.41e-65
MOMC1_214g	MOMC1_214	548		gi|449436411|ref|XP_004135986.1|_PREDICTED:_nodal_modulator_2-like_[Cucumis_sativus]	0	699	448	835		sp|Q15155|NOMO1_HUMAN	4.98e-38
MOMC1_215g	MOMC1_215	419		gi|449446095|ref|XP_004140807.1|_PREDICTED:_uncharacterized_protein_LOC101203557_[Cucumis_sativus]	4e-135	428	1129	1401		sp|Q99315|YG31B_YEAST	2.81e-55
MOMC1_216g	MOMC1_216	52		no hit	-	-	-	-		no hit	-
MOMC1_217g	MOMC1_217	571		gi|449501261|ref|XP_004161321.1|_PREDICTED:_uncharacterized_protein_LOC101223713_[Cucumis_sativus]	2e-68	239	227	454		no hit	-
MOMC1_218g	MOMC1_218	363		gi|449436411|ref|XP_004135986.1|_PREDICTED:_nodal_modulator_2-like_[Cucumis_sativus]	0	631	837	1199		sp|Q5JPE7|NOMO2_HUMAN	4.63e-36
MOMC1_219g	MOMC1_219	897		gi|449436409|ref|XP_004135985.1|_PREDICTED:_pentatricopeptide_repeat-containing_protein_At2g31400,_chloroplastic-like_[Cucumis_sativus]	0	1660	1	868		sp|Q9SIC9|PP178_ARATH	0
MOMC1_220g	MOMC1_220	863		gi|525507270|ref|NP_001267675.1|_stachyose_synthase-like_[Cucumis_sativus]	0	1624	1	864		sp|Q93XK2|STSYN_PEA	0
MOMC1_221g	MOMC1_221	767		gi|525507270|ref|NP_001267675.1|_stachyose_synthase-like_[Cucumis_sativus]	0	1387	114	864		sp|Q93XK2|STSYN_PEA	0
MOMC1_222g	MOMC1_222	863		gi|525507270|ref|NP_001267675.1|_stachyose_synthase-like_[Cucumis_sativus]	0	1558	1	864		sp|Q93XK2|STSYN_PEA	0
MOMC1_223g	MOMC1_223	165		no hit	-	-	-	-		no hit	-
MOMC1_224g	MOMC1_224	865		gi|525507270|ref|NP_001267675.1|_stachyose_synthase-like_[Cucumis_sativus]	0	1514	1	864		sp|Q93XK2|STSYN_PEA	0
MOMC1_225g	MOMC1_225	116		gi|502118691|ref|XP_004496369.1|_PREDICTED:_transcription_factor_UPBEAT1-like_[Cicer_arietinum]	1e-12	65.5	37	124		sp|O22901|BH151_ARATH	3.06e-08
MOMC1_226g	MOMC1_226	287		gi|525507288|ref|NP_001267684.1|_probable_WRKY_transcription_factor_68-like_[Cucumis_sativus]	5e-74	234	1	216		sp|Q8VWJ2|WRK28_ARATH	1.76e-45
MOMC1_227g	MOMC1_227	235		gi|449527639|ref|XP_004170817.1|_PREDICTED:_uncharacterized_protein_LOC101224665_[Cucumis_sativus]	5e-86	262	1	220		no hit	-
MOMC1_228g	MOMC1_228	154		gi|224109584|ref|XP_002315244.1|_hypothetical_protein_POPTR_0010s21690g_[Populus_trichocarpa]	6e-14	70.5	3	142		sp|F4HWQ8|CVIF1_ARATH	2.2e-06
MOMC1_229g	MOMC1_229	542		gi|449515251|ref|XP_004164663.1|_PREDICTED:_probable_glycerol-3-phosphate_acyltransferase_3-like_[Cucumis_sativus]	0	721	2	515		sp|Q9SYJ2|GPAT3_ARATH	0
MOMC1_230g	MOMC1_230	94		no hit	-	-	-	-		no hit	-
MOMC1_231g	MOMC1_231	765		gi|449515243|ref|XP_004164659.1|_PREDICTED:_probable_pre-mRNA-splicing_factor_ATP-dependent_RNA_helicase-like_[Cucumis_sativus]	0	1475	1	732		sp|Q9LZQ9|DEAH2_ARATH	0
MOMC1_232g	MOMC1_232	567		gi|449436737|ref|XP_004136149.1|_PREDICTED:_uncharacterized_protein_LOC101218122_[Cucumis_sativus]	0	571	214	775		sp|Q8H0V4|DUF7_ARATH	3.12e-38
MOMC1_233g	MOMC1_233	940		gi|449465222|ref|XP_004150327.1|_PREDICTED:_uncharacterized_protein_LOC101216833_[Cucumis_sativus]	3e-146	488	1857	2442		sp|P0CT43|TF28_SCHPO	1.31e-31
MOMC1_234g	MOMC1_234	181		gi|449515247|ref|XP_004164661.1|_PREDICTED:_uncharacterized_protein_LOC101232605_[Cucumis_sativus]	8e-88	265	1	165		sp|Q9FZD9|DUF3_ARATH	1.3e-29
MOMC1_235g	MOMC1_235	222		gi|449515245|ref|XP_004164660.1|_PREDICTED:_nifU-like_protein_1,_chloroplastic-like_[Cucumis_sativus]	6e-139	396	1	219		sp|Q93W77|NIFU1_ARATH	5.37e-86
MOMC1_236g	MOMC1_236	451		gi|449515241|ref|XP_004164658.1|_PREDICTED:_DNA_methyltransferase_1-associated_protein_1-like_[Cucumis_sativus]	0	812	1	451		sp|Q8VZL6|SWC4_ARATH	0
MOMC1_237g	MOMC1_237	76		gi|568835766|ref|XP_006471930.1|_PREDICTED:_uncharacterized_protein_LOC102617744_[Citrus_sinensis]	0.003	39.3	239	286		no hit	-
MOMC1_238g	MOMC1_238	331		gi|449436735|ref|XP_004136148.1|_PREDICTED:_gibberellin_2-beta-dioxygenase_2-like_[Cucumis_sativus]	0	544	1	330		sp|Q9XHM5|G2OX2_PEA	5.18e-154
MOMC1_239g	MOMC1_239	196		gi|449523449|ref|XP_004168736.1|_PREDICTED:_DNA-directed_RNA_polymerase_III_subunit_RPC8-like_[Cucumis_sativus]	5e-90	271	1	212		sp|O94285|RPC8_SCHPO	2.28e-21
MOMC1_240g	MOMC1_240	87		no hit	-	-	-	-		no hit	-
MOMC1_241g	MOMC1_241	122		no hit	-	-	-	-		no hit	-
MOMC1_242g	MOMC1_242	70		no hit	-	-	-	-		no hit	-
MOMC1_243g	MOMC1_243	113		gi|449524064|ref|XP_004169043.1|_PREDICTED:_putative_ribonuclease_H_protein_At1g65750-like_[Cucumis_sativus]	4e-10	60.5	213	278		no hit	-
MOMC1_244g	MOMC1_244	389		gi|449436731|ref|XP_004136146.1|_PREDICTED:_probable_pectinesterase_53-like_[Cucumis_sativus]	0	604	20	381		sp|Q8VYZ3|PME53_ARATH	4.44e-98
MOMC1_245g	MOMC1_245	277		gi|449525742|ref|XP_004169875.1|_PREDICTED:_transcription_factor_MYB75-like_[Cucumis_sativus]	1e-133	386	1	258		sp|Q9LDE1|MY108_ARATH	1.57e-73
MOMC1_246g	MOMC1_246	186		gi|356575321|ref|XP_003555790.1|_PREDICTED:_ADP-ribosylation_factor_2-like_isoform_2_[Glycine_max]	2e-132	376	1	181		sp|P51823|ARF2_ORYSJ	2.1e-133
MOMC1_247g	MOMC1_247	82		no hit	-	-	-	-		no hit	-
MOMC1_248g	MOMC1_248	287		gi|449524535|ref|XP_004169277.1|_PREDICTED:_nitrogen_regulatory_protein_P-II_homolog_[Cucumis_sativus]	9e-52	175	24	164		sp|Q9ZST4|GLNB_ARATH	3.68e-37
MOMC1_249g	MOMC1_249	126		gi|224068650|ref|XP_002302791.1|_NPR1/NIM1-interacting_protein_1_[Populus_trichocarpa]	1e-12	65.1	1	94		sp|Q9FNZ5|NIMI1_ARATH	0.008
MOMC1_250g	MOMC1_250	106		no hit	-	-	-	-		no hit	-
MOMC1_251g	MOMC1_251	69		no hit	-	-	-	-		no hit	-
MOMC1_252g	MOMC1_252	465		gi|449488764|ref|XP_004158164.1|_PREDICTED:_polygalacturonase_At1g48100-like_[Cucumis_sativus]	0	820	1	467		sp|Q949Z1|PGLR4_ARATH	0
MOMC1_253g	MOMC1_253	65		no hit	-	-	-	-		no hit	-
MOMC1_254g	MOMC1_254	389		gi|449524230|ref|XP_004169126.1|_PREDICTED:_probable_protein_phosphatase_2C_49-like_[Cucumis_sativus]	0	628	1	393		sp|Q3EAF9|P2C49_ARATH	2.07e-157
MOMC1_255g	MOMC1_255	192		gi|449524232|ref|XP_004169127.1|_PREDICTED:_uncharacterized_LOC101216857_[Cucumis_sativus]	2e-103	304	1	220		no hit	-
MOMC1_256g	MOMC1_256	260		gi|449436729|ref|XP_004136145.1|_PREDICTED:_short-chain_dehydrogenase_reductase_3b-like_[Cucumis_sativus]	4e-136	392	7	260		sp|Q94K41|SDR3B_ARATH	6.85e-105
MOMC1_257g	MOMC1_257	69		gi|449436725|ref|XP_004136143.1|_PREDICTED:_short-chain_dehydrogenase_reductase_3b-like_[Cucumis_sativus]	3e-28	107	194	255		sp|Q94K41|SDR3B_ARATH	1.46e-21
MOMC1_258g	MOMC1_258	321		gi|565375572|ref|XP_006354297.1|_PREDICTED:_uncharacterized_protein_LOC102601066_[Solanum_tuberosum]	9e-21	98.6	696	815		sp|P10978|POLX_TOBAC	1.02e-34
MOMC1_259g	MOMC1_259	326		gi|449436723|ref|XP_004136142.1|_PREDICTED:_peroxidase_5-like_[Cucumis_sativus]	0	550	1	328		sp|A7QEU4|PER5_VITVI	1.26e-92
MOMC1_260g	MOMC1_260	332		gi|449436721|ref|XP_004136141.1|_PREDICTED:_cationic_peroxidase_2-like_[Cucumis_sativus]	4e-175	497	13	338		sp|P22196|PER2_ARAHY	9.26e-97
MOMC1_261g	MOMC1_261	339		gi|449436721|ref|XP_004136141.1|_PREDICTED:_cationic_peroxidase_2-like_[Cucumis_sativus]	3e-159	457	8	338		sp|A7QEU4|PER5_VITVI	4.89e-89
MOMC1_262g	MOMC1_262	162		no hit	-	-	-	-		no hit	-
MOMC1_263g	MOMC1_263	333		gi|449436381|ref|XP_004135971.1|_PREDICTED:_peroxidase_5-like_[Cucumis_sativus]	0	528	3	338		sp|A7QEU4|PER5_VITVI	1.77e-114
MOMC1_264g	MOMC1_264	340		gi|449489114|ref|XP_004158219.1|_PREDICTED:_peroxidase_5-like_[Cucumis_sativus]	0	521	1	337		sp|A7QEU4|PER5_VITVI	1.47e-112
MOMC1_265g	MOMC1_265	335		gi|449489114|ref|XP_004158219.1|_PREDICTED:_peroxidase_5-like_[Cucumis_sativus]	0	518	1	337		sp|A7QEU4|PER5_VITVI	4.08e-112
MOMC1_266g	MOMC1_266	583		gi|449436371|ref|XP_004135966.1|_PREDICTED:_tRNA_guanosine-2'-O-methyltransferase_TRM13_homolog_[Cucumis_sativus]	0	800	1	458		sp|Q8BYH3|TRM13_MOUSE	5.56e-56
MOMC1_267g	MOMC1_267	849		gi|449488786|ref|XP_004158171.1|_PREDICTED:_uncharacterized_protein_LOC101227037_[Cucumis_sativus]	0	1320	1	824		sp|Q76PD2|HEL2_SCHPO	3.15e-34
MOMC1_268g	MOMC1_268	129		gi|449522049|ref|XP_004168040.1|_PREDICTED:_autophagy-related_protein_8i-like_[Cucumis_sativus]	5e-65	200	14	118		sp|Q9LRP7|ATG8I_ARATH	5.83e-56
MOMC1_269g	MOMC1_269	393		gi|449436367|ref|XP_004135964.1|_PREDICTED:_S-adenosylmethionine_synthase_1-like_[Cucumis_sativus]	0	796	1	393		sp|Q9AT55|METK2_ELAUM	0
MOMC1_270g	MOMC1_270	360		gi|449436713|ref|XP_004136137.1|_PREDICTED:_LOW_QUALITY_PROTEIN:_probable_receptor-like_protein_kinase_At2g47060-like_[Cucumis_sativus]	0	689	1	359		sp|O80719|Y2706_ARATH	0
MOMC1_271g	MOMC1_271	608		gi|449488789|ref|XP_004158172.1|_PREDICTED:_delta(24)-sterol_reductase-like_[Cucumis_sativus]	0	1012	38	566		sp|P93472|DIM_PEA	0
MOMC1_272g	MOMC1_272	995		gi|449489118|ref|XP_004158220.1|_PREDICTED:_uncharacterized_LOC101215020_[Cucumis_sativus]	0	1490	159	1118		sp|B3QMC9|Y662_CHLP8	3.77e-07
MOMC1_273g	MOMC1_273	203		no hit	-	-	-	-		no hit	-
MOMC1_274g	MOMC1_274	176		gi|449520369|ref|XP_004167206.1|_PREDICTED:_uncharacterized_protein_LOC101232448_[Cucumis_sativus]	6e-10	60.8	36	93		no hit	-
MOMC1_275g	MOMC1_275	80		no hit	-	-	-	-		no hit	-
MOMC1_276g	MOMC1_276	1141		gi|590689742|ref|XP_007043313.1|_P-loop_containing_nucleoside_triphosphate_hydrolases_superfamily_protein_isoform_1_[Theobroma_cacao]	0	1439	1	1063		sp|F6QV99|ATAD1_BOVIN	2.41e-70
MOMC1_277g	MOMC1_277	354		gi|449488792|ref|XP_004158173.1|_PREDICTED:_glutamine_synthetase_nodule_isozyme-like_[Cucumis_sativus]	0	630	1	327		sp|P32289|GLNA_VIGAC	0
MOMC1_278g	MOMC1_278	619		gi|449436351|ref|XP_004135956.1|_PREDICTED:_endoglucanase_5-like_[Cucumis_sativus]	0	1059	9	621		sp|Q9M995|GUN5_ARATH	0
MOMC1_279g	MOMC1_279	5258		gi|449436349|ref|XP_004135955.1|_PREDICTED:_uncharacterized_protein_LOC101212447_[Cucumis_sativus]	0	8530	1	4702		sp|O82660|P2SAF_ARATH	0
MOMC1_280g	MOMC1_280	398		gi|449489131|ref|XP_004158224.1|_PREDICTED:_uncharacterized_LOC101214539_[Cucumis_sativus]	3e-118	356	1	373		sp|Q3B7I8|LYSM2_XENTR	0.01
MOMC1_281g	MOMC1_281	105		gi|568850180|ref|XP_006478803.1|_PREDICTED:_60S_ribosomal_protein_L44-like_[Citrus_sinensis]	4e-69	209	1	105		sp|Q96499|RL44_GOSHI	4.85e-71
MOMC1_282g	MOMC1_282	285		gi|566257200|ref|XP_006388479.1|_hypothetical_protein_POPTR_0175s00200g_[Populus_trichocarpa]	7e-20	91.7	20	296		sp|Q9FMY4|Y5316_ARATH	5.17e-08
MOMC1_283g	MOMC1_283	549		gi|449436347|ref|XP_004135954.1|_PREDICTED:_cytochrome_P450_86B1-like_[Cucumis_sativus]	0	984	1	550		sp|Q9FMY1|C86B1_ARATH	0
MOMC1_284g	MOMC1_284	1054		gi|449488801|ref|XP_004158176.1|_PREDICTED:_uncharacterized_protein_LOC101228189_[Cucumis_sativus]	0	849	1	499		sp|Q9FFZ1|PPH_ARATH	0
MOMC1_285g	MOMC1_285	195		gi|449489140|ref|XP_004158227.1|_PREDICTED:_lactoylglutathione_lyase-like_[Cucumis_sativus]	2e-95	283	1	198		sp|Q9CPU0|LGUL_MOUSE	5.89e-08
MOMC1_286g	MOMC1_286	217		gi|449489144|ref|XP_004158228.1|_PREDICTED:_methyltransferase-like_protein_13-like_[Cucumis_sativus]	1e-55	184	107	253		no hit	-
MOMC1_287g	MOMC1_287	315		gi|449489148|ref|XP_004158229.1|_PREDICTED:_protein_BPS1,_chloroplastic-like_[Cucumis_sativus]	6e-137	398	1	302		sp|Q9LMM6|BPS1_ARATH	5.13e-09
MOMC1_288g	MOMC1_288	510		gi|449488805|ref|XP_004158177.1|_PREDICTED:_serine_carboxypeptidase-like_40-like_[Cucumis_sativus]	0	759	1	508		sp|Q0WRX3|SCP40_ARATH	0
MOMC1_289g	MOMC1_289	683		gi|449488809|ref|XP_004158178.1|_PREDICTED:_F-box/WD-40_repeat-containing_protein_At3g52030-like_[Cucumis_sativus]	0	667	1	430		sp|Q9SV01|FBW4_ARATH	5.01e-124
MOMC1_290g	MOMC1_290	127		gi|449488815|ref|XP_004158180.1|_PREDICTED:_uncharacterized_protein_LOC101229068_[Cucumis_sativus]	1e-44	147	1	90		no hit	-
MOMC1_291g	MOMC1_291	64		no hit	-	-	-	-		no hit	-
MOMC1_292g	MOMC1_292	360		gi|449488819|ref|XP_004158181.1|_PREDICTED:_50S_ribosomal_protein_L1,_chloroplastic-like_[Cucumis_sativus]	0	657	1	360		sp|Q9LY66|RK1_ARATH	1.59e-163
MOMC1_293g	MOMC1_293	1057		gi|449436331|ref|XP_004135946.1|_PREDICTED:_structural_maintenance_of_chromosomes_protein_5-like_[Cucumis_sativus]	0	1716	14	999		sp|Q9LFS8|SMC5_ARATH	0
MOMC1_294g	MOMC1_294	82		no hit	-	-	-	-		no hit	-
MOMC1_295g	MOMC1_295	659		gi|449436693|ref|XP_004136127.1|_PREDICTED:_putative_disease_resistance_protein_RGA4-like_[Cucumis_sativus]	0	674	1	674		sp|Q7XA39|RGA4_SOLBU	1.32e-113
MOMC1_296g	MOMC1_296	878		gi|449470350|ref|XP_004152880.1|_PREDICTED:_putative_disease_resistance_protein_RGA4-like_[Cucumis_sativus]	6e-112	376	396	1072		sp|Q7XA40|RGA3_SOLBU	3.23e-38
MOMC1_297g	MOMC1_297	503		gi|566239511|ref|XP_006371429.1|_hypothetical_protein_POPTR_0019s10300g,_partial_[Populus_trichocarpa]	3e-61	223	172	687		sp|Q7XA40|RGA3_SOLBU	1.01e-36
MOMC1_298g	MOMC1_298	1030		gi|449436695|ref|XP_004136128.1|_PREDICTED:_putative_disease_resistance_protein_RGA4-like_[Cucumis_sativus]	0	1079	1	1107		sp|Q7XA39|RGA4_SOLBU	7.3e-161
MOMC1_299g	MOMC1_299	46		no hit	-	-	-	-		no hit	-
MOMC1_300g	MOMC1_300	1275		gi|449470350|ref|XP_004152880.1|_PREDICTED:_putative_disease_resistance_protein_RGA4-like_[Cucumis_sativus]	3e-118	403	498	1100		sp|Q7XA39|RGA4_SOLBU	3.36e-93
MOMC1_301g	MOMC1_301	785		gi|449436699|ref|XP_004136130.1|_PREDICTED:_putative_disease_resistance_protein_RGA4-like_[Cucumis_sativus]	6e-129	409	1	374		sp|Q7XA40|RGA3_SOLBU	6.26e-72
MOMC1_302g	MOMC1_302	119		no hit	-	-	-	-		no hit	-
MOMC1_303g	MOMC1_303	608		gi|449460748|ref|XP_004148107.1|_PREDICTED:_uncharacterized_protein_LOC101203341_[Cucumis_sativus]	0	643	137	709		sp|Q3UMQ8|NAF1_MOUSE	1.51e-16
MOMC1_304g	MOMC1_304	1255		gi|449470350|ref|XP_004152880.1|_PREDICTED:_putative_disease_resistance_protein_RGA4-like_[Cucumis_sativus]	0	706	1	733		sp|Q7XBQ9|RGA2_SOLBU	2.58e-114
MOMC1_305g	MOMC1_305	1233		gi|449470350|ref|XP_004152880.1|_PREDICTED:_putative_disease_resistance_protein_RGA4-like_[Cucumis_sativus]	0	904	1	1082		sp|Q7XA40|RGA3_SOLBU	2.03e-129
MOMC1_306g	MOMC1_306	734		gi|449436325|ref|XP_004135943.1|_PREDICTED:_alpha-N-acetylglucosaminidase-like_[Cucumis_sativus]	0	1161	22	670		sp|P54802|ANAG_HUMAN	6.02e-151
MOMC1_307g	MOMC1_307	751		gi|449488825|ref|XP_004158183.1|_PREDICTED:_uncharacterized_protein_LOC101229743_[Cucumis_sativus]	0	1366	1	757		no hit	-
MOMC1_308g	MOMC1_308	460		gi|449488827|ref|XP_004158184.1|_PREDICTED:_polyamine_oxidase_1-like_[Cucumis_sativus]	0	848	1	495		sp|Q9FNA2|PAO1_ARATH	0
MOMC1_309g	MOMC1_309	519		gi|449514880|ref|XP_004164505.1|_PREDICTED:_pentatricopeptide_repeat-containing_protein_At3g53170-like_[Cucumis_sativus]	0	824	1	475		sp|Q9SCP4|PP279_ARATH	0
MOMC1_310g	MOMC1_310	290		gi|449514884|ref|XP_004164506.1|_PREDICTED:_cytochrome_b5_reductase_4-like_[Cucumis_sativus]	4e-94	285	9	184		sp|Q9LXD1|RLF_ARATH	6.76e-56
MOMC1_311g	MOMC1_311	764		gi|449436691|ref|XP_004136126.1|_PREDICTED:_putative_disease_resistance_protein_RGA4-like_[Cucumis_sativus]	2e-141	450	1	482		sp|Q7XA39|RGA4_SOLBU	5.94e-52
MOMC1_312g	MOMC1_312	136		gi|449436691|ref|XP_004136126.1|_PREDICTED:_putative_disease_resistance_protein_RGA4-like_[Cucumis_sativus]	6e-19	88.2	972	1053		sp|Q7XA40|RGA3_SOLBU	7.68e-08
MOMC1_313g	MOMC1_313	1097		gi|449436691|ref|XP_004136126.1|_PREDICTED:_putative_disease_resistance_protein_RGA4-like_[Cucumis_sativus]	0	1269	1	1057		sp|Q7XA39|RGA4_SOLBU	4.07e-156
MOMC1_314g	MOMC1_314	924		gi|449514892|ref|XP_004164508.1|_PREDICTED:_protein_OBERON_4-like_[Cucumis_sativus]	0	1091	1	665		sp|Q84TI3|OBE4_ARATH	1.56e-63
MOMC1_315g	MOMC1_315	311		gi|449514896|ref|XP_004164509.1|_PREDICTED:_uncharacterized_LOC101211879,_partial_[Cucumis_sativus]	5e-166	473	42	350		no hit	-
MOMC1_316g	MOMC1_316	131		gi|449523549|ref|XP_004168786.1|_PREDICTED:_uncharacterized_protein_LOC101229862_[Cucumis_sativus]	8e-09	55.8	4	100		no hit	-
MOMC1_317g	MOMC1_317	141		gi|449530472|ref|XP_004172219.1|_PREDICTED:_uncharacterized_LOC101215555,_partial_[Cucumis_sativus]	0.002	41.6	89	128		no hit	-
MOMC1_318g	MOMC1_318	218		gi|449436685|ref|XP_004136123.1|_PREDICTED:_uncharacterized_protein_LOC101211879_[Cucumis_sativus]	4e-117	365	488	704		no hit	-
MOMC1_319g	MOMC1_319	148		gi|449529956|ref|XP_004171963.1|_PREDICTED:_protein_VAC14_homolog_[Cucumis_sativus]	5e-20	91.3	537	630		no hit	-
MOMC1_320g	MOMC1_320	138		no hit	-	-	-	-		no hit	-
MOMC1_321g	MOMC1_321	567		gi|449489158|ref|XP_004158232.1|_PREDICTED:_protein_EFR3_homolog_cmp44E-like_[Cucumis_sativus]	0	717	1	424		sp|Q620W3|EFR3_CAEBR	1.22e-06
MOMC1_322g	MOMC1_322	800		gi|449436683|ref|XP_004136122.1|_PREDICTED:_cation/H(+)_antiporter_28-like_[Cucumis_sativus]	0	1479	1	790		sp|Q8L709|CHX28_ARATH	0
MOMC1_323g	MOMC1_323	116		gi|449488830|ref|XP_004158185.1|_PREDICTED:_DNA-directed_RNA_polymerase_II_subunit_RPB11-like_[Cucumis_sativus]	3e-76	228	1	116		sp|Q38859|NRPBB_ARATH	2.31e-67
MOMC1_324g	MOMC1_324	901		gi|449488832|ref|XP_004158186.1|_PREDICTED:_uncharacterized_protein_LOC101230410_[Cucumis_sativus]	0	1236	1	824		sp|Q9UMN6|KMT2B_HUMAN	3.51e-11
MOMC1_325g	MOMC1_325	378		gi|449488836|ref|XP_004158187.1|_PREDICTED:_uncharacterized_protein_LOC101230638_[Cucumis_sativus]	0	646	1	369		no hit	-
MOMC1_326g	MOMC1_326	799		gi|449436681|ref|XP_004136121.1|_PREDICTED:_uncharacterized_protein_LOC101211395_[Cucumis_sativus]	0	1004	1	841		no hit	-
MOMC1_327g	MOMC1_327	361		gi|449488840|ref|XP_004158188.1|_PREDICTED:_actin-related_protein_7-like_[Cucumis_sativus]	0	729	1	361		sp|Q8L4Y5|ARP7_ARATH	0
MOMC1_328g	MOMC1_328	268		gi|449436679|ref|XP_004136120.1|_PREDICTED:_cytokinin_riboside_5'-monophosphate_phosphoribohydrolase_LOG1-like_[Cucumis_sativus]	2e-146	417	1	225		sp|Q8RUN2|LOG1_ARATH	3.04e-98
MOMC1_329g	MOMC1_329	455		gi|449436309|ref|XP_004135935.1|_PREDICTED:_polygalacturonase_QRT2-like_[Cucumis_sativus]	0	755	1	458		sp|P35336|PGLR_ACTDE	8.87e-167
MOMC1_330g	MOMC1_330	528		gi|449436307|ref|XP_004135934.1|_PREDICTED:_carotenoid_9,10(9',10')-cleavage_dioxygenase_1-like_[Cucumis_sativus]	0	965	1	501		sp|Q8LP17|CCD1_PEA	0
MOMC1_331g	MOMC1_331	320		gi|449436305|ref|XP_004135933.1|_PREDICTED:_nuclear_transcription_factor_Y_subunit_A-9-like_[Cucumis_sativus]	0	557	2	318		sp|Q945M9|NFYA9_ARATH	8.88e-43
MOMC1_332g	MOMC1_332	244		gi|449488847|ref|XP_004158190.1|_PREDICTED:_protein_FRA10AC1-like_[Cucumis_sativus]	3e-79	246	1	164		sp|Q70Z53|F10C1_HUMAN	1.27e-28
MOMC1_333g	MOMC1_333	1120		gi|449436301|ref|XP_004135931.1|_PREDICTED:_cellulose_synthase_A_catalytic_subunit_3_[UDP-forming]-like_[Cucumis_sativus]	0	1950	1	1083		sp|Q941L0|CESA3_ARATH	0
MOMC1_334g	MOMC1_334	537		gi|449436675|ref|XP_004136118.1|_PREDICTED:_MATE_efflux_family_protein_FRD3-like_[Cucumis_sativus]	0	780	1	474		sp|Q9SFB0|DTX43_ARATH	0
MOMC1_335g	MOMC1_335	310		gi|449489177|ref|XP_004158238.1|_PREDICTED:_transcription_repressor_MYB4-like_[Cucumis_sativus]	4e-93	285	1	285		sp|Q9LXV2|MYB46_ARATH	5.51e-66
MOMC1_336g	MOMC1_336	331		gi|590724678|ref|XP_007052537.1|_ATP_synthase_subunit_O,_mitochondrial_[Theobroma_cacao]	2e-107	321	38	245		sp|P22778|ATPO_IPOBA	8.95e-107
MOMC1_337g	MOMC1_337	349		gi|449488854|ref|XP_004158192.1|_PREDICTED:_uncharacterized_protein_LOC101231740_[Cucumis_sativus]	0	517	1	355		no hit	-
MOMC1_338g	MOMC1_338	275		gi|449489181|ref|XP_004158239.1|_PREDICTED:_E3_ubiquitin_ligase_BIG_BROTHER-like_[Cucumis_sativus]	1e-92	279	1	160		sp|Q8L649|BB_ARATH	1.23e-45
MOMC1_339g	MOMC1_339	154		gi|449532226|ref|XP_004173083.1|_PREDICTED:_ADP,ATP_carrier_protein_1,_mitochondrial-like,_partial_[Cucumis_sativus]	3e-86	260	1	136		sp|O22342|ADT1_GOSHI	6.99e-51
MOMC1_340g	MOMC1_340	145		gi|449532226|ref|XP_004173083.1|_PREDICTED:_ADP,ATP_carrier_protein_1,_mitochondrial-like,_partial_[Cucumis_sativus]	2e-89	268	1	141		sp|O22342|ADT1_GOSHI	2.32e-53
MOMC1_341g	MOMC1_341	173		no hit	-	-	-	-		no hit	-
MOMC1_342g	MOMC1_342	213		gi|586668678|ref|XP_006836069.1|_hypothetical_protein_AMTR_s00114p00100760_[Amborella_trichopoda]	0.001	42.4	9	99		no hit	-
MOMC1_343g	MOMC1_343	169		gi|449436289|ref|XP_004135925.1|_PREDICTED:_uncharacterized_protein_LOC101205320_[Cucumis_sativus]	3e-61	193	21	150		no hit	-
MOMC1_344g	MOMC1_344	246		gi|449436287|ref|XP_004135924.1|_PREDICTED:_thylakoid_lumenal_19_kDa_protein,_chloroplastic-like_[Cucumis_sativus]	9e-137	392	1	245		sp|P82658|TL19_ARATH	4.81e-103
MOMC1_345g	MOMC1_345	467		gi|449436285|ref|XP_004135923.1|_PREDICTED:_zinc_finger_CCCH_domain-containing_protein_69-like_[Cucumis_sativus]	0	636	3	398		sp|E0X9N4|C3H69_ARATH	2.47e-138
MOMC1_346g	MOMC1_346	87		no hit	-	-	-	-		no hit	-
MOMC1_347g	MOMC1_347	292		gi|449489048|ref|XP_004158199.1|_PREDICTED:_uncharacterized_LOC101204591_[Cucumis_sativus]	1e-106	318	1	270		no hit	-
MOMC1_348g	MOMC1_348	143		gi|449436281|ref|XP_004135921.1|_PREDICTED:_zinc_finger_A20_and_AN1_domain-containing_stress-associated_protein_8-like_isoform_2_[Cucumis_sativus]	3e-83	249	31	172		sp|A3BDI8|SAP8_ORYSJ	7.02e-57
MOMC1_349g	MOMC1_349	159		gi|449489065|ref|XP_004158204.1|_PREDICTED:_zinc_finger_A20_and_AN1_domain-containing_stress-associated_protein_5-like_[Cucumis_sativus]	3e-99	290	1	159		sp|Q9LHJ8|SAP5_ARATH	5.79e-57
MOMC1_350g	MOMC1_350	666		gi|449489189|ref|XP_004158241.1|_PREDICTED:_protein_gamma_response_1-like_[Cucumis_sativus]	0	1032	1	660		sp|Q9ZRT1|GR1_ARATH	6.97e-125
MOMC1_351g	MOMC1_351	981		gi|449463539|ref|XP_004149491.1|_PREDICTED:_phytosulfokine_receptor_1-like_[Cucumis_sativus]	0	806	1	684		sp|Q9ZVR7|PSKR1_ARATH	8.72e-168
MOMC1_352g	MOMC1_352	561		gi|449489072|ref|XP_004158206.1|_PREDICTED:_SURP_and_G-patch_domain-containing_protein_1-like_protein-like_[Cucumis_sativus]	0	562	138	446		sp|Q94C11|SUGP1_ARATH	5.91e-147
MOMC1_353g	MOMC1_353	410		gi|449521930|ref|XP_004167982.1|_PREDICTED:_transcription_factor_bHLH130-like_[Cucumis_sativus]	0	632	16	419		sp|Q66GR3|BH130_ARATH	1.26e-49
MOMC1_354g	MOMC1_354	235		gi|449521932|ref|XP_004167983.1|_PREDICTED:_thaumatin-like_protein-like_[Cucumis_sativus]	9e-139	396	1	234		sp|P50699|TLPH_ARATH	1.07e-94
MOMC1_355g	MOMC1_355	537		gi|449521934|ref|XP_004167984.1|_PREDICTED:_cytochrome_P450_705A20-like_[Cucumis_sativus]	0	958	1	523		sp|Q9LJY7|C75AK_ARATH	2e-143
MOMC1_356g	MOMC1_356	104		gi|449521936|ref|XP_004167985.1|_PREDICTED:_putative_lipid-transfer_protein_DIR1-like_[Cucumis_sativus]	9e-52	165	1	104		sp|Q8W453|DIRL1_ARATH	0.00049
MOMC1_357g	MOMC1_357	136		gi|566203358|ref|XP_002320408.2|_hypothetical_protein_POPTR_0014s09260g_[Populus_trichocarpa]	7e-93	272	1	136		sp|Q76MV0|H32_TOBAC	7.2e-95
MOMC1_358g	MOMC1_358	136		gi|356556728|ref|XP_003546675.1|_PREDICTED:_histone_H3.2-like_[Glycine_max]	5e-93	272	1	136		sp|P68428|H32_WHEAT	4.75e-95
MOMC1_359g	MOMC1_359	429		gi|449436261|ref|XP_004135911.1|_PREDICTED:_dnaJ_homolog_1,_mitochondrial-like_[Cucumis_sativus]	0	694	1	447		sp|Q8GWW8|GFA2_ARATH	2.97e-169
MOMC1_360g	MOMC1_360	231		gi|502140013|ref|XP_004504017.1|_PREDICTED:_60S_ribosomal_protein_L6-3-like_isoform_X2_[Cicer_arietinum]	2e-135	387	1	234		sp|P34091|RL6_MESCR	4.99e-127
MOMC1_361g	MOMC1_361	771		gi|449436663|ref|XP_004136112.1|_PREDICTED:_uncharacterized_protein_LOC101209173_[Cucumis_sativus]	0	1281	1	771		sp|B8XCH5|QKY_ARATH	0
MOMC1_362g	MOMC1_362	286		gi|449489082|ref|XP_004158209.1|_PREDICTED:_30S_ribosomal_protein_2,_chloroplastic-like_[Cucumis_sativus]	6e-133	385	1	251		sp|P82277|RRP2_SPIOL	1.87e-86
MOMC1_363g	MOMC1_363	65		gi|567893081|ref|XP_006439061.1|_hypothetical_protein_CICLE_v10033269mg_[Citrus_clementina]	6e-05	41.6	8	63		no hit	-
MOMC1_364g	MOMC1_364	413		gi|449436661|ref|XP_004136111.1|_PREDICTED:_uncharacterized_protein_LOC101208929_[Cucumis_sativus]	0	720	1	395		sp|Q0WPS0|TBL14_ARATH	1.24e-178
MOMC1_365g	MOMC1_365	142		no hit	-	-	-	-		no hit	-
MOMC1_366g	MOMC1_366	458		gi|449489084|ref|XP_004158210.1|_PREDICTED:_siroheme_synthase-like_[Cucumis_sativus]	0	601	1	341		sp|Q3YWQ3|CYSG_SHISS	1.14e-65
MOMC1_367g	MOMC1_367	467		gi|449436255|ref|XP_004135908.1|_PREDICTED:_vicianin_hydrolase-like_[Cucumis_sativus]	0	683	1	492		sp|A2SY66|VICHY_VICSN	4.33e-180
MOMC1_368g	MOMC1_368	466		gi|449436255|ref|XP_004135908.1|_PREDICTED:_vicianin_hydrolase-like_[Cucumis_sativus]	0	715	85	492		sp|A2SY66|VICHY_VICSN	0
MOMC1_369g	MOMC1_369	486		gi|449436255|ref|XP_004135908.1|_PREDICTED:_vicianin_hydrolase-like_[Cucumis_sativus]	0	751	1	492		sp|A2SY66|VICHY_VICSN	0
MOMC1_370g	MOMC1_370	70		no hit	-	-	-	-		no hit	-
MOMC1_371g	MOMC1_371	417		gi|449530067|ref|XP_004172018.1|_PREDICTED:_box_C/D_snoRNA_protein_1-like_[Cucumis_sativus]	0	666	1	408		sp|Q5RF97|BCD1_PONAB	3.91e-28
MOMC1_372g	MOMC1_372	329		gi|449436251|ref|XP_004135906.1|_PREDICTED:_uncharacterized_protein_LOC101221359_[Cucumis_sativus]	0	565	9	301		sp|Q08A72|EML4_ARATH	1.07e-98
MOMC1_373g	MOMC1_373	179		gi|449436251|ref|XP_004135906.1|_PREDICTED:_uncharacterized_protein_LOC101221359_[Cucumis_sativus]	2e-72	231	293	433		sp|Q08A72|EML4_ARATH	8.66e-35
MOMC1_374g	MOMC1_374	704		gi|449436657|ref|XP_004136109.1|_PREDICTED:_uncharacterized_protein_LOC101208443_[Cucumis_sativus]	0	1096	3	703		sp|A2BIL7|BAZ1B_DANRE	0.00011
MOMC1_375g	MOMC1_375	271		gi|357451401|ref|XP_003595977.1|_Mitochondrial_protein,_putative_[Medicago_truncatula]	4e-92	280	1	242		sp|P10978|POLX_TOBAC	6.08e-45
MOMC1_376g	MOMC1_376	102		gi|449436655|ref|XP_004136108.1|_PREDICTED:_uncharacterized_protein_LOC101208199_[Cucumis_sativus]	1e-52	174	214	314		no hit	-
MOMC1_377g	MOMC1_377	200		no hit	-	-	-	-		no hit	-
MOMC1_378g	MOMC1_378	1478		gi|449436249|ref|XP_004135905.1|_PREDICTED:_callose_synthase_1-like_[Cucumis_sativus]	0	1142	1283	1933		sp|Q9AUE0|CALS1_ARATH	0
MOMC1_379g	MOMC1_379	931		gi|449436249|ref|XP_004135905.1|_PREDICTED:_callose_synthase_1-like_[Cucumis_sativus]	0	793	95	665		sp|Q9SL03|CALS2_ARATH	0
MOMC1_380g	MOMC1_380	1444		gi|449465222|ref|XP_004150327.1|_PREDICTED:_uncharacterized_protein_LOC101216833_[Cucumis_sativus]	0	1291	971	2523		sp|P0CT39|TF26_SCHPO	4.5e-93
MOMC1_381g	MOMC1_381	76		no hit	-	-	-	-		no hit	-
MOMC1_382g	MOMC1_382	131		gi|449524950|ref|XP_004169484.1|_PREDICTED:_uncharacterized_protein_LOC101227237_[Cucumis_sativus]	3e-62	194	11	123		no hit	-
MOMC1_383g	MOMC1_383	121		gi|449524952|ref|XP_004169485.1|_PREDICTED:_uncharacterized_protein_LOC101227466_[Cucumis_sativus]	5e-20	85.5	1	75		no hit	-
MOMC1_384g	MOMC1_384	484		gi|449524948|ref|XP_004169483.1|_PREDICTED:_citrate_synthase,_mitochondrial-like_[Cucumis_sativus]	0	938	1	471		sp|P49298|CISY_CITMA	0
MOMC1_385g	MOMC1_385	578		gi|449489090|ref|XP_004158212.1|_PREDICTED:_molybdopterin_biosynthesis_protein_CNX2-like_[Cucumis_sativus]	0	647	28	377		sp|Q39055|CNX2_ARATH	2.65e-179
MOMC1_386g	MOMC1_386	100		gi|449436239|ref|XP_004135900.1|_PREDICTED:_uncharacterized_protein_LOC101219937_[Cucumis_sativus]	3e-41	144	224	321		no hit	-
MOMC1_387g	MOMC1_387	123		gi|255542281|ref|XP_002512204.1|_conserved_hypothetical_protein_[Ricinus_communis]	3e-41	139	6	124		no hit	-
MOMC1_388g	MOMC1_388	199		gi|449436236|ref|XP_004135899.1|_PREDICTED:_uncharacterized_GPI-anchored_protein_At1g27950-like_[Cucumis_sativus]	1e-78	240	6	185		sp|O64864|YLS3_ARATH	5.07e-62
MOMC1_389g	MOMC1_389	500		gi|449489100|ref|XP_004158215.1|_PREDICTED:_major_facilitator_superfamily_domain-containing_protein_12-like_[Cucumis_sativus]	0	531	1	355		sp|Q6NUT3|MFS12_HUMAN	1.19e-29
MOMC1_390g	MOMC1_390	145		gi|357451103|ref|XP_003595828.1|_hypothetical_protein_MTR_2g062280_[Medicago_truncatula]	1e-15	74.7	1	115		no hit	-
MOMC1_391g	MOMC1_391	503		gi|449436651|ref|XP_004136106.1|_PREDICTED:_uncharacterized_protein_LOC101207708_[Cucumis_sativus]	0	703	1	511		no hit	-
MOMC1_392g	MOMC1_392	426		gi|449436649|ref|XP_004136105.1|_PREDICTED:_uncharacterized_protein_LOC101207468_[Cucumis_sativus]	5e-133	392	1	306		sp|Q9LX14|UFC_ARATH	1.78e-20
MOMC1_393g	MOMC1_393	119		gi|568858507|ref|XP_006482792.1|_PREDICTED:_non-specific_lipid-transfer_protein_8-like_[Citrus_sinensis]	2e-44	147	20	127		sp|Q9ZPW9|NLTP8_ARATH	8.07e-35
MOMC1_394g	MOMC1_394	371		gi|449436230|ref|XP_004135896.1|_PREDICTED:_uncharacterized_protein_LOC101218833_[Cucumis_sativus]	0	597	38	418		no hit	-
MOMC1_395g	MOMC1_395	1507		gi|449436647|ref|XP_004136104.1|_PREDICTED:_myosin-H_heavy_chain-like_[Cucumis_sativus]	0	2749	64	1619		sp|F4IRU3|MYO12_ARATH	0
MOMC1_396g	MOMC1_396	60		no hit	-	-	-	-		no hit	-
MOMC1_397g	MOMC1_397	174		gi|449519661|ref|XP_004166853.1|_PREDICTED:_4-coumarate--CoA_ligase_1-like_[Cucumis_sativus]	1e-111	336	369	542		sp|O24145|4CL1_TOBAC	4.07e-98
MOMC1_398g	MOMC1_398	84		no hit	-	-	-	-		no hit	-
MOMC1_399g	MOMC1_399	1084		gi|449491098|ref|XP_004158799.1|_PREDICTED:_tyrosine-sulfated_glycopeptide_receptor_1-like_[Cucumis_sativus]	0	1822	6	1095		sp|Q9C7S5|PSYR1_ARATH	0
MOMC1_400g	MOMC1_400	235		gi|470134774|ref|XP_004303213.1|_PREDICTED:_putative_uncharacterized_protein_At4g01020,_chloroplastic-like_[Fragaria_vesca_subsp._vesca]	4e-67	217	89	301		sp|Q8TC41|RN217_HUMAN	2.77e-16
MOMC1_401g	MOMC1_401	424		gi|449436220|ref|XP_004135891.1|_PREDICTED:_ribulose_bisphosphate_carboxylase/oxygenase_activase,_chloroplastic-like_[Cucumis_sativus]	0	748	1	426		sp|O49074|RCA_SOLPN	5.49e-107
MOMC1_402g	MOMC1_402	108		no hit	-	-	-	-		no hit	-
MOMC1_403g	MOMC1_403	72		gi|224073096|ref|XP_002303969.1|_predicted_protein_[Populus_trichocarpa]	4e-30	108	27	90		no hit	-
MOMC1_404g	MOMC1_404	331		gi|449436643|ref|XP_004136102.1|_PREDICTED:_serine/threonine-protein_kinase_BCK1/SLK1/SSP31-like_[Cucumis_sativus]	4e-145	421	1	335		sp|Q01389|BCK1_YEAST	2.77e-32
MOMC1_405g	MOMC1_405	597		gi|359483141|ref|XP_003632909.1|_PREDICTED:_uncharacterized_protein_LOC100853391_[Vitis_vinifera]	2e-27	112	32	109		no hit	-
MOMC1_406g	MOMC1_406	156		gi|449436217|ref|XP_004135890.1|_PREDICTED:_uncharacterized_protein_LOC101217255_[Cucumis_sativus]	8e-88	263	59	210		no hit	-
MOMC1_407g	MOMC1_407	165		gi|359483137|ref|XP_002272278.2|_PREDICTED:_aspartic_proteinase_nepenthesin-1-like_[Vitis_vinifera]	4e-61	201	248	401		sp|Q8S9J6|ASPA_ARATH	1.02e-35
MOMC1_408g	MOMC1_408	489		gi|449436215|ref|XP_004135889.1|_PREDICTED:_protein_ASPARTIC_PROTEASE_IN_GUARD_CELL_2-like_[Cucumis_sativus]	0	645	26	496		sp|Q8S9J6|ASPA_ARATH	2.23e-99
MOMC1_409g	MOMC1_409	358		gi|449509181|ref|XP_004163518.1|_PREDICTED:_AP2-like_ethylene-responsive_transcription_factor_At1g16060-like_[Cucumis_sativus]	0	551	1	364		sp|Q94AN4|AP2L1_ARATH	8.72e-105
MOMC1_410g	MOMC1_410	378		gi|449509158|ref|XP_004163512.1|_PREDICTED:_tubby-like_protein_8-like_[Cucumis_sativus]	0	627	1	384		sp|Q9S9M8|TLP8_ARATH	1.23e-129
MOMC1_411g	MOMC1_411	347		gi|449509154|ref|XP_004163511.1|_PREDICTED:_uncharacterized_protein_LOC101231909_[Cucumis_sativus]	0	531	1	300		no hit	-
MOMC1_412g	MOMC1_412	566		gi|449509173|ref|XP_004163516.1|_PREDICTED:_nudix_hydrolase_3-like_[Cucumis_sativus]	0	1029	131	696		sp|Q8L831|NUDT3_ARATH	0
MOMC1_413g	MOMC1_413	114		gi|449527576|ref|XP_004170786.1|_PREDICTED:_nudix_hydrolase_3-like,_partial_[Cucumis_sativus]	4e-43	146	1	87		sp|Q8L831|NUDT3_ARATH	1.94e-32
MOMC1_414g	MOMC1_414	94		gi|449527574|ref|XP_004170785.1|_PREDICTED:_uncharacterized_LOC101216292_[Cucumis_sativus]	2e-54	171	1	93		sp|Q55DK2|Y9628_DICDI	0.008
MOMC1_415g	MOMC1_415	225		gi|449491094|ref|XP_004158797.1|_PREDICTED:_probable_serine_incorporator-like_[Cucumis_sativus]	1e-118	352	229	411		sp|A7S4N4|SERIC_NEMVE	3.06e-26
MOMC1_416g	MOMC1_416	426		gi|449491091|ref|XP_004158796.1|_PREDICTED:_26S_protease_regulatory_subunit_7-like_[Cucumis_sativus]	0	872	1	426		sp|O64982|PRS7_PRUPE	0
MOMC1_417g	MOMC1_417	303		gi|449491087|ref|XP_004158795.1|_PREDICTED:_pre-mRNA-splicing_factor_ISY1_homolog_isoform_2_[Cucumis_sativus]	0	599	1	303		sp|Q6AYB3|ISY1_RAT	3.71e-84
MOMC1_418g	MOMC1_418	597		gi|566146990|ref|XP_006368489.1|_heat_shock_protein_70_cognate_[Populus_trichocarpa]	0	1095	1	630		sp|P26413|HSP70_SOYBN	0
MOMC1_419g	MOMC1_419	114		no hit	-	-	-	-		no hit	-
MOMC1_420g	MOMC1_420	430		gi|449436197|ref|XP_004135880.1|_PREDICTED:_shikimate_O-hydroxycinnamoyltransferase-like_[Cucumis_sativus]	0	830	1	430		sp|Q9FI78|HST_ARATH	0
MOMC1_421g	MOMC1_421	62		no hit	-	-	-	-		no hit	-
MOMC1_422g	MOMC1_422	360		gi|590616315|ref|XP_007023472.1|_Phosphatase_2C_family_protein_[Theobroma_cacao]	0	650	1	360		sp|Q9SZ53|P2C60_ARATH	0
MOMC1_423g	MOMC1_423	90		gi|590616264|ref|XP_007023457.1|_GAG1At_protein_[Theobroma_cacao]	2e-35	122	1	82		no hit	-
MOMC1_424g	MOMC1_424	538		gi|449509164|ref|XP_004163514.1|_PREDICTED:_pentatricopeptide_repeat-containing_protein_At1g80880,_mitochondrial-like_[Cucumis_sativus]	0	795	1	518		sp|Q9SAH2|PP137_ARATH	6.05e-176
MOMC1_425g	MOMC1_425	713		gi|449509150|ref|XP_004163509.1|_PREDICTED:_putative_receptor-like_protein_kinase_At1g80870-like_[Cucumis_sativus]	0	1238	1	720		sp|Q9SAH3|Y1887_ARATH	0
MOMC1_426g	MOMC1_426	649		gi|449439371|ref|XP_004137459.1|_PREDICTED:_DEAD-box_ATP-dependent_RNA_helicase_27-like_[Cucumis_sativus]	0	884	6	600		sp|Q84T03|RH27_ORYSJ	0
MOMC1_427g	MOMC1_427	297		gi|449436191|ref|XP_004135877.1|_PREDICTED:_uncharacterized_protein_LOC101213889_[Cucumis_sativus]	2e-105	320	1	214		sp|Q8H0W0|LPA3_ARATH	5.46e-59
MOMC1_428g	MOMC1_428	471		gi|449436635|ref|XP_004136098.1|_PREDICTED:_uncharacterized_protein_LOC101205787_[Cucumis_sativus]	0	804	1	465		sp|Q9S9N6|PNSB1_ARATH	0
MOMC1_429g	MOMC1_429	367		gi|449491078|ref|XP_004158792.1|_PREDICTED:_probable_GMP_synthase_[glutamine-hydrolyzing]-like_[Cucumis_sativus]	0	632	1	371		sp|P05100|3MG1_ECOLI	6.5e-47
MOMC1_430g	MOMC1_430	338		gi|449491074|ref|XP_004158791.1|_PREDICTED:_cinnamoyl-CoA_reductase_1-like_[Cucumis_sativus]	0	620	1	338		sp|Q9S9N9|CCR1_ARATH	0
MOMC1_431g	MOMC1_431	653		gi|449436185|ref|XP_004135874.1|_PREDICTED:_uncharacterized_protein_LOC101213167_[Cucumis_sativus]	0	593	51	473		sp|Q5U241|PD5BB_XENLA	2.19e-15
MOMC1_432g	MOMC1_432	173		gi|449516371|ref|XP_004165220.1|_PREDICTED:_40S_ribosomal_protein_S12-like_[Cucumis_sativus]	5e-91	269	3	137		sp|Q9XHS0|RS12_HORVU	2.42e-72
MOMC1_433g	MOMC1_433	79		no hit	-	-	-	-		no hit	-
MOMC1_434g	MOMC1_434	244		gi|449509337|ref|XP_004163559.1|_PREDICTED:_uncharacterized_protein_LOC101223422_[Cucumis_sativus]	3e-61	199	3	229		sp|Q42485|ZFP1_ARATH	6.37e-25
MOMC1_435g	MOMC1_435	215		gi|449509309|ref|XP_004163551.1|_PREDICTED:_uncharacterized_protein_At2g39795,_mitochondrial-like_[Cucumis_sativus]	2e-97	291	1	196		no hit	-
MOMC1_436g	MOMC1_436	233		gi|449525216|ref|XP_004169614.1|_PREDICTED:_deSI-like_protein_At4g17486-like_[Cucumis_sativus]	2e-102	303	4	212		sp|Q93VG8|PPDEX_ARATH	3.71e-50
MOMC1_437g	MOMC1_437	125		gi|449525218|ref|XP_004169615.1|_PREDICTED:_ethylene-responsive_transcription_factor_ERF003-like_[Cucumis_sativus]	1e-48	161	54	196		sp|Q94AW5|ERF03_ARATH	9.25e-19
MOMC1_438g	MOMC1_438	542		gi|449533246|ref|XP_004173587.1|_PREDICTED:_probable_receptor-like_protein_kinase_At1g80640-like_[Cucumis_sativus]	0	726	1	436		sp|Q0V7T5|Y1864_ARATH	2.85e-162
MOMC1_439g	MOMC1_439	202		gi|449491066|ref|XP_004158789.1|_PREDICTED:_uncharacterized_LOC101212535_[Cucumis_sativus]	6e-35	125	1	100		no hit	-
MOMC1_440g	MOMC1_440	583		gi|449491197|ref|XP_004158826.1|_PREDICTED:_F-box/LRR-repeat_protein_4-like_[Cucumis_sativus]	0	825	1	587		sp|Q9C5D2|FBL4_ARATH	1.02e-17
MOMC1_441g	MOMC1_441	323		gi|449473642|ref|XP_004153939.1|_PREDICTED:_uncharacterized_protein_LOC101204820_[Cucumis_sativus]	2e-132	385	1	263		no hit	-
MOMC1_442g	MOMC1_442	92		no hit	-	-	-	-		no hit	-
MOMC1_443g	MOMC1_443	210		gi|449491193|ref|XP_004158825.1|_PREDICTED:_ethylene-responsive_transcription_factor_ERF084-like_[Cucumis_sativus]	3e-54	178	1	165		sp|Q9M8M5|ERF84_ARATH	4.32e-28
MOMC1_444g	MOMC1_444	77		no hit	-	-	-	-		no hit	-
MOMC1_445g	MOMC1_445	454		gi|449491063|ref|XP_004158788.1|_PREDICTED:_acetylornithine_aminotransferase,_mitochondrial-like_[Cucumis_sativus]	0	805	1	455		sp|O04866|ARGD_ALNGL	0
MOMC1_446g	MOMC1_446	482		gi|449491060|ref|XP_004158787.1|_PREDICTED:_F-box/LRR-repeat_protein_14-like_[Cucumis_sativus]	0	910	5	481		sp|Q3EC97|FBL14_ARATH	0
MOMC1_447g	MOMC1_447	533		gi|449491057|ref|XP_004158786.1|_PREDICTED:_BRCA1-associated_protein-like_[Cucumis_sativus]	0	772	2	489		sp|Q7Z569|BRAP_HUMAN	1.73e-81
MOMC1_448g	MOMC1_448	461		gi|449491189|ref|XP_004158824.1|_PREDICTED:_pentatricopeptide_repeat-containing_protein_At1g80550,_mitochondrial-like_[Cucumis_sativus]	0	838	1	450		sp|Q9M8M3|PP136_ARATH	0
MOMC1_449g	MOMC1_449	1259		gi|449470277|ref|XP_004152844.1|_PREDICTED:_glycine--tRNA_ligase_1,_mitochondrial-like_[Cucumis_sativus]	0	1389	22	729		sp|O23627|SYGM1_ARATH	0
MOMC1_450g	MOMC1_450	98		gi|590615847|ref|XP_007023339.1|_Uncharacterized_protein_TCM_027325_[Theobroma_cacao]	4e-31	112	1	110		no hit	-
MOMC1_451g	MOMC1_451	913		gi|225449732|ref|XP_002267472.1|_PREDICTED:_pentatricopeptide_repeat-containing_protein_At4g02750-like_[Vitis_vinifera]	0	1250	164	1058		sp|Q9SY02|PP301_ARATH	0
MOMC1_452g	MOMC1_452	489		gi|449509335|ref|XP_004163558.1|_PREDICTED:_probable_sodium-coupled_neutral_amino_acid_transporter_6-like_[Cucumis_sativus]	0	821	1	489		sp|Q28HE5|S38A6_XENTR	5.81e-38
MOMC1_453g	MOMC1_453	593		gi|449509305|ref|XP_004163550.1|_PREDICTED:_F-box/LRR-repeat_protein_14-like_[Cucumis_sativus]	0	906	1	515		sp|Q8N1E6|FXL14_HUMAN	6.73e-20
MOMC1_454g	MOMC1_454	597		gi|449436164|ref|XP_004135864.1|_PREDICTED:_DEAD-box_ATP-dependent_RNA_helicase_35-like_[Cucumis_sativus]	0	1209	1	597		sp|Q9LU46|RH35_ARATH	0
MOMC1_455g	MOMC1_455	189		gi|449509301|ref|XP_004163549.1|_PREDICTED:_calcineurin_subunit_B-like_[Cucumis_sativus]	5e-93	276	21	171		sp|P42322|CANB1_NAEGR	3.64e-30
MOMC1_456g	MOMC1_456	523		gi|449509293|ref|XP_004163547.1|_PREDICTED:_glycerol_kinase-like_[Cucumis_sativus]	0	964	1	523		sp|Q9M8L4|GLPK_ARATH	0
MOMC1_457g	MOMC1_457	932		gi|449436623|ref|XP_004136092.1|_PREDICTED:_probable_LRR_receptor-like_serine/threonine-protein_kinase_At4g36180-like_[Cucumis_sativus]	0	932	12	991		sp|C0LGQ5|GSO1_ARATH	7.84e-72
MOMC1_458g	MOMC1_458	68		gi|449515367|ref|XP_004164721.1|_PREDICTED:_genome_polyprotein-like_[Cucumis_sativus]	2e-05	45.8	572	639		no hit	-
MOMC1_459g	MOMC1_459	1104		gi|449436623|ref|XP_004136092.1|_PREDICTED:_probable_LRR_receptor-like_serine/threonine-protein_kinase_At4g36180-like_[Cucumis_sativus]	0	711	6	960		sp|Q9FIZ3|GSO2_ARATH	1.66e-59
MOMC1_460g	MOMC1_460	852		gi|449491173|ref|XP_004158820.1|_PREDICTED:_uncharacterized_protein_LOC101224990_[Cucumis_sativus]	0	766	814	1733		sp|Q9C9H7|RLP12_ARATH	8.63e-73
MOMC1_461g	MOMC1_461	838		gi|449491173|ref|XP_004158820.1|_PREDICTED:_uncharacterized_protein_LOC101224990_[Cucumis_sativus]	0	781	825	1710		sp|Q9FL28|FLS2_ARATH	1.63e-60
MOMC1_462g	MOMC1_462	144		gi|449491169|ref|XP_004158819.1|_PREDICTED:_uncharacterized_protein_LOC101224769_[Cucumis_sativus]	5e-31	115	6	107		sp|Q9M8L3|VQ11_ARATH	6.09e-26
MOMC1_463g	MOMC1_463	1686		gi|449436621|ref|XP_004136091.1|_PREDICTED:_clustered_mitochondria_protein_homolog_[Cucumis_sativus]	0	2848	1	1689		sp|F4JKH6|TSS_ARATH	0
MOMC1_464g	MOMC1_464	361		gi|449491053|ref|XP_004158785.1|_PREDICTED:_haloalkane_dehalogenase_1-like_[Cucumis_sativus]	0	580	1	375		sp|P9WMS3|DHMA1_MYCTU	1.45e-08
MOMC1_465g	MOMC1_465	667		gi|449436617|ref|XP_004136089.1|_PREDICTED:_protein_FAR1-RELATED_SEQUENCE_6-like_[Cucumis_sativus]	0	1233	2	658		sp|Q9SSQ4|FRS6_ARATH	0
MOMC1_466g	MOMC1_466	319		gi|449491049|ref|XP_004158784.1|_PREDICTED:_uncharacterized_LOC101207808_[Cucumis_sativus]	0	642	1	319		sp|Q54NC0|HUS1_DICDI	1.56e-12
MOMC1_467g	MOMC1_467	745		gi|449436619|ref|XP_004136090.1|_PREDICTED:_putative_pentatricopeptide_repeat-containing_protein_At3g15930-like_[Cucumis_sativus]	0	1293	8	723		sp|Q9LSB8|PP235_ARATH	0
MOMC1_468g	MOMC1_468	1017		gi|449491173|ref|XP_004158820.1|_PREDICTED:_uncharacterized_protein_LOC101224990_[Cucumis_sativus]	0	809	821	1733		sp|C0LGQ5|GSO1_ARATH	6.11e-72
MOMC1_469g	MOMC1_469	491		gi|449491153|ref|XP_004158815.1|_PREDICTED:_uncharacterized_protein_LOC101223856_[Cucumis_sativus]	0	605	126	545		sp|Q8TEQ0|SNX29_HUMAN	0.000117
MOMC1_470g	MOMC1_470	2347		gi|449436124|ref|XP_004135844.1|_PREDICTED:_pre-mRNA-processing-splicing_factor_8-like_[Cucumis_sativus]	0	4877	1	2347		sp|Q99PV0|PRP8_MOUSE	0
MOMC1_471g	MOMC1_471	284		gi|449436138|ref|XP_004135851.1|_PREDICTED:_uncharacterized_protein_LOC101207565_[Cucumis_sativus]	2e-180	506	1	283		no hit	-
MOMC1_472g	MOMC1_472	205		gi|449509285|ref|XP_004163545.1|_PREDICTED:_protein_LURP-one-related_12-like_[Cucumis_sativus]	1e-124	358	6	206		sp|Q9LVZ8|LOR12_ARATH	3.98e-99
MOMC1_473g	MOMC1_473	202		gi|449436613|ref|XP_004136087.1|_PREDICTED:_cucumber_peeling_cupredoxin-like_[Cucumis_sativus]	8e-67	210	1	191		sp|P29602|CPC_CUCSA	4.08e-36
MOMC1_474g	MOMC1_474	162		gi|449509327|ref|XP_004163556.1|_PREDICTED:_cucumber_peeling_cupredoxin-like_[Cucumis_sativus]	6e-57	183	1	142		sp|P29602|CPC_CUCSA	3.81e-26
MOMC1_475g	MOMC1_475	457		gi|449463807|ref|XP_004149623.1|_PREDICTED:_uncharacterized_protein_LOC101211618_[Cucumis_sativus]	0	625	801	1262		sp|P10978|POLX_TOBAC	1.2e-91
MOMC1_476g	MOMC1_476	201		gi|449509327|ref|XP_004163556.1|_PREDICTED:_cucumber_peeling_cupredoxin-like_[Cucumis_sativus]	3e-85	257	3	189		sp|P29602|CPC_CUCSA	8.87e-33
MOMC1_477g	MOMC1_477	432		gi|449436136|ref|XP_004135850.1|_PREDICTED:_uncharacterized_protein_LOC101207314_[Cucumis_sativus]	2e-177	511	2	437		sp|P29602|CPC_CUCSA	8.08e-27
MOMC1_478g	MOMC1_478	386		gi|449436134|ref|XP_004135849.1|_PREDICTED:_methyl-CpG-binding_domain-containing_protein_11-like_[Cucumis_sativus]	9e-128	380	1	359		sp|Q9LW00|MBD11_ARATH	1.35e-42
MOMC1_479g	MOMC1_479	311		gi|449491043|ref|XP_004158782.1|_PREDICTED:_uncharacterized_LOC101208051_[Cucumis_sativus]	5e-143	414	1	319		no hit	-
MOMC1_480g	MOMC1_480	245		gi|449491149|ref|XP_004158814.1|_PREDICTED:_EPIDERMAL_PATTERNING_FACTOR-like_protein_6-like_[Cucumis_sativus]	1e-16	78.6	1	86		sp|P43212|PGLR2_CRYJA	0.000846
MOMC1_481g	MOMC1_481	221		gi|449491028|ref|XP_004158778.1|_PREDICTED:_uncharacterized_LOC101208775_isoform_1_[Cucumis_sativus]	2e-81	248	17	174		no hit	-
MOMC1_482g	MOMC1_482	95		no hit	-	-	-	-		no hit	-
MOMC1_483g	MOMC1_483	808		gi|449436126|ref|XP_004135845.1|_PREDICTED:_phospholipase_D_alpha_1-like_[Cucumis_sativus]	0	1530	1	808		sp|Q41142|PLDA1_RICCO	0
MOMC1_484g	MOMC1_484	375		gi|590617659|ref|XP_007023852.1|_RHOMBOID-like_protein_5_[Theobroma_cacao]	2e-140	410	1	313		sp|Q9SSR0|RBL5_ARATH	1.33e-117
MOMC1_485g	MOMC1_485	180		gi|224054124|ref|XP_002298104.1|_signal_peptidase_family_protein_[Populus_trichocarpa]	3e-119	342	1	180		sp|Q5RC30|SC11C_PONAB	2.31e-68
MOMC1_486g	MOMC1_486	905		gi|449530766|ref|XP_004172363.1|_PREDICTED:_DUF246_domain-containing_protein_At1g04910-like_[Cucumis_sativus]	0	819	1	441		sp|Q8W486|Y1491_ARATH	6.67e-48
MOMC1_487g	MOMC1_487	523		gi|449491145|ref|XP_004158813.1|_PREDICTED:_BEL1-like_homeodomain_protein_3-like_[Cucumis_sativus]	0	862	14	548		sp|Q9SIW1|BLH7_ARATH	4.08e-100
MOMC1_488g	MOMC1_488	171		gi|255553127|ref|XP_002517606.1|_lactoylglutathione_lyase,_putative_[Ricinus_communis]	2e-97	286	1	171		sp|Q8CXK5|FOSB_OCEIH	2.28e-06
MOMC1_489g	MOMC1_489	84		gi|255553125|ref|XP_002517605.1|_conserved_hypothetical_protein_[Ricinus_communis]	2e-16	73.6	50	98		no hit	-
MOMC1_490g	MOMC1_490	483		gi|449491014|ref|XP_004158774.1|_PREDICTED:_LOW_QUALITY_PROTEIN:_probable_polygalacturonase_At1g80170-like_[Cucumis_sativus]	0	654	1	371		sp|Q94AJ5|PGLR5_ARATH	0
MOMC1_491g	MOMC1_491	128		no hit	-	-	-	-		no hit	-
MOMC1_492g	MOMC1_492	143		no hit	-	-	-	-		no hit	-
MOMC1_493g	MOMC1_493	298		gi|449491008|ref|XP_004158772.1|_PREDICTED:_zinc_finger_CCCH_domain-containing_protein_39-like_[Cucumis_sativus]	1e-89	276	8	284		sp|Q9LT81|C3H39_ARATH	9.58e-13
MOMC1_494g	MOMC1_494	286		gi|449491004|ref|XP_004158771.1|_PREDICTED:_uncharacterized_LOC101204920_[Cucumis_sativus]	3e-130	379	1	277		sp|Q06881|BCCP_NOSS1	9.32e-10
MOMC1_495g	MOMC1_495	164		gi|255553093|ref|XP_002517589.1|_protein_with_unknown_function_[Ricinus_communis]	1e-58	186	1	147		sp|Q19QU3|ZRAB2_PIG	3.59e-07
MOMC1_496g	MOMC1_496	121		gi|449491129|ref|XP_004158809.1|_PREDICTED:_late_embryogenesis_abundant_protein_1-like_[Cucumis_sativus]	3e-29	108	1	76		sp|O49816|LEA1_CICAR	3.09e-08
MOMC1_497g	MOMC1_497	137		gi|449491000|ref|XP_004158770.1|_PREDICTED:_late_embryogenesis_abundant_protein_2-like_[Cucumis_sativus]	2e-57	181	1	125		sp|P83442|LEAD3_DAUCA	1.93e-33
MOMC1_498g	MOMC1_498	662		gi|449491125|ref|XP_004158808.1|_PREDICTED:_WD_repeat-containing_protein_43-like_[Cucumis_sativus]	0	927	1	620		sp|Q15061|WDR43_HUMAN	5.64e-15
MOMC1_499g	MOMC1_499	319		gi|449490992|ref|XP_004158768.1|_PREDICTED:_geranylgeranyl_transferase_type-2_subunit_beta-like_[Cucumis_sativus]	0	562	1	317		sp|P53611|PGTB2_HUMAN	1.67e-127
MOMC1_500g	MOMC1_500	424		gi|449490996|ref|XP_004158769.1|_PREDICTED:_uncharacterized_LOC101204433_[Cucumis_sativus]	0	618	1	401		no hit	-
MOMC1_501g	MOMC1_501	669		gi|449491846|ref|XP_004159019.1|_PREDICTED:_LOW_QUALITY_PROTEIN:_G-type_lectin_S-receptor-like_serine/threonine-protein_kinase_CES101-like_[Cucumis_sativus]	3e-164	500	526	840		sp|O81906|B120_ARATH	2.04e-111
MOMC1_502g	MOMC1_502	614		gi|470134187|ref|XP_004302937.1|_PREDICTED:_(6-4)DNA_photolyase-like_[Fragaria_vesca_subsp._vesca]	0	775	1	533		sp|O48652|UVR3_ARATH	0
MOMC1_503g	MOMC1_503	409		gi|449519190|ref|XP_004166618.1|_PREDICTED:_uncharacterized_protein_LOC101230291_[Cucumis_sativus]	2e-170	490	4	374		sp|Q9FZD9|DUF3_ARATH	0.002
MOMC1_504g	MOMC1_504	114		gi|225442809|ref|XP_002285278.1|_PREDICTED:_uncharacterized_protein_LOC100244679_[Vitis_vinifera]	2e-42	142	1	116		no hit	-
MOMC1_505g	MOMC1_505	83		no hit	-	-	-	-		no hit	-
MOMC1_506g	MOMC1_506	89		gi|568843777|ref|XP_006475775.1|_PREDICTED:_probable_histone_H2A_variant_3-like_[Citrus_sinensis]	1e-13	67	1	48		sp|Q9C944|H2AV3_ARATH	3.01e-06
MOMC1_507g	MOMC1_507	100		gi|449519192|ref|XP_004166619.1|_PREDICTED:_probable_histone_H2A_variant_3-like_[Cucumis_sativus]	2e-65	201	35	134		sp|Q8S857|H2AV2_ORYSJ	3.4e-64
MOMC1_508g	MOMC1_508	659		gi|449436102|ref|XP_004135833.1|_PREDICTED:_uncharacterized_protein_LOC101203213_[Cucumis_sativus]	0	1205	1	650		sp|O05235|YUGF_BACSU	1.58e-09
MOMC1_509g	MOMC1_509	430		gi|449491118|ref|XP_004158805.1|_PREDICTED:_root_phototropism_protein_3-like_[Cucumis_sativus]	0	664	1	459		sp|Q5KS50|NPH3_ORYSJ	3.53e-73
MOMC1_510g	MOMC1_510	898		gi|449436591|ref|XP_004136076.1|_PREDICTED:_pentatricopeptide_repeat-containing_protein_At1g15510,_chloroplastic-like_[Cucumis_sativus]	0	1637	1	876		sp|Q9M9E2|PPR45_ARATH	0
MOMC1_511g	MOMC1_511	139		gi|449490985|ref|XP_004158766.1|_PREDICTED:_molybdate_transporter_2-like_[Cucumis_sativus]	1e-76	242	328	470		sp|Q0WP36|MOT2_ARATH	4.32e-56
MOMC1_512g	MOMC1_512	143		gi|470101932|ref|XP_004287420.1|_PREDICTED:_uncharacterized_protein_LOC101302388_[Fragaria_vesca_subsp._vesca]	2e-09	59.7	270	369		no hit	-
MOMC1_513g	MOMC1_513	1079		gi|449436589|ref|XP_004136075.1|_PREDICTED:_uncharacterized_protein_LOC101220341_[Cucumis_sativus]	0	1763	1	1072		no hit	-
MOMC1_514g	MOMC1_514	1334		gi|449436098|ref|XP_004135831.1|_PREDICTED:_pleiotropic_drug_resistance_protein_1-like_[Cucumis_sativus]	0	2174	153	1411		sp|Q9M9E1|AB40G_ARATH	0
MOMC1_515g	MOMC1_515	311		gi|449529042|ref|XP_004171510.1|_PREDICTED:_LOW_QUALITY_PROTEIN:_gibberellin_20_oxidase_1-like_[Cucumis_sativus]	0	515	9	317		sp|Q945B6|AOP1L_ARATH	6.56e-82
MOMC1_516g	MOMC1_516	318		gi|449529040|ref|XP_004171509.1|_PREDICTED:_gibberellin_2-beta-dioxygenase_8-like_[Cucumis_sativus]	3e-158	453	1	316		sp|Q945B6|AOP1L_ARATH	2.27e-75
MOMC1_517g	MOMC1_517	373		gi|449436096|ref|XP_004135830.1|_PREDICTED:_gibberellin_3-beta-dioxygenase_1-like_[Cucumis_sativus]	0	613	1	374		sp|O24648|G3OX_PEA	5.04e-159
MOMC1_518g	MOMC1_518	964		gi|115472477|ref|NP_001059837.1|_Os07g0528100,_partial_[Oryza_sativa_Japonica_Group]	2e-160	510	419	1175		sp|P10978|POLX_TOBAC	0
MOMC1_519g	MOMC1_519	373		gi|449436096|ref|XP_004135830.1|_PREDICTED:_gibberellin_3-beta-dioxygenase_1-like_[Cucumis_sativus]	0	570	1	373		sp|O24648|G3OX_PEA	2.08e-151
MOMC1_520g	MOMC1_520	74		no hit	-	-	-	-		no hit	-
MOMC1_521g	MOMC1_521	520		gi|449520561|ref|XP_004167302.1|_PREDICTED:_katanin_p60_ATPase-containing_subunit_A1-like_[Cucumis_sativus]	0	1023	1	521		sp|Q9SEX2|KTNA1_ARATH	0
MOMC1_522g	MOMC1_522	394		gi|449520563|ref|XP_004167303.1|_PREDICTED:_bifunctional_aspartate_aminotransferase_and_glutamate/aspartate-prephenate_aminotransferase-like_[Cucumis_sativus]	0	743	1	394		sp|O67781|AAT_AQUAE	5.61e-40
MOMC1_523g	MOMC1_523	522		gi|449436090|ref|XP_004135827.1|_PREDICTED:_cyclin-A2-4-like_[Cucumis_sativus]	0	825	1	496		sp|Q2QQ96|CCA21_ORYSJ	2.12e-155
MOMC1_524g	MOMC1_524	441		gi|449436088|ref|XP_004135826.1|_PREDICTED:_D-glycerate_3-kinase,_chloroplastic-like_[Cucumis_sativus]	0	772	1	441		sp|Q944I4|GLYK_ARATH	0
MOMC1_525g	MOMC1_525	150		gi|449524712|ref|XP_004169365.1|_PREDICTED:_auxin-induced_protein_AUX22-like_[Cucumis_sativus]	4e-81	244	1	167		sp|P13088|AUX22_SOYBN	1.49e-56
MOMC1_526g	MOMC1_526	113		no hit	-	-	-	-		no hit	-
MOMC1_527g	MOMC1_527	355		gi|571532081|ref|XP_006600171.1|_PREDICTED:_myristoyl-acyl_carrier_protein_thioesterase,_chloroplastic-like_isoform_X3_[Glycine_max]	2e-88	279	115	401		sp|Q9SQI3|FATB_GOSHI	5.55e-84
MOMC1_528g	MOMC1_528	852		gi|449436084|ref|XP_004135824.1|_PREDICTED:_N-alpha-acetyltransferase_15,_NatA_auxiliary_subunit-like_[Cucumis_sativus]	0	1424	118	896		sp|Q9DBB4|NAA16_MOUSE	3.1e-134
MOMC1_529g	MOMC1_529	361		gi|359488064|ref|XP_003633697.1|_PREDICTED:_uncharacterized_protein_LOC100263155_[Vitis_vinifera]	4e-61	215	37	385		sp|P0C2F6|RNHX1_ARATH	3.36e-21
MOMC1_530g	MOMC1_530	153		gi|449533942|ref|XP_004173929.1|_PREDICTED:_N-alpha-acetyltransferase_16,_NatA_auxiliary_subunit-like,_partial_[Cucumis_sativus]	5e-83	247	1	121		sp|Q6N069|NAA16_HUMAN	3.03e-53
MOMC1_531g	MOMC1_531	401		gi|449524142|ref|XP_004169082.1|_PREDICTED:_uncharacterized_protein_LOC101224279_[Cucumis_sativus]	0	589	1	372		sp|Q24JK4|XRCC1_ARATH	2.56e-119
MOMC1_532g	MOMC1_532	872		gi|449524144|ref|XP_004169083.1|_PREDICTED:_uncharacterized_protein_LOC101224500_[Cucumis_sativus]	0	743	27	720		no hit	-
MOMC1_533g	MOMC1_533	679		gi|449528585|ref|XP_004171284.1|_PREDICTED:_probable_receptor-like_protein_kinase_At4g39110-like_[Cucumis_sativus]	0	1226	1	679		sp|Q9SJT0|Y2214_ARATH	0
MOMC1_534g	MOMC1_534	604		gi|449436575|ref|XP_004136068.1|_PREDICTED:_uncharacterized_protein_LOC101218669_[Cucumis_sativus]	0	847	1	654		sp|Q1ECZ4|CASC3_DANRE	0.001
MOMC1_535g	MOMC1_535	116		gi|449528262|ref|XP_004171124.1|_PREDICTED:_thionin-like_protein_2-like_[Cucumis_sativus]	3e-40	137	1	103		sp|A8MRP4|THNL2_ARATH	2.68e-07
MOMC1_536g	MOMC1_536	64		no hit	-	-	-	-		no hit	-
MOMC1_537g	MOMC1_537	108		no hit	-	-	-	-		no hit	-
MOMC1_538g	MOMC1_538	56		no hit	-	-	-	-		no hit	-
MOMC1_539g	MOMC1_539	121		gi|255574542|ref|XP_002528182.1|_conserved_hypothetical_protein_[Ricinus_communis]	3e-08	52.8	10	112		no hit	-
MOMC1_540g	MOMC1_540	140		gi|449529746|ref|XP_004171859.1|_PREDICTED:_thionin-like_protein_2-like_[Cucumis_sativus]	1e-38	133	3	89		sp|F4IDU9|THNL1_ARATH	1.02e-09
MOMC1_541g	MOMC1_541	470		gi|449491723|ref|XP_004158984.1|_PREDICTED:_uncharacterized_protein_LOC101224991_[Cucumis_sativus]	0	697	1	466		sp|Q9C829|NU50A_ARATH	1.49e-117
MOMC1_542g	MOMC1_542	1009		gi|449448050|ref|XP_004141779.1|_PREDICTED:_coatomer_subunit_beta'-2-like_[Cucumis_sativus]	0	1742	1	901		sp|Q9C827|COB22_ARATH	0
MOMC1_543g	MOMC1_543	720		gi|449491727|ref|XP_004158985.1|_PREDICTED:_probable_sulfate_transporter_3.4-like_[Cucumis_sativus]	0	1155	1	658		sp|Q9LW86|SUT34_ARATH	0
MOMC1_544g	MOMC1_544	127		no hit	-	-	-	-		no hit	-
MOMC1_545g	MOMC1_545	736		gi|449522536|ref|XP_004168282.1|_PREDICTED:_MAR-binding_filament-like_protein_1-1-like_[Cucumis_sativus]	0	1111	1	733		sp|Q9M7J4|MFP1_TOBAC	0
MOMC1_546g	MOMC1_546	390		gi|449522534|ref|XP_004168281.1|_PREDICTED:_uncharacterized_protein_LOC101226171_[Cucumis_sativus]	0	600	2	385		sp|Q9SYG2|ASIL1_ARATH	8.45e-24
MOMC1_547g	MOMC1_547	821		gi|449522532|ref|XP_004168280.1|_PREDICTED:_heat_shock_70_kDa_protein_15-like_[Cucumis_sativus]	0	1511	1	843		sp|F4HQD4|HSP7P_ARATH	0
MOMC1_548g	MOMC1_548	1113		gi|449448190|ref|XP_004141849.1|_PREDICTED:_regulator_of_telomere_elongation_helicase_1-like_[Cucumis_sativus]	0	1588	1	1034		sp|A4K436|RTEL1_BOVIN	5.57e-171
MOMC1_549g	MOMC1_549	261		gi|590618696|ref|XP_007024118.1|_Ovate_family_protein_14,_putative_[Theobroma_cacao]	2e-78	246	1	281		sp|Q9S7T5|OFP14_ARATH	7.77e-47
MOMC1_550g	MOMC1_550	88		gi|449517866|ref|XP_004165965.1|_PREDICTED:_pollen_allergen_Ole_e_6-like_[Cucumis_sativus]	2e-27	102	1	87		sp|O24172|ALL6_OLEEU	7.45e-09
MOMC1_551g	MOMC1_551	113		gi|224100113|ref|XP_002311748.1|_hypothetical_protein_POPTR_0008s18270g_[Populus_trichocarpa]	1e-07	50.8	1	101		sp|Q9FYL2|BCP1_ARATH	1.37e-05
MOMC1_552g	MOMC1_552	708		gi|449524617|ref|XP_004169318.1|_PREDICTED:_uncharacterized_protein_LOC101224589_[Cucumis_sativus]	0	1162	1	700		no hit	-
MOMC1_553g	MOMC1_553	449		gi|449524619|ref|XP_004169319.1|_PREDICTED:_uncharacterized_protein_LOC101224816_[Cucumis_sativus]	0	580	1	454		sp|Q54I39|IST1L_DICDI	1.65e-14
MOMC1_554g	MOMC1_554	183		gi|449532479|ref|XP_004173208.1|_PREDICTED:_LOW_QUALITY_PROTEIN:_G-type_lectin_S-receptor-like_serine/threonine-protein_kinase_At1g67520-like_[Cucumis_sativus]	1e-81	259	422	584		sp|O81906|B120_ARATH	1.45e-47
MOMC1_555g	MOMC1_555	502		gi|449491846|ref|XP_004159019.1|_PREDICTED:_LOW_QUALITY_PROTEIN:_G-type_lectin_S-receptor-like_serine/threonine-protein_kinase_CES101-like_[Cucumis_sativus]	2e-140	432	46	564		sp|Q9LW83|CE101_ARATH	7.07e-52
MOMC1_556g	MOMC1_556	1604		gi|449436595|ref|XP_004136078.1|_PREDICTED:_G-type_lectin_S-receptor-like_serine/threonine-protein_kinase_CES101-like,_partial_[Cucumis_sativus]	0	894	1	727		sp|Q9LW83|CE101_ARATH	4.65e-169
MOMC1_557g	MOMC1_557	98		gi|449517112|ref|XP_004165590.1|_PREDICTED:_translation_machinery-associated_protein_7-like_[Cucumis_sativus]	1e-44	146	26	109		sp|Q4SUE2|TMA7_TETNG	1.05e-07
MOMC1_558g	MOMC1_558	272		gi|255555217|ref|XP_002518645.1|_Thioredoxin_domain-containing_protein,_putative_[Ricinus_communis]	1e-115	338	1	181		sp|O64628|TXND9_ARATH	3.58e-107
MOMC1_559g	MOMC1_559	103		gi|449448042|ref|XP_004141775.1|_PREDICTED:_mitochondrial_carnitine/acylcarnitine_carrier_protein_CACL-like_[Cucumis_sativus]	6e-40	141	1	78		sp|Q9CA93|BAC2_ARATH	4.67e-25
MOMC1_560g	MOMC1_560	288		gi|449522464|ref|XP_004168246.1|_PREDICTED:_probable_pyridoxal_biosynthesis_protein_PDX1.2-like_[Cucumis_sativus]	4e-144	414	1	288		sp|Q9ZNR6|PDX12_ARATH	8.1e-113
MOMC1_561g	MOMC1_561	679		gi|449448040|ref|XP_004141774.1|_PREDICTED:_kinesin-like_protein_KIF2A-like_[Cucumis_sativus]	0	1302	1	685		sp|Q940B8|KIN13_ARATH	0
MOMC1_562g	MOMC1_562	1248		gi|449491848|ref|XP_004159020.1|_PREDICTED:_probable_ATP-dependent_RNA_helicase_DDX11-like_[Cucumis_sativus]	0	1541	1	976		sp|A8MPP1|D11L8_HUMAN	2e-158
MOMC1_563g	MOMC1_563	95		gi|449491736|ref|XP_004158988.1|_PREDICTED:_60S_ribosomal_protein_L37-2-like_isoform_2_[Cucumis_sativus]	3e-60	186	1	95		sp|Q8LEM8|RL373_ARATH	2.18e-57
MOMC1_564g	MOMC1_564	1145		gi|449491852|ref|XP_004159021.1|_PREDICTED:_uncharacterized_LOC101219007_[Cucumis_sativus]	0	1662	1	1092		sp|P57768|SNX16_HUMAN	8.42e-07
MOMC1_565g	MOMC1_565	197		gi|449448032|ref|XP_004141770.1|_PREDICTED:_ras-related_protein_RABG3d-like_isoform_1_[Cucumis_sativus]	1e-139	396	1	206		sp|O24461|RAB7_PRUAR	8.26e-137
MOMC1_566g	MOMC1_566	289		gi|449491744|ref|XP_004158991.1|_PREDICTED:_uncharacterized_protein_LOC101226433_[Cucumis_sativus]	0	529	1	278		no hit	-
MOMC1_567g	MOMC1_567	317		gi|449448026|ref|XP_004141767.1|_PREDICTED:_glyoxylate/hydroxypyruvate_reductase_A_HPR2-like_[Cucumis_sativus]	0	511	1	313		sp|Q65CJ7|HPPR_PLESU	2.74e-156
MOMC1_568g	MOMC1_568	313		gi|449448024|ref|XP_004141766.1|_PREDICTED:_glyoxylate/hydroxypyruvate_reductase_A_HPR2-like_[Cucumis_sativus]	0	588	34	346		sp|Q65CJ7|HPPR_PLESU	0
MOMC1_569g	MOMC1_569	560		gi|449448176|ref|XP_004141842.1|_PREDICTED:_rho_guanine_nucleotide_exchange_factor_8-like_[Cucumis_sativus]	0	901	124	676		sp|Q9CA89|ROGFC_ARATH	0
MOMC1_570g	MOMC1_570	750		gi|449519629|ref|XP_004166837.1|_PREDICTED:_homeobox-leucine_zipper_protein_GLABRA_2-like_[Cucumis_sativus]	0	1202	1	738		sp|P46607|HGL2_ARATH	0
MOMC1_571g	MOMC1_571	83		no hit	-	-	-	-		no hit	-
MOMC1_572g	MOMC1_572	127		gi|449526878|ref|XP_004170440.1|_PREDICTED:_thylakoid_membrane_phosphoprotein_14_kDa,_chloroplastic-like_[Cucumis_sativus]	2e-48	159	1	115		sp|Q9M812|CUT1C_ARATH	3.02e-26
MOMC1_573g	MOMC1_573	1057		gi|449516290|ref|XP_004165180.1|_PREDICTED:_golgin_candidate_5-like_[Cucumis_sativus]	0	1525	1	979		sp|Q0WVL7|GOGC5_ARATH	0
MOMC1_574g	MOMC1_574	158		gi|449507764|ref|XP_004163124.1|_PREDICTED:_cytochrome_c-type_biogenesis_protein_CcmH-like_[Cucumis_sativus]	3e-103	300	1	158		sp|B8AFK5|CCMH_ORYSI	2.02e-88
MOMC1_575g	MOMC1_575	308		gi|449507760|ref|XP_004163123.1|_PREDICTED:_protein_PLANT_CADMIUM_RESISTANCE_8-like_[Cucumis_sativus]	4e-120	351	4	198		sp|Q9M815|PCR8_ARATH	1.24e-66
MOMC1_576g	MOMC1_576	541		gi|449463158|ref|XP_004149301.1|_PREDICTED:_malonate--CoA_ligase-like_[Cucumis_sativus]	0	865	55	610		sp|Q8H151|AAE13_ARATH	0
MOMC1_577g	MOMC1_577	622		gi|449448172|ref|XP_004141840.1|_PREDICTED:_probable_peptide_transporter_At1g52190-like_[Cucumis_sativus]	0	1036	3	607		sp|Q9M817|PTR6_ARATH	0
MOMC1_578g	MOMC1_578	68		no hit	-	-	-	-		no hit	-
MOMC1_579g	MOMC1_579	108		no hit	-	-	-	-		no hit	-
MOMC1_580g	MOMC1_580	195		gi|449491750|ref|XP_004158993.1|_PREDICTED:_peroxyureidoacrylate/ureidoacrylate_amidohydrolase_RutB-like_[Cucumis_sativus]	5e-113	328	1	192		sp|Q93Z51|NIC4_ARATH	2.91e-85
MOMC1_581g	MOMC1_581	279		gi|449448170|ref|XP_004141839.1|_PREDICTED:_transcription_factor_bHLH68-like_[Cucumis_sativus]	9e-82	255	2	274		sp|Q8S3D1|BH068_ARATH	2.28e-34
MOMC1_582g	MOMC1_582	229		gi|449491766|ref|XP_004158997.1|_PREDICTED:_pentatricopeptide_repeat-containing_protein_At3g46870-like_[Cucumis_sativus]	5e-114	333	1	230		sp|Q1PFH7|PPR89_ARATH	5.49e-13
MOMC1_583g	MOMC1_583	435		gi|449491758|ref|XP_004158995.1|_PREDICTED:_auxin-responsive_protein_IAA8-like_[Cucumis_sativus]	0	574	1	347		sp|Q9ZSY8|IAA27_ARATH	9.74e-92
MOMC1_584g	MOMC1_584	532		gi|449448002|ref|XP_004141755.1|_PREDICTED:_uncharacterized_protein_LOC101217658_[Cucumis_sativus]	0	791	2	499		sp|Q9D8Z1|ASCC1_MOUSE	4.57e-19
MOMC1_585g	MOMC1_585	248		gi|449491770|ref|XP_004158998.1|_PREDICTED:_aquaporin_TIP2-1-like_[Cucumis_sativus]	7e-157	444	1	248		sp|Q41951|TIP21_ARATH	8.01e-130
MOMC1_586g	MOMC1_586	200		gi|449491773|ref|XP_004158999.1|_PREDICTED:_uncharacterized_protein_LOC101228255_[Cucumis_sativus]	3e-128	367	1	197		sp|Q9LU21|PNSB3_ARATH	1.28e-84
MOMC1_587g	MOMC1_587	990		gi|449448166|ref|XP_004141837.1|_PREDICTED:_zinc_phosphodiesterase_ELAC_protein_2-like_[Cucumis_sativus]	0	1620	1	961		sp|Q8CGS5|RNZ2_RAT	4.08e-87
MOMC1_588g	MOMC1_588	219		gi|449448014|ref|XP_004141761.1|_PREDICTED:_cytochrome_c_oxidase_assembly_protein_COX19-like_[Cucumis_sativus]	6e-40	139	1	70		sp|A8E4L1|COX19_BOVIN	2.54e-13
MOMC1_589g	MOMC1_589	247		gi|449528613|ref|XP_004171298.1|_PREDICTED:_uncharacterized_protein_LOC101227476_[Cucumis_sativus]	3e-63	207	221	343		no hit	-
MOMC1_590g	MOMC1_590	210		gi|449528615|ref|XP_004171299.1|_PREDICTED:_dehydration-responsive_element-binding_protein_3-like_[Cucumis_sativus]	2e-83	253	1	201		sp|Q9LYD3|DREB3_ARATH	1.12e-49
MOMC1_591g	MOMC1_591	315		gi|449532862|ref|XP_004173397.1|_PREDICTED:_ankyrin_repeat-containing_protein_At5g02620-like,_partial_[Cucumis_sativus]	3e-122	362	58	290		sp|Q6AWW5|Y5262_ARATH	3.62e-20
MOMC1_592g	MOMC1_592	1013		gi|449447797|ref|XP_004141654.1|_PREDICTED:_ATP-dependent_zinc_metalloprotease_FtsH_3-like_[Cucumis_sativus]	0	1073	1	645		sp|A8MPR5|FTSI2_ARATH	0
MOMC1_593g	MOMC1_593	246		gi|449448056|ref|XP_004141782.1|_PREDICTED:_CASP-like_protein_GSVIVT00034332001-like_[Cucumis_sativus]	4e-115	337	1	226		sp|A7P756|CSPLD_VITVI	9.33e-84
MOMC1_594g	MOMC1_594	362		gi|449447801|ref|XP_004141656.1|_PREDICTED:_nucleoporin_NUP53-like_[Cucumis_sativus]	0	602	1	330		sp|O04326|NUP35_ARATH	2.42e-151
MOMC1_595g	MOMC1_595	102		gi|225442509|ref|XP_002284032.1|_PREDICTED:_uncharacterized_protein_LOC100249817_[Vitis_vinifera]	2e-22	90.1	2	110		no hit	-
MOMC1_596g	MOMC1_596	364		gi|449480647|ref|XP_004155956.1|_PREDICTED:_GATA_transcription_factor_9-like_[Cucumis_sativus]	0	545	3	333		sp|O82632|GATA9_ARATH	1.62e-74
MOMC1_597g	MOMC1_597	317		gi|449480644|ref|XP_004155955.1|_PREDICTED:_protein_SEC13_homolog_[Cucumis_sativus]	0	590	1	300		sp|O64740|SC13B_ARATH	0
MOMC1_598g	MOMC1_598	81		no hit	-	-	-	-		no hit	-
MOMC1_599g	MOMC1_599	836		gi|449480641|ref|XP_004155954.1|_PREDICTED:_homeobox-leucine_zipper_protein_ATHB-15-like_[Cucumis_sativus]	0	1678	1	837		sp|Q9ZU11|ATB15_ARATH	0
MOMC1_600g	MOMC1_600	194		gi|449480638|ref|XP_004155953.1|_PREDICTED:_uncharacterized_protein_LOC101231081_[Cucumis_sativus]	7e-130	370	1	194		no hit	-
MOMC1_601g	MOMC1_601	706		gi|449480635|ref|XP_004155952.1|_PREDICTED:_uncharacterized_protein_LOC101230855_[Cucumis_sativus]	0	1322	1	697		sp|P42158|KC1D_ARATH	1.65e-57
MOMC1_602g	MOMC1_602	139		gi|449480632|ref|XP_004155951.1|_PREDICTED:_uncharacterized_protein_LOC101230634_[Cucumis_sativus]	1e-76	236	154	276		sp|Q9XI47|SHH1_ARATH	5.31e-44
MOMC1_603g	MOMC1_603	121		gi|449480632|ref|XP_004155951.1|_PREDICTED:_uncharacterized_protein_LOC101230634_[Cucumis_sativus]	1e-32	121	25	135		sp|Q9XI47|SHH1_ARATH	2.91e-10
MOMC1_604g	MOMC1_604	210		gi|470134034|ref|XP_004302862.1|_PREDICTED:_LOW_QUALITY_PROTEIN:_NADP-dependent_malic_enzyme,_chloroplastic-like_[Fragaria_vesca_subsp._vesca]	2e-12	70.1	17	96		sp|P34105|MAOX_POPTR	2.49e-10
MOMC1_605g	MOMC1_605	573		gi|449480629|ref|XP_004155950.1|_PREDICTED:_NADP-dependent_malic_enzyme-like_[Cucumis_sativus]	0	922	3	568		sp|P51615|MAOX_VITVI	0
MOMC1_606g	MOMC1_606	750		gi|449480623|ref|XP_004155948.1|_PREDICTED:_uncharacterized_protein_LOC101229963_[Cucumis_sativus]	0	586	1	338		sp|Q0JLP9|P2C06_ORYSJ	1.34e-65
MOMC1_607g	MOMC1_607	979		gi|449448058|ref|XP_004141783.1|_PREDICTED:_uncharacterized_protein_LOC101203806_[Cucumis_sativus]	0	1113	1	706		sp|F4HQA1|PAF1_ARATH	0
MOMC1_608g	MOMC1_608	449		gi|449448060|ref|XP_004141784.1|_PREDICTED:_MMS19_nucleotide_excision_repair_protein_homolog_[Cucumis_sativus]	0	711	664	1137		sp|Q0WVF8|MMS19_ARATH	2.02e-109
MOMC1_609g	MOMC1_609	558		gi|449448060|ref|XP_004141784.1|_PREDICTED:_MMS19_nucleotide_excision_repair_protein_homolog_[Cucumis_sativus]	0	884	96	640		sp|Q0WVF8|MMS19_ARATH	6.55e-144
MOMC1_610g	MOMC1_610	69		gi|449448060|ref|XP_004141784.1|_PREDICTED:_MMS19_nucleotide_excision_repair_protein_homolog_[Cucumis_sativus]	0.0008	41.2	1	24		no hit	-
MOMC1_611g	MOMC1_611	327		gi|449447823|ref|XP_004141667.1|_PREDICTED:_clavaminate_synthase-like_protein_At3g21360-like_[Cucumis_sativus]	0	566	1	324		sp|Q9LIG0|Y3136_ARATH	0
MOMC1_612g	MOMC1_612	819		gi|449480779|ref|XP_004155993.1|_PREDICTED:_poly(A)_polymerase-like_[Cucumis_sativus]	0	1346	5	752		sp|Q8VYW1|PAPS4_ARATH	0
MOMC1_613g	MOMC1_613	416		gi|449448064|ref|XP_004141786.1|_PREDICTED:_uncharacterized_protein_LOC101204536_[Cucumis_sativus]	0	586	1	408		sp|Q8L4D8|IQD31_ARATH	7.89e-12
MOMC1_614g	MOMC1_614	131		gi|224059156|ref|XP_002299743.1|_Profilin_3_family_protein_[Populus_trichocarpa]	9e-83	246	1	131		sp|Q9M7N0|PROF3_HEVBR	2.64e-83
MOMC1_615g	MOMC1_615	207		gi|449480771|ref|XP_004155991.1|_PREDICTED:_uncharacterized_LOC101204777_[Cucumis_sativus]	2e-91	276	65	255		no hit	-
MOMC1_616g	MOMC1_616	207		no hit	-	-	-	-		no hit	-
MOMC1_617g	MOMC1_617	547		gi|449448068|ref|XP_004141788.1|_PREDICTED:_protein_CHUP1,_chloroplastic-like_[Cucumis_sativus]	0	837	87	635		sp|Q9LI74|CHUP1_ARATH	5.15e-64
MOMC1_618g	MOMC1_618	152		gi|449447826|ref|XP_004141668.1|_PREDICTED:_GDSL_esterase/lipase_APG-like_[Cucumis_sativus]	6e-83	255	215	366		sp|Q9LU14|APG2_ARATH	1.23e-63
MOMC1_619g	MOMC1_619	210		gi|449480615|ref|XP_004155946.1|_PREDICTED:_GDSL_esterase/lipase_APG-like_[Cucumis_sativus]	6e-100	301	4	216		sp|Q9LU14|APG2_ARATH	4.32e-76
MOMC1_620g	MOMC1_620	916		gi|449448070|ref|XP_004141789.1|_PREDICTED:_putative_leucine-rich_repeat_receptor-like_protein_kinase_At2g19210-like_[Cucumis_sativus]	0	1256	32	862		sp|O65924|Y2921_ARATH	0
MOMC1_621g	MOMC1_621	996		gi|449480764|ref|XP_004155989.1|_PREDICTED:_putative_leucine-rich_repeat_receptor-like_protein_kinase_At2g19210-like_[Cucumis_sativus]	0	725	341	884		sp|O65924|Y2921_ARATH	2.99e-129
MOMC1_622g	MOMC1_622	883		gi|449448070|ref|XP_004141789.1|_PREDICTED:_putative_leucine-rich_repeat_receptor-like_protein_kinase_At2g19210-like_[Cucumis_sativus]	0	1146	34	862		sp|O65924|Y2921_ARATH	0
MOMC1_623g	MOMC1_623	860		gi|449448070|ref|XP_004141789.1|_PREDICTED:_putative_leucine-rich_repeat_receptor-like_protein_kinase_At2g19210-like_[Cucumis_sativus]	0	1176	33	852		sp|O65924|Y2921_ARATH	0
MOMC1_624g	MOMC1_624	885		gi|449480761|ref|XP_004155988.1|_PREDICTED:_putative_leucine-rich_repeat_receptor-like_protein_kinase_At2g19210-like_[Cucumis_sativus]	0	1411	1	894		sp|O65924|Y2921_ARATH	0
MOMC1_625g	MOMC1_625	81		no hit	-	-	-	-		no hit	-
MOMC1_626g	MOMC1_626	894		gi|449448074|ref|XP_004141791.1|_PREDICTED:_LOW_QUALITY_PROTEIN:_putative_leucine-rich_repeat_receptor-like_serine/threonine-protein_kinase_At2g19230-like_[Cucumis_sativus]	0	779	44	890		sp|Q9FN94|RLK7_ARATH	9.72e-150
MOMC1_627g	MOMC1_627	886		gi|449529724|ref|XP_004171848.1|_PREDICTED:_probable_LRR_receptor-like_serine/threonine-protein_kinase_At1g51880-like,_partial_[Cucumis_sativus]	0	1095	1	823		sp|O65924|Y2921_ARATH	0
MOMC1_628g	MOMC1_628	657		gi|449448074|ref|XP_004141791.1|_PREDICTED:_LOW_QUALITY_PROTEIN:_putative_leucine-rich_repeat_receptor-like_serine/threonine-protein_kinase_At2g19230-like_[Cucumis_sativus]	5e-178	537	43	412		sp|C0LGR6|Y4291_ARATH	9.01e-71
MOMC1_629g	MOMC1_629	76		gi|255549756|ref|XP_002515929.1|_conserved_hypothetical_protein_[Ricinus_communis]	3e-20	82.4	5	75		no hit	-
MOMC1_630g	MOMC1_630	863		gi|449480756|ref|XP_004155986.1|_PREDICTED:_LOW_QUALITY_PROTEIN:_putative_leucine-rich_repeat_receptor-like_protein_kinase_At2g19210-like_[Cucumis_sativus]	0	1160	5	881		sp|O65924|Y2921_ARATH	0
MOMC1_631g	MOMC1_631	969		gi|449480756|ref|XP_004155986.1|_PREDICTED:_LOW_QUALITY_PROTEIN:_putative_leucine-rich_repeat_receptor-like_protein_kinase_At2g19210-like_[Cucumis_sativus]	0	1234	9	881		sp|C0LGG6|Y5189_ARATH	0
MOMC1_632g	MOMC1_632	888		gi|449448078|ref|XP_004141793.1|_PREDICTED:_uncharacterized_protein_LOC101206211_[Cucumis_sativus]	0	1431	914	1804		sp|C0LGG4|Y1518_ARATH	0
MOMC1_633g	MOMC1_633	884		gi|449480745|ref|XP_004155983.1|_PREDICTED:_probable_LRR_receptor-like_serine/threonine-protein_kinase_At1g51880-like_[Cucumis_sativus]	0	1274	21	879		sp|Q9FZB8|Y5181_ARATH	0
MOMC1_634g	MOMC1_634	893		gi|449480734|ref|XP_004155980.1|_PREDICTED:_putative_leucine-rich_repeat_receptor-like_protein_kinase_At2g19210-like_[Cucumis_sativus]	0	1229	1	858		sp|O65924|Y2921_ARATH	0
MOMC1_635g	MOMC1_635	850		gi|568822664|ref|XP_006465749.1|_PREDICTED:_putative_leucine-rich_repeat_receptor-like_protein_kinase_At2g19210-like_[Citrus_sinensis]	0	838	1	837		sp|O65924|Y2921_ARATH	0
MOMC1_636g	MOMC1_636	387		gi|449448090|ref|XP_004141799.1|_PREDICTED:_transcription_factor_bHLH87-like_[Cucumis_sativus]	9e-176	503	1	393		sp|Q8S3D2|BH087_ARATH	8.96e-86
MOMC1_637g	MOMC1_637	767		gi|449480722|ref|XP_004155977.1|_PREDICTED:_uncharacterized_LOC101208149_[Cucumis_sativus]	0	952	1	694		sp|O82804|ELF3_ARATH	5.77e-54
MOMC1_638g	MOMC1_638	133		gi|586757668|ref|XP_006853604.1|_hypothetical_protein_AMTR_s00056p00038090_[Amborella_trichopoda]	0.01	39.3	386	499		no hit	-
MOMC1_639g	MOMC1_639	84		no hit	-	-	-	-		no hit	-
MOMC1_640g	MOMC1_640	564		gi|449480609|ref|XP_004155944.1|_PREDICTED:_uncharacterized_RNA_methyltransferase_BT_0643-like_[Cucumis_sativus]	0	1049	1	561		sp|Q8KGF9|Y009_CHLTE	9.12e-101
MOMC1_641g	MOMC1_641	388		gi|449480606|ref|XP_004155943.1|_PREDICTED:_uncharacterized_protein_LOC101228844_[Cucumis_sativus]	0	652	1	392		no hit	-
MOMC1_642g	MOMC1_642	203		gi|449480603|ref|XP_004155942.1|_PREDICTED:_charged_multivesicular_body_protein_1-like_[Cucumis_sativus]	3e-145	410	1	203		sp|Q8LE58|CHM1A_ARATH	1.91e-134
MOMC1_643g	MOMC1_643	588		gi|449480718|ref|XP_004155976.1|_PREDICTED:_anoctamin-like_protein_At1g73020-like_[Cucumis_sativus]	0	969	84	736		sp|A0MFS9|CACLC_ARATH	0
MOMC1_644g	MOMC1_644	117		gi|224054434|ref|XP_002298258.1|_hypothetical_protein_POPTR_0001s19500g_[Populus_trichocarpa]	7e-21	87	4	108		no hit	-
MOMC1_645g	MOMC1_645	834		gi|590619993|ref|XP_007024423.1|_Tudor/PWWP/MBT_superfamily_protein,_putative_isoform_1_[Theobroma_cacao]	0	750	1	775		sp|P59278|Y1745_ARATH	3.1e-49
MOMC1_646g	MOMC1_646	647		gi|449480596|ref|XP_004155940.1|_PREDICTED:_ubiquitin_carboxyl-terminal_hydrolase_6-like_[Cucumis_sativus]	2e-121	377	2	234		sp|Q84WC6|UBP7_ARATH	2.33e-97
MOMC1_647g	MOMC1_647	322		gi|568844552|ref|XP_006476152.1|_PREDICTED:_DNA_polymerase_theta-like_isoform_X2_[Citrus_sinensis]	3e-105	345	528	720		sp|Q588V7|TEB_ARATH	8.65e-101
MOMC1_648g	MOMC1_648	240		gi|449480596|ref|XP_004155940.1|_PREDICTED:_ubiquitin_carboxyl-terminal_hydrolase_6-like_[Cucumis_sativus]	9e-134	393	272	482		sp|Q949Y0|UBP6_ARATH	1.45e-106
MOMC1_649g	MOMC1_649	210		gi|449480592|ref|XP_004155939.1|_PREDICTED:_serine/threonine_protein_phosphatase_2A_55_kDa_regulatory_subunit_B_beta_isoform-like_[Cucumis_sativus]	4e-142	414	296	512		sp|Q39247|2ABB_ARATH	7.97e-131
MOMC1_650g	MOMC1_650	311		gi|449480592|ref|XP_004155939.1|_PREDICTED:_serine/threonine_protein_phosphatase_2A_55_kDa_regulatory_subunit_B_beta_isoform-like_[Cucumis_sativus]	3e-137	406	1	244		sp|Q39247|2ABB_ARATH	3.19e-112
MOMC1_651g	MOMC1_651	250		gi|449480589|ref|XP_004155938.1|_PREDICTED:_inorganic_pyrophosphatase_2-like_[Cucumis_sativus]	7e-161	455	1	273		sp|Q9FZ62|PPSP2_ARATH	2.51e-111
MOMC1_652g	MOMC1_652	239		gi|449480589|ref|XP_004155938.1|_PREDICTED:_inorganic_pyrophosphatase_2-like_[Cucumis_sativus]	2e-147	420	1	239		sp|Q67YC0|PPSP1_ARATH	9.81e-120
MOMC1_653g	MOMC1_653	283		gi|449480589|ref|XP_004155938.1|_PREDICTED:_inorganic_pyrophosphatase_2-like_[Cucumis_sativus]	3e-163	462	1	273		sp|Q9FZ62|PPSP2_ARATH	1.91e-117
MOMC1_654g	MOMC1_654	1268		gi|449448098|ref|XP_004141803.1|_PREDICTED:_ABC_transporter_C_family_member_8-like_[Cucumis_sativus]	0	2152	1	1268		sp|Q8LGU1|AB8C_ARATH	0
MOMC1_655g	MOMC1_655	957		gi|255572967|ref|XP_002527414.1|_cytochrome_P450,_putative_[Ricinus_communis]	0	642	15	469		sp|Q94IA6|C90D1_ARATH	3.31e-179
MOMC1_656g	MOMC1_656	224		gi|449480582|ref|XP_004155936.1|_PREDICTED:_uncharacterized_protein_LOC101226804_[Cucumis_sativus]	3e-80	245	1	177		no hit	-
MOMC1_657g	MOMC1_657	350		gi|449480579|ref|XP_004155935.1|_PREDICTED:_uncharacterized_protein_LOC101226583_[Cucumis_sativus]	0	549	1	347		no hit	-
MOMC1_658g	MOMC1_658	620		gi|449447847|ref|XP_004141678.1|_PREDICTED:_transmembrane_9_superfamily_member_4-like_[Cucumis_sativus]	0	1137	1	643		sp|Q9LIC2|TMN7_ARATH	0
MOMC1_659g	MOMC1_659	505		gi|449504862|ref|XP_004162315.1|_PREDICTED:_60S_ribosomal_export_protein_NMD3-like_[Cucumis_sativus]	0	975	1	505		sp|Q55BF2|NMD3_DICDI	8.23e-158
MOMC1_660g	MOMC1_660	104		no hit	-	-	-	-		no hit	-
MOMC1_661g	MOMC1_661	859		gi|449447853|ref|XP_004141681.1|_PREDICTED:_protein_ROOT_HAIR_DEFECTIVE_3_homolog_1-like_[Cucumis_sativus]	0	1466	2	818		sp|Q9SSN0|RHD31_ARATH	0
MOMC1_662g	MOMC1_662	588		gi|449448100|ref|XP_004141804.1|_PREDICTED:_protein_HOTHEAD-like_[Cucumis_sativus]	0	1054	1	587		sp|Q9S746|HTH_ARATH	0
MOMC1_663g	MOMC1_663	879		gi|449447857|ref|XP_004141683.1|_PREDICTED:_receptor-like_serine/threonine-protein_kinase_ALE2-like_[Cucumis_sativus]	0	1529	24	899		sp|Q8RWW0|ALE2_ARATH	0
MOMC1_664g	MOMC1_664	261		gi|449529216|ref|XP_004171597.1|_PREDICTED:_LOW_QUALITY_PROTEIN:_chaperonin_CPN60-like_2,_mitochondrial-like_[Cucumis_sativus]	2e-127	389	1	251		sp|Q9FNH6|NHL3_ARATH	1.64e-14
MOMC1_665g	MOMC1_665	599		gi|449529216|ref|XP_004171597.1|_PREDICTED:_LOW_QUALITY_PROTEIN:_chaperonin_CPN60-like_2,_mitochondrial-like_[Cucumis_sativus]	0	1027	265	842		sp|Q93ZM7|CH60C_ARATH	0
MOMC1_666g	MOMC1_666	100		gi|502156464|ref|XP_004510487.1|_PREDICTED:_LOB_domain-containing_protein_22-like_[Cicer_arietinum]	2e-05	46.2	248	300		no hit	-
MOMC1_667g	MOMC1_667	66		gi|567199530|ref|XP_006407161.1|_hypothetical_protein_EUTSA_v10021887mg_[Eutrema_salsugineum]	7e-18	75.9	1	66		no hit	-
MOMC1_668g	MOMC1_668	491		gi|449447859|ref|XP_004141684.1|_PREDICTED:_LOW_QUALITY_PROTEIN:_zinc_finger_protein_NUTCRACKER-like_[Cucumis_sativus]	0	575	1	544		sp|Q8H1F5|IDD7_ARATH	4.35e-123
MOMC1_669g	MOMC1_669	570		gi|449448102|ref|XP_004141805.1|_PREDICTED:_beta-fructofuranosidase,_insoluble_isoenzyme_CWINV1-like_[Cucumis_sativus]	0	955	1	585		sp|Q43866|INV1_ARATH	0
MOMC1_670g	MOMC1_670	343		gi|449525968|ref|XP_004169988.1|_PREDICTED:_uncharacterized_LOC101220676_[Cucumis_sativus]	7e-174	508	364	700		sp|Q8W034|RNP1_ARATH	4.81e-55
MOMC1_671g	MOMC1_671	427		gi|449525968|ref|XP_004169988.1|_PREDICTED:_uncharacterized_LOC101220676_[Cucumis_sativus]	2e-173	510	1	356		sp|Q9SF32|IQD1_ARATH	4.66e-20
MOMC1_672g	MOMC1_672	91		gi|566171499|ref|XP_006383401.1|_hypothetical_protein_POPTR_0005s15130g_[Populus_trichocarpa]	1e-33	118	1	89		no hit	-
MOMC1_673g	MOMC1_673	1231		gi|449480563|ref|XP_004155931.1|_PREDICTED:_putative_phospholipid-transporting_ATPase_4-like_[Cucumis_sativus]	0	2302	1	1223		sp|Q9LNQ4|ALA4_ARATH	0
MOMC1_674g	MOMC1_674	103		gi|449480704|ref|XP_004155972.1|_PREDICTED:_uncharacterized_LOC101209615_[Cucumis_sativus]	8e-53	168	14	116		no hit	-
MOMC1_675g	MOMC1_675	413		gi|449480559|ref|XP_004155930.1|_PREDICTED:_eukaryotic_initiation_factor_4A-11-like_[Cucumis_sativus]	0	840	1	413		sp|Q40467|IF414_TOBAC	0
MOMC1_676g	MOMC1_676	190		gi|449480553|ref|XP_004155928.1|_PREDICTED:_mitochondrial_import_inner_membrane_translocase_subunit_tim23-like_isoform_1_[Cucumis_sativus]	3e-114	331	1	190		sp|Q9LNQ1|TI231_ARATH	9.41e-76
MOMC1_677g	MOMC1_677	755		gi|449480701|ref|XP_004155971.1|_PREDICTED:_U-box_domain-containing_protein_51-like_[Cucumis_sativus]	0	1125	1	707		sp|Q8S8S7|PUB34_ARATH	8.7e-123
MOMC1_678g	MOMC1_678	439		gi|449480549|ref|XP_004155927.1|_PREDICTED:_uncharacterized_protein_LOC101224839_[Cucumis_sativus]	0	715	4	435		sp|Q54FE8|RPA49_DICDI	8.59e-11
MOMC1_679g	MOMC1_679	552		gi|590620515|ref|XP_007024556.1|_Hydroxyproline-rich_glycoprotein_family_protein,_putative_[Theobroma_cacao]	2e-64	226	1	550		no hit	-
MOMC1_680g	MOMC1_680	622		gi|460392573|ref|XP_004241890.1|_PREDICTED:_threonine_synthase,_chloroplastic-like_[Solanum_lycopersicum]	0	910	31	519		sp|Q9MT28|THRC_SOLTU	0
MOMC1_681g	MOMC1_681	66		no hit	-	-	-	-		no hit	-
MOMC1_682g	MOMC1_682	469		gi|449480697|ref|XP_004155970.1|_PREDICTED:_LOW_QUALITY_PROTEIN:_midasin-like_[Cucumis_sativus]	0	728	1	494		sp|Q9NU22|MDN1_HUMAN	1.98e-35
MOMC1_683g	MOMC1_683	4912		gi|449448110|ref|XP_004141809.1|_PREDICTED:_midasin-like_[Cucumis_sativus]	0	7885	99	5062		sp|Q869L3|MDN1_DICDI	0
MOMC1_684g	MOMC1_684	466		gi|449480693|ref|XP_004155969.1|_PREDICTED:_solute_carrier_family_25_member_44-like_[Cucumis_sativus]	0	615	1	351		sp|Q96H78|S2544_HUMAN	2.49e-40
MOMC1_685g	MOMC1_685	931		gi|449480542|ref|XP_004155925.1|_PREDICTED:_phospholipid:diacylglycerol_acyltransferase_1-like_[Cucumis_sativus]	0	1238	1	652		sp|Q9FNA9|PDAT1_ARATH	0
MOMC1_686g	MOMC1_686	116		no hit	-	-	-	-		no hit	-
MOMC1_687g	MOMC1_687	899		gi|449480538|ref|XP_004155924.1|_PREDICTED:_protein_Brevis_radix-like_2-like_[Cucumis_sativus]	0	700	1	363		sp|Q8GYL9|BRXL2_ARATH	9.89e-155
MOMC1_688g	MOMC1_688	421		gi|449480534|ref|XP_004155923.1|_PREDICTED:_uncharacterized_protein_LOC101223929_[Cucumis_sativus]	0	585	1	429		sp|Q9LVK2|BIG1A_ARATH	2.61e-62
MOMC1_689g	MOMC1_689	275		gi|449525950|ref|XP_004169979.1|_PREDICTED:_vacuolar_protein_sorting-associated_protein_2_homolog_1-like_[Cucumis_sativus]	2e-140	402	10	220		sp|Q9SKI2|VPS2A_ARATH	4.34e-121
MOMC1_690g	MOMC1_690	64		no hit	-	-	-	-		no hit	-
MOMC1_691g	MOMC1_691	634		gi|449521731|ref|XP_004167883.1|_PREDICTED:_uncharacterized_protein_LOC101227459_[Cucumis_sativus]	0	853	5	605		sp|Q9C7B1|TRP3_ARATH	9.55e-09
MOMC1_692g	MOMC1_692	236		gi|449521735|ref|XP_004167885.1|_PREDICTED:_40S_ribosomal_protein_S3-3-like_[Cucumis_sativus]	1e-169	475	1	236		sp|Q9FJA6|RS33_ARATH	3.11e-152
MOMC1_693g	MOMC1_693	353		gi|449448114|ref|XP_004141811.1|_PREDICTED:_uncharacterized_protein_LOC101211092_[Cucumis_sativus]	9e-152	436	1	277		sp|Q94EG6|Y5224_ARATH	4.76e-05
MOMC1_694g	MOMC1_694	674		gi|449521733|ref|XP_004167884.1|_PREDICTED:_uncharacterized_protein_LOC101227692_[Cucumis_sativus]	0	805	1	668		sp|Q9SR71|TAF12_ARATH	6.03e-39
MOMC1_695g	MOMC1_695	208		gi|449480531|ref|XP_004155922.1|_PREDICTED:_auxin-binding_protein_ABP19a-like_[Cucumis_sativus]	1e-122	353	16	208		sp|Q9ZRA4|AB19A_PRUPE	2.81e-99
MOMC1_696g	MOMC1_696	544		gi|449448118|ref|XP_004141813.1|_PREDICTED:_nodulation-signaling_pathway_1_protein-like_[Cucumis_sativus]	0	915	1	554		sp|Q4VYC8|NSP1_MEDTR	0
MOMC1_697g	MOMC1_697	396		gi|449480528|ref|XP_004155921.1|_PREDICTED:_mitochondrial_ubiquitin_ligase_activator_of_nfkb_1-like_[Cucumis_sativus]	0	634	1	389		sp|Q6NTT6|MUL1_XENLA	9.45e-14
MOMC1_698g	MOMC1_698	294		gi|449480524|ref|XP_004155920.1|_PREDICTED:_phosphoribosylglycinamide_formyltransferase,_chloroplastic-like_[Cucumis_sativus]	1e-166	472	1	292		sp|P52423|PUR3_VIGUN	3.77e-134
MOMC1_699g	MOMC1_699	208		gi|566149474|ref|XP_002299587.2|_TATA_BINDING_protein_ASSOCIATED_FACTOR_21KDA_SUBUNIT_[Populus_trichocarpa]	2e-96	286	1	175		sp|Q9SYH2|TAF9_ARATH	8.28e-82
MOMC1_700g	MOMC1_700	735		gi|449480518|ref|XP_004155918.1|_PREDICTED:_uncharacterized_LOC101204461_[Cucumis_sativus]	0	1381	1	734		sp|Q9SYH1|RSH3C_ARATH	0
MOMC1_701g	MOMC1_701	394		gi|460413396|ref|XP_004252075.1|_PREDICTED:_uncharacterized_protein_LOC101245034_[Solanum_lycopersicum]	5e-98	328	1168	1581		sp|P04323|POL3_DROME	3.71e-43
MOMC1_702g	MOMC1_702	1011		gi|449523616|ref|XP_004168819.1|_PREDICTED:_exportin-T-like_[Cucumis_sativus]	0	1857	1	990		sp|Q7PC79|XPOT_ARATH	0
MOMC1_703g	MOMC1_703	459		gi|449448120|ref|XP_004141814.1|_PREDICTED:_putative_receptor-like_protein_kinase_At1g72540-like,_partial_[Cucumis_sativus]	0	654	1	390		sp|Q9CAH1|Y1725_ARATH	7.38e-155
MOMC1_704g	MOMC1_704	570		gi|449480516|ref|XP_004155917.1|_PREDICTED:_LOW_QUALITY_PROTEIN:_linoleate_13S-lipoxygenase_3-1,_chloroplastic-like_[Cucumis_sativus]	0	1045	1	567		sp|O24371|LOX31_SOLTU	0
MOMC1_705g	MOMC1_705	151		no hit	-	-	-	-		no hit	-
MOMC1_706g	MOMC1_706	167		gi|449480502|ref|XP_004155913.1|_PREDICTED:_subtilisin-like_protease-like_[Cucumis_sativus]	9e-72	236	626	771		sp|Q9LVJ1|SBT14_ARATH	4.95e-36
MOMC1_707g	MOMC1_707	508		gi|449480506|ref|XP_004155914.1|_PREDICTED:_aldehyde_dehydrogenase_family_7_member_B4-like_[Cucumis_sativus]	0	903	1	492		sp|Q9SYG7|AL7B4_ARATH	0
MOMC1_708g	MOMC1_708	157		gi|449480512|ref|XP_004155916.1|_PREDICTED:_uncharacterized_LOC101205671_isoform_2_[Cucumis_sativus]	8e-95	278	1	155		no hit	-
MOMC1_709g	MOMC1_709	246		gi|449480500|ref|XP_004155912.1|_PREDICTED:_proteasome_subunit_alpha_type-6-like_[Cucumis_sativus]	6e-179	499	1	246		sp|Q9XG77|PSA6_TOBAC	5.69e-172
MOMC1_710g	MOMC1_710	755		gi|449480498|ref|XP_004155911.1|_PREDICTED:_uncharacterized_LOC101206287_[Cucumis_sativus]	0	1390	1	754		sp|Q54DU5|Y2028_DICDI	1.6e-18
MOMC1_711g	MOMC1_711	243		gi|449480493|ref|XP_004155909.1|_PREDICTED:_nucleoside_diphosphate_kinase_homolog_5-like_[Cucumis_sativus]	3e-101	300	1	173		sp|Q6NLG3|NDK5_ARATH	2.95e-62
MOMC1_712g	MOMC1_712	274		gi|449480495|ref|XP_004155910.1|_PREDICTED:_uncharacterized_LOC101207004_[Cucumis_sativus]	2e-131	381	1	264		no hit	-
MOMC1_713g	MOMC1_713	36		gi|449480489|ref|XP_004155908.1|_PREDICTED:_U6_snRNA-associated_Sm-like_protein_LSm1-like_[Cucumis_sativus]	2e-16	72	93	128		sp|Q8LFL8|LSM1B_ARATH	3.61e-11
MOMC1_714g	MOMC1_714	516		gi|449480485|ref|XP_004155907.1|_PREDICTED:_transmembrane_protein_87B-like_[Cucumis_sativus]	0	990	8	517		sp|Q8BKU8|TM87B_MOUSE	4.36e-50
MOMC1_715g	MOMC1_715	297		gi|449447924|ref|XP_004141716.1|_PREDICTED:_protein_TIFY_10B-like_[Cucumis_sativus]	6e-125	366	1	295		sp|Q9S7M2|TI10B_ARATH	6.32e-27
MOMC1_716g	MOMC1_716	504		gi|449480481|ref|XP_004155906.1|_PREDICTED:_nucleolysin_TIAR-like_[Cucumis_sativus]	3e-170	495	26	291		sp|Q9LQI9|UBP1B_ARATH	2e-160
MOMC1_717g	MOMC1_717	1096		gi|449480479|ref|XP_004155905.1|_PREDICTED:_nuclear_pore_complex_protein_Nup107-like_[Cucumis_sativus]	0	1932	5	1082		sp|Q8L748|NU107_ARATH	0
MOMC1_718g	MOMC1_718	1329		gi|449448124|ref|XP_004141816.1|_PREDICTED:_LOW_QUALITY_PROTEIN:_uncharacterized_protein_LOC101212313_[Cucumis_sativus]	0	1736	14	1307		no hit	-
MOMC1_719g	MOMC1_719	593		gi|449480674|ref|XP_004155964.1|_PREDICTED:_zinc_finger_CCCH_domain-containing_protein_62-like_[Cucumis_sativus]	9e-97	311	1	221		sp|Q338N2|C3H62_ORYSJ	2.59e-33
MOMC1_720g	MOMC1_720	263		gi|449480475|ref|XP_004155904.1|_PREDICTED:_25.3_kDa_vesicle_transport_protein-like_[Cucumis_sativus]	2e-115	337	1	194		sp|Q94AU2|SEC22_ARATH	1.44e-109
MOMC1_721g	MOMC1_721	658		gi|449458057|ref|XP_004146764.1|_PREDICTED:_uncharacterized_protein_LOC101211274_[Cucumis_sativus]	0	838	1	497		no hit	-
MOMC1_722g	MOMC1_722	1412		gi|449480670|ref|XP_004155963.1|_PREDICTED:_ABC_transporter_B_family_member_19-like_[Cucumis_sativus]	0	2343	1	1450		sp|Q9LJX0|AB19B_ARATH	0
MOMC1_723g	MOMC1_723	1300		gi|449480667|ref|XP_004155962.1|_PREDICTED:_uncharacterized_LOC101213033_[Cucumis_sativus]	0	1992	189	1411		no hit	-
MOMC1_724g	MOMC1_724	272		gi|449480667|ref|XP_004155962.1|_PREDICTED:_uncharacterized_LOC101213033_[Cucumis_sativus]	3e-80	269	21	188		no hit	-
MOMC1_725g	MOMC1_725	494		gi|449480473|ref|XP_004155903.1|_PREDICTED:_uncharacterized_LOC101208469_[Cucumis_sativus]	0	548	1	360		sp|Q9LJG8|ASIL2_ARATH	1.32e-102
MOMC1_726g	MOMC1_726	153		gi|449480466|ref|XP_004155901.1|_PREDICTED:_acyl_carrier_protein_1,_chloroplastic-like_[Cucumis_sativus]	9e-55	176	3	156		sp|P93092|ACP1_CASGL	5.62e-22
MOMC1_727g	MOMC1_727	111		gi|449480469|ref|XP_004155902.1|_PREDICTED:_uncharacterized_LOC101208956_[Cucumis_sativus]	1e-40	137	1	107		sp|F4HV65|DRMH4_ARATH	3.11e-21
MOMC1_728g	MOMC1_728	284		gi|470135863|ref|XP_004303726.1|_PREDICTED:_chaperone_protein_DnaJ-like_isoform_2_[Fragaria_vesca_subsp._vesca]	5e-69	220	2	189		sp|Q4R7Y5|DNJB6_MACFA	3.67e-15
MOMC1_729g	MOMC1_729	56		no hit	-	-	-	-		no hit	-
MOMC1_730g	MOMC1_730	123		gi|449480462|ref|XP_004155900.1|_PREDICTED:_uncharacterized_LOC101209445_[Cucumis_sativus]	7e-59	184	1	125		sp|Q9LTV3|SAU72_ARATH	0.000304
MOMC1_731g	MOMC1_731	934		gi|590621226|ref|XP_007024737.1|_CCAAT/enhancer-binding_protein_zeta_isoform_5_[Theobroma_cacao]	0	1060	9	963		sp|Q03701|CEBPZ_HUMAN	1.36e-77
MOMC1_732g	MOMC1_732	702		gi|449480657|ref|XP_004155959.1|_PREDICTED:_polyphosphoinositide_phosphatase-like_[Cucumis_sativus]	0	1122	6	688		sp|Q94A27|SAC2_ARATH	0
MOMC1_733g	MOMC1_733	787		gi|449491842|ref|XP_004159018.1|_PREDICTED:_polyphosphoinositide_phosphatase-like_[Cucumis_sativus]	0	1483	36	825		sp|Q94A27|SAC2_ARATH	0
MOMC1_734g	MOMC1_734	134		no hit	-	-	-	-		no hit	-
MOMC1_735g	MOMC1_735	439		gi|449491838|ref|XP_004159017.1|_PREDICTED:_GDSL_esterase/lipase_1-like_[Cucumis_sativus]	0	580	1	356		sp|Q9SSA7|GLIP5_ARATH	5.46e-114
MOMC1_736g	MOMC1_736	232		gi|449492552|ref|XP_004159031.1|_PREDICTED:_uncharacterized_LOC101214000_[Cucumis_sativus]	3e-114	334	1	231		no hit	-
MOMC1_737g	MOMC1_737	391		gi|449447948|ref|XP_004141728.1|_PREDICTED:_ethylene-responsive_transcription_factor_RAP2-12-like_[Cucumis_sativus]	0	622	1	389		sp|Q9LUM4|RAP22_ARATH	1.25e-82
MOMC1_738g	MOMC1_738	137		no hit	-	-	-	-		no hit	-
MOMC1_739g	MOMC1_739	384		gi|449447946|ref|XP_004141727.1|_PREDICTED:_subtilisin-like_protease-like_[Cucumis_sativus]	0	624	461	777		sp|Q9LUM3|SBT15_ARATH	6.05e-175
MOMC1_740g	MOMC1_740	208		gi|449467938|ref|XP_004151679.1|_PREDICTED:_uncharacterized_protein_LOC101221655,_partial_[Cucumis_sativus]	5e-63	211	71	233		sp|P20825|POL2_DROME	1.98e-35
MOMC1_741g	MOMC1_741	821		gi|449448140|ref|XP_004141824.1|_PREDICTED:_AT-rich_interactive_domain-containing_protein_4-like_[Cucumis_sativus]	0	1387	1	781		sp|Q6NQ79|ARID4_ARATH	0
MOMC1_742g	MOMC1_742	164		gi|449480456|ref|XP_004155898.1|_PREDICTED:_uncharacterized_LOC101210921_[Cucumis_sativus]	3e-59	188	1	152		sp|Q8LGS1|MARD1_ARATH	8.7e-09
MOMC1_743g	MOMC1_743	106		gi|590680759|ref|XP_007040949.1|_Senescence-associated_gene_21,_putative_[Theobroma_cacao]	3e-24	94.4	9	84		sp|Q93WF6|SAG21_ARATH	0.002
MOMC1_744g	MOMC1_744	448		gi|449480452|ref|XP_004155897.1|_PREDICTED:_translation_initiation_factor_eIF-2B_subunit_alpha-like_[Cucumis_sativus]	0	609	1	384		sp|Q54I81|EI2BA_DICDI	1.65e-54
MOMC1_745g	MOMC1_745	1892		gi|470135918|ref|XP_004303752.1|_PREDICTED:_1-phosphatidylinositol_3-phosphate_5-kinase_fab1-like_[Fragaria_vesca_subsp._vesca]	0	2065	1	1816		sp|Q9LUM0|FAB1B_ARATH	0
MOMC1_746g	MOMC1_746	145		gi|449480446|ref|XP_004155895.1|_PREDICTED:_uncharacterized_LOC101211901_[Cucumis_sativus]	1e-65	203	1	144		no hit	-
MOMC1_747g	MOMC1_747	631		gi|449480442|ref|XP_004155894.1|_PREDICTED:_alanine_aminotransferase_2,_mitochondrial-like_[Cucumis_sativus]	0	890	19	488		sp|Q9LDV4|ALAT2_ARATH	0
MOMC1_748g	MOMC1_748	589		gi|449447960|ref|XP_004141734.1|_PREDICTED:_pectinesterase_3-like_[Cucumis_sativus]	0	1007	7	595		sp|P83948|PME3_CITSI	0
MOMC1_749g	MOMC1_749	786		gi|449491830|ref|XP_004159015.1|_PREDICTED:_LOW_QUALITY_PROTEIN:_pumilio_homolog_23-like_[Cucumis_sativus]	0	1270	1	756		sp|Q9C552|PUM23_ARATH	0
MOMC1_750g	MOMC1_750	274		gi|449492548|ref|XP_004159030.1|_PREDICTED:_RING-H2_finger_protein_ATL60-like_[Cucumis_sativus]	1e-123	361	1	267		sp|Q9XF63|ATL3_ARATH	3.2e-53
MOMC1_751g	MOMC1_751	589		gi|449522504|ref|XP_004168266.1|_PREDICTED:_uncharacterized_LOC101202868_[Cucumis_sativus]	0	709	1	455		no hit	-
MOMC1_752g	MOMC1_752	162		no hit	-	-	-	-		no hit	-
MOMC1_753g	MOMC1_753	144		gi|449491828|ref|XP_004159014.1|_PREDICTED:_uncharacterized_protein_C23H3.12c-like_[Cucumis_sativus]	6e-66	208	141	274		sp|O13942|YEPC_SCHPO	3.03e-07
MOMC1_754g	MOMC1_754	657		gi|449491820|ref|XP_004159012.1|_PREDICTED:_protein_STRUBBELIG-RECEPTOR_FAMILY_7-like_[Cucumis_sativus]	0	1030	102	715		sp|Q9C8M9|SRF6_ARATH	0
MOMC1_755g	MOMC1_755	61		no hit	-	-	-	-		no hit	-
MOMC1_756g	MOMC1_756	161		no hit	-	-	-	-		no hit	-
MOMC1_757g	MOMC1_757	71		gi|224069589|ref|XP_002303006.1|_hypothetical_protein_POPTR_0002s23620g_[Populus_trichocarpa]	3e-14	68.6	11	54		no hit	-
MOMC1_758g	MOMC1_758	192		gi|502149468|ref|XP_004507539.1|_PREDICTED:_(R)-mandelonitrile_lyase-like_[Cicer_arietinum]	1e-32	127	15	108		sp|Q9SSM2|MDLL_ARATH	2.8e-24
MOMC1_759g	MOMC1_759	98		no hit	-	-	-	-		no hit	-
MOMC1_760g	MOMC1_760	96		gi|567870229|ref|XP_006427736.1|_hypothetical_protein_CICLE_v10026787mg_[Citrus_clementina]	3e-37	128	1	71		sp|Q96253|ATP5E_ARATH	9.07e-38
MOMC1_761g	MOMC1_761	799		gi|449447970|ref|XP_004141739.1|_PREDICTED:_uncharacterized_protein_LOC101213590_[Cucumis_sativus]	0	1377	1	765		sp|Q9LTB0|EX84B_ARATH	0
MOMC1_762g	MOMC1_762	303		gi|449515829|ref|XP_004164950.1|_PREDICTED:_U1_small_nuclear_ribonucleoprotein_A-like_[Cucumis_sativus]	0	582	1	335		sp|Q9W6I1|RBPMS_CHICK	1.66e-14
MOMC1_763g	MOMC1_763	672		gi|449515837|ref|XP_004164954.1|_PREDICTED:_exocyst_complex_protein_EXO70-like_[Cucumis_sativus]	0	934	1	568		sp|Q9LZD3|E70A1_ARATH	3.16e-52
MOMC1_764g	MOMC1_764	471		gi|449515831|ref|XP_004164951.1|_PREDICTED:_uncharacterized_LOC101213828_[Cucumis_sativus]	1e-149	437	1	326		no hit	-
MOMC1_765g	MOMC1_765	416		gi|449447980|ref|XP_004141744.1|_PREDICTED:_uncharacterized_protein_LOC101215039_[Cucumis_sativus]	0	732	1	413		sp|Q8W486|Y1491_ARATH	6.17e-18
MOMC1_766g	MOMC1_766	1132		gi|449491812|ref|XP_004159010.1|_PREDICTED:_LOW_QUALITY_PROTEIN:_calcium-transporting_ATPase_9,_plasma_membrane-type-like_[Cucumis_sativus]	0	1771	1	1081		sp|Q9LU41|ACA9_ARATH	0
MOMC1_767g	MOMC1_767	243		gi|449491808|ref|XP_004159009.1|_PREDICTED:_60S_ribosomal_protein_L7-4-like_[Cucumis_sativus]	7e-166	466	1	243		sp|Q9LHP1|RL74_ARATH	9.79e-152
MOMC1_768g	MOMC1_768	356		gi|449491806|ref|XP_004159008.1|_PREDICTED:_metal_tolerance_protein_C4-like_[Cucumis_sativus]	0	598	159	471		sp|Q8H1G3|MTPC4_ARATH	0
MOMC1_769g	MOMC1_769	139		no hit	-	-	-	-		no hit	-
MOMC1_770g	MOMC1_770	632		gi|449491802|ref|XP_004159007.1|_PREDICTED:_mannosyl-oligosaccharide_1,2-alpha-mannosidase_MNS2-like_[Cucumis_sativus]	0	1016	1	570		sp|Q9C512|MNS1_ARATH	0
MOMC1_771g	MOMC1_771	352		gi|449491798|ref|XP_004159006.1|_PREDICTED:_GATA_transcription_factor_24-like_[Cucumis_sativus]	0	513	1	266		sp|Q8GXL7|GAT24_ARATH	7.34e-110
MOMC1_772g	MOMC1_772	734		gi|449448150|ref|XP_004141829.1|_PREDICTED:_KH_domain-containing_protein_At4g18375-like_[Cucumis_sativus]	0	1049	1	716		sp|P58223|Y4837_ARATH	3.97e-31
MOMC1_773g	MOMC1_773	405		gi|224113247|ref|XP_002316435.1|_putative_delta-7-sterol_reductase_family_protein_[Populus_trichocarpa]	0	631	1	434		sp|Q9LDU6|ST7R_ARATH	0
MOMC1_774g	MOMC1_774	638		gi|449491790|ref|XP_004159004.1|_PREDICTED:_V-type_proton_ATPase_catalytic_subunit_A-like_[Cucumis_sativus]	0	1234	1	623		sp|Q9SM09|VATA_CITUN	0
MOMC1_775g	MOMC1_775	201		gi|449448152|ref|XP_004141830.1|_PREDICTED:_uncharacterized_protein_LOC101215677_[Cucumis_sativus]	1e-102	319	550	734		no hit	-
MOMC1_776g	MOMC1_776	509		gi|449492542|ref|XP_004159028.1|_PREDICTED:_uncharacterized_LOC101215677_[Cucumis_sativus]	0	615	5	494		no hit	-
MOMC1_777g	MOMC1_777	247		gi|449448154|ref|XP_004141831.1|_PREDICTED:_uncharacterized_protein_LOC101215921_[Cucumis_sativus]	7e-64	207	59	245		no hit	-
MOMC1_778g	MOMC1_778	460		gi|566192808|ref|XP_002315377.2|_F-box_family_protein_[Populus_trichocarpa]	0	654	23	465		sp|Q9C8K7|FBK21_ARATH	0
MOMC1_779g	MOMC1_779	409		gi|449491787|ref|XP_004159003.1|_PREDICTED:_uncharacterized_protein_LOC101229143_[Cucumis_sativus]	0	669	1	369		sp|Q9LU39|GLUBP_ARATH	0.006
MOMC1_780g	MOMC1_780	273		gi|449447994|ref|XP_004141751.1|_PREDICTED:_pre-mRNA-processing_protein_40C-like_[Cucumis_sativus]	5e-141	425	1	273		sp|Q9LT25|PR40C_ARATH	2.24e-30
MOMC1_781g	MOMC1_781	550		gi|571488027|ref|XP_006590814.1|_PREDICTED:_pre-mRNA-processing_protein_40C-like_isoform_X3_[Glycine_max]	3e-123	390	404	785		sp|Q9LT25|PR40C_ARATH	3.26e-50
MOMC1_782g	MOMC1_782	225		gi|449492536|ref|XP_004159026.1|_PREDICTED:_LOW_QUALITY_PROTEIN:_pre-mRNA-processing_protein_40C-like_[Cucumis_sativus]	2e-114	348	436	628		sp|Q9LT25|PR40C_ARATH	2.22e-58
MOMC1_783g	MOMC1_783	357		gi|449491783|ref|XP_004159002.1|_PREDICTED:_protein_brittle-1,_chloroplastic/amyloplastic-like_[Cucumis_sativus]	0	585	19	381		sp|Q9LJX5|BRTL1_ARATH	7.02e-171
MOMC1_784g	MOMC1_784	792		gi|568827530|ref|XP_006468110.1|_PREDICTED:_uncharacterized_protein_LOC102613021_isoform_X2_[Citrus_sinensis]	0	800	1	630		no hit	-
MOMC1_785g	MOMC1_785	1597		gi|590616956|ref|XP_007023652.1|_P-loop_containing_nucleoside_triphosphate_hydrolases_superfamily_protein,_putative_[Theobroma_cacao]	0	1473	833	2326		sp|Q00416|SEN1_YEAST	9.56e-82
MOMC1_786g	MOMC1_786	141		gi|449492533|ref|XP_004159025.1|_PREDICTED:_indole-3-acetic_acid-induced_protein_ARG7-like_[Cucumis_sativus]	4e-53	172	7	155		sp|Q9SGU2|SAU71_ARATH	1.25e-20
MOMC1_787g	MOMC1_787	671		gi|449491781|ref|XP_004159001.1|_PREDICTED:_pyrophosphate-energized_membrane_proton_pump_3-like_[Cucumis_sativus]	0	900	243	698		sp|Q9FWR2|AVPX_ARATH	0
MOMC1_788g	MOMC1_788	178		gi|449491781|ref|XP_004159001.1|_PREDICTED:_pyrophosphate-energized_membrane_proton_pump_3-like_[Cucumis_sativus]	1e-67	226	122	241		sp|Q9FWR2|AVPX_ARATH	1.18e-61
MOMC1_789g	MOMC1_789	149		no hit	-	-	-	-		no hit	-
MOMC1_790g	MOMC1_790	167		gi|449515367|ref|XP_004164721.1|_PREDICTED:_genome_polyprotein-like_[Cucumis_sativus]	6e-15	77	555	639		no hit	-
MOMC1_791g	MOMC1_791	504		gi|571449209|ref|XP_006578073.1|_PREDICTED:_vacuolar-processing_enzyme-like_[Glycine_max]	0	553	39	467		sp|O24325|VPE1_PHAVU	0
MOMC1_792g	MOMC1_792	191		gi|449514567|ref|XP_004164414.1|_PREDICTED:_uncharacterized_LOC101222366_[Cucumis_sativus]	3e-91	285	414	591		sp|Q9SZL6|MTEF6_ARATH	1.16e-29
MOMC1_793g	MOMC1_793	438		gi|449514567|ref|XP_004164414.1|_PREDICTED:_uncharacterized_LOC101222366_[Cucumis_sativus]	0	535	38	416		sp|F4IHL3|MTEF2_ARATH	2.28e-13
MOMC1_794g	MOMC1_794	516		gi|449528841|ref|XP_004171411.1|_PREDICTED:_calcium-binding_mitochondrial_carrier_protein_SCaMC-1-like_[Cucumis_sativus]	0	958	1	496		sp|Q5XHA0|SCMC1_XENTR	5.21e-114
MOMC1_795g	MOMC1_795	130		no hit	-	-	-	-		no hit	-
MOMC1_796g	MOMC1_796	193		gi|449524064|ref|XP_004169043.1|_PREDICTED:_putative_ribonuclease_H_protein_At1g65750-like_[Cucumis_sativus]	1e-09	60.8	152	234		no hit	-
MOMC1_797g	MOMC1_797	82		gi|590608114|ref|XP_007021179.1|_Uncharacterized_protein_TCM_031228_[Theobroma_cacao]	6e-10	60.1	1340	1413		sp|P0C2F6|RNHX1_ARATH	2.27e-05
MOMC1_798g	MOMC1_798	188		gi|449515770|ref|XP_004164921.1|_PREDICTED:_uncharacterized_protein_LOC101225319_[Cucumis_sativus]	2e-103	305	31	206		no hit	-
MOMC1_799g	MOMC1_799	329		gi|449475383|ref|XP_004154434.1|_PREDICTED:_quinone-oxidoreductase_homolog,_chloroplastic-like_[Cucumis_sativus]	0	599	1	329		sp|Q8H0M1|QORH_SPIOL	1.15e-179
MOMC1_800g	MOMC1_800	427		gi|449464112|ref|XP_004149773.1|_PREDICTED:_uncharacterized_protein_LOC101209314_[Cucumis_sativus]	0	619	1	388		sp|Q9LVJ0|UVB31_ARATH	9.18e-44
MOMC1_801g	MOMC1_801	393		gi|449475385|ref|XP_004154435.1|_PREDICTED:_quinone-oxidoreductase_homolog,_chloroplastic-like_[Cucumis_sativus]	4e-143	417	70	325		sp|Q9SV68|QORH_ARATH	2.53e-114
MOMC1_802g	MOMC1_802	143		gi|449464512|ref|XP_004149973.1|_PREDICTED:_uncharacterized_protein_LOC101222271_[Cucumis_sativus]	7e-46	152	1	135		sp|O81465|PUM15_ARATH	0.002
MOMC1_803g	MOMC1_803	152		gi|449514669|ref|XP_004164445.1|_PREDICTED:_uncharacterized_protein_LOC101226385_[Cucumis_sativus]	6e-49	161	21	138		sp|O81465|PUM15_ARATH	0.001
MOMC1_804g	MOMC1_804	379		gi|449520910|ref|XP_004167475.1|_PREDICTED:_uncharacterized_protein_LOC101225331_[Cucumis_sativus]	0	524	1	436		no hit	-
MOMC1_805g	MOMC1_805	499		gi|449452596|ref|XP_004144045.1|_PREDICTED:_uncharacterized_protein_LOC101211911_[Cucumis_sativus]	0	778	3	470		sp|Q8VYU3|GCH1_SOLLC	0
MOMC1_806g	MOMC1_806	123		no hit	-	-	-	-		no hit	-
MOMC1_807g	MOMC1_807	74		no hit	-	-	-	-		no hit	-
MOMC1_808g	MOMC1_808	248		gi|449464120|ref|XP_004149777.1|_PREDICTED:_uncharacterized_protein_LOC101210214_[Cucumis_sativus]	5e-42	157	559	777		sp|F4KFS7|MEB2_ARATH	5.22e-24
MOMC1_809g	MOMC1_809	189		gi|590674762|ref|XP_007039258.1|_Vacuolar_iron_transporter_(VIT)_family_protein_[Theobroma_cacao]	1e-33	132	564	748		sp|Q8W4P8|MEB1_ARATH	2.4e-17
MOMC1_810g	MOMC1_810	691		gi|449436691|ref|XP_004136126.1|_PREDICTED:_putative_disease_resistance_protein_RGA4-like_[Cucumis_sativus]	0	552	1	409		sp|Q7XA39|RGA4_SOLBU	5.58e-68
MOMC1_811g	MOMC1_811	85		no hit	-	-	-	-		no hit	-
MOMC1_812g	MOMC1_812	147		gi|449443810|ref|XP_004139670.1|_PREDICTED:_uncharacterized_protein_LOC101212063_[Cucumis_sativus]	2e-37	131	10	140		sp|O81465|PUM15_ARATH	0.00019
MOMC1_813g	MOMC1_813	160		gi|449514717|ref|XP_004164460.1|_PREDICTED:_pumilio_homolog_15-like_[Cucumis_sativus]	6e-37	130	17	132		sp|O81465|PUM15_ARATH	0.006
MOMC1_814g	MOMC1_814	154		gi|449443925|ref|XP_004139726.1|_PREDICTED:_uncharacterized_protein_LOC101206205_[Cucumis_sativus]	8e-31	114	5	144		sp|O81465|PUM15_ARATH	0.002
MOMC1_815g	MOMC1_815	152		no hit	-	-	-	-		no hit	-
MOMC1_816g	MOMC1_816	219		gi|449464132|ref|XP_004149783.1|_PREDICTED:_uncharacterized_protein_LOC101211699_[Cucumis_sativus]	5e-42	154	313	501		sp|Q8LPT3|MEBL_ARATH	4.03e-24
MOMC1_817g	MOMC1_817	875		gi|449464466|ref|XP_004149950.1|_PREDICTED:_LOW_QUALITY_PROTEIN:_uncharacterized_protein_LOC101216349_[Cucumis_sativus]	1e-173	556	378	838		sp|P10978|POLX_TOBAC	1.81e-78
MOMC1_818g	MOMC1_818	292		no hit	-	-	-	-		no hit	-
MOMC1_819g	MOMC1_819	159		no hit	-	-	-	-		no hit	-
MOMC1_820g	MOMC1_820	1222		gi|297726629|ref|NP_001175678.1|_Os08g0544300_[Oryza_sativa_Japonica_Group]	7e-129	423	1	586		sp|P04146|COPIA_DROME	2.96e-86
MOMC1_821g	MOMC1_821	83		no hit	-	-	-	-		no hit	-
MOMC1_822g	MOMC1_822	166		gi|449529385|ref|XP_004171680.1|_PREDICTED:_olee1-like_protein-like_[Cucumis_sativus]	9e-88	261	1	165		sp|O49813|OLEE1_BETPN	7.88e-61
MOMC1_823g	MOMC1_823	644		gi|590608283|ref|XP_007021221.1|_Uncharacterized_protein_TCM_031281_[Theobroma_cacao]	9e-33	140	570	1005		sp|P29421|IAAS_ORYSJ	1.11e-15
MOMC1_824g	MOMC1_824	229		no hit	-	-	-	-		no hit	-
MOMC1_825g	MOMC1_825	329		gi|449464132|ref|XP_004149783.1|_PREDICTED:_uncharacterized_protein_LOC101211699_[Cucumis_sativus]	3e-55	194	312	524		sp|Q8W4P8|MEB1_ARATH	3.92e-35
MOMC1_826g	MOMC1_826	274		gi|449443716|ref|XP_004139623.1|_PREDICTED:_oleoyl-acyl_carrier_protein_thioesterase_2,_chloroplastic-like_[Cucumis_sativus]	3e-106	320	1	193		sp|Q9SV64|FATA2_ARATH	2.95e-84
MOMC1_827g	MOMC1_827	241		gi|449526958|ref|XP_004170480.1|_PREDICTED:_oleoyl-acyl_carrier_protein_thioesterase,_chloroplastic-like,_partial_[Cucumis_sativus]	6e-48	164	116	207		sp|Q42561|FATA1_ARATH	8.09e-43
MOMC1_828g	MOMC1_828	261		gi|470107726|ref|XP_004290193.1|_PREDICTED:_RPM1-interacting_protein_4-like_[Fragaria_vesca_subsp._vesca]	9e-61	199	3	223		sp|Q8GYN5|RIN4_ARATH	5.08e-33
MOMC1_829g	MOMC1_829	502		gi|449441242|ref|XP_004138391.1|_PREDICTED:_GPI_transamidase_component_PIG-S-like_[Cucumis_sativus]	0	854	1	536		sp|Q5XI31|PIGS_RAT	3.41e-23
MOMC1_830g	MOMC1_830	306		gi|449475399|ref|XP_004154441.1|_PREDICTED:_uncharacterized_LOC101202907_[Cucumis_sativus]	2e-82	254	36	191		no hit	-
MOMC1_831g	MOMC1_831	305		gi|225460622|ref|XP_002264553.1|_PREDICTED:_putative_invertase_inhibitor_[Vitis_vinifera]	4e-08	56.6	7	148		no hit	-
MOMC1_832g	MOMC1_832	213		gi|449445375|ref|XP_004140448.1|_PREDICTED:_pectinesterase_2-like_[Cucumis_sativus]	4e-81	253	70	274		sp|O81415|PME39_ARATH	1.07e-56
MOMC1_833g	MOMC1_833	145		gi|470103918|ref|XP_004288374.1|_PREDICTED:_cell_wall_/_vacuolar_inhibitor_of_fructosidase_2-like_[Fragaria_vesca_subsp._vesca]	0.0005	42.7	58	176		no hit	-
MOMC1_834g	MOMC1_834	165		gi|470103918|ref|XP_004288374.1|_PREDICTED:_cell_wall_/_vacuolar_inhibitor_of_fructosidase_2-like_[Fragaria_vesca_subsp._vesca]	0.0002	44.3	53	176		no hit	-
MOMC1_835g	MOMC1_835	177		gi|449470937|ref|XP_004153157.1|_PREDICTED:_pectinesterase_inhibitor-like_[Cucumis_sativus]	9e-52	170	1	172		sp|P83326|PMEI_ACTDE	7.22e-38
MOMC1_836g	MOMC1_836	541		gi|449525439|ref|XP_004169725.1|_PREDICTED:_GPI_transamidase_component_PIG-T-like_[Cucumis_sativus]	0	920	1	500		sp|Q969N2|PIGT_HUMAN	2.07e-67
MOMC1_837g	MOMC1_837	151		gi|449525439|ref|XP_004169725.1|_PREDICTED:_GPI_transamidase_component_PIG-T-like_[Cucumis_sativus]	2e-46	165	549	669		sp|Q8BXQ2|PIGT_MOUSE	1.65e-10
MOMC1_838g	MOMC1_838	238		gi|449443734|ref|XP_004139632.1|_PREDICTED:_uncharacterized_protein_LOC101203142_[Cucumis_sativus]	6e-98	293	1	233		no hit	-
MOMC1_839g	MOMC1_839	834		gi|590713864|ref|XP_007049755.1|_Purple_acid_phosphatase_15_isoform_1_[Theobroma_cacao]	0	845	10	547		sp|Q9SFU3|PPA15_ARATH	0
MOMC1_840g	MOMC1_840	79		no hit	-	-	-	-		no hit	-
MOMC1_841g	MOMC1_841	168		no hit	-	-	-	-		no hit	-
MOMC1_842g	MOMC1_842	407		gi|449487925|ref|XP_004157869.1|_PREDICTED:_exopolygalacturonase-like_[Cucumis_sativus]	0	519	26	398		sp|P24548|PGLR_OENOR	7.57e-157
MOMC1_843g	MOMC1_843	172		no hit	-	-	-	-		no hit	-
MOMC1_844g	MOMC1_844	528		gi|449475395|ref|XP_004154439.1|_PREDICTED:_pentatricopeptide_repeat-containing_protein_At5g48730,_chloroplastic-like_[Cucumis_sativus]	0	867	4	511		sp|Q9FKC3|PP424_ARATH	0
MOMC1_845g	MOMC1_845	2042		gi|449475507|ref|XP_004154474.1|_PREDICTED:_LOW_QUALITY_PROTEIN:_uncharacterized_protein_LOC101223382_[Cucumis_sativus]	0	2897	31	1919		sp|F4J7T2|EAF1B_ARATH	0
MOMC1_846g	MOMC1_846	232		gi|449443728|ref|XP_004139629.1|_PREDICTED:_uncharacterized_protein_LOC101222941_[Cucumis_sativus]	8e-87	267	22	311		sp|Q9LJG8|ASIL2_ARATH	1.53e-09
MOMC1_847g	MOMC1_847	365		gi|449487925|ref|XP_004157869.1|_PREDICTED:_exopolygalacturonase-like_[Cucumis_sativus]	6e-145	424	20	399		sp|P24548|PGLR_OENOR	2.67e-118
MOMC1_848g	MOMC1_848	723		gi|449443893|ref|XP_004139710.1|_PREDICTED:_SEC14_cytosolic_factor-like_[Cucumis_sativus]	0	916	1	563		sp|F4J7S8|SFH9_ARATH	0
MOMC1_849g	MOMC1_849	400		gi|449532115|ref|XP_004173029.1|_PREDICTED:_polygalacturonase-like_[Cucumis_sativus]	4e-144	424	43	388		sp|Q40312|PGLR_MEDSA	2.24e-123
MOMC1_850g	MOMC1_850	144		no hit	-	-	-	-		no hit	-
MOMC1_851g	MOMC1_851	498		gi|449526301|ref|XP_004170152.1|_PREDICTED:_uncharacterized_LOC101203388_[Cucumis_sativus]	0	530	1	483		sp|Q0WNW4|MYOB3_ARATH	3.2e-19
MOMC1_852g	MOMC1_852	61		no hit	-	-	-	-		no hit	-
MOMC1_853g	MOMC1_853	852		gi|449443738|ref|XP_004139634.1|_PREDICTED:_probable_LRR_receptor-like_serine/threonine-protein_kinase_At5g48740-like_[Cucumis_sativus]	0	1375	24	923		sp|C0LGV0|Y5487_ARATH	0
MOMC1_854g	MOMC1_854	707		gi|568822133|ref|XP_006465491.1|_PREDICTED:_uncharacterized_protein_LOC102624640_[Citrus_sinensis]	5e-165	524	288	839		sp|P10978|POLX_TOBAC	2.32e-84
MOMC1_855g	MOMC1_855	80		no hit	-	-	-	-		no hit	-
MOMC1_856g	MOMC1_856	247		gi|567902232|ref|XP_006443604.1|_hypothetical_protein_CICLE_v10023784mg_[Citrus_clementina]	1e-36	135	6	220		no hit	-
MOMC1_857g	MOMC1_857	289		gi|502164345|ref|XP_004513130.1|_PREDICTED:_uncharacterized_protein_LOC101488260_[Cicer_arietinum]	5e-40	153	48	240		no hit	-
MOMC1_858g	MOMC1_858	110		gi|449475492|ref|XP_004154470.1|_PREDICTED:_intracellular_ribonuclease_LX-like_[Cucumis_sativus]	2e-27	103	60	134		no hit	-
MOMC1_859g	MOMC1_859	104		gi|567899860|ref|XP_006442418.1|_hypothetical_protein_CICLE_v10023471mg,_partial_[Citrus_clementina]	0.0005	41.2	25	103		no hit	-
MOMC1_860g	MOMC1_860	512		gi|449525419|ref|XP_004169715.1|_PREDICTED:_ankyrin_repeat-containing_protein_At5g02620-like_[Cucumis_sativus]	0	648	116	676		sp|Q9C7A2|Y3236_ARATH	2.19e-16
MOMC1_861g	MOMC1_861	98		no hit	-	-	-	-		no hit	-
MOMC1_862g	MOMC1_862	134		gi|449475492|ref|XP_004154470.1|_PREDICTED:_intracellular_ribonuclease_LX-like_[Cucumis_sativus]	2e-62	194	1	134		sp|P42813|RNS1_ARATH	1.07e-12
MOMC1_863g	MOMC1_863	775		gi|449531635|ref|XP_004172791.1|_PREDICTED:_E3_ubiquitin-protein_ligase_PRT1-like_[Cucumis_sativus]	2e-39	153	155	258		sp|Q8LBL5|PRT1_ARATH	4.21e-16
MOMC1_864g	MOMC1_864	282		gi|449475403|ref|XP_004154443.1|_PREDICTED:_desumoylating_isopeptidase_1-like_[Cucumis_sativus]	1e-152	435	1	268		sp|Q6ICB0|DESI1_HUMAN	4.79e-44
MOMC1_865g	MOMC1_865	617		gi|449475515|ref|XP_004154477.1|_PREDICTED:_serine/threonine-protein_kinase_At3g07070-like_[Cucumis_sativus]	0	642	61	506		sp|Q9SFT7|Y3707_ARATH	0
MOMC1_866g	MOMC1_866	124		no hit	-	-	-	-		no hit	-
MOMC1_867g	MOMC1_867	110		no hit	-	-	-	-		no hit	-
MOMC1_868g	MOMC1_868	73		no hit	-	-	-	-		no hit	-
MOMC1_869g	MOMC1_869	804		gi|449462125|ref|XP_004148792.1|_PREDICTED:_protein_SDA1_homolog_[Cucumis_sativus]	0	1222	1	823		sp|A7S6A5|SDA1_NEMVE	2.92e-115
MOMC1_870g	MOMC1_870	367		gi|449475517|ref|XP_004154478.1|_PREDICTED:_uncharacterized_protein_LOC101224300_[Cucumis_sativus]	8e-148	436	40	339		no hit	-
MOMC1_871g	MOMC1_871	193		gi|449443804|ref|XP_004139667.1|_PREDICTED:_uncharacterized_protein_At4g13200,_chloroplastic-like_[Cucumis_sativus]	1e-65	206	3	176		sp|Q8LDV3|Y4320_ARATH	1.32e-30
MOMC1_872g	MOMC1_872	289		gi|449527331|ref|XP_004170665.1|_PREDICTED:_uncharacterized_protein_LOC101225651_[Cucumis_sativus]	2e-136	393	1	241		sp|Q54J07|IN80D_DICDI	8.5e-06
MOMC1_873g	MOMC1_873	386		gi|449443778|ref|XP_004139654.1|_PREDICTED:_uncharacterized_protein_LOC101208460_isoform_1_[Cucumis_sativus]	0	705	4	389		no hit	-
MOMC1_874g	MOMC1_874	142		no hit	-	-	-	-		no hit	-
MOMC1_875g	MOMC1_875	102		no hit	-	-	-	-		no hit	-
MOMC1_876g	MOMC1_876	149		gi|449527793|ref|XP_004170894.1|_PREDICTED:_uncharacterized_protein_At4g13230-like,_partial_[Cucumis_sativus]	3e-65	203	1	140		sp|Q8LFD5|Y4323_ARATH	1.35e-12
MOMC1_877g	MOMC1_877	293		gi|590584124|ref|XP_007015088.1|_Uncharacterized_protein_TCM_040734_[Theobroma_cacao]	1e-58	202	308	475		sp|P04146|COPIA_DROME	5.34e-26
MOMC1_878g	MOMC1_878	303		gi|568828157|ref|XP_006468411.1|_PREDICTED:_uncharacterized_protein_LOC102612615_isoform_X1_[Citrus_sinensis]	7e-24	104	210	299		no hit	-
MOMC1_879g	MOMC1_879	87		no hit	-	-	-	-		no hit	-
MOMC1_880g	MOMC1_880	87		no hit	-	-	-	-		no hit	-
[truncated: 43,863 more rows]
