# Supplementary material for: Draft genome sequence of bitter gourd (Momordica charantia), a vegetable and medicinal plant in tropical and subtropical regions
Source: DNA Res. 2016 Dec 17;24(1):51–8. doi: 10.1093/dnares/dsw047 (PMC5381343; doi:10.1093/dnares/dsw047)
Supplement: Supplementary Data [file dsw047_Supp.zip › Suppl Tab S7.xlsx]

## Sheet: Sheet1
Supplementary Table S7. Transposons in bitter gourd (OHB3-1) scaffold sequences*
Transposon		Number	Total length (kb)	Genome content (%)	Compositions in transposons (%)
LTR retrotransposon
	Ty1/copia	3940	13056	4.57121	29.7851
	Ty3/gypsy	3567	15611	5.46577	35.6139
Non-LTR retrotransposon
	LINE	549	2471	0.865154	5.63718
DNA transposon
	MuDR_A_B	402	1443	0.505227	3.29197
	CACTA	267	10815	3.78658	24.6726
	hAT	86	334	0.116941	0.761966
	helitronORF	23	89	0.0311609	0.203039
	Other	5	15	0.00525184	0.03422
Total		8839	43834	15.3473	100
* Amino acid sequences of predicted genes were analyzed by TransposonPSI for transposon prediction.
