# Supplementary material for: Draft genome sequence of bitter gourd (Momordica charantia), a vegetable and medicinal plant in tropical and subtropical regions
Source: DNA Res. 2016 Dec 17;24(1):51–8. doi: 10.1093/dnares/dsw047 (PMC5381343; doi:10.1093/dnares/dsw047)
Supplement: Supplementary Data [file dsw047_Supp.zip › Suppl Tab S8.xlsx]

## Sheet: Sheet1
	Supplementary Table S8. Annotation of predicted genes by domain searching using InterProscan.
predicted gene				databases																InterPro ID	domain name
				Pfam				SMART				ProDom				PRINTS
gene ID	ID	length of encoded protein(aa)		ID	e-value	GO accession*		ID	e-value	GO accession*		ID	e-value	GO accession*		ID	e-value	GO accession*
MOMC0_1g	MOMC0_1	126		-	-			-	-			-	-			-	-			-	-
MOMC0_2g	MOMC0_2	665		PF00004	6.9e-08	GO:0005524		SM00382	7.5e-14			-	-			PR00830	4.7e-07			IPR003959	ATPase family associated with various cellular activities (AAA)
MOMC0_3g	MOMC0_3	71		-	-			-	-			-	-			-	-			-	-
MOMC0_4g	MOMC0_4	111		-	-			-	-			-	-			-	-			-	-
MOMC0_5g	MOMC0_5	85		-	-			-	-			-	-			-	-			-	-
MOMC0_6g	MOMC0_6	850		-	-			-	-			-	-			-	-			-	-
MOMC0_7g	MOMC0_7	103		-	-			-	-			-	-			-	-			-	-
MOMC0_8g	MOMC0_8	437		PF00076	1.9e-07	GO:0003676		SM00360	3.7e-20	GO:0003676		-	-			-	-			IPR000504	RNA recognition motif. (a.k.a. RRM, RBD, or RNP domain)
MOMC0_9g	MOMC0_9	1411		PF16135	1e-17			SM00249	1.7e-10	GO:0005515|GO:0008270		-	-			-	-			IPR032308	TPL-binding domain in jasmonate signalling
MOMC0_10g	MOMC0_10	364		PF01762	7.8e-27	GO:0006486|GO:0008378|GO:0016020		-	-			-	-			-	-			IPR002659	Galactosyltransferase
MOMC0_11g	MOMC0_11	100		-	-			-	-			-	-			-	-			-	-
MOMC0_12g	MOMC0_12	760		PF00515	7e-07	GO:0005515		SM00028	3.1e-06	GO:0005515		-	-			-	-			IPR001440	Tetratricopeptide repeat
MOMC0_13g	MOMC0_13	174		PF04852	5.7e-57			-	-			-	-			-	-			IPR006936	Protein of unknown function (DUF640)
MOMC0_14g	MOMC0_14	983		PF00311	3.5e-303	GO:0006099|GO:0008964|GO:0015977		-	-			-	-			PR00150	3.3e-67	GO:0006099|GO:0008964|GO:0015977		IPR021135	Phosphoenolpyruvate carboxylase
MOMC0_15g	MOMC0_15	609		PF03901	3.9e-81	GO:0016757		-	-			-	-			-	-			IPR005599	Alg9-like mannosyltransferase family
MOMC0_16g	MOMC0_16	620		PF12222	9e-117			-	-			-	-			-	-			IPR021102	Peptide N-acetyl-beta-D-glucosaminyl asparaginase amidase A
MOMC0_17g	MOMC0_17	417		PF14655	7.3e-83			-	-			-	-			-	-			IPR032839	Rab3 GTPase-activating protein regulatory subunit N-terminus
MOMC0_18g	MOMC0_18	590		-	-			-	-			-	-			-	-			-	-
MOMC0_19g	MOMC0_19	343		PF00645	3.1e-09	GO:0003677|GO:0008270		SM01336	1e-13	GO:0003677|GO:0008270		-	-			-	-			IPR001510	Poly(ADP-ribose) polymerase and DNA-Ligase Zn-finger region
MOMC0_20g	MOMC0_20	576		-	-			-	-			-	-			-	-			-	-
MOMC0_21g	MOMC0_21	274		PF07228	3.8e-06	GO:0003824		SM00332	1.1e-05	GO:0003824		-	-			-	-			IPR001932	Stage II sporulation protein E (SpoIIE)
MOMC0_22g	MOMC0_22	351		PF07722	3.7e-13	GO:0006541|GO:0016787		-	-			-	-			-	-			IPR011697	Peptidase C26
MOMC0_23g	MOMC0_23	335		PF07722	5.6e-14	GO:0006541|GO:0016787		-	-			-	-			-	-			IPR011697	Peptidase C26
MOMC0_24g	MOMC0_24	624		PF09507	5.1e-26	GO:0005634|GO:0006260		-	-			-	-			-	-			IPR019038	DNA polymerase subunit Cdc27
MOMC0_25g	MOMC0_25	166		PF16455	6.3e-34	GO:0043130		-	-			-	-			-	-			IPR032752	Ubiquitin-binding domain
MOMC0_26g	MOMC0_26	505		PF01436	1.4e-06	GO:0005515		-	-			-	-			-	-			IPR001258	NHL repeat
MOMC0_27g	MOMC0_27	476		PF00344	8.1e-76	GO:0015031|GO:0016020		-	-			-	-			-	-			IPR002208	SecY translocase
MOMC0_28g	MOMC0_28	109		-	-			-	-			-	-			-	-			-	-
MOMC0_29g	MOMC0_29	451		PF04859	1.5e-42			-	-			-	-			-	-			IPR006943	Plant protein of unknown function (DUF641)
MOMC0_30g	MOMC0_30	130		-	-			-	-			-	-			-	-			-	-
MOMC0_31g	MOMC0_31	100		-	-			-	-			-	-			-	-			-	-
MOMC0_32g	MOMC0_32	83		-	-			-	-			-	-			-	-			-	-
MOMC0_33g	MOMC0_33	68		-	-			-	-			-	-			-	-			-	-
MOMC0_34g	MOMC0_34	243		PF14144	1.2e-25	GO:0006351|GO:0043565		-	-			-	-			-	-			IPR025422	Seed dormancy control
MOMC0_35g	MOMC0_35	326		-	-			-	-			-	-			-	-			-	-
MOMC0_36g	MOMC0_36	473		-	-			-	-			-	-			-	-			-	-
MOMC0_37g	MOMC0_37	911		PF07714	3.9e-49	GO:0004672|GO:0006468		SM00220	2.5e-29	GO:0004672|GO:0005524|GO:0006468		-	-			-	-			IPR001245	Protein tyrosine kinase
MOMC0_38g	MOMC0_38	785		PF00560	0.66	GO:0005515		SM00220	1.9e-09	GO:0004672|GO:0005524|GO:0006468		-	-			-	-			IPR001611	Leucine Rich Repeat
MOMC0_39g	MOMC0_39	920		PF07714	1.5e-49	GO:0004672|GO:0006468		SM00220	1.5e-29	GO:0004672|GO:0005524|GO:0006468		-	-			-	-			IPR001245	Protein tyrosine kinase
MOMC0_40g	MOMC0_40	953		PF13855	2e-07	GO:0005515		SM00220	6e-32	GO:0004672|GO:0005524|GO:0006468		-	-			-	-			IPR001611	Leucine rich repeat
MOMC0_41g	MOMC0_41	148		-	-			-	-			-	-			-	-			-	-
MOMC0_42g	MOMC0_42	934		PF07714	9.8e-47	GO:0004672|GO:0006468		SM00220	6.7e-31	GO:0004672|GO:0005524|GO:0006468		-	-			-	-			IPR001245	Protein tyrosine kinase
MOMC0_43g	MOMC0_43	788		PF07714	6.4e-48	GO:0004672|GO:0006468		SM00220	5.4e-32	GO:0004672|GO:0005524|GO:0006468		-	-			-	-			IPR001245	Protein tyrosine kinase
MOMC0_44g	MOMC0_44	602		PF07714	9.6e-48	GO:0004672|GO:0006468		SM00220	1.6e-31	GO:0004672|GO:0005524|GO:0006468		-	-			-	-			IPR001245	Protein tyrosine kinase
MOMC0_45g	MOMC0_45	259		-	-			-	-			-	-			-	-			-	-
MOMC0_46g	MOMC0_46	663		PF11721	6.7e-41			SM00220	1.8e-30	GO:0004672|GO:0005524|GO:0006468		-	-			-	-			IPR021720	Di-glucose binding within endoplasmic reticulum
MOMC0_47g	MOMC0_47	318		-	-			-	-			-	-			-	-			-	-
MOMC0_48g	MOMC0_48	628		PF11721	1.1e-43			SM00220	1.8e-34	GO:0004672|GO:0005524|GO:0006468		-	-			-	-			IPR021720	Di-glucose binding within endoplasmic reticulum
MOMC0_49g	MOMC0_49	264		PF07714	3.9e-27	GO:0004672|GO:0006468		SM00220	1.5e-08	GO:0004672|GO:0005524|GO:0006468		-	-			-	-			IPR001245	Protein tyrosine kinase
MOMC0_50g	MOMC0_50	959		PF07714	1.1e-49	GO:0004672|GO:0006468		SM00220	1.1e-30	GO:0004672|GO:0005524|GO:0006468		-	-			-	-			IPR001245	Protein tyrosine kinase
MOMC0_51g	MOMC0_51	248		PF00572	5.7e-51	GO:0003735|GO:0005840|GO:0006412		-	-			-	-			-	-			IPR005822	Ribosomal protein L13
MOMC0_52g	MOMC0_52	673		PF14372	3.5e-32	GO:0003677		SM00614	1.2e-16	GO:0003677		-	-			-	-			IPR025525	Domain of unknown function (DUF4413)
MOMC0_53g	MOMC0_53	946		PF00982	2.2e-175	GO:0003824|GO:0005992		-	-			-	-			-	-			IPR001830	Glycosyltransferase family 20
MOMC0_54g	MOMC0_54	232		PF03083	4.3e-20	GO:0016021		-	-			-	-			-	-			IPR004316	Sugar efflux transporter for intercellular exchange
MOMC0_55g	MOMC0_55	135		-	-			-	-			-	-			-	-			-	-
MOMC0_56g	MOMC0_56	282		-	-			-	-			-	-			-	-			-	-
MOMC0_57g	MOMC0_57	118		-	-			-	-			-	-			-	-			-	-
MOMC0_58g	MOMC0_58	130		-	-			-	-			-	-			-	-			-	-
MOMC0_59g	MOMC0_59	404		PF01758	2.9e-36	GO:0016020		-	-			-	-			-	-			IPR002657	Sodium Bile acid symporter family
MOMC0_60g	MOMC0_60	338		PF00628	2.9e-12	GO:0005515		SM00249	1.8e-11	GO:0005515|GO:0008270		-	-			-	-			IPR019787	PHD-finger
MOMC0_61g	MOMC0_61	396		PF03171	3.3e-26	GO:0016491|GO:0055114		-	-			-	-			-	-			IPR005123	2OG-Fe(II) oxygenase superfamily
MOMC0_62g	MOMC0_62	628		PF13041	2.3e-20			-	-			-	-			-	-			IPR002885	PPR repeat family
MOMC0_63g	MOMC0_63	178		PF00067	6.8e-44	GO:0005506|GO:0016705|GO:0020037|GO:0055114		-	-			-	-			PR00385	5.5e-09	GO:0005506|GO:0016705|GO:0020037|GO:0055114		IPR001128	Cytochrome P450
MOMC0_64g	MOMC0_64	111		-	-			-	-			-	-			-	-			-	-
MOMC0_65g	MOMC0_65	1029		PF00069	1.3e-48	GO:0004672|GO:0005524|GO:0006468		SM00220	3.5e-38	GO:0004672|GO:0005524|GO:0006468		-	-			-	-			IPR000719	Protein kinase domain
MOMC0_66g	MOMC0_66	227		PF02431	3.1e-09	GO:0016872		-	-			-	-			-	-			IPR016087	Chalcone-flavanone isomerase
MOMC0_67g	MOMC0_67	114		PF07983	1.1e-18			SM00768	3.9e-36			-	-			-	-			IPR012946	X8 domain
MOMC0_68g	MOMC0_68	293		PF07727	1.6e-31			-	-			-	-			-	-			IPR013103	Reverse transcriptase (RNA-dependent DNA polymerase)
MOMC0_69g	MOMC0_69	70		-	-			-	-			-	-			-	-			-	-
MOMC0_70g	MOMC0_70	518		PF00067	9.8e-84	GO:0005506|GO:0016705|GO:0020037|GO:0055114		-	-			-	-			PR00463	5e-14	GO:0005506|GO:0016705|GO:0020037|GO:0055114		IPR001128	Cytochrome P450
MOMC0_71g	MOMC0_71	543		PF00067	3.9e-82	GO:0005506|GO:0016705|GO:0020037|GO:0055114		-	-			-	-			PR00463	3e-16	GO:0005506|GO:0016705|GO:0020037|GO:0055114		IPR001128	Cytochrome P450
MOMC0_72g	MOMC0_72	518		PF00067	6.3e-76	GO:0005506|GO:0016705|GO:0020037|GO:0055114		-	-			-	-			PR00385	8.9e-13	GO:0005506|GO:0016705|GO:0020037|GO:0055114		IPR001128	Cytochrome P450
MOMC0_73g	MOMC0_73	183		PF00067	5.8e-06	GO:0005506|GO:0016705|GO:0020037|GO:0055114		-	-			-	-			-	-			IPR001128	Cytochrome P450
MOMC0_74g	MOMC0_74	104		-	-			-	-			-	-			-	-			-	-
MOMC0_75g	MOMC0_75	154		-	-			-	-			-	-			-	-			-	-
MOMC0_76g	MOMC0_76	332		-	-			-	-			-	-			-	-			-	-
MOMC0_77g	MOMC0_77	291		PF00753	1.1e-11			SM00849	2.1e-22			-	-			-	-			IPR001279	Metallo-beta-lactamase superfamily
MOMC0_78g	MOMC0_78	731		PF00168	3.3e-19	GO:0005515		SM00239	5.5e-18	GO:0005515		-	-			-	-			IPR000008	C2 domain
MOMC0_79g	MOMC0_79	436		PF13041	1.1e-13			-	-			-	-			-	-			IPR002885	PPR repeat family
MOMC0_80g	MOMC0_80	1817		PF14288	5e-38			SM01205	3.7e-69			-	-			-	-			IPR026899	1,3-beta-glucan synthase subunit FKS1, domain-1
MOMC0_81g	MOMC0_81	124		-	-			-	-			-	-			-	-			-	-
MOMC0_82g	MOMC0_82	326		PF00415	8.5e-10			-	-			-	-			PR00633	3.1e-08			IPR000408	Regulator of chromosome condensation (RCC1) repeat
MOMC0_83g	MOMC0_83	320		PF00227	1.6e-62	GO:0004298|GO:0005839|GO:0051603		SM00948	3.4e-11	GO:0004175|GO:0006511|GO:0019773		-	-			-	-			IPR001353	Proteasome subunit
MOMC0_84g	MOMC0_84	245		PF14547	6e-29			SM00499	1.6e-06			-	-			PR01217	3.1e-16			IPR027923	Hydrophobic seed protein
MOMC0_85g	MOMC0_85	135		PF07983	8.4e-09			SM00768	4.4e-10			-	-			-	-			IPR012946	X8 domain
MOMC0_86g	MOMC0_86	175		-	-			-	-			-	-			-	-			-	-
MOMC0_87g	MOMC0_87	124		PF07983	1.5e-23			SM00768	6.5e-47			-	-			-	-			IPR012946	X8 domain
MOMC0_88g	MOMC0_88	116		-	-			-	-			-	-			-	-			-	-
MOMC0_89g	MOMC0_89	1677		PF00397	8.3e-12	GO:0005515		SM00456	2.2e-11	GO:0005515		-	-			-	-			IPR001202	WW domain
MOMC0_90g	MOMC0_90	806		PF13041	5.6e-12			-	-			-	-			-	-			IPR002885	PPR repeat family
MOMC0_91g	MOMC0_91	460		PF14223	6.4e-31			-	-			-	-			-	-			-	gag-polypeptide of LTR copia-type
MOMC0_92g	MOMC0_92	484		PF00201	2.7e-22	GO:0008152|GO:0016758		-	-			-	-			-	-			IPR002213	UDP-glucoronosyl and UDP-glucosyl transferase
MOMC0_93g	MOMC0_93	935		PF00201	3.5e-24	GO:0008152|GO:0016758		-	-			-	-			-	-			IPR002213	UDP-glucoronosyl and UDP-glucosyl transferase
MOMC0_94g	MOMC0_94	486		PF00201	2.7e-25	GO:0008152|GO:0016758		-	-			-	-			-	-			IPR002213	UDP-glucoronosyl and UDP-glucosyl transferase
MOMC0_95g	MOMC0_95	568		PF00201	6.2e-24	GO:0008152|GO:0016758		-	-			-	-			-	-			IPR002213	UDP-glucoronosyl and UDP-glucosyl transferase
MOMC0_96g	MOMC0_96	361		PF02535	1.2e-71	GO:0016020|GO:0030001|GO:0046873|GO:0055085		-	-			-	-			-	-			IPR003689	ZIP Zinc transporter
MOMC0_97g	MOMC0_97	360		PF02535	3.3e-73	GO:0016020|GO:0030001|GO:0046873|GO:0055085		-	-			-	-			-	-			IPR003689	ZIP Zinc transporter
MOMC0_98g	MOMC0_98	54		-	-			-	-			-	-			-	-			-	-
MOMC0_99g	MOMC0_99	331		PF01467	8.1e-32	GO:0003824|GO:0009058		-	-			-	-			-	-			IPR004821	Cytidylyltransferase-like
MOMC0_100g	MOMC0_100	192		PF05678	1.4e-10			-	-			-	-			-	-			IPR008889	VQ motif
MOMC0_101g	MOMC0_101	74		-	-			-	-			-	-			-	-			-	-
MOMC0_102g	MOMC0_102	807		PF03101	1.7e-22			SM00575	6.2e-05	GO:0008270		-	-			-	-			IPR004330	FAR1 DNA-binding domain
MOMC0_103g	MOMC0_103	548		PF00202	1e-54	GO:0008483|GO:0030170		-	-			-	-			-	-			IPR005814	Aminotransferase class-III
MOMC0_104g	MOMC0_104	135		PF01777	7.5e-32	GO:0003735|GO:0005622|GO:0005840|GO:0006412		SM00739	0.0046			PD009396	4e-23	GO:0003735|GO:0005622|GO:0005840|GO:0006412		-	-			IPR001141	Ribosomal L27e protein family
MOMC0_105g	MOMC0_105	457		PF00201	3e-24	GO:0008152|GO:0016758		-	-			-	-			-	-			IPR002213	UDP-glucoronosyl and UDP-glucosyl transferase
MOMC0_106g	MOMC0_106	291		PF02338	2e-06			-	-			-	-			-	-			IPR003323	OTU-like cysteine protease
MOMC0_107g	MOMC0_107	664		PF00012	5.2e-35			-	-			-	-			PR00301	2.5e-07			IPR013126	Hsp70 protein
MOMC0_108g	MOMC0_108	585		PF00078	1.3e-30			-	-			-	-			-	-			IPR000477	Reverse transcriptase (RNA-dependent DNA polymerase)
MOMC0_109g	MOMC0_109	406		PF00012	2.2e-55			-	-			-	-			-	-			IPR013126	Hsp70 protein
MOMC0_110g	MOMC0_110	435		PF05634	1.1e-97	GO:0003723		-	-			-	-			-	-			IPR023342	APO RNA-binding
MOMC0_111g	MOMC0_111	747		PF13041	4.3e-09			-	-			-	-			-	-			IPR002885	PPR repeat family
MOMC0_112g	MOMC0_112	486		PF07942	6e-49			SM01296	2.5e-106			-	-			-	-			IPR012901	N2227-like protein
MOMC0_113g	MOMC0_113	74		-	-			-	-			-	-			-	-			-	-
MOMC0_114g	MOMC0_114	839		PF00069	6.9e-46	GO:0004672|GO:0005524|GO:0006468		SM00220	7.6e-30	GO:0004672|GO:0005524|GO:0006468		-	-			-	-			IPR000719	Protein kinase domain
MOMC0_115g	MOMC0_115	237		-	-			-	-			-	-			-	-			-	-
MOMC0_116g	MOMC0_116	76		-	-			-	-			-	-			-	-			-	-
MOMC0_117g	MOMC0_117	477		PF12906	3e-10	GO:0008270		SM00744	1.3e-17	GO:0008270		-	-			-	-			IPR011016	RING-variant domain
MOMC0_118g	MOMC0_118	192		-	-			-	-			-	-			-	-			-	-
MOMC0_119g	MOMC0_119	1090		PF13966	5.9e-11			-	-			-	-			-	-			IPR026960	zinc-binding in reverse transcriptase
MOMC0_120g	MOMC0_120	627		PF00271	1.6e-30			SM00490	1.1e-31			-	-			-	-			IPR001650	Helicase conserved C-terminal domain
MOMC0_121g	MOMC0_121	356		PF01869	1e-50			-	-			-	-			-	-			IPR002731	BadF/BadG/BcrA/BcrD ATPase family
MOMC0_122g	MOMC0_122	625		PF13041	6.6e-13			-	-			-	-			-	-			IPR002885	PPR repeat family
MOMC0_123g	MOMC0_123	715		PF13176	0.0014	GO:0005515		SM00028	44	GO:0005515		-	-			-	-			IPR019734	Tetratricopeptide repeat
MOMC0_124g	MOMC0_124	528		PF01593	1.6e-79	GO:0016491|GO:0055114		-	-			-	-			PR00757	5.3e-08	GO:0016491|GO:0055114		IPR002937	Flavin containing amine oxidoreductase
MOMC0_125g	MOMC0_125	621		PF00010	6.9e-14	GO:0046983		SM00353	1.2e-18	GO:0046983		-	-			-	-			IPR011598	Helix-loop-helix DNA-binding domain
MOMC0_126g	MOMC0_126	369		PF00248	9e-62			-	-			-	-			PR00069	4.6e-07	GO:0016491|GO:0055114		IPR023210	Aldo/keto reductase family
MOMC0_127g	MOMC0_127	63		-	-			-	-			-	-			-	-			-	-
MOMC0_128g	MOMC0_128	583		PF00400	6.5e-08	GO:0005515		SM00320	0.047	GO:0005515		-	-			-	-			IPR001680	WD domain, G-beta repeat
MOMC0_129g	MOMC0_129	588		PF00400	0.011	GO:0005515		SM00668	0.0032			-	-			PR00320	5.4e-05			IPR001680	WD domain, G-beta repeat
MOMC0_130g	MOMC0_130	200		PF13671	6.3e-17			-	-			-	-			-	-			-	AAA domain
MOMC0_131g	MOMC0_131	103		-	-			-	-			-	-			-	-			-	-
MOMC0_132g	MOMC0_132	266		PF03798	8.6e-31	GO:0016021		SM00724	2.3e-38	GO:0016021		-	-			-	-			IPR006634	TLC domain
MOMC0_133g	MOMC0_133	251		PF00249	6.8e-07			-	-			-	-			-	-			IPR001005	Myb-like DNA-binding domain
MOMC0_134g	MOMC0_134	337		PF02365	2.6e-24	GO:0003677|GO:0006355		-	-			-	-			-	-			IPR003441	No apical meristem (NAM) protein
MOMC0_135g	MOMC0_135	90		-	-			-	-			-	-			-	-			-	-
MOMC0_136g	MOMC0_136	586		PF01189	5.5e-19	GO:0008168		-	-			-	-			PR02008	8.1e-17			IPR001678	16S rRNA methyltransferase RsmB/F
MOMC0_137g	MOMC0_137	558		PF14543	4.7e-53			-	-			-	-			PR00792	5.7e-07	GO:0004190|GO:0006508		IPR032861	Xylanase inhibitor N-terminal
MOMC0_138g	MOMC0_138	583		PF01775	6.9e-54	GO:0003735|GO:0005840|GO:0006412		-	-			-	-			-	-			IPR023573	Ribosomal proteins 50S-L18Ae/60S-L20/60S-L18A
MOMC0_139g	MOMC0_139	844		PF04841	1.3e-82	GO:0005737|GO:0006886		-	-			-	-			-	-			IPR006926	Vps16, N-terminal region
MOMC0_140g	MOMC0_140	181		-	-			-	-			-	-			-	-			-	-
MOMC0_141g	MOMC0_141	394		-	-			-	-			-	-			-	-			-	-
MOMC0_142g	MOMC0_142	613		-	-			-	-			-	-			-	-			-	-
MOMC0_143g	MOMC0_143	430		PF00076	4.5e-09	GO:0003676		SM00360	8.8e-09	GO:0003676		-	-			-	-			IPR000504	RNA recognition motif. (a.k.a. RRM, RBD, or RNP domain)
MOMC0_144g	MOMC0_144	637		-	-			-	-			-	-			-	-			-	-
MOMC0_145g	MOMC0_145	66		-	-			-	-			-	-			-	-			-	-
MOMC0_146g	MOMC0_146	149		PF02519	8.6e-14	GO:0009733		-	-			-	-			-	-			IPR003676	Auxin responsive protein
MOMC0_147g	MOMC0_147	58		-	-			-	-			-	-			-	-			-	-
MOMC0_148g	MOMC0_148	468		PF06071	1.5e-15			-	-			-	-			PR00326	4.4e-34	GO:0005525		IPR013029	Protein of unknown function (DUF933)
MOMC0_149g	MOMC0_149	798		-	-			-	-			-	-			-	-			-	-
MOMC0_150g	MOMC0_150	1116		PF00651	2.2e-05	GO:0005515		-	-			-	-			-	-			IPR000210	BTB/POZ domain
MOMC0_151g	MOMC0_151	97		-	-			-	-			-	-			-	-			-	-
MOMC0_152g	MOMC0_152	567		PF13041	2.5e-08			-	-			-	-			-	-			IPR002885	PPR repeat family
MOMC0_153g	MOMC0_153	288		-	-			-	-			-	-			-	-			-	-
MOMC0_154g	MOMC0_154	621		PF13679	2.2e-32			-	-			-	-			-	-			IPR025714	Methyltransferase domain
MOMC0_155g	MOMC0_155	316		PF02365	1.8e-27	GO:0003677|GO:0006355		-	-			-	-			-	-			IPR003441	No apical meristem (NAM) protein
MOMC0_156g	MOMC0_156	86		PF13456	2.9e-05			-	-			-	-			-	-			-	Reverse transcriptase-like
MOMC0_157g	MOMC0_157	456		PF00154	1e-12	GO:0003697|GO:0005524|GO:0006281		SM00382	4.3e-08			-	-			PR00142	8.3e-63	GO:0003697|GO:0005524|GO:0006281		IPR013765	recA bacterial DNA recombination protein
MOMC0_158g	MOMC0_158	401		PF05175	4.1e-08	GO:0008168		-	-			-	-			-	-			IPR007848	Methyltransferase small domain
MOMC0_159g	MOMC0_159	995		PF00009	5.6e-20			-	-			-	-			PR00315	5.2e-06	GO:0003924|GO:0005525		-	Elongation factor Tu GTP binding domain
MOMC0_160g	MOMC0_160	68		-	-			-	-			-	-			-	-			-	-
MOMC0_161g	MOMC0_161	569		PF08263	5.4e-12			SM00220	1.3e-29	GO:0004672|GO:0005524|GO:0006468		-	-			-	-			IPR013210	Leucine rich repeat N-terminal domain
MOMC0_162g	MOMC0_162	619		PF13343	4.6e-20			-	-			-	-			-	-			-	Bacterial extracellular solute-binding protein
MOMC0_163g	MOMC0_163	380		PF14604	1.9e-10	GO:0005515		SM00326	4.7e-12	GO:0005515		-	-			-	-			IPR001452	Variant SH3 domain
MOMC0_164g	MOMC0_164	121		-	-			-	-			-	-			-	-			-	-
MOMC0_165g	MOMC0_165	445		PF03372	2.3e-05			-	-			-	-			-	-			IPR005135	Endonuclease/Exonuclease/phosphatase family
MOMC0_166g	MOMC0_166	341		PF13532	2.2e-16			SM00360	7e-05	GO:0003676		-	-			-	-			IPR027450	2OG-Fe(II) oxygenase superfamily
MOMC0_167g	MOMC0_167	479		PF03759	1e-128	GO:0005089		-	-			-	-			-	-			IPR005512	PRONE (Plant-specific Rop nucleotide exchanger)
MOMC0_168g	MOMC0_168	347		-	-			-	-			-	-			-	-			-	-
MOMC0_169g	MOMC0_169	707		PF01535	0.091			-	-			-	-			-	-			IPR002885	PPR repeat
MOMC0_170g	MOMC0_170	310		PF03350	1.8e-38			-	-			-	-			-	-			IPR005134	Uncharacterized protein family, UPF0114
MOMC0_171g	MOMC0_171	84		-	-			-	-			-	-			-	-			-	-
MOMC0_172g	MOMC0_172	805		PF05199	1.1e-24	GO:0016614|GO:0055114		-	-			-	-			-	-			IPR007867	GMC oxidoreductase
MOMC0_173g	MOMC0_173	96		-	-			-	-			-	-			-	-			-	-
MOMC0_174g	MOMC0_174	464		PF09532	4.1e-12			SM01199	1.8e-12			-	-			-	-			IPR019050	FDF domain
MOMC0_175g	MOMC0_175	88		-	-			-	-			-	-			-	-			-	-
MOMC0_176g	MOMC0_176	977		PF01602	2.5e-82	GO:0006886|GO:0016192|GO:0030117		-	-			-	-			-	-			IPR002553	Adaptin N terminal region
MOMC0_177g	MOMC0_177	100		-	-			-	-			-	-			-	-			-	-
MOMC0_178g	MOMC0_178	641		PF00005	5.4e-17	GO:0005524|GO:0016887		SM00382	4.1e-06			-	-			PR01868	3.4e-41			IPR003439	ABC transporter
MOMC0_179g	MOMC0_179	775		PF03407	6.4e-56			-	-			-	-			-	-			IPR005069	Nucleotide-diphospho-sugar transferase
MOMC0_180g	MOMC0_180	296		PF12937	8.4e-13	GO:0005515		SM00256	1.6e-07	GO:0005515		-	-			-	-			IPR001810	F-box-like
MOMC0_181g	MOMC0_181	558		PF10197	3.5e-11			SM01083	1.7e-10			-	-			-	-			IPR019339	N-terminal domain of CBF1 interacting co-repressor CIR
MOMC0_182g	MOMC0_182	105		-	-			-	-			-	-			-	-			-	-
MOMC0_183g	MOMC0_183	696		PF06419	1.4e-228			SM01087	3.8e-233	GO:0006891|GO:0017119		-	-			-	-			-	Conserved oligomeric complex COG6
MOMC0_184g	MOMC0_184	397		PF00892	1.4e-11	GO:0016020|GO:0016021		-	-			-	-			-	-			IPR000620	EamA-like transporter family
MOMC0_185g	MOMC0_185	267		PF13417	3.6e-12	GO:0005515		-	-			-	-			-	-			IPR004045	Glutathione S-transferase, N-terminal domain
MOMC0_186g	MOMC0_186	211		PF00319	1.3e-22	GO:0003677|GO:0046983		SM00432	8.9e-40	GO:0003677|GO:0046983		-	-			PR00404	1.4e-28	GO:0003677|GO:0046983		IPR002100	SRF-type transcription factor (DNA-binding and dimerisation domain)
MOMC0_187g	MOMC0_187	205		-	-			-	-			-	-			-	-			-	-
MOMC0_188g	MOMC0_188	927		PF12738	1.8e-09			SM00292	6.8e-09			-	-			-	-			IPR001357	twin BRCT domain
MOMC0_189g	MOMC0_189	309		PF14226	1.9e-19			-	-			-	-			-	-			IPR026992	non-haem dioxygenase in morphine synthesis N-terminal
MOMC0_190g	MOMC0_190	279		PF08542	8.5e-21			SM00382	4.8e-10			-	-			-	-			IPR013748	Replication factor C C-terminal domain
MOMC0_191g	MOMC0_191	480		PF01490	5e-119			-	-			-	-			-	-			IPR013057	Transmembrane amino acid transporter protein
MOMC0_192g	MOMC0_192	115		-	-			-	-			-	-			-	-			-	-
MOMC0_193g	MOMC0_193	448		PF13041	2.5e-18			-	-			-	-			-	-			IPR002885	PPR repeat family
MOMC0_194g	MOMC0_194	112		-	-			-	-			-	-			-	-			-	-
MOMC0_195g	MOMC0_195	166		-	-			-	-			-	-			-	-			-	-
MOMC0_196g	MOMC0_196	68		-	-			-	-			-	-			-	-			-	-
MOMC0_197g	MOMC0_197	618		PF04433	1.7e-22	GO:0005515		SM00717	9.8e-09			-	-			-	-			IPR007526	SWIRM domain
MOMC0_198g	MOMC0_198	149		-	-			-	-			-	-			-	-			-	-
MOMC0_199g	MOMC0_199	296		PF02365	1.4e-27	GO:0003677|GO:0006355		-	-			-	-			-	-			IPR003441	No apical meristem (NAM) protein
MOMC0_200g	MOMC0_200	2106		PF00168	1.2e-11	GO:0005515		SM00185	28	GO:0005515		-	-			-	-			IPR000008	C2 domain
MOMC0_201g	MOMC0_201	520		PF14541	8.2e-15			-	-			-	-			-	-			IPR032799	Xylanase inhibitor C-terminal
MOMC0_202g	MOMC0_202	444		PF14543	1.6e-43			-	-			-	-			-	-			IPR032861	Xylanase inhibitor N-terminal
MOMC0_203g	MOMC0_203	360		PF01556	2.4e-40			-	-			-	-			-	-			IPR002939	DnaJ C terminal domain
MOMC0_204g	MOMC0_204	528		PF00171	3.1e-85	GO:0008152|GO:0016491|GO:0055114		-	-			-	-			-	-			IPR015590	Aldehyde dehydrogenase family
MOMC0_205g	MOMC0_205	86		-	-			-	-			-	-			-	-			-	-
MOMC0_206g	MOMC0_206	933		PF04783	2.2e-25			-	-			-	-			-	-			IPR006868	Protein of unknown function (DUF630)
MOMC0_207g	MOMC0_207	501		PF00085	3.5e-14	GO:0045454		-	-			-	-			-	-			IPR013766	Thioredoxin
MOMC0_208g	MOMC0_208	379		PF12937	2e-10	GO:0005515		SM00256	1.3e-09	GO:0005515		-	-			-	-			IPR001810	F-box-like
MOMC0_209g	MOMC0_209	270		PF07741	1.2e-16			-	-			-	-			-	-			IPR011665	Brf1-like TBP-binding domain
MOMC0_210g	MOMC0_210	555		PF03016	3e-79			-	-			-	-			-	-			IPR004263	Exostosin family
MOMC0_211g	MOMC0_211	703		-	-			-	-			-	-			-	-			-	-
MOMC0_212g	MOMC0_212	713		-	-			-	-			-	-			-	-			-	-
MOMC0_213g	MOMC0_213	134		-	-			-	-			-	-			-	-			-	-
MOMC0_214g	MOMC0_214	100		-	-			-	-			-	-			-	-			-	-
MOMC0_215g	MOMC0_215	129		-	-			-	-			-	-			-	-			-	-
MOMC0_216g	MOMC0_216	800		PF00501	4.3e-103	GO:0003824|GO:0008152		-	-			-	-			-	-			IPR000873	AMP-binding enzyme
MOMC0_217g	MOMC0_217	167		-	-			-	-			-	-			-	-			-	-
MOMC0_218g	MOMC0_218	165		PF00137	6.2e-14	GO:0015078|GO:0015991|GO:0033177		-	-			-	-			PR00122	8.4e-59	GO:0015078|GO:0015991|GO:0033179		IPR002379	ATP synthase subunit C
MOMC0_219g	MOMC0_219	447		PF14542	3.2e-19			-	-			-	-			-	-			IPR031165	GCN5-related N-acetyl-transferase
MOMC0_220g	MOMC0_220	331		PF03151	9.5e-41			-	-			-	-			-	-			IPR004853	Triose-phosphate Transporter family
MOMC0_221g	MOMC0_221	167		PF00582	7.1e-11	GO:0006950		-	-			-	-			-	-			IPR006016	Universal stress protein family
MOMC0_222g	MOMC0_222	507		PF00067	3.4e-95	GO:0005506|GO:0016705|GO:0020037|GO:0055114		-	-			-	-			PR00385	8.6e-13	GO:0005506|GO:0016705|GO:0020037|GO:0055114		IPR001128	Cytochrome P450
MOMC0_223g	MOMC0_223	1269		-	-			-	-			-	-			-	-			-	-
MOMC0_224g	MOMC0_224	349		PF00892	1.9e-11	GO:0016020|GO:0016021		-	-			-	-			-	-			IPR000620	EamA-like transporter family
MOMC0_225g	MOMC0_225	149		PF05768	1.8e-14			-	-			-	-			-	-			IPR008554	Glutaredoxin-like domain (DUF836)
MOMC0_226g	MOMC0_226	229		PF00847	3.4e-11	GO:0003700|GO:0006355		SM00380	5e-35	GO:0003700|GO:0006355		-	-			PR00367	1.5e-08	GO:0003700|GO:0006355		IPR001471	AP2 domain
MOMC0_227g	MOMC0_227	431		PF04073	3.9e-20	GO:0002161		-	-			-	-			-	-			IPR007214	Aminoacyl-tRNA editing domain
MOMC0_228g	MOMC0_228	454		PF02493	5.1e-06			SM00698	0.17			-	-			-	-			IPR003409	MORN repeat
MOMC0_229g	MOMC0_229	489		PF00155	1.3e-66	GO:0009058|GO:0030170		-	-			-	-			-	-			IPR004839	Aminotransferase class I and II
MOMC0_230g	MOMC0_230	94		-	-			-	-			-	-			-	-			-	-
MOMC0_231g	MOMC0_231	413		-	-			-	-			-	-			-	-			-	-
MOMC0_232g	MOMC0_232	119		-	-			-	-			-	-			-	-			-	-
MOMC0_233g	MOMC0_233	867		PF01453	2.4e-15			SM00220	2.1e-28	GO:0004672|GO:0005524|GO:0006468		-	-			-	-			IPR001480	D-mannose binding lectin
MOMC0_234g	MOMC0_234	104		-	-			-	-			-	-			-	-			-	-
MOMC0_235g	MOMC0_235	207		-	-			-	-			-	-			-	-			-	-
MOMC0_236g	MOMC0_236	460		PF10250	9.7e-73			-	-			-	-			-	-			IPR019378	GDP-fucose protein O-fucosyltransferase
MOMC0_237g	MOMC0_237	689		PF01504	1.5e-88	GO:0016307|GO:0046488		SM00698	6.5e-06			-	-			-	-			IPR002498	Phosphatidylinositol-4-phosphate 5-Kinase
MOMC0_238g	MOMC0_238	282		PF04059	1.4e-17			-	-			-	-			-	-			IPR007201	RNA recognition motif 2
MOMC0_239g	MOMC0_239	165		PF13833	0.018	GO:0005509		SM00054	0.0056	GO:0005509		-	-			-	-			IPR002048	EF-hand domain pair
MOMC0_240g	MOMC0_240	517		PF00067	2.9e-97	GO:0005506|GO:0016705|GO:0020037|GO:0055114		-	-			-	-			PR00463	2.8e-50	GO:0005506|GO:0016705|GO:0020037|GO:0055114		IPR001128	Cytochrome P450
MOMC0_241g	MOMC0_241	148		-	-			-	-			-	-			-	-			-	-
MOMC0_242g	MOMC0_242	123		-	-			-	-			-	-			-	-			-	-
MOMC0_243g	MOMC0_243	147		-	-			-	-			-	-			-	-			-	-
MOMC0_244g	MOMC0_244	65		-	-			-	-			-	-			-	-			-	-
MOMC0_245g	MOMC0_245	112		-	-			-	-			-	-			-	-			-	-
MOMC0_246g	MOMC0_246	75		-	-			-	-			-	-			-	-			-	-
MOMC0_247g	MOMC0_247	133		-	-			-	-			-	-			-	-			-	-
MOMC0_248g	MOMC0_248	154		-	-			-	-			-	-			-	-			-	-
MOMC0_249g	MOMC0_249	139		-	-			-	-			-	-			-	-			-	-
MOMC0_250g	MOMC0_250	275		PF00175	7.6e-33	GO:0016491|GO:0055114		-	-			-	-			PR00371	3.5e-14	GO:0016491|GO:0055114		IPR001433	Oxidoreductase NAD-binding domain
MOMC0_251g	MOMC0_251	583		-	-			-	-			-	-			-	-			-	-
MOMC0_252g	MOMC0_252	345		PF00332	2.4e-96	GO:0004553|GO:0005975		-	-			-	-			-	-			IPR000490	Glycosyl hydrolases family 17
MOMC0_253g	MOMC0_253	431		PF06814	3.3e-103	GO:0016021		-	-			-	-			-	-			IPR009637	Lung seven transmembrane receptor
MOMC0_254g	MOMC0_254	188		-	-			-	-			-	-			-	-			-	-
MOMC0_255g	MOMC0_255	492		PF01762	2.6e-46	GO:0006486|GO:0008378|GO:0016020		-	-			-	-			-	-			IPR002659	Galactosyltransferase
MOMC0_256g	MOMC0_256	572		PF00464	2.8e-168	GO:0016740		-	-			-	-			-	-			IPR001085	Serine hydroxymethyltransferase
MOMC0_257g	MOMC0_257	321		-	-			-	-			-	-			-	-			-	-
MOMC0_258g	MOMC0_258	311		PF07970	1.8e-33			-	-			-	-			-	-			IPR012936	Endoplasmic reticulum vesicle transporter
MOMC0_259g	MOMC0_259	357		PF00847	1.1e-14	GO:0003700|GO:0006355		SM00380	1.8e-40	GO:0003700|GO:0006355		-	-			PR00367	3.4e-11	GO:0003700|GO:0006355		IPR001471	AP2 domain
MOMC0_260g	MOMC0_260	162		-	-			-	-			-	-			-	-			-	-
MOMC0_261g	MOMC0_261	476		PF00400	0.00024	GO:0005515		SM00320	59	GO:0005515		-	-			-	-			IPR001680	WD domain, G-beta repeat
MOMC0_262g	MOMC0_262	1369		PF13086	2.3e-68			-	-			-	-			-	-			-	AAA domain
MOMC0_263g	MOMC0_263	412		PF00650	1.8e-33			SM00516	2.7e-38			-	-			PR00180	6.2e-05	GO:0005215|GO:0005622|GO:0006810		IPR001251	CRAL/TRIO domain
MOMC0_264g	MOMC0_264	196		PF04570	6.1e-19			-	-			-	-			-	-			IPR007650	zinc-finger of the FCS-type, C2-C2
MOMC0_265g	MOMC0_265	1413		PF13432	0.00024			SM00028	28	GO:0005515		-	-			-	-			-	Tetratricopeptide repeat
MOMC0_266g	MOMC0_266	523		PF07690	2.6e-34	GO:0016021|GO:0055085		-	-			-	-			-	-			IPR011701	Major Facilitator Superfamily
MOMC0_267g	MOMC0_267	204		PF08241	8e-23	GO:0008152|GO:0008168		-	-			-	-			-	-			IPR013216	Methyltransferase domain
MOMC0_268g	MOMC0_268	70		-	-			-	-			-	-			-	-			-	-
MOMC0_269g	MOMC0_269	191		-	-			-	-			-	-			-	-			-	-
MOMC0_270g	MOMC0_270	130		-	-			-	-			-	-			-	-			-	-
MOMC0_271g	MOMC0_271	886		-	-			-	-			-	-			-	-			-	-
MOMC0_272g	MOMC0_272	556		PF10255	9.7e-149	GO:0003743|GO:0005737|GO:0005852		-	-			-	-			-	-			IPR019382	RNA polymerase I-associated factor PAF67
MOMC0_273g	MOMC0_273	410		PF01063	5.2e-41	GO:0003824|GO:0008152		-	-			-	-			-	-			IPR001544	Amino-transferase class IV
MOMC0_274g	MOMC0_274	672		PF00790	3.1e-27	GO:0006886		SM00288	3.9e-46	GO:0006886		-	-			-	-			IPR002014	VHS domain
MOMC0_275g	MOMC0_275	398		PF00326	2.1e-08	GO:0006508|GO:0008236		-	-			-	-			-	-			IPR001375	Prolyl oligopeptidase family
MOMC0_276g	MOMC0_276	1261		-	-			-	-			-	-			-	-			-	-
MOMC0_277g	MOMC0_277	82		-	-			-	-			-	-			-	-			-	-
MOMC0_278g	MOMC0_278	357		-	-			-	-			-	-			-	-			-	-
MOMC0_279g	MOMC0_279	435		PF03360	1.4e-65	GO:0015018|GO:0016020		-	-			-	-			-	-			IPR005027	Glycosyltransferase family 43
MOMC0_280g	MOMC0_280	138		-	-			-	-			-	-			-	-			-	-
MOMC0_281g	MOMC0_281	602		PF08458	2.5e-11			-	-			-	-			-	-			IPR013666	Plant pleckstrin homology-like region
MOMC0_282g	MOMC0_282	467		PF00400	0.027	GO:0005515		SM00320	2.5e-06	GO:0005515		-	-			PR00320	5.4e-05			IPR001680	WD domain, G-beta repeat
MOMC0_283g	MOMC0_283	575		PF03055	3.5e-65	GO:0016702|GO:0055114		-	-			-	-			-	-			IPR004294	Retinal pigment epithelial membrane protein
MOMC0_284g	MOMC0_284	244		PF01981	7.5e-44	GO:0004045		-	-			-	-			-	-			IPR002833	Peptidyl-tRNA hydrolase PTH2
MOMC0_285g	MOMC0_285	87		-	-			-	-			-	-			-	-			-	-
MOMC0_286g	MOMC0_286	58		-	-			-	-			-	-			-	-			-	-
MOMC0_287g	MOMC0_287	828		PF00046	1.6e-16	GO:0003677		SM00389	3.4e-15	GO:0003677		-	-			-	-			IPR001356	Homeobox domain
MOMC0_288g	MOMC0_288	825		PF00069	7.1e-16	GO:0004672|GO:0005524|GO:0006468		SM00220	4.8e-05	GO:0004672|GO:0005524|GO:0006468		-	-			-	-			IPR000719	Protein kinase domain
MOMC0_289g	MOMC0_289	132		PF07911	6.4e-32			-	-			-	-			-	-			IPR012876	Protein of unknown function (DUF1677)
MOMC0_290g	MOMC0_290	275		PF16719	4.1e-43	GO:0003682		-	-			-	-			-	-			IPR032001	SAWADEE domain
MOMC0_291g	MOMC0_291	488		PF00579	3e-69	GO:0000166|GO:0004812|GO:0005524|GO:0006418		-	-			-	-			PR01039	1.5e-20	GO:0000166|GO:0004830|GO:0005524|GO:0005737|GO:0006436		IPR002305	tRNA synthetases class I (W and Y)
MOMC0_292g	MOMC0_292	1724		PF01535	0.14			-	-			-	-			-	-			IPR002885	PPR repeat
MOMC0_293g	MOMC0_293	262		PF00069	1.1e-22	GO:0004672|GO:0005524|GO:0006468		-	-			-	-			-	-			IPR000719	Protein kinase domain
MOMC0_294g	MOMC0_294	2355		-	-			SM00028	160	GO:0005515		-	-			-	-			IPR019734	Tetratricopeptide repeat
MOMC0_295g	MOMC0_295	388		PF05057	9.7e-46			-	-			-	-			-	-			IPR007751	Putative serine esterase (DUF676)
MOMC0_296g	MOMC0_296	102		-	-			-	-			-	-			-	-			-	-
MOMC0_297g	MOMC0_297	258		PF06219	2.1e-86			-	-			-	-			-	-			IPR010410	Protein of unknown function (DUF1005)
MOMC0_298g	MOMC0_298	101		-	-			-	-			PD069352	3e-15	GO:0003735|GO:0005840|GO:0006412|GO:0009507|GO:0019843		-	-			-	-
MOMC0_299g	MOMC0_299	693		PF00013	1.1e-11	GO:0003723		SM00322	1.6e-09	GO:0003676		-	-			-	-			IPR004088	KH domain
MOMC0_300g	MOMC0_300	596		PF01490	1.8e-62			-	-			-	-			-	-			IPR013057	Transmembrane amino acid transporter protein
MOMC0_301g	MOMC0_301	127		-	-			-	-			-	-			-	-			-	-
MOMC0_302g	MOMC0_302	145		-	-			-	-			-	-			-	-			-	-
MOMC0_303g	MOMC0_303	756		PF13855	2.3e-06	GO:0005515		SM00369	10			-	-			-	-			IPR001611	Leucine rich repeat
MOMC0_304g	MOMC0_304	978		PF08263	3.5e-06			SM00220	2.7e-32	GO:0004672|GO:0005524|GO:0006468		-	-			-	-			IPR013210	Leucine rich repeat N-terminal domain
MOMC0_305g	MOMC0_305	85		-	-			-	-			-	-			-	-			-	-
MOMC0_306g	MOMC0_306	406		PF03360	3.1e-74	GO:0015018|GO:0016020		-	-			-	-			-	-			IPR005027	Glycosyltransferase family 43
MOMC0_307g	MOMC0_307	245		PF02458	3.5e-15	GO:0016747		-	-			-	-			-	-			IPR003480	Transferase family
MOMC0_308g	MOMC0_308	1118		PF12295	4e-43			-	-			-	-			-	-			IPR022075	Symplekin tight junction protein C terminal
MOMC0_309g	MOMC0_309	252		PF11935	1.2e-19			-	-			-	-			-	-			IPR032460	Domain of unknown function (DUF3453)
MOMC0_310g	MOMC0_310	172		PF08694	1.1e-79			-	-			-	-			-	-			IPR014806	Ubiquitin-fold modifier-conjugating enzyme 1
MOMC0_311g	MOMC0_311	677		PF01293	1.3e-214	GO:0004612|GO:0005524|GO:0006094		-	-			-	-			-	-			IPR001272	Phosphoenolpyruvate carboxykinase
MOMC0_312g	MOMC0_312	131		-	-			-	-			-	-			-	-			-	-
MOMC0_313g	MOMC0_313	310		PF00010	1.3e-09	GO:0046983		SM00353	2e-11	GO:0046983		-	-			-	-			IPR011598	Helix-loop-helix DNA-binding domain
MOMC0_314g	MOMC0_314	88		-	-			-	-			-	-			-	-			-	-
MOMC0_315g	MOMC0_315	368		-	-			-	-			-	-			-	-			-	-
MOMC0_316g	MOMC0_316	263		PF00300	1.4e-09			SM00855	6e-09			-	-			-	-			IPR013078	Histidine phosphatase superfamily (branch 1)
MOMC0_317g	MOMC0_317	261		PF00300	1.1e-05			SM00855	3.3e-06			-	-			-	-			IPR013078	Histidine phosphatase superfamily (branch 1)
MOMC0_318g	MOMC0_318	262		PF00300	5.7e-06			SM00855	1.7e-06			-	-			-	-			IPR013078	Histidine phosphatase superfamily (branch 1)
MOMC0_319g	MOMC0_319	192		PF00300	1.2e-06			SM00855	0.00073			-	-			-	-			IPR013078	Histidine phosphatase superfamily (branch 1)
MOMC0_320g	MOMC0_320	310		-	-			-	-			-	-			-	-			-	-
MOMC0_321g	MOMC0_321	452		PF14778	6.1e-42			-	-			-	-			-	-			IPR029454	Olfactory receptor 4-like
MOMC0_322g	MOMC0_322	743		PF03169	1.3e-179	GO:0055085		-	-			-	-			-	-			IPR004813	OPT oligopeptide transporter protein
MOMC0_323g	MOMC0_323	716		PF03169	1.6e-130	GO:0055085		-	-			-	-			-	-			IPR004813	OPT oligopeptide transporter protein
MOMC0_324g	MOMC0_324	86		-	-			-	-			-	-			-	-			-	-
MOMC0_325g	MOMC0_325	118		PF01486	3.7e-12	GO:0003700|GO:0005634|GO:0006355		-	-			-	-			-	-			IPR002487	K-box region
MOMC0_326g	MOMC0_326	84		PF00319	7.2e-26	GO:0003677|GO:0046983		SM00432	1.4e-38	GO:0003677|GO:0046983		-	-			PR00404	1e-28	GO:0003677|GO:0046983		IPR002100	SRF-type transcription factor (DNA-binding and dimerisation domain)
MOMC0_327g	MOMC0_327	149		-	-			-	-			-	-			-	-			-	-
MOMC0_328g	MOMC0_328	61		-	-			-	-			-	-			-	-			-	-
MOMC0_329g	MOMC0_329	634		PF14686	4e-25			-	-			-	-			-	-			IPR029413	Polysaccharide lyase family 4, domain II
MOMC0_330g	MOMC0_330	711		PF14686	2.3e-24			-	-			-	-			-	-			IPR029413	Polysaccharide lyase family 4, domain II
MOMC0_331g	MOMC0_331	634		PF14683	1.5e-52			-	-			-	-			-	-			IPR029411	Polysaccharide lyase family 4, domain III
MOMC0_332g	MOMC0_332	235		-	-			-	-			-	-			-	-			-	-
MOMC0_333g	MOMC0_333	106		PF02268	1.7e-23	GO:0005672|GO:0006367		-	-			PD009224	3e-22	GO:0005672|GO:0006367		-	-			IPR015872	Transcription initiation factor IIA, gamma subunit, helical domain
MOMC0_334g	MOMC0_334	320		PF04000	1.5e-18			-	-			-	-			-	-			IPR007146	Sas10/Utp3/C1D family
MOMC0_335g	MOMC0_335	459		PF00201	1.3e-15	GO:0008152|GO:0016758		-	-			-	-			-	-			IPR002213	UDP-glucoronosyl and UDP-glucosyl transferase
MOMC0_336g	MOMC0_336	1155		PF16057	9.1e-10			SM00320	0.027	GO:0005515		-	-			-	-			-	Domain of unknown function (DUF4800)
MOMC0_337g	MOMC0_337	406		-	-			-	-			-	-			-	-			-	-
MOMC0_338g	MOMC0_338	1823		PF15787	8e-75			-	-			-	-			-	-			IPR031570	Domain of unknown function (DUF4704)
MOMC0_339g	MOMC0_339	67		-	-			-	-			-	-			-	-			-	-
MOMC0_340g	MOMC0_340	984		PF00069	7.5e-44	GO:0004672|GO:0005524|GO:0006468		SM00220	2.2e-35	GO:0004672|GO:0005524|GO:0006468		-	-			-	-			IPR000719	Protein kinase domain
MOMC0_341g	MOMC0_341	722		PF01239	1.6e-05	GO:0008318|GO:0018342		SM00365	130			-	-			PR00019	5.5e-05			IPR002088	Protein prenyltransferase alpha subunit repeat
MOMC0_342g	MOMC0_342	437		PF02458	1.3e-27	GO:0016747		-	-			-	-			-	-			IPR003480	Transferase family
MOMC0_343g	MOMC0_343	601		PF00249	6.4e-06			-	-			-	-			-	-			IPR001005	Myb-like DNA-binding domain
MOMC0_344g	MOMC0_344	956		PF07765	8.6e-21	GO:0003779		-	-			-	-			-	-			IPR011684	KIP1-like protein
MOMC0_345g	MOMC0_345	124		-	-			-	-			-	-			-	-			-	-
MOMC0_346g	MOMC0_346	526		PF00206	1.8e-69			-	-			-	-			PR00145	2.6e-61			IPR022761	Lyase
MOMC0_347g	MOMC0_347	1235		PF00225	4.8e-59	GO:0003777|GO:0005524|GO:0007018|GO:0008017		SM00129	3.7e-112	GO:0003777|GO:0005524|GO:0007018|GO:0008017		-	-			PR00380	6.5e-29	GO:0003777|GO:0005524|GO:0007018|GO:0008017		IPR001752	Kinesin motor domain
MOMC0_348g	MOMC0_348	337		PF00226	9.7e-19			SM00271	1.1e-17			-	-			PR00625	3.1e-08			IPR001623	DnaJ domain
MOMC0_349g	MOMC0_349	980		PF01753	1.4e-07			-	-			-	-			-	-			IPR002893	MYND finger
MOMC0_350g	MOMC0_350	316		-	-			-	-			-	-			-	-			-	-
MOMC0_351g	MOMC0_351	560		PF04043	2.6e-13	GO:0004857		SM00856	1.8e-16	GO:0004857		-	-			-	-			IPR006501	Plant invertase/pectin methylesterase inhibitor
MOMC0_352g	MOMC0_352	1201		-	-			-	-			-	-			-	-			-	-
MOMC0_353g	MOMC0_353	208		-	-			-	-			-	-			-	-			-	-
MOMC0_354g	MOMC0_354	517		PF13041	1.6e-18			-	-			-	-			-	-			IPR002885	PPR repeat family
MOMC0_355g	MOMC0_355	252		PF00244	6.4e-99			SM00101	1.2e-172			-	-			PR00305	2.4e-85	GO:0019904		IPR023410	14-3-3 protein
MOMC0_356g	MOMC0_356	629		-	-			SM00320	11	GO:0005515		-	-			-	-			IPR001680	WD40 repeat
MOMC0_357g	MOMC0_357	617		-	-			SM00367	280			-	-			-	-			IPR006553	Leucine-rich repeat, cysteine-containing subtype
MOMC0_358g	MOMC0_358	254		-	-			-	-			-	-			-	-			-	-
MOMC0_359g	MOMC0_359	126		-	-			-	-			-	-			-	-			-	-
MOMC0_360g	MOMC0_360	700		-	-			SM00367	8			-	-			-	-			IPR006553	Leucine-rich repeat, cysteine-containing subtype
MOMC0_361g	MOMC0_361	580		PF01243	3.7e-27	GO:0004733|GO:0010181|GO:0055114		-	-			-	-			-	-			IPR011576	Pyridoxamine 5'-phosphate oxidase
MOMC0_362g	MOMC0_362	216		-	-			-	-			-	-			-	-			-	-
MOMC0_363g	MOMC0_363	490		PF00069	5.2e-66	GO:0004672|GO:0005524|GO:0006468		SM00220	6.5e-95	GO:0004672|GO:0005524|GO:0006468		-	-			-	-			IPR000719	Protein kinase domain
MOMC0_364g	MOMC0_364	51		-	-			-	-			-	-			-	-			-	-
MOMC0_365g	MOMC0_365	363		-	-			-	-			-	-			-	-			-	-
MOMC0_366g	MOMC0_366	302		PF00076	9.7e-19	GO:0003676		SM00360	3.7e-22	GO:0003676		-	-			-	-			IPR000504	RNA recognition motif. (a.k.a. RRM, RBD, or RNP domain)
MOMC0_367g	MOMC0_367	197		PF02298	4.2e-23	GO:0009055		-	-			PD003122	5e-14	GO:0009055		-	-			IPR003245	Plastocyanin-like domain
MOMC0_368g	MOMC0_368	157		-	-			-	-			-	-			-	-			-	-
MOMC0_369g	MOMC0_369	368		-	-			-	-			-	-			-	-			-	-
MOMC0_370g	MOMC0_370	260		PF00128	1.9e-11	GO:0003824|GO:0005975		-	-			-	-			-	-			IPR006047	Alpha amylase, catalytic domain
MOMC0_371g	MOMC0_371	90		-	-			-	-			-	-			-	-			-	-
MOMC0_372g	MOMC0_372	827		PF14647	6.6e-18			-	-			-	-			-	-			IPR028091	FAM91 N-terminus
MOMC0_373g	MOMC0_373	141		-	-			-	-			-	-			-	-			-	-
MOMC0_374g	MOMC0_374	234		-	-			-	-			-	-			-	-			-	-
MOMC0_375g	MOMC0_375	132		PF14647	4.2e-30			-	-			-	-			-	-			IPR028091	FAM91 N-terminus
MOMC0_376g	MOMC0_376	109		-	-			-	-			-	-			-	-			-	-
MOMC0_377g	MOMC0_377	234		PF01702	2.7e-52	GO:0006400|GO:0008479|GO:0008616		-	-			-	-			-	-			IPR002616	Queuine tRNA-ribosyltransferase
MOMC0_378g	MOMC0_378	222		PF02183	1.5e-15	GO:0003700|GO:0006355|GO:0043565		SM00389	2e-15	GO:0003677		-	-			-	-			IPR003106	Homeobox associated leucine zipper
MOMC0_379g	MOMC0_379	93		PF09809	8.4e-19			-	-			-	-			-	-			IPR019189	Mitochondrial ribosomal protein L27
MOMC0_380g	MOMC0_380	144		PF05340	3.3e-05			-	-			-	-			-	-			IPR008004	Protein of unknown function (DUF740)
MOMC0_381g	MOMC0_381	207		PF10273	1.3e-19			-	-			-	-			-	-			IPR019398	Pre-rRNA-processing protein TSR2
MOMC0_382g	MOMC0_382	116		-	-			-	-			-	-			-	-			-	-
MOMC0_383g	MOMC0_383	838		PF10250	5e-74			-	-			-	-			PR00459	1.4e-08	GO:0004601|GO:0006979|GO:0020037|GO:0055114		IPR019378	GDP-fucose protein O-fucosyltransferase
MOMC0_384g	MOMC0_384	586		PF00587	1.3e-22	GO:0000166|GO:0004812|GO:0005524|GO:0006418		-	-			-	-			PR00981	5.7e-13	GO:0000166|GO:0004828|GO:0005524|GO:0005737|GO:0006434		IPR002314	tRNA synthetase class II core domain (G, H, P, S and T)
MOMC0_385g	MOMC0_385	329		PF05678	7.5e-10			-	-			-	-			-	-			IPR008889	VQ motif
MOMC0_386g	MOMC0_386	259		PF00244	3.7e-104			SM00101	5.6e-204			-	-			PR00305	1.9e-88	GO:0019904		IPR023410	14-3-3 protein
MOMC0_387g	MOMC0_387	318		-	-			-	-			-	-			-	-			-	-
MOMC0_388g	MOMC0_388	744		PF04674	1.6e-113			-	-			-	-			-	-			IPR006766	Phosphate-induced protein 1 conserved region
MOMC0_389g	MOMC0_389	300		PF04674	3e-114			-	-			-	-			-	-			IPR006766	Phosphate-induced protein 1 conserved region
MOMC0_390g	MOMC0_390	483		PF00201	7.2e-29	GO:0008152|GO:0016758		-	-			-	-			-	-			IPR002213	UDP-glucoronosyl and UDP-glucosyl transferase
MOMC0_391g	MOMC0_391	334		PF00076	6.7e-17	GO:0003676		SM00360	7.2e-25	GO:0003676		-	-			-	-			IPR000504	RNA recognition motif. (a.k.a. RRM, RBD, or RNP domain)
MOMC0_392g	MOMC0_392	690		PF03141	3.3e-144	GO:0008168		-	-			-	-			-	-			IPR004159	Putative S-adenosyl-L-methionine-dependent methyltransferase
MOMC0_393g	MOMC0_393	416		PF11955	1.1e-97			-	-			-	-			-	-			IPR021099	Plant organelle RNA recognition domain
MOMC0_394g	MOMC0_394	683		PF13516	0.56	GO:0005515		SM00369	0.0074			-	-			-	-			IPR001611	Leucine Rich repeat
MOMC0_395g	MOMC0_395	90		-	-			-	-			-	-			-	-			-	-
MOMC0_396g	MOMC0_396	315		PF00244	1.6e-98			SM00101	3.6e-141			-	-			PR00305	5.1e-83	GO:0019904		IPR023410	14-3-3 protein
MOMC0_397g	MOMC0_397	289		PF00561	1.1e-14			-	-			-	-			-	-			IPR000073	alpha/beta hydrolase fold
MOMC0_398g	MOMC0_398	419		PF00481	5e-25	GO:0003824		SM00332	1.2e-70	GO:0003824		-	-			-	-			IPR001932	Protein phosphatase 2C
MOMC0_399g	MOMC0_399	826		PF12546	1e-23			-	-			-	-			PR00147	1.1e-11			IPR020978	Blue/Ultraviolet sensing protein C terminal
MOMC0_400g	MOMC0_400	110		PF06645	3.1e-08	GO:0005787|GO:0006465|GO:0008233|GO:0016021		-	-			-	-			-	-			IPR009542	Microsomal signal peptidase 12 kDa subunit (SPC12)
MOMC0_401g	MOMC0_401	427		PF00155	3.7e-85	GO:0009058|GO:0030170		-	-			-	-			PR00799	4.5e-29	GO:0006520|GO:0008483		IPR004839	Aminotransferase class I and II
MOMC0_402g	MOMC0_402	970		PF13921	2.5e-18			SM00717	4.2e-19			-	-			-	-			-	Myb-like DNA-binding domain
MOMC0_403g	MOMC0_403	225		PF05670	2.6e-24			-	-			-	-			-	-			IPR008532	Domain of unknown function (DUF814)
MOMC0_404g	MOMC0_404	470		PF01925	3.2e-12	GO:0016021		-	-			-	-			-	-			IPR002781	Sulfite exporter TauE/SafE
MOMC0_405g	MOMC0_405	107		-	-			-	-			-	-			-	-			-	-
MOMC0_406g	MOMC0_406	498		PF01925	1.1e-11	GO:0016021		-	-			-	-			-	-			IPR002781	Sulfite exporter TauE/SafE
MOMC0_407g	MOMC0_407	355		PF04258	8.9e-91	GO:0004190|GO:0016021		SM00730	1.1e-89	GO:0004190|GO:0016021		-	-			-	-			IPR007369	Signal peptide peptidase
MOMC0_408g	MOMC0_408	379		PF01694	1.1e-17	GO:0004252|GO:0016021		-	-			-	-			-	-			IPR022764	Rhomboid family
MOMC0_409g	MOMC0_409	642		PF13812	1.2e-07			-	-			-	-			-	-			IPR002885	Pentatricopeptide repeat domain
MOMC0_410g	MOMC0_410	370		PF13041	1.1e-07			-	-			-	-			-	-			IPR002885	PPR repeat family
MOMC0_411g	MOMC0_411	862		PF01602	3.3e-95	GO:0006886|GO:0016192|GO:0030117		SM01020	7.3e-26	GO:0006886|GO:0016192|GO:0030131		-	-			-	-			IPR002553	Adaptin N terminal region
MOMC0_412g	MOMC0_412	319		PF01926	6.2e-22	GO:0005525		-	-			-	-			-	-			IPR006073	50S ribosome-binding GTPase
MOMC0_413g	MOMC0_413	339		PF03181	8.9e-83			SM01045	3.5e-91			-	-			-	-			IPR004873	BURP domain
MOMC0_414g	MOMC0_414	712		PF01426	4.4e-06	GO:0003682		-	-			-	-			-	-			IPR001025	BAH domain
MOMC0_415g	MOMC0_415	458		-	-			-	-			-	-			-	-			-	-
MOMC0_416g	MOMC0_416	280		PF03109	1.5e-28			-	-			-	-			-	-			IPR004147	ABC1 family
MOMC0_417g	MOMC0_417	767		PF00144	2.2e-35			-	-			-	-			-	-			IPR001466	Beta-lactamase
MOMC0_418g	MOMC0_418	233		PF04654	3.3e-77			-	-			-	-			-	-			IPR006747	Protein of unknown function, DUF599
MOMC0_419g	MOMC0_419	166		PF02519	6.6e-28	GO:0009733		-	-			-	-			-	-			IPR003676	Auxin responsive protein
MOMC0_420g	MOMC0_420	321		PF09258	7.5e-80	GO:0006024|GO:0015012|GO:0016021		-	-			-	-			-	-			IPR015338	Glycosyl transferase family 64 domain
MOMC0_421g	MOMC0_421	980		PF13528	1.5e-06			-	-			-	-			PR00959	2.3e-16	GO:0005524|GO:0005737|GO:0008152|GO:0016301|GO:0016773		-	Glycosyl transferase family 1
MOMC0_422g	MOMC0_422	159		PF06094	1.5e-20			-	-			-	-			-	-			IPR009288	Gamma-glutamyl cyclotransferase, AIG2-like
MOMC0_423g	MOMC0_423	257		PF04752	3.5e-41			-	-			-	-			-	-			IPR006840	ChaC-like protein
MOMC0_424g	MOMC0_424	287		PF13837	6.6e-08			-	-			-	-			-	-			-	Myb/SANT-like DNA-binding domain
MOMC0_425g	MOMC0_425	411		PF07714	5.7e-07	GO:0004672|GO:0006468		-	-			-	-			-	-			IPR001245	Protein tyrosine kinase
MOMC0_426g	MOMC0_426	792		PF00069	1.8e-40	GO:0004672|GO:0005524|GO:0006468		SM00220	8.9e-28	GO:0004672|GO:0005524|GO:0006468		-	-			-	-			IPR000719	Protein kinase domain
MOMC0_427g	MOMC0_427	1158		PF01131	3.4e-114	GO:0003677|GO:0003916|GO:0006265		SM00437	1.1e-96	GO:0003677|GO:0003916|GO:0006265		-	-			PR00417	3e-30	GO:0003677|GO:0003917|GO:0006265		IPR013497	DNA topoisomerase
MOMC0_428g	MOMC0_428	65		-	-			-	-			-	-			-	-			-	-
MOMC0_429g	MOMC0_429	155		-	-			-	-			-	-			-	-			-	-
MOMC0_430g	MOMC0_430	98		-	-			-	-			-	-			-	-			-	-
MOMC0_431g	MOMC0_431	727		PF13641	1.1e-20			-	-			-	-			-	-			-	Glycosyltransferase like family 2
MOMC0_432g	MOMC0_432	732		PF00520	2.7e-32	GO:0005216|GO:0006811|GO:0016020|GO:0055085		SM00100	7.1e-14			-	-			-	-			IPR005821	Ion transport protein
MOMC0_433g	MOMC0_433	115		-	-			-	-			-	-			-	-			-	-
MOMC0_434g	MOMC0_434	233		PF00098	8.6e-08	GO:0003676|GO:0008270		SM00343	7.9e-05	GO:0003676|GO:0008270		-	-			-	-			IPR001878	Zinc knuckle
MOMC0_435g	MOMC0_435	83		PF01266	2.4e-07	GO:0016491|GO:0055114		-	-			-	-			-	-			IPR006076	FAD dependent oxidoreductase
MOMC0_436g	MOMC0_436	2714		-	-			-	-			-	-			-	-			-	-
MOMC0_437g	MOMC0_437	350		PF03106	1.7e-26	GO:0003700|GO:0006355|GO:0043565		SM00774	1.2e-36	GO:0003700|GO:0006355|GO:0043565		-	-			-	-			IPR003657	WRKY DNA -binding domain
MOMC0_438g	MOMC0_438	237		-	-			-	-			-	-			-	-			-	-
MOMC0_439g	MOMC0_439	1356		PF13041	8.5e-11			-	-			-	-			-	-			IPR002885	PPR repeat family
MOMC0_440g	MOMC0_440	418		PF12767	3.1e-60	GO:0070461		-	-			-	-			-	-			IPR024738	Transcriptional regulator of RNA polII, SAGA, subunit
MOMC0_441g	MOMC0_441	325		PF00141	2.1e-70	GO:0004601|GO:0006979|GO:0020037|GO:0055114		-	-			-	-			PR00458	1.7e-30	GO:0004601|GO:0006979|GO:0020037|GO:0055114		IPR002016	Peroxidase
MOMC0_442g	MOMC0_442	954		PF00122	1.3e-60	GO:0000166|GO:0046872		SM00831	9.9e-21			-	-			PR00120	1e-58	GO:0016021		IPR008250	E1-E2 ATPase
MOMC0_443g	MOMC0_443	585		-	-			-	-			-	-			-	-			-	-
MOMC0_444g	MOMC0_444	558		PF00069	1.2e-45	GO:0004672|GO:0005524|GO:0006468		SM00220	2e-27	GO:0004672|GO:0005524|GO:0006468		-	-			-	-			IPR000719	Protein kinase domain
MOMC0_445g	MOMC0_445	565		PF00069	9.4e-47	GO:0004672|GO:0005524|GO:0006468		SM00220	3.7e-29	GO:0004672|GO:0005524|GO:0006468		-	-			-	-			IPR000719	Protein kinase domain
MOMC0_446g	MOMC0_446	439		PF00069	2.4e-32	GO:0004672|GO:0005524|GO:0006468		SM00220	5.7e-13	GO:0004672|GO:0005524|GO:0006468		-	-			-	-			IPR000719	Protein kinase domain
MOMC0_447g	MOMC0_447	509		PF07714	4.3e-47	GO:0004672|GO:0006468		SM00220	3.3e-30	GO:0004672|GO:0005524|GO:0006468		-	-			-	-			IPR001245	Protein tyrosine kinase
MOMC0_448g	MOMC0_448	274		PF00069	3.3e-20	GO:0004672|GO:0005524|GO:0006468		SM00220	0.00037	GO:0004672|GO:0005524|GO:0006468		-	-			-	-			IPR000719	Protein kinase domain
MOMC0_449g	MOMC0_449	473		PF12756	1.4e-25			SM00355	12			-	-			-	-			IPR015880	C2H2 type zinc-finger (2 copies)
MOMC0_450g	MOMC0_450	776		PF03143	2.8e-14			-	-			-	-			PR00315	1.4e-18	GO:0003924|GO:0005525		IPR004160	Elongation factor Tu C-terminal domain
MOMC0_451g	MOMC0_451	265		PF08784	3.5e-05			-	-			-	-			-	-			IPR014892	Replication protein A C terminal
MOMC0_452g	MOMC0_452	116		-	-			-	-			-	-			-	-			-	-
MOMC0_453g	MOMC0_453	274		PF02469	1.9e-05			-	-			-	-			-	-			IPR000782	Fasciclin domain
MOMC0_454g	MOMC0_454	137		PF08555	1.1e-12			-	-			-	-			-	-			IPR013865	Eukaryotic family of unknown function (DUF1754)
MOMC0_455g	MOMC0_455	169		PF02590	3.7e-30	GO:0005737|GO:0006364|GO:0008168		-	-			-	-			-	-			IPR003742	Predicted SPOUT methyltransferase
MOMC0_456g	MOMC0_456	540		PF03441	8.1e-40			-	-			-	-			PR00147	2.1e-11			IPR005101	FAD binding domain of DNA photolyase
MOMC0_457g	MOMC0_457	449		PF10058	6.8e-19			-	-			-	-			-	-			IPR019273	Predicted integral membrane zinc-ribbon metal-binding protein
MOMC0_458g	MOMC0_458	157		-	-			-	-			-	-			-	-			-	-
MOMC0_459g	MOMC0_459	438		PF01795	3.7e-86	GO:0008168		-	-			-	-			-	-			IPR002903	MraW methylase family
MOMC0_460g	MOMC0_460	630		PF05185	3.5e-118	GO:0006479|GO:0008168		-	-			-	-			-	-			IPR025799	PRMT5 arginine-N-methyltransferase
MOMC0_461g	MOMC0_461	189		PF06749	1.5e-12			-	-			-	-			-	-			IPR009606	Protein of unknown function (DUF1218)
MOMC0_462g	MOMC0_462	189		PF06749	5.9e-13			-	-			-	-			-	-			IPR009606	Protein of unknown function (DUF1218)
MOMC0_463g	MOMC0_463	132		-	-			-	-			-	-			-	-			-	-
MOMC0_464g	MOMC0_464	189		PF06749	2.1e-12			-	-			-	-			-	-			IPR009606	Protein of unknown function (DUF1218)
MOMC0_465g	MOMC0_465	644		PF07983	9.1e-15			SM00768	1e-28			-	-			-	-			IPR012946	X8 domain
MOMC0_466g	MOMC0_466	1145		-	-			-	-			-	-			-	-			-	-
MOMC0_467g	MOMC0_467	862		-	-			SM00667	0.00075	GO:0005515		-	-			-	-			IPR006594	LIS1 homology motif
MOMC0_468g	MOMC0_468	540		PF00152	3.2e-77	GO:0000166|GO:0004812|GO:0005524|GO:0006418		-	-			-	-			PR01042	2.2e-22	GO:0000166|GO:0004812|GO:0005524|GO:0006418		IPR004364	tRNA synthetases class II (D, K and N)
MOMC0_469g	MOMC0_469	172		-	-			-	-			-	-			-	-			-	-
MOMC0_470g	MOMC0_470	392		-	-			-	-			-	-			-	-			-	-
MOMC0_471g	MOMC0_471	1907		-	-			-	-			-	-			-	-			-	-
MOMC0_472g	MOMC0_472	1479		PF03372	5e-10			-	-			-	-			-	-			IPR005135	Endonuclease/Exonuclease/phosphatase family
MOMC0_473g	MOMC0_473	673		-	-			-	-			-	-			-	-			-	-
MOMC0_474g	MOMC0_474	661		PF11834	9e-20			SM00100	2.9e-23			-	-			PR01463	9.2e-12	GO:0005249|GO:0006813|GO:0016020		IPR021789	KHA, dimerisation domain of potassium ion channel
MOMC0_475g	MOMC0_475	69		-	-			-	-			-	-			-	-			-	-
MOMC0_476g	MOMC0_476	389		PF04570	7.2e-22			-	-			-	-			-	-			IPR007650	zinc-finger of the FCS-type, C2-C2
MOMC0_477g	MOMC0_477	301		PF14599	5.2e-26			SM00184	6.1e-08	GO:0005515|GO:0008270		-	-			-	-			-	Zinc-ribbon
MOMC0_478g	MOMC0_478	126		-	-			-	-			-	-			-	-			-	-
MOMC0_479g	MOMC0_479	753		-	-			-	-			-	-			-	-			-	-
MOMC0_480g	MOMC0_480	648		-	-			-	-			-	-			-	-			-	-
MOMC0_481g	MOMC0_481	57		-	-			-	-			-	-			-	-			-	-
MOMC0_482g	MOMC0_482	1698		PF10513	1.4e-10			SM00333	0.00011			-	-			-	-			IPR019542	Enhancer of polycomb-like
MOMC0_483g	MOMC0_483	243		-	-			-	-			-	-			-	-			-	-
MOMC0_484g	MOMC0_484	903		-	-			-	-			-	-			-	-			-	-
MOMC0_485g	MOMC0_485	1149		PF04357	3.7e-18			-	-			-	-			-	-			IPR007452	TamB, inner membrane protein subunit of TAM complex
MOMC0_486g	MOMC0_486	197		PF02845	1.6e-06	GO:0005515		-	-			-	-			-	-			IPR003892	CUE domain
MOMC0_487g	MOMC0_487	336		PF00226	8.5e-27			SM00271	1.6e-30			-	-			PR00625	1.2e-28			IPR001623	DnaJ domain
MOMC0_488g	MOMC0_488	1144		PF07500	5.2e-27	GO:0006351		SM00510	1.9e-32	GO:0006351		-	-			-	-			IPR003618	Transcription factor S-II (TFIIS), central domain
MOMC0_489g	MOMC0_489	244		-	-			-	-			-	-			-	-			-	-
MOMC0_490g	MOMC0_490	493		PF02984	1.7e-30	GO:0005634		SM00385	7.8e-21			-	-			-	-			IPR004367	Cyclin, C-terminal domain
MOMC0_491g	MOMC0_491	607		PF13041	5.2e-13			-	-			-	-			-	-			IPR002885	PPR repeat family
MOMC0_492g	MOMC0_492	500		PF06200	5.7e-12			SM00979	5.8e-13			-	-			-	-			IPR010399	tify domain
MOMC0_493g	MOMC0_493	574		PF02458	6.8e-41	GO:0016747		-	-			-	-			-	-			IPR003480	Transferase family
MOMC0_494g	MOMC0_494	182		PF00137	1e-08	GO:0015078|GO:0015991|GO:0033177		-	-			-	-			-	-			IPR002379	ATP synthase subunit C
MOMC0_495g	MOMC0_495	204		-	-			-	-			-	-			-	-			-	-
MOMC0_496g	MOMC0_496	932		PF03372	4.5e-10			-	-			-	-			-	-			IPR005135	Endonuclease/Exonuclease/phosphatase family
MOMC0_497g	MOMC0_497	53		-	-			-	-			-	-			-	-			-	-
MOMC0_498g	MOMC0_498	896		PF12796	2.3e-10			SM00248	6.6e-06	GO:0005515		-	-			PR01415	2.7e-07	GO:0005515		IPR020683	Ankyrin repeats (3 copies)
MOMC0_499g	MOMC0_499	122		PF02271	5.4e-26	GO:0005750|GO:0006122		-	-			PD008153	6e-32	GO:0005750|GO:0006122		-	-			IPR003197	Ubiquinol-cytochrome C reductase complex 14kD subunit
MOMC0_500g	MOMC0_500	320		-	-			SM00185	24	GO:0005515		-	-			-	-			IPR000225	Armadillo
MOMC0_501g	MOMC0_501	447		-	-			-	-			-	-			-	-			-	-
MOMC0_502g	MOMC0_502	339		PF00046	3.1e-07	GO:0003677		SM00389	6.9e-05	GO:0003677		-	-			-	-			IPR001356	Homeobox domain
MOMC0_503g	MOMC0_503	172		PF00170	6.9e-13	GO:0003700|GO:0006355|GO:0043565		SM00338	1.7e-12	GO:0003700|GO:0006355|GO:0043565		-	-			-	-			IPR004827	bZIP transcription factor
MOMC0_504g	MOMC0_504	1134		PF07819	2.9e-73	GO:0016788		-	-			-	-			-	-			IPR012908	PGAP1-like protein
MOMC0_505g	MOMC0_505	956		PF03552	-	GO:0016020|GO:0016760|GO:0030244		-	-			-	-			-	-			IPR005150	Cellulose synthase
MOMC0_506g	MOMC0_506	397		PF00153	2.1e-19			-	-			-	-			PR00926	1.4e-25	GO:0055085		IPR018108	Mitochondrial carrier protein
MOMC0_507g	MOMC0_507	169		PF02792	1.1e-68	GO:0005634		-	-			-	-			-	-			IPR004023	Mago nashi protein
MOMC0_508g	MOMC0_508	704		PF03969	2.4e-15	GO:0005524		-	-			-	-			-	-			IPR005654	AFG1-like ATPase
MOMC0_509g	MOMC0_509	349		PF03151	4.5e-23			-	-			-	-			-	-			IPR004853	Triose-phosphate Transporter family
MOMC0_510g	MOMC0_510	129		-	-			-	-			-	-			-	-			-	-
MOMC0_511g	MOMC0_511	311		PF07859	5.4e-53	GO:0008152|GO:0016787		-	-			-	-			-	-			IPR013094	alpha/beta hydrolase fold
MOMC0_512g	MOMC0_512	259		PF03105	2.8e-08			-	-			-	-			-	-			IPR004331	SPX domain
MOMC0_513g	MOMC0_513	148		-	-			-	-			-	-			-	-			-	-
MOMC0_514g	MOMC0_514	216		PF00847	5.7e-06	GO:0003700|GO:0006355		SM00380	1.7e-13	GO:0003700|GO:0006355		-	-			-	-			IPR001471	AP2 domain
MOMC0_515g	MOMC0_515	641		PF00646	2e-05	GO:0005515		SM00256	0.0001	GO:0005515		-	-			-	-			IPR001810	F-box domain
MOMC0_516g	MOMC0_516	134		-	-			-	-			-	-			-	-			-	-
MOMC0_517g	MOMC0_517	446		PF06886	8.2e-22			-	-			-	-			-	-			IPR027329	Targeting protein for Xklp2 (TPX2)
MOMC0_518g	MOMC0_518	823		PF00069	1.1e-49	GO:0004672|GO:0005524|GO:0006468		SM00108	4.8e-21			-	-			-	-			IPR000719	Protein kinase domain
MOMC0_519g	MOMC0_519	393		PF07651	1.2e-43	GO:0005543		SM00273	8.4e-49			-	-			-	-			IPR011417	ANTH domain
MOMC0_520g	MOMC0_520	229		PF02309	5.9e-39			-	-			-	-			-	-			IPR033389	AUX/IAA family
MOMC0_521g	MOMC0_521	352		PF03151	9.9e-14			-	-			-	-			-	-			IPR004853	Triose-phosphate Transporter family
MOMC0_522g	MOMC0_522	339		-	-			-	-			-	-			-	-			-	-
MOMC0_523g	MOMC0_523	634		PF07714	1.8e-27	GO:0004672|GO:0006468		-	-			-	-			-	-			IPR001245	Protein tyrosine kinase
MOMC0_524g	MOMC0_524	774		-	-			-	-			-	-			-	-			-	-
MOMC0_525g	MOMC0_525	837		PF00787	5.4e-14	GO:0035091		SM00312	1.7e-19	GO:0035091		-	-			-	-			IPR001683	PX domain
MOMC0_526g	MOMC0_526	219		PF00957	5.6e-31	GO:0016021|GO:0016192		SM01270	1.8e-29			-	-			PR00219	5.4e-14	GO:0016021|GO:0016192		IPR001388	Synaptobrevin
MOMC0_527g	MOMC0_527	714		PF03101	5e-22			SM00575	1.6e-06	GO:0008270		-	-			-	-			IPR004330	FAR1 DNA-binding domain
MOMC0_528g	MOMC0_528	1780		PF00917	7.3e-11	GO:0005515		SM00061	2.2e-05	GO:0005515		PD936484	2e-05			-	-			IPR002083	MATH domain
MOMC0_529g	MOMC0_529	484		PF01842	1.1e-07	GO:0008152|GO:0016597		-	-			-	-			-	-			IPR002912	ACT domain
MOMC0_530g	MOMC0_530	1046		PF05116	7.8e-11			-	-			-	-			-	-			IPR006380	Sucrose-6F-phosphate phosphohydrolase
MOMC0_531g	MOMC0_531	571		PF00168	2.3e-23	GO:0005515		SM00239	3.4e-21	GO:0005515		-	-			-	-			IPR000008	C2 domain
MOMC0_532g	MOMC0_532	425		-	-			-	-			-	-			-	-			-	-
MOMC0_533g	MOMC0_533	134		PF09430	1.5e-06			-	-			-	-			-	-			IPR019008	Protein of unknown function (DUF2012)
MOMC0_534g	MOMC0_534	576		PF01406	2.4e-127			-	-			-	-			PR00983	2.5e-29			IPR032678	tRNA synthetases class I (C) catalytic domain
MOMC0_535g	MOMC0_535	124		-	-			-	-			-	-			-	-			-	-
MOMC0_536g	MOMC0_536	122		-	-			-	-			-	-			-	-			-	-
MOMC0_537g	MOMC0_537	122		-	-			-	-			-	-			-	-			-	-
MOMC0_538g	MOMC0_538	122		-	-			-	-			-	-			-	-			-	-
MOMC0_539g	MOMC0_539	123		-	-			-	-			-	-			-	-			-	-
MOMC0_540g	MOMC0_540	127		-	-			-	-			-	-			-	-			-	-
MOMC0_541g	MOMC0_541	163		-	-			-	-			-	-			-	-			-	-
MOMC0_542g	MOMC0_542	470		-	-			-	-			-	-			-	-			-	-
MOMC0_543g	MOMC0_543	214		-	-			-	-			-	-			-	-			-	-
MOMC0_544g	MOMC0_544	491		PF13202	4.7e-07	GO:0005509		SM00054	0.066	GO:0005509		-	-			-	-			IPR002048	EF hand
MOMC0_545g	MOMC0_545	678		PF05536	8e-153			-	-			-	-			-	-			IPR008709	Neurochondrin
MOMC0_546g	MOMC0_546	126		-	-			-	-			-	-			-	-			-	-
MOMC0_547g	MOMC0_547	231		PF05920	5e-18	GO:0003677|GO:0006355		SM00389	4e-11	GO:0003677		-	-			-	-			IPR008422	Homeobox KN domain
MOMC0_548g	MOMC0_548	102		-	-			-	-			-	-			-	-			-	-
MOMC0_549g	MOMC0_549	1203		PF08626	7.1e-12			-	-			-	-			-	-			IPR013935	Transport protein Trs120 or TRAPPC9, TRAPP II complex subunit
MOMC0_550g	MOMC0_550	662		PF08568	3.1e-11			-	-			-	-			-	-			IPR013877	Uncharacterised protein family, YAP/Alf4/glomulin
MOMC0_551g	MOMC0_551	300		-	-			-	-			-	-			-	-			-	-
MOMC0_552g	MOMC0_552	99		-	-			-	-			-	-			-	-			-	-
MOMC0_553g	MOMC0_553	117		PF00832	6.3e-22	GO:0003735|GO:0005622|GO:0005840|GO:0006412		-	-			PD007914	5e-14			-	-			IPR000077	Ribosomal L39 protein
MOMC0_554g	MOMC0_554	117		-	-			-	-			-	-			-	-			-	-
MOMC0_555g	MOMC0_555	215		PF00847	2.4e-11	GO:0003700|GO:0006355		SM00380	7e-40	GO:0003700|GO:0006355		-	-			PR00367	3.7e-11	GO:0003700|GO:0006355		IPR001471	AP2 domain
MOMC0_556g	MOMC0_556	342		PF05910	3.2e-79			-	-			-	-			-	-			IPR008586	Plant protein of unknown function (DUF868)
MOMC0_557g	MOMC0_557	281		PF05903	6e-49			SM01179	1.2e-57			-	-			-	-			IPR008580	PPPDE putative peptidase domain
MOMC0_558g	MOMC0_558	242		PF02330	3.6e-26	GO:0005759		-	-			-	-			-	-			IPR003428	Mitochondrial glycoprotein
MOMC0_559g	MOMC0_559	126		-	-			-	-			-	-			-	-			-	-
MOMC0_560g	MOMC0_560	745		PF00249	5.7e-07			SM00448	2.3e-23	GO:0000160		-	-			-	-			IPR001005	Myb-like DNA-binding domain
MOMC0_561g	MOMC0_561	459		PF02458	1.4e-63	GO:0016747		-	-			-	-			-	-			IPR003480	Transferase family
MOMC0_562g	MOMC0_562	1500		PF06461	9.9e-59			SM01147	1.7e-19			-	-			-	-			IPR009462	Domain of Unknown Function (DUF1086)
MOMC0_563g	MOMC0_563	256		PF02815	9.1e-07	GO:0016020		SM00472	8e-10	GO:0016020		-	-			-	-			IPR016093	MIR domain
MOMC0_564g	MOMC0_564	293		-	-			SM00185	0.043	GO:0005515		-	-			-	-			IPR000225	Armadillo
MOMC0_565g	MOMC0_565	994		PF07724	8.7e-54	GO:0005524		SM01086	9.8e-27			-	-			PR00300	2.2e-39	GO:0005524		IPR003959	AAA domain (Cdc48 subfamily)
MOMC0_566g	MOMC0_566	857		PF01578	3.6e-08	GO:0017004|GO:0020037		SM00686	6e-25			-	-			-	-			IPR002541	Cytochrome C assembly protein
MOMC0_567g	MOMC0_567	653		PF04494	3.9e-34			SM00320	1.2e-08	GO:0005515		-	-			PR00320	2.6e-08			IPR007582	WD40 associated region in TFIID subunit, NTD2 domain
MOMC0_568g	MOMC0_568	445		PF03822	9.6e-21	GO:0007165		SM00220	1.9e-103	GO:0004672|GO:0005524|GO:0006468		-	-			-	-			IPR004041	NAF domain
MOMC0_569g	MOMC0_569	330		PF03106	5.2e-24	GO:0003700|GO:0006355|GO:0043565		SM00774	3.8e-34	GO:0003700|GO:0006355|GO:0043565		-	-			-	-			IPR003657	WRKY DNA -binding domain
MOMC0_570g	MOMC0_570	1247		PF10409	2.3e-29			SM01326	2.3e-46			-	-			-	-			IPR014020	C2 domain of PTEN tumour-suppressor protein
MOMC0_571g	MOMC0_571	383		-	-			-	-			-	-			-	-			-	-
MOMC0_572g	MOMC0_572	160		PF01287	7.2e-30	GO:0003723|GO:0003746|GO:0006452|GO:0043022|GO:0045901|GO:0045905		SM01376	4.8e-35	GO:0003723|GO:0003746|GO:0006452|GO:0043022|GO:0045901|GO:0045905		-	-			-	-			IPR020189	Eukaryotic elongation factor 5A hypusine, DNA-binding OB fold
MOMC0_573g	MOMC0_573	264		-	-			-	-			-	-			-	-			-	-
MOMC0_574g	MOMC0_574	1197		PF04565	1.1e-17	GO:0003677|GO:0003899|GO:0006351		-	-			-	-			-	-			IPR007645	RNA polymerase Rpb2, domain 3
MOMC0_575g	MOMC0_575	520		PF16113	4.9e-110	GO:0003860		-	-			-	-			-	-			IPR032259	Enoyl-CoA hydratase/isomerase
MOMC0_576g	MOMC0_576	536		PF13091	5.1e-10			SM00155	2.7e-05	GO:0003824		-	-			-	-			IPR025202	PLD-like domain
MOMC0_577g	MOMC0_577	560		PF02990	4.3e-130	GO:0016021		-	-			-	-			-	-			IPR004240	Endomembrane protein 70
MOMC0_578g	MOMC0_578	633		PF02990	2.4e-148	GO:0016021		-	-			-	-			-	-			IPR004240	Endomembrane protein 70
MOMC0_579g	MOMC0_579	259		-	-			-	-			-	-			-	-			-	-
MOMC0_580g	MOMC0_580	565		PF02990	1.1e-18	GO:0016021		-	-			-	-			-	-			IPR004240	Endomembrane protein 70
MOMC0_581g	MOMC0_581	100		-	-			-	-			-	-			-	-			-	-
MOMC0_582g	MOMC0_582	210		-	-			-	-			-	-			-	-			-	-
MOMC0_583g	MOMC0_583	1113		PF01535	0.92			-	-			-	-			-	-			IPR002885	PPR repeat
MOMC0_584g	MOMC0_584	376		PF00481	4.4e-11	GO:0003824		SM00332	4.3e-102	GO:0003824		-	-			-	-			IPR001932	Protein phosphatase 2C
MOMC0_585g	MOMC0_585	840		PF02847	3.4e-22			SM00543	3.7e-55	GO:0003723|GO:0005515		-	-			-	-			IPR003891	MA3 domain
MOMC0_586g	MOMC0_586	142		-	-			-	-			-	-			-	-			-	-
MOMC0_587g	MOMC0_587	268		PF00255	8e-39	GO:0004602|GO:0006979|GO:0055114		-	-			-	-			PR01011	4.7e-22	GO:0004602|GO:0006979|GO:0055114		IPR000889	Glutathione peroxidase
MOMC0_588g	MOMC0_588	766		PF12776	2.1e-28			-	-			-	-			-	-			IPR024752	Myb/SANT-like DNA-binding domain
MOMC0_589g	MOMC0_589	556		PF02148	1.2e-10	GO:0008270		SM00290	0.0044	GO:0008270		-	-			-	-			IPR001607	Zn-finger in ubiquitin-hydrolases and other protein
MOMC0_590g	MOMC0_590	102		-	-			-	-			-	-			-	-			-	-
MOMC0_591g	MOMC0_591	213		PF06417	2e-37			-	-			-	-			-	-			IPR009445	Protein of unknown function (DUF1077)
MOMC0_592g	MOMC0_592	478		PF00892	3.3e-08	GO:0016020|GO:0016021		-	-			-	-			-	-			IPR000620	EamA-like transporter family
MOMC0_593g	MOMC0_593	195		PF05678	5.8e-11			-	-			-	-			-	-			IPR008889	VQ motif
MOMC0_594g	MOMC0_594	158		-	-			-	-			-	-			-	-			-	-
MOMC0_595g	MOMC0_595	195		-	-			-	-			-	-			-	-			-	-
MOMC0_596g	MOMC0_596	144		PF16740	5.4e-42	GO:0000940|GO:0005876|GO:0007059|GO:0008017|GO:0051301		-	-			-	-			-	-			IPR026762	Spindle and kinetochore-associated protein 2
MOMC0_597g	MOMC0_597	555		PF08417	3.8e-17	GO:0010277|GO:0055114		-	-			-	-			-	-			IPR013626	Pheophorbide a oxygenase
MOMC0_598g	MOMC0_598	331		PF00141	2.7e-75	GO:0004601|GO:0006979|GO:0020037|GO:0055114		-	-			-	-			PR00458	6.2e-31	GO:0004601|GO:0006979|GO:0020037|GO:0055114		IPR002016	Peroxidase
MOMC0_599g	MOMC0_599	474		PF14543	4.1e-53			-	-			-	-			PR00792	6.6e-07	GO:0004190|GO:0006508		IPR032861	Xylanase inhibitor N-terminal
MOMC0_600g	MOMC0_600	51		-	-			-	-			-	-			-	-			-	-
MOMC0_601g	MOMC0_601	351		PF00481	3.3e-67	GO:0003824		SM00331	0.00018	GO:0003824		-	-			-	-			IPR001932	Protein phosphatase 2C
MOMC0_602g	MOMC0_602	49		-	-			-	-			-	-			-	-			-	-
MOMC0_603g	MOMC0_603	993		PF02518	1.5e-25			SM00388	3.4e-19	GO:0000155|GO:0007165		-	-			PR00344	6.9e-14	GO:0016310|GO:0016772		IPR003594	Histidine kinase-, DNA gyrase B-, and HSP90-like ATPase
MOMC0_604g	MOMC0_604	767		PF00443	3e-44	GO:0016579|GO:0036459		-	-			-	-			-	-			IPR001394	Ubiquitin carboxyl-terminal hydrolase
MOMC0_605g	MOMC0_605	105		-	-			-	-			-	-			-	-			-	-
MOMC0_606g	MOMC0_606	414		PF00646	3.2e-09	GO:0005515		SM00256	1.7e-05	GO:0005515		-	-			-	-			IPR001810	F-box domain
MOMC0_607g	MOMC0_607	312		PF13639	3.2e-13	GO:0005515|GO:0008270		SM00184	1.7e-06	GO:0005515|GO:0008270		-	-			-	-			IPR001841	Ring finger domain
MOMC0_608g	MOMC0_608	417		PF07082	7.2e-20			-	-			-	-			-	-			IPR010765	Protein of unknown function (DUF1350)
MOMC0_609g	MOMC0_609	43		-	-			-	-			-	-			-	-			-	-
MOMC0_610g	MOMC0_610	290		-	-			-	-			-	-			-	-			-	-
MOMC0_611g	MOMC0_611	421		PF08392	5.2e-43	GO:0006633|GO:0016020|GO:0016747		-	-			-	-			-	-			IPR013601	FAE1/Type III polyketide synthase-like protein
MOMC0_612g	MOMC0_612	611		PF11955	2.4e-113			-	-			-	-			-	-			IPR021099	Plant organelle RNA recognition domain
MOMC0_613g	MOMC0_613	198		PF00847	1.1e-11	GO:0003700|GO:0006355		SM00380	1.2e-31	GO:0003700|GO:0006355		-	-			PR00367	1.5e-08	GO:0003700|GO:0006355		IPR001471	AP2 domain
MOMC0_614g	MOMC0_614	819		PF00536	1.3e-15	GO:0005515		SM00454	6.6e-16	GO:0005515		-	-			-	-			IPR001660	SAM domain (Sterile alpha motif)
MOMC0_615g	MOMC0_615	685		PF01535	0.4			-	-			-	-			-	-			IPR002885	PPR repeat
MOMC0_616g	MOMC0_616	633		PF01713	1e-05			SM00463	1.3e-14			-	-			-	-			IPR002625	Smr domain
MOMC0_617g	MOMC0_617	683		PF01535	0.0058			-	-			-	-			PR02000	2.2e-20			IPR002885	PPR repeat
MOMC0_618g	MOMC0_618	786		PF14432	2e-43	GO:0008270		-	-			-	-			-	-			IPR032867	DYW family of nucleic acid deaminases
MOMC0_619g	MOMC0_619	271		PF00069	2.5e-37	GO:0004672|GO:0005524|GO:0006468		-	-			-	-			-	-			IPR000719	Protein kinase domain
MOMC0_620g	MOMC0_620	435		PF00503	2.4e-91	GO:0003924|GO:0004871|GO:0007186|GO:0019001|GO:0031683		SM00275	3.1e-157	GO:0003924|GO:0004871|GO:0007186|GO:0019001|GO:0031683		-	-			PR01242	2.5e-32	GO:0004871|GO:0005525|GO:0007186		IPR001019	G-protein alpha subunit
MOMC0_621g	MOMC0_621	750		PF16035	1.4e-11	GO:0016872		-	-			-	-			-	-			IPR016087	Chalcone isomerase like
MOMC0_622g	MOMC0_622	872		PF00069	2.6e-46	GO:0004672|GO:0005524|GO:0006468		SM00220	1.1e-25	GO:0004672|GO:0005524|GO:0006468		-	-			-	-			IPR000719	Protein kinase domain
MOMC0_623g	MOMC0_623	706		PF00702	4.9e-29			-	-			-	-			PR00119	5.7e-18			-	haloacid dehalogenase-like hydrolase
MOMC0_624g	MOMC0_624	134		-	-			-	-			-	-			-	-			-	-
MOMC0_625g	MOMC0_625	295		-	-			-	-			-	-			-	-			-	-
MOMC0_626g	MOMC0_626	1076		PF12937	6.8e-07	GO:0005515		SM00367	130			-	-			-	-			IPR001810	F-box-like
MOMC0_627g	MOMC0_627	315		PF09265	5.5e-101	GO:0009690|GO:0019139|GO:0050660|GO:0055114		-	-			-	-			-	-			IPR015345	Cytokinin dehydrogenase 1, FAD and cytokinin binding
MOMC0_628g	MOMC0_628	222		-	-			-	-			-	-			-	-			-	-
MOMC0_629g	MOMC0_629	416		PF13920	1.3e-09			SM00184	4.2e-07	GO:0005515|GO:0008270		-	-			-	-			-	Zinc finger, C3HC4 type (RING finger)
MOMC0_630g	MOMC0_630	741		PF00924	3.8e-21	GO:0016020|GO:0055085		-	-			-	-			-	-			IPR006685	Mechanosensitive ion channel
MOMC0_631g	MOMC0_631	435		PF00069	5.4e-37	GO:0004672|GO:0005524|GO:0006468		SM00220	1.2e-32	GO:0004672|GO:0005524|GO:0006468		-	-			-	-			IPR000719	Protein kinase domain
MOMC0_632g	MOMC0_632	431		-	-			-	-			-	-			-	-			-	-
MOMC0_633g	MOMC0_633	450		PF00795	2.8e-18	GO:0006807|GO:0016810		-	-			-	-			-	-			IPR003010	Carbon-nitrogen hydrolase
MOMC0_634g	MOMC0_634	384		PF02042	2.1e-19			-	-			-	-			-	-			IPR003035	RWP-RK domain
MOMC0_635g	MOMC0_635	394		-	-			-	-			-	-			-	-			-	-
MOMC0_636g	MOMC0_636	349		PF00153	7e-18			-	-			-	-			PR00926	2.6e-07	GO:0055085		IPR018108	Mitochondrial carrier protein
MOMC0_637g	MOMC0_637	175		-	-			-	-			-	-			-	-			-	-
MOMC0_638g	MOMC0_638	160		PF00011	6.4e-26			-	-			-	-			-	-			IPR002068	Hsp20/alpha crystallin family
MOMC0_639g	MOMC0_639	165		PF00011	3.5e-28			-	-			-	-			-	-			IPR002068	Hsp20/alpha crystallin family
MOMC0_640g	MOMC0_640	477		PF01189	3.8e-10	GO:0008168		-	-			-	-			PR02008	1.3e-08			IPR001678	16S rRNA methyltransferase RsmB/F
MOMC0_641g	MOMC0_641	215		PF02353	2.6e-31			-	-			-	-			-	-			IPR029063	Mycolic acid cyclopropane synthetase
MOMC0_642g	MOMC0_642	371		PF02353	3.1e-43			-	-			-	-			-	-			IPR029063	Mycolic acid cyclopropane synthetase
MOMC0_643g	MOMC0_643	856		PF01433	1e-139	GO:0008237|GO:0008270		-	-			-	-			PR00756	2.3e-29	GO:0008237|GO:0008270		IPR014782	Peptidase family M1
MOMC0_644g	MOMC0_644	423		PF00069	1.4e-13	GO:0004672|GO:0005524|GO:0006468		SM00220	3.8e-80	GO:0004672|GO:0005524|GO:0006468		-	-			-	-			IPR000719	Protein kinase domain
MOMC0_645g	MOMC0_645	85		-	-			-	-			-	-			-	-			-	-
MOMC0_646g	MOMC0_646	322		-	-			-	-			-	-			-	-			-	-
MOMC0_647g	MOMC0_647	495		PF13359	6.6e-41			-	-			-	-			-	-			IPR027806	DDE superfamily endonuclease
MOMC0_648g	MOMC0_648	549		PF00160	2.8e-44	GO:0000413|GO:0003755|GO:0006457		-	-			-	-			PR00153	3.5e-12	GO:0000413|GO:0003755|GO:0006457		IPR002130	Cyclophilin type peptidyl-prolyl cis-trans isomerase/CLD
MOMC0_649g	MOMC0_649	144		-	-			-	-			-	-			-	-			-	-
MOMC0_650g	MOMC0_650	1192		PF10294	4.2e-15			-	-			-	-			-	-			IPR019410	Lysine methyltransferase
MOMC0_651g	MOMC0_651	67		-	-			-	-			-	-			-	-			-	-
MOMC0_652g	MOMC0_652	179		PF12023	4.7e-25			-	-			-	-			-	-			IPR021899	Domain of unknown function (DUF3511)
MOMC0_653g	MOMC0_653	304		PF05653	3.3e-06	GO:0015095|GO:0015693|GO:0016021		-	-			-	-			-	-			IPR008521	Magnesium transporter NIPA
MOMC0_654g	MOMC0_654	266		PF03641	2.3e-43			-	-			-	-			-	-			IPR031100	Possible lysine decarboxylase
MOMC0_655g	MOMC0_655	455		PF00612	0.015	GO:0005515		-	-			-	-			-	-			IPR000048	IQ calmodulin-binding motif
MOMC0_656g	MOMC0_656	530		PF00067	6e-87	GO:0005506|GO:0016705|GO:0020037|GO:0055114		-	-			-	-			PR00385	4.1e-11	GO:0005506|GO:0016705|GO:0020037|GO:0055114		IPR001128	Cytochrome P450
MOMC0_657g	MOMC0_657	161		-	-			-	-			-	-			-	-			-	-
MOMC0_658g	MOMC0_658	621		PF08244	2.6e-09			SM00640	2.3e-201	GO:0004553|GO:0005975		-	-			-	-			IPR013189	Glycosyl hydrolases family 32 C terminal
MOMC0_659g	MOMC0_659	562		PF12171	3.8e-05			SM00355	0.022			-	-			-	-			IPR022755	Zinc-finger double-stranded RNA-binding
MOMC0_660g	MOMC0_660	819		PF01434	8.3e-76	GO:0004222|GO:0005524|GO:0006508		SM00382	1.5e-26			-	-			-	-			IPR000642	Peptidase family M41
MOMC0_661g	MOMC0_661	321		PF12146	3.8e-15			-	-			-	-			-	-			IPR022742	Serine aminopeptidase, S33
MOMC0_662g	MOMC0_662	481		PF01370	1.2e-22	GO:0003824|GO:0050662		-	-			-	-			-	-			IPR001509	NAD dependent epimerase/dehydratase family
MOMC0_663g	MOMC0_663	78		PF05553	1.4e-19			-	-			-	-			-	-			IPR008480	Cotton fibre expressed protein
MOMC0_664g	MOMC0_664	392		PF00320	8.4e-17	GO:0003700|GO:0006355|GO:0008270|GO:0043565		SM00401	5.3e-20	GO:0003700|GO:0006355|GO:0008270|GO:0043565		-	-			-	-			IPR000679	GATA zinc finger
MOMC0_665g	MOMC0_665	828		PF07714	7.2e-63	GO:0004672|GO:0006468		SM00220	7.6e-54	GO:0004672|GO:0005524|GO:0006468		-	-			PR00109	7.8e-12	GO:0004672|GO:0006468		IPR001245	Protein tyrosine kinase
MOMC0_666g	MOMC0_666	315		PF06799	8.6e-42			-	-			PD016444	1e-47			-	-			IPR009631	Protein of unknown function (DUF1230)
MOMC0_667g	MOMC0_667	194		PF05608	9e-22			-	-			-	-			-	-			IPR008496	Protein of unknown function (DUF778)
MOMC0_668g	MOMC0_668	376		PF00850	9.7e-44			-	-			-	-			PR01270	1.5e-11			IPR023801	Histone deacetylase domain
MOMC0_669g	MOMC0_669	187		PF10604	8.8e-17			-	-			-	-			-	-			IPR019587	Polyketide cyclase / dehydrase and lipid transport
MOMC0_670g	MOMC0_670	502		-	-			-	-			-	-			-	-			-	-
MOMC0_671g	MOMC0_671	146		PF01058	1.3e-15	GO:0051536|GO:0055114		-	-			-	-			-	-			IPR006137	NADH ubiquinone oxidoreductase, 20 Kd subunit
MOMC0_672g	MOMC0_672	193		-	-			-	-			-	-			-	-			-	-
MOMC0_673g	MOMC0_673	130		PF08576	2.1e-28			-	-			-	-			-	-			IPR013885	Eukaryotic protein of unknown function (DUF1764)
MOMC0_674g	MOMC0_674	257		-	-			-	-			-	-			-	-			-	-
MOMC0_675g	MOMC0_675	303		PF00481	5.9e-43	GO:0003824		SM00332	1.3e-59	GO:0003824		-	-			-	-			IPR001932	Protein phosphatase 2C
MOMC0_676g	MOMC0_676	192		-	-			-	-			-	-			-	-			-	-
MOMC0_677g	MOMC0_677	158		-	-			-	-			-	-			-	-			-	-
MOMC0_678g	MOMC0_678	302		PF07797	4.4e-22			-	-			-	-			-	-			IPR012438	Protein of unknown function (DUF1639)
MOMC0_679g	MOMC0_679	154		-	-			-	-			-	-			-	-			-	-
MOMC0_680g	MOMC0_680	386		PF02485	2.8e-81	GO:0008375|GO:0016020		-	-			-	-			-	-			IPR003406	Core-2/I-Branching enzyme
MOMC0_681g	MOMC0_681	410		PF03080	2.8e-73			-	-			-	-			-	-			IPR004314	Domain of unknown function (DUF239)
MOMC0_682g	MOMC0_682	346		-	-			SM00356	0.00057	GO:0046872		-	-			-	-			IPR000571	Zinc finger, CCCH-type
MOMC0_683g	MOMC0_683	917		PF02018	3e-20	GO:0016798		SM00633	6.1e-11	GO:0004553|GO:0005975		-	-			PR00134	4e-05	GO:0004553|GO:0005975		IPR003305	Carbohydrate binding domain
MOMC0_684g	MOMC0_684	71		-	-			-	-			-	-			-	-			-	-
MOMC0_685g	MOMC0_685	369		PF03791	4.4e-25	GO:0003677|GO:0005634		SM01188	3.5e-07	GO:0003677		-	-			-	-			IPR005541	KNOX2 domain
MOMC0_686g	MOMC0_686	286		PF00046	3.1e-16	GO:0003677		SM00389	2.6e-17	GO:0003677		-	-			-	-			IPR001356	Homeobox domain
MOMC0_687g	MOMC0_687	299		PF00249	4.9e-16			SM00717	1.9e-11			-	-			-	-			IPR001005	Myb-like DNA-binding domain
MOMC0_688g	MOMC0_688	177		-	-			-	-			-	-			-	-			-	-
MOMC0_689g	MOMC0_689	153		-	-			-	-			-	-			-	-			-	-
MOMC0_690g	MOMC0_690	565		PF08491	6.7e-121	GO:0004506|GO:0016021|GO:0050660|GO:0055114		-	-			-	-			PR00420	1.2e-09			IPR013698	Squalene epoxidase
MOMC0_691g	MOMC0_691	216		-	-			-	-			-	-			-	-			-	-
MOMC0_692g	MOMC0_692	444		PF01490	1.1e-49			-	-			-	-			-	-			IPR013057	Transmembrane amino acid transporter protein
MOMC0_693g	MOMC0_693	794		PF13641	4.6e-27			-	-			-	-			-	-			-	Glycosyltransferase like family 2
MOMC0_694g	MOMC0_694	411		PF00010	3.6e-07	GO:0046983		SM00353	4.6e-10	GO:0046983		-	-			-	-			IPR011598	Helix-loop-helix DNA-binding domain
MOMC0_695g	MOMC0_695	517		PF00847	5.4e-11	GO:0003700|GO:0006355		SM00380	8.7e-33	GO:0003700|GO:0006355		-	-			PR00367	1.9e-06	GO:0003700|GO:0006355		IPR001471	AP2 domain
MOMC0_696g	MOMC0_696	220		PF00076	1.1e-18	GO:0003676		SM00360	5e-25	GO:0003676		-	-			-	-			IPR000504	RNA recognition motif. (a.k.a. RRM, RBD, or RNP domain)
MOMC0_697g	MOMC0_697	139		-	-			-	-			-	-			-	-			-	-
MOMC0_698g	MOMC0_698	1144		PF00397	2e-10	GO:0005515		SM00456	5.3e-09	GO:0005515		-	-			-	-			IPR001202	WW domain
MOMC0_699g	MOMC0_699	336		-	-			-	-			-	-			-	-			-	-
MOMC0_700g	MOMC0_700	144		PF00170	1.3e-10	GO:0003700|GO:0006355|GO:0043565		SM00338	9.6e-15	GO:0003700|GO:0006355|GO:0043565		-	-			-	-			IPR004827	bZIP transcription factor
MOMC0_701g	MOMC0_701	182		-	-			-	-			-	-			-	-			-	-
MOMC0_702g	MOMC0_702	424		-	-			-	-			-	-			-	-			-	-
MOMC0_703g	MOMC0_703	424		PF03909	1.5e-12			SM00751	1.3e-14			-	-			-	-			IPR005607	BSD domain
MOMC0_704g	MOMC0_704	451		PF04564	7.8e-15	GO:0004842|GO:0016567		SM00504	3.9e-30	GO:0004842|GO:0016567		-	-			-	-			IPR003613	U-box domain
MOMC0_705g	MOMC0_705	430		PF00450	7.5e-74	GO:0004185|GO:0006508		-	-			-	-			PR00724	1.2e-16	GO:0004185|GO:0006508		IPR001563	Serine carboxypeptidase
MOMC0_706g	MOMC0_706	422		PF00450	1.2e-61	GO:0004185|GO:0006508		-	-			-	-			PR00724	8.9e-18	GO:0004185|GO:0006508		IPR001563	Serine carboxypeptidase
MOMC0_707g	MOMC0_707	485		PF00450	1e-106	GO:0004185|GO:0006508		-	-			-	-			PR00724	5.2e-14	GO:0004185|GO:0006508		IPR001563	Serine carboxypeptidase
MOMC0_708g	MOMC0_708	313		PF00450	7.9e-72	GO:0004185|GO:0006508		-	-			-	-			PR00724	1e-13	GO:0004185|GO:0006508		IPR001563	Serine carboxypeptidase
MOMC0_709g	MOMC0_709	347		PF00450	1.8e-43	GO:0004185|GO:0006508		-	-			-	-			PR00724	1.8e-10	GO:0004185|GO:0006508		IPR001563	Serine carboxypeptidase
MOMC0_710g	MOMC0_710	354		PF00450	2.5e-06	GO:0004185|GO:0006508		-	-			-	-			PR00724	6.6e-08	GO:0004185|GO:0006508		IPR001563	Serine carboxypeptidase
MOMC0_711g	MOMC0_711	442		PF02450	1.4e-41	GO:0006629|GO:0008374		-	-			-	-			-	-			IPR003386	Lecithin:cholesterol acyltransferase
MOMC0_712g	MOMC0_712	287		PF00450	3.4e-33	GO:0004185|GO:0006508		-	-			-	-			-	-			IPR001563	Serine carboxypeptidase
MOMC0_713g	MOMC0_713	820		PF00400	0.072	GO:0005515		SM00320	33	GO:0005515		-	-			-	-			IPR001680	WD domain, G-beta repeat
MOMC0_714g	MOMC0_714	182		-	-			-	-			-	-			-	-			-	-
MOMC0_715g	MOMC0_715	462		PF00860	2.6e-22	GO:0005215|GO:0006810|GO:0016020|GO:0055085		-	-			-	-			-	-			IPR006043	Permease family
MOMC0_716g	MOMC0_716	111		-	-			-	-			-	-			-	-			-	-
MOMC0_717g	MOMC0_717	180		PF00412	1.9e-11	GO:0008270		SM00132	4.6e-11	GO:0008270		-	-			-	-			IPR001781	LIM domain
MOMC0_718g	MOMC0_718	383		PF03029	6.2e-52			-	-			-	-			-	-			IPR004130	Conserved hypothetical ATP binding protein
MOMC0_719g	MOMC0_719	193		-	-			-	-			-	-			-	-			-	-
MOMC0_720g	MOMC0_720	711		-	-			-	-			-	-			-	-			-	-
MOMC0_721g	MOMC0_721	668		PF16135	3.8e-16			SM00249	1.5e-09	GO:0005515|GO:0008270		-	-			-	-			IPR032308	TPL-binding domain in jasmonate signalling
MOMC0_722g	MOMC0_722	288		PF01459	7.5e-54	GO:0005741|GO:0055085		-	-			-	-			-	-			IPR027246	Eukaryotic porin
MOMC0_723g	MOMC0_723	1020		PF00689	5.3e-41			SM00831	0.004			-	-			PR00119	8e-37			IPR006068	Cation transporting ATPase, C-terminus
MOMC0_724g	MOMC0_724	331		PF02984	3e-05	GO:0005634		SM00385	3.7e-06			-	-			-	-			IPR004367	Cyclin, C-terminal domain
MOMC0_725g	MOMC0_725	206		-	-			-	-			-	-			-	-			-	-
MOMC0_726g	MOMC0_726	416		PF05004	8.4e-82			-	-			-	-			-	-			IPR007701	Interferon-related developmental regulator (IFRD)
MOMC0_727g	MOMC0_727	2285		PF07744	8.2e-07			SM00546	4.9e-09	GO:0005515		-	-			-	-			IPR012921	SPOC domain
MOMC0_728g	MOMC0_728	286		PF00010	6.5e-08	GO:0046983		SM00353	3.8e-11	GO:0046983		-	-			-	-			IPR011598	Helix-loop-helix DNA-binding domain
MOMC0_729g	MOMC0_729	241		PF13912	1.4e-12	GO:0046872		SM00355	0.13			-	-			-	-			IPR007087	C2H2-type zinc finger
MOMC0_730g	MOMC0_730	203		PF03195	8.6e-26			-	-			-	-			-	-			IPR004883	Protein of unknown function DUF260
MOMC0_731g	MOMC0_731	586		PF04484	1.8e-88			-	-			-	-			-	-			IPR007573	Family of unknown function (DUF566)
MOMC0_732g	MOMC0_732	91		-	-			-	-			-	-			-	-			-	-
MOMC0_733g	MOMC0_733	154		-	-			-	-			-	-			-	-			-	-
MOMC0_734g	MOMC0_734	88		-	-			-	-			-	-			-	-			-	-
MOMC0_735g	MOMC0_735	347		PF12907	7.1e-18			-	-			-	-			-	-			-	Zinc-binding
MOMC0_736g	MOMC0_736	392		PF01370	3.5e-06	GO:0003824|GO:0050662		-	-			-	-			-	-			IPR001509	NAD dependent epimerase/dehydratase family
MOMC0_737g	MOMC0_737	519		PF04788	7.1e-122			-	-			-	-			-	-			IPR006873	Protein of unknown function (DUF620)
MOMC0_738g	MOMC0_738	58		-	-			-	-			-	-			-	-			-	-
MOMC0_739g	MOMC0_739	640		PF14541	1.1e-28			-	-			-	-			PR00792	5.2e-07	GO:0004190|GO:0006508		IPR032799	Xylanase inhibitor C-terminal
MOMC0_740g	MOMC0_740	201		PF00067	2.7e-55	GO:0005506|GO:0016705|GO:0020037|GO:0055114		-	-			-	-			PR00463	1.8e-33	GO:0005506|GO:0016705|GO:0020037|GO:0055114		IPR001128	Cytochrome P450
MOMC0_741g	MOMC0_741	354		PF00067	1.4e-27	GO:0005506|GO:0016705|GO:0020037|GO:0055114		-	-			-	-			PR00463	3.6e-11	GO:0005506|GO:0016705|GO:0020037|GO:0055114		IPR001128	Cytochrome P450
MOMC0_742g	MOMC0_742	123		-	-			-	-			-	-			-	-			-	-
MOMC0_743g	MOMC0_743	606		PF00134	5e-42			SM00385	1.8e-23			-	-			-	-			IPR006671	Cyclin, N-terminal domain
MOMC0_744g	MOMC0_744	512		PF00067	1.5e-97	GO:0005506|GO:0016705|GO:0020037|GO:0055114		-	-			-	-			PR00463	9e-52	GO:0005506|GO:0016705|GO:0020037|GO:0055114		IPR001128	Cytochrome P450
MOMC0_745g	MOMC0_745	297		PF00067	6.9e-43	GO:0005506|GO:0016705|GO:0020037|GO:0055114		-	-			-	-			PR00463	6.6e-15	GO:0005506|GO:0016705|GO:0020037|GO:0055114		IPR001128	Cytochrome P450
MOMC0_746g	MOMC0_746	512		PF00067	1.3e-98	GO:0005506|GO:0016705|GO:0020037|GO:0055114		-	-			-	-			PR00385	1.6e-12	GO:0005506|GO:0016705|GO:0020037|GO:0055114		IPR001128	Cytochrome P450
MOMC0_747g	MOMC0_747	138		-	-			-	-			-	-			-	-			-	-
MOMC0_748g	MOMC0_748	314		PF00067	3.9e-28	GO:0005506|GO:0016705|GO:0020037|GO:0055114		-	-			-	-			PR00463	3.6e-11	GO:0005506|GO:0016705|GO:0020037|GO:0055114		IPR001128	Cytochrome P450
MOMC0_749g	MOMC0_749	156		PF13943	1.5e-37			-	-			-	-			-	-			IPR025265	WPP domain
MOMC0_750g	MOMC0_750	79		-	-			-	-			-	-			-	-			-	-
MOMC0_751g	MOMC0_751	64		-	-			-	-			-	-			-	-			-	-
MOMC0_752g	MOMC0_752	177		PF00646	1.4e-07	GO:0005515		SM00256	0.0058	GO:0005515		-	-			-	-			IPR001810	F-box domain
MOMC0_753g	MOMC0_753	118		-	-			-	-			-	-			-	-			-	-
MOMC0_754g	MOMC0_754	148		-	-			-	-			-	-			-	-			-	-
MOMC0_755g	MOMC0_755	266		PF05712	5.4e-47			-	-			-	-			-	-			IPR026541	MRG
MOMC0_756g	MOMC0_756	325		PF01112	3.6e-109	GO:0016787		-	-			-	-			-	-			IPR000246	Asparaginase
MOMC0_757g	MOMC0_757	140		-	-			-	-			-	-			-	-			-	-
MOMC0_758g	MOMC0_758	332		PF00134	1.5e-27			SM00385	2.7e-11			-	-			-	-			IPR006671	Cyclin, N-terminal domain
MOMC0_759g	MOMC0_759	79		-	-			-	-			-	-			-	-			-	-
MOMC0_760g	MOMC0_760	156		PF11523	2.9e-08			-	-			-	-			-	-			IPR021602	Protein of unknown function (DUF3223)
MOMC0_761g	MOMC0_761	535		PF13516	1.6	GO:0005515		SM00367	26			-	-			-	-			IPR001611	Leucine Rich repeat
MOMC0_762g	MOMC0_762	511		-	-			-	-			-	-			-	-			-	-
MOMC0_763g	MOMC0_763	459		PF00396	1.5e-11			SM00277	3.7e-30			-	-			PR00705	2.3e-10	GO:0006508|GO:0008234		IPR000118	Granulin
MOMC0_764g	MOMC0_764	349		PF03106	3e-26	GO:0003700|GO:0006355|GO:0043565		SM00774	3.1e-36	GO:0003700|GO:0006355|GO:0043565		-	-			-	-			IPR003657	WRKY DNA -binding domain
MOMC0_765g	MOMC0_765	625		-	-			-	-			-	-			-	-			-	-
MOMC0_766g	MOMC0_766	1047		PF00225	3.6e-93	GO:0003777|GO:0005524|GO:0007018|GO:0008017		SM00129	2.5e-117	GO:0003777|GO:0005524|GO:0007018|GO:0008017		-	-			PR00380	2.8e-42	GO:0003777|GO:0005524|GO:0007018|GO:0008017		IPR001752	Kinesin motor domain
MOMC0_767g	MOMC0_767	482		PF00201	2.8e-19	GO:0008152|GO:0016758		-	-			-	-			-	-			IPR002213	UDP-glucoronosyl and UDP-glucosyl transferase
MOMC0_768g	MOMC0_768	206		PF00201	3.1e-18	GO:0008152|GO:0016758		-	-			-	-			-	-			IPR002213	UDP-glucoronosyl and UDP-glucosyl transferase
MOMC0_769g	MOMC0_769	486		PF00622	9.1e-06	GO:0005515		SM00449	0.00035	GO:0005515		-	-			-	-			IPR003877	SPRY domain
MOMC0_770g	MOMC0_770	131		-	-			-	-			-	-			-	-			-	-
MOMC0_771g	MOMC0_771	104		-	-			-	-			-	-			-	-			-	-
MOMC0_772g	MOMC0_772	156		PF00847	1e-10	GO:0003700|GO:0006355		SM00380	1.7e-36	GO:0003700|GO:0006355		-	-			PR00367	1.2e-11	GO:0003700|GO:0006355		IPR001471	AP2 domain
MOMC0_773g	MOMC0_773	452		PF02458	7.1e-68	GO:0016747		-	-			-	-			-	-			IPR003480	Transferase family
MOMC0_774g	MOMC0_774	465		PF02458	1.8e-68	GO:0016747		-	-			-	-			-	-			IPR003480	Transferase family
MOMC0_775g	MOMC0_775	435		PF02458	7.8e-61	GO:0016747		-	-			-	-			-	-			IPR003480	Transferase family
MOMC0_776g	MOMC0_776	459		PF02458	6.6e-69	GO:0016747		-	-			-	-			-	-			IPR003480	Transferase family
MOMC0_777g	MOMC0_777	74		PF02458	1.4e-11	GO:0016747		-	-			-	-			-	-			IPR003480	Transferase family
MOMC0_778g	MOMC0_778	459		PF02458	5.3e-76	GO:0016747		-	-			-	-			-	-			IPR003480	Transferase family
MOMC0_779g	MOMC0_779	460		PF02458	9.4e-73	GO:0016747		-	-			-	-			-	-			IPR003480	Transferase family
MOMC0_780g	MOMC0_780	383		PF02365	3.4e-16	GO:0003677|GO:0006355		-	-			-	-			-	-			IPR003441	No apical meristem (NAM) protein
MOMC0_781g	MOMC0_781	333		PF13920	4.2e-07			-	-			-	-			-	-			-	Zinc finger, C3HC4 type (RING finger)
MOMC0_782g	MOMC0_782	94		-	-			-	-			-	-			-	-			-	-
MOMC0_783g	MOMC0_783	180		-	-			-	-			-	-			-	-			-	-
MOMC0_784g	MOMC0_784	69		-	-			-	-			-	-			-	-			-	-
MOMC0_785g	MOMC0_785	186		-	-			-	-			-	-			-	-			-	-
MOMC0_786g	MOMC0_786	298		PF01764	5.2e-35	GO:0006629		-	-			-	-			-	-			IPR002921	Lipase (class 3)
MOMC0_787g	MOMC0_787	479		PF01764	1.4e-35	GO:0006629		-	-			-	-			-	-			IPR002921	Lipase (class 3)
MOMC0_788g	MOMC0_788	467		PF01764	9e-40	GO:0006629		-	-			-	-			-	-			IPR002921	Lipase (class 3)
MOMC0_789g	MOMC0_789	464		PF01764	3.3e-38	GO:0006629		-	-			-	-			-	-			IPR002921	Lipase (class 3)
MOMC0_790g	MOMC0_790	479		PF01764	6.5e-38	GO:0006629		-	-			-	-			-	-			IPR002921	Lipase (class 3)
MOMC0_791g	MOMC0_791	568		PF03763	9.1e-26			-	-			-	-			-	-			IPR005516	Remorin, C-terminal region
MOMC0_792g	MOMC0_792	749		PF09445	1.3e-42	GO:0001510|GO:0008168|GO:0009452		-	-			-	-			-	-			IPR019012	RNA cap guanine-N2 methyltransferase
MOMC0_793g	MOMC0_793	837		PF09766	2e-99			-	-			-	-			-	-			IPR019163	Fms-interacting protein
MOMC0_794g	MOMC0_794	223		PF11523	3.7e-27			-	-			-	-			-	-			IPR021602	Protein of unknown function (DUF3223)
MOMC0_795g	MOMC0_795	266		-	-			-	-			-	-			-	-			-	-
MOMC0_796g	MOMC0_796	232		PF03364	1.6e-11			-	-			-	-			-	-			IPR005031	Polyketide cyclase / dehydrase and lipid transport
MOMC0_797g	MOMC0_797	558		PF00067	5.6e-10	GO:0005506|GO:0016705|GO:0020037|GO:0055114		-	-			-	-			PR00385	1.3e-05	GO:0005506|GO:0016705|GO:0020037|GO:0055114		IPR001128	Cytochrome P450
MOMC0_798g	MOMC0_798	143		PF02036	6.8e-16			-	-			-	-			-	-			IPR003033	SCP-2 sterol transfer family
MOMC0_799g	MOMC0_799	412		PF07821	2.5e-17	GO:0004556|GO:0005509|GO:0005975		SM00810	1.8e-29	GO:0004556|GO:0005509|GO:0005975		-	-			PR00110	1.2e-06	GO:0003824|GO:0005975|GO:0043169		IPR012850	Alpha-amylase C-terminal beta-sheet domain
MOMC0_800g	MOMC0_800	651		PF08553	1.2e-48			-	-			-	-			-	-			IPR013863	VID27 cytoplasmic protein
MOMC0_801g	MOMC0_801	860		PF05701	6.7e-249			-	-			-	-			-	-			IPR008545	Weak chloroplast movement under blue light
MOMC0_802g	MOMC0_802	298		PF04278	2.2e-104			-	-			-	-			-	-			IPR007378	Tic22-like family
MOMC0_803g	MOMC0_803	93		PF13405	5.6e-06	GO:0005509		SM00054	17	GO:0005509		-	-			-	-			IPR002048	EF-hand domain
MOMC0_804g	MOMC0_804	105		-	-			-	-			-	-			-	-			-	-
MOMC0_805g	MOMC0_805	102		PF13405	8.4e-06	GO:0005509		-	-			-	-			-	-			IPR002048	EF-hand domain
MOMC0_806g	MOMC0_806	88		PF13499	6.9e-09	GO:0005509		-	-			-	-			-	-			IPR002048	EF-hand domain pair
MOMC0_807g	MOMC0_807	305		-	-			-	-			-	-			-	-			-	-
MOMC0_808g	MOMC0_808	628		PF00481	1.1e-25	GO:0003824		SM00332	1e-45	GO:0003824		-	-			-	-			IPR001932	Protein phosphatase 2C
MOMC0_809g	MOMC0_809	763		PF05705	4.5e-30			-	-			-	-			-	-			IPR008547	Eukaryotic protein of unknown function (DUF829)
MOMC0_810g	MOMC0_810	151		-	-			-	-			-	-			-	-			-	-
MOMC0_811g	MOMC0_811	265		PF07859	1.7e-26	GO:0008152|GO:0016787		-	-			-	-			-	-			IPR013094	alpha/beta hydrolase fold
MOMC0_812g	MOMC0_812	309		PF13012	7.1e-13			SM00232	1.1e-48	GO:0005515		-	-			-	-			IPR024969	Maintenance of mitochondrial structure and function
MOMC0_813g	MOMC0_813	1217		-	-			-	-			-	-			-	-			-	-
MOMC0_814g	MOMC0_814	328		PF01126	6.3e-10	GO:0004392|GO:0006788|GO:0055114		-	-			-	-			-	-			IPR016053	Heme oxygenase
MOMC0_815g	MOMC0_815	404		PF00076	2.7e-15	GO:0003676		SM00360	2.7e-18	GO:0003676		-	-			-	-			IPR000504	RNA recognition motif. (a.k.a. RRM, RBD, or RNP domain)
MOMC0_816g	MOMC0_816	68		-	-			-	-			-	-			-	-			-	-
MOMC0_817g	MOMC0_817	606		PF04784	4.8e-32			-	-			-	-			-	-			IPR006869	Protein of unknown function, DUF547
MOMC0_818g	MOMC0_818	282		PF07816	5.1e-37			-	-			-	-			-	-			IPR012442	Protein of unknown function (DUF1645)
MOMC0_819g	MOMC0_819	82		-	-			-	-			-	-			-	-			-	-
MOMC0_820g	MOMC0_820	713		PF00326	3.2e-44	GO:0006508|GO:0008236		-	-			-	-			-	-			IPR001375	Prolyl oligopeptidase family
MOMC0_821g	MOMC0_821	758		PF00326	6.9e-24	GO:0006508|GO:0008236		-	-			-	-			-	-			IPR001375	Prolyl oligopeptidase family
MOMC0_822g	MOMC0_822	199		-	-			-	-			-	-			-	-			-	-
MOMC0_823g	MOMC0_823	244		PF00249	2.6e-14			SM00717	3.5e-15			-	-			-	-			IPR001005	Myb-like DNA-binding domain
MOMC0_824g	MOMC0_824	162		-	-			-	-			-	-			-	-			-	-
MOMC0_825g	MOMC0_825	1252		PF15491	2e-86	GO:0000723		-	-			-	-			-	-			IPR028262	CST, telomere maintenance, complex subunit CTC1
MOMC0_826g	MOMC0_826	1056		PF04130	8.7e-105	GO:0000226|GO:0000922|GO:0005815|GO:0007020|GO:0043015		-	-			-	-			-	-			IPR007259	Spc97 / Spc98 family
MOMC0_827g	MOMC0_827	643		PF00931	2.6e-24	GO:0043531		-	-			-	-			PR00364	9.3e-09			IPR002182	NB-ARC domain
MOMC0_828g	MOMC0_828	548		PF00860	1.2e-65	GO:0005215|GO:0006810|GO:0016020|GO:0055085		-	-			-	-			-	-			IPR006043	Permease family
MOMC0_829g	MOMC0_829	395		PF00079	2e-87			SM00093	2.7e-63			-	-			-	-			IPR023796	Serpin (serine protease inhibitor)
MOMC0_830g	MOMC0_830	111		-	-			-	-			-	-			-	-			-	-
MOMC0_831g	MOMC0_831	799		PF10502	1.6e-10			-	-			-	-			PR00727	7.9e-19	GO:0006508|GO:0008236|GO:0016020		IPR019533	Signal peptidase, peptidase S26
MOMC0_832g	MOMC0_832	103		-	-			-	-			-	-			-	-			-	-
MOMC0_833g	MOMC0_833	520		PF01490	1.8e-54			-	-			-	-			-	-			IPR013057	Transmembrane amino acid transporter protein
MOMC0_834g	MOMC0_834	502		PF00067	1.8e-53	GO:0005506|GO:0016705|GO:0020037|GO:0055114		-	-			-	-			PR00463	2.6e-25	GO:0005506|GO:0016705|GO:0020037|GO:0055114		IPR001128	Cytochrome P450
MOMC0_835g	MOMC0_835	364		PF08263	0.00043			-	-			-	-			-	-			IPR013210	Leucine rich repeat N-terminal domain
MOMC0_836g	MOMC0_836	135		PF03947	2e-12	GO:0003735|GO:0005840|GO:0006412		SM01382	0.0001	GO:0003735|GO:0005840|GO:0006412		-	-			-	-			IPR022669	Ribosomal Proteins L2, C-terminal domain
MOMC0_837g	MOMC0_837	655		PF13855	3e-07	GO:0005515		-	-			-	-			-	-			IPR001611	Leucine rich repeat
MOMC0_838g	MOMC0_838	231		-	-			-	-			-	-			-	-			-	-
MOMC0_839g	MOMC0_839	360		PF13855	1.3e-07	GO:0005515		-	-			-	-			-	-			IPR001611	Leucine rich repeat
MOMC0_840g	MOMC0_840	1033		-	-			-	-			-	-			-	-			-	-
MOMC0_841g	MOMC0_841	557		PF02362	7.8e-14	GO:0003677		SM01019	1.2e-12	GO:0003677		-	-			-	-			IPR003340	B3 DNA binding domain
MOMC0_842g	MOMC0_842	903		PF14432	1.2e-33	GO:0008270		-	-			-	-			-	-			IPR032867	DYW family of nucleic acid deaminases
MOMC0_843g	MOMC0_843	260		PF00249	1.5e-07			-	-			-	-			-	-			IPR001005	Myb-like DNA-binding domain
MOMC0_844g	MOMC0_844	1242		PF13976	3.3e-11			-	-			-	-			-	-			IPR025724	GAG-pre-integrase domain
MOMC0_845g	MOMC0_845	377		PF00067	6.3e-49	GO:0005506|GO:0016705|GO:0020037|GO:0055114		-	-			-	-			PR00463	1.7e-31	GO:0005506|GO:0016705|GO:0020037|GO:0055114		IPR001128	Cytochrome P450
MOMC0_846g	MOMC0_846	525		PF00067	8.6e-82	GO:0005506|GO:0016705|GO:0020037|GO:0055114		-	-			-	-			PR00385	3.6e-11	GO:0005506|GO:0016705|GO:0020037|GO:0055114		IPR001128	Cytochrome P450
MOMC0_847g	MOMC0_847	115		-	-			-	-			-	-			-	-			-	-
MOMC0_848g	MOMC0_848	49		-	-			-	-			-	-			-	-			-	-
MOMC0_849g	MOMC0_849	567		PF00067	1.2e-88	GO:0005506|GO:0016705|GO:0020037|GO:0055114		-	-			-	-			PR00385	2.2e-10	GO:0005506|GO:0016705|GO:0020037|GO:0055114		IPR001128	Cytochrome P450
MOMC0_850g	MOMC0_850	434		PF00067	1.4e-69	GO:0005506|GO:0016705|GO:0020037|GO:0055114		-	-			-	-			PR00463	5.2e-31	GO:0005506|GO:0016705|GO:0020037|GO:0055114		IPR001128	Cytochrome P450
MOMC0_851g	MOMC0_851	160		PF00067	5.2e-35	GO:0005506|GO:0016705|GO:0020037|GO:0055114		-	-			-	-			PR00463	5.3e-09	GO:0005506|GO:0016705|GO:0020037|GO:0055114		IPR001128	Cytochrome P450
MOMC0_852g	MOMC0_852	530		PF00067	1.1e-87	GO:0005506|GO:0016705|GO:0020037|GO:0055114		-	-			-	-			PR00385	2.5e-10	GO:0005506|GO:0016705|GO:0020037|GO:0055114		IPR001128	Cytochrome P450
MOMC0_853g	MOMC0_853	547		PF00067	1.9e-93	GO:0005506|GO:0016705|GO:0020037|GO:0055114		-	-			-	-			PR00385	6.8e-14	GO:0005506|GO:0016705|GO:0020037|GO:0055114		IPR001128	Cytochrome P450
MOMC0_854g	MOMC0_854	518		PF00067	8.9e-89	GO:0005506|GO:0016705|GO:0020037|GO:0055114		-	-			-	-			PR00463	2.1e-43	GO:0005506|GO:0016705|GO:0020037|GO:0055114		IPR001128	Cytochrome P450
MOMC0_855g	MOMC0_855	241		-	-			-	-			-	-			-	-			-	-
MOMC0_856g	MOMC0_856	95		PF00067	3e-26	GO:0005506|GO:0016705|GO:0020037|GO:0055114		-	-			-	-			PR00463	6.4e-09	GO:0005506|GO:0016705|GO:0020037|GO:0055114		IPR001128	Cytochrome P450
MOMC0_857g	MOMC0_857	656		PF00067	1.3e-73	GO:0005506|GO:0016705|GO:0020037|GO:0055114		-	-			-	-			PR00463	4.5e-29	GO:0005506|GO:0016705|GO:0020037|GO:0055114		IPR001128	Cytochrome P450
MOMC0_858g	MOMC0_858	289		PF00067	4.8e-71	GO:0005506|GO:0016705|GO:0020037|GO:0055114		-	-			-	-			PR00385	1e-11	GO:0005506|GO:0016705|GO:0020037|GO:0055114		IPR001128	Cytochrome P450
MOMC0_859g	MOMC0_859	297		PF14226	1e-14			-	-			-	-			-	-			IPR026992	non-haem dioxygenase in morphine synthesis N-terminal
MOMC0_860g	MOMC0_860	292		PF06426	1.5e-37	GO:0005737|GO:0006535|GO:0009001		SM00971	2.2e-50	GO:0005737|GO:0006535|GO:0009001		-	-			-	-			IPR010493	Serine acetyltransferase, N-terminal
MOMC0_861g	MOMC0_861	387		PF00067	1.3e-81	GO:0005506|GO:0016705|GO:0020037|GO:0055114		-	-			-	-			PR00463	2.7e-36	GO:0005506|GO:0016705|GO:0020037|GO:0055114		IPR001128	Cytochrome P450
MOMC0_862g	MOMC0_862	64		-	-			-	-			-	-			-	-			-	-
MOMC0_863g	MOMC0_863	530		PF00067	4.8e-88	GO:0005506|GO:0016705|GO:0020037|GO:0055114		-	-			-	-			PR00385	5.6e-12	GO:0005506|GO:0016705|GO:0020037|GO:0055114		IPR001128	Cytochrome P450
MOMC0_864g	MOMC0_864	525		PF00067	4.4e-93	GO:0005506|GO:0016705|GO:0020037|GO:0055114		-	-			-	-			PR00385	5e-13	GO:0005506|GO:0016705|GO:0020037|GO:0055114		IPR001128	Cytochrome P450
MOMC0_865g	MOMC0_865	334		PF00067	4.4e-52	GO:0005506|GO:0016705|GO:0020037|GO:0055114		-	-			-	-			PR00385	3.5e-11	GO:0005506|GO:0016705|GO:0020037|GO:0055114		IPR001128	Cytochrome P450
MOMC0_866g	MOMC0_866	869		PF00069	6.1e-39	GO:0004672|GO:0005524|GO:0006468		-	-			-	-			-	-			IPR000719	Protein kinase domain
MOMC0_867g	MOMC0_867	542		-	-			-	-			-	-			-	-			-	-
MOMC0_868g	MOMC0_868	1525		PF04765	6.1e-114			SM01313	4.6e-08			-	-			-	-			IPR006852	Protein of unknown function (DUF616)
MOMC0_869g	MOMC0_869	204		PF00380	1.5e-41	GO:0003735|GO:0005840|GO:0006412		-	-			-	-			-	-			IPR000754	Ribosomal protein S9/S16
MOMC0_870g	MOMC0_870	190		PF13833	2e-10	GO:0005509		SM00054	3.8e-05	GO:0005509		-	-			-	-			IPR002048	EF-hand domain pair
MOMC0_871g	MOMC0_871	910		PF12854	5.3e-11			-	-			-	-			-	-			IPR002885	PPR repeat
MOMC0_872g	MOMC0_872	298		PF04678	8.4e-41			-	-			-	-			-	-			IPR006769	Mitochondrial calcium uniporter
MOMC0_873g	MOMC0_873	223		PF13867	1.3e-21	GO:0005515		-	-			-	-			-	-			IPR025718	Sin3 binding region of histone deacetylase complex subunit SAP30
MOMC0_874g	MOMC0_874	336		PF03352	7.2e-66	GO:0006284|GO:0008725		-	-			-	-			-	-			IPR005019	Methyladenine glycosylase
MOMC0_875g	MOMC0_875	70		-	-			-	-			-	-			-	-			-	-
MOMC0_876g	MOMC0_876	759		-	-			-	-			-	-			-	-			-	-
MOMC0_877g	MOMC0_877	427		PF03407	7.5e-54			-	-			-	-			-	-			IPR005069	Nucleotide-diphospho-sugar transferase
MOMC0_878g	MOMC0_878	505		PF07228	3.9e-10	GO:0003824		SM00332	1.2e-05	GO:0003824		-	-			-	-			IPR001932	Stage II sporulation protein E (SpoIIE)
MOMC0_879g	MOMC0_879	505		PF00067	8.6e-83	GO:0005506|GO:0016705|GO:0020037|GO:0055114		-	-			-	-			PR00463	5.8e-27	GO:0005506|GO:0016705|GO:0020037|GO:0055114		IPR001128	Cytochrome P450
MOMC0_880g	MOMC0_880	93		-	-			-	-			-	-			-	-			-	-
MOMC0_881g	MOMC0_881	649		PF13320	2.3e-17			-	-			-	-			-	-			IPR025150	Domain of unknown function (DUF4091)
MOMC0_882g	MOMC0_882	513		PF01399	5e-18	GO:0005515		SM00753	1.4e-15			-	-			-	-			IPR000717	PCI domain
MOMC0_883g	MOMC0_883	814		-	-			-	-			-	-			-	-			-	-
MOMC0_884g	MOMC0_884	57		-	-			-	-			-	-			-	-			-	-
MOMC0_885g	MOMC0_885	235		-	-			-	-			-	-			-	-			-	-
MOMC0_886g	MOMC0_886	87		-	-			-	-			-	-			-	-			-	-
MOMC0_887g	MOMC0_887	337		PF04367	1.1e-09			-	-			-	-			-	-			IPR007462	Protein of unknown function (DUF502)
MOMC0_888g	MOMC0_888	477		PF00332	3.9e-85	GO:0004553|GO:0005975		SM00768	1.1e-44			-	-			-	-			IPR000490	Glycosyl hydrolases family 17
MOMC0_889g	MOMC0_889	1132		-	-			-	-			-	-			-	-			-	-
MOMC0_890g	MOMC0_890	79		-	-			-	-			-	-			-	-			-	-
MOMC0_891g	MOMC0_891	324		PF03765	2.7e-07			SM00516	6.3e-49			-	-			-	-			IPR011074	CRAL/TRIO, N-terminal domain
MOMC0_892g	MOMC0_892	209		-	-			-	-			-	-			-	-			-	-
MOMC0_893g	MOMC0_893	192		-	-			-	-			-	-			-	-			-	-
MOMC0_894g	MOMC0_894	720		PF03141	5.9e-179	GO:0008168		-	-			-	-			-	-			IPR004159	Putative S-adenosyl-L-methionine-dependent methyltransferase
MOMC0_895g	MOMC0_895	647		PF01595	1.7e-35			-	-			-	-			-	-			IPR002550	Domain of unknown function DUF21
MOMC0_896g	MOMC0_896	868		PF07714	2.9e-17	GO:0004672|GO:0006468		SM00369	68			-	-			-	-			IPR001245	Protein tyrosine kinase
MOMC0_897g	MOMC0_897	105		-	-			SM00717	4e-07			-	-			-	-			IPR001005	SANT/Myb domain
MOMC0_898g	MOMC0_898	200		PF02545	3.7e-31	GO:0005737		-	-			-	-			-	-			IPR003697	Maf-like protein
MOMC0_899g	MOMC0_899	486		PF00083	1.5e-95	GO:0016021|GO:0022857|GO:0055085		-	-			-	-			PR00171	2.3e-17	GO:0016020|GO:0022891|GO:0055085		IPR005828	Sugar (and other) transporter
MOMC0_900g	MOMC0_900	68		-	-			-	-			-	-			-	-			-	-
MOMC0_901g	MOMC0_901	87		-	-			SM00717	0.0053			-	-			-	-			IPR001005	SANT/Myb domain
MOMC0_902g	MOMC0_902	88		PF01419	9.5e-06			-	-			-	-			-	-			IPR001229	Jacalin-like lectin domain
MOMC0_903g	MOMC0_903	1131		PF01419	2.1e-33			SM00915	6.9e-28			-	-			-	-			IPR001229	Jacalin-like lectin domain
MOMC0_904g	MOMC0_904	321		PF01419	8.4e-20			SM00915	7.5e-22			-	-			-	-			IPR001229	Jacalin-like lectin domain
MOMC0_905g	MOMC0_905	822		PF01419	1.5e-24			SM00915	2.5e-27			-	-			-	-			IPR001229	Jacalin-like lectin domain
MOMC0_906g	MOMC0_906	170		PF01419	2.6e-30			SM00915	8.1e-36			-	-			-	-			IPR001229	Jacalin-like lectin domain
MOMC0_907g	MOMC0_907	732		PF03107	1.3e-06			SM00249	1.6	GO:0005515|GO:0008270		-	-			-	-			IPR004146	C1 domain
MOMC0_908g	MOMC0_908	453		PF01419	1.8e-23			SM00915	1.9e-32			-	-			-	-			IPR001229	Jacalin-like lectin domain
MOMC0_909g	MOMC0_909	451		PF01419	3.2e-24			SM00915	1.2e-36			-	-			-	-			IPR001229	Jacalin-like lectin domain
MOMC0_910g	MOMC0_910	507		PF00646	2e-09	GO:0005515		-	-			-	-			PR01573	7.1e-74			IPR001810	F-box domain
MOMC0_911g	MOMC0_911	143		-	-			-	-			-	-			-	-			-	-
MOMC0_912g	MOMC0_912	120		-	-			-	-			-	-			-	-			-	-
MOMC0_913g	MOMC0_913	1563		-	-			-	-			-	-			-	-			-	-
MOMC0_914g	MOMC0_914	378		PF00185	4.4e-57	GO:0006520|GO:0016597|GO:0016743		-	-			-	-			PR00102	2.2e-27	GO:0016743		IPR006131	Aspartate/ornithine carbamoyltransferase, Asp/Orn binding domain
MOMC0_915g	MOMC0_915	102		-	-			-	-			-	-			-	-			-	-
MOMC0_916g	MOMC0_916	426		PF00150	2.6e-12	GO:0004553|GO:0005975		-	-			-	-			-	-			IPR001547	Cellulase (glycosyl hydrolase family 5)
MOMC0_917g	MOMC0_917	551		PF00483	7.6e-78	GO:0009058|GO:0016779		-	-			-	-			-	-			IPR005835	Nucleotidyl transferase
MOMC0_918g	MOMC0_918	160		PF01197	2.5e-16	GO:0003735|GO:0005622|GO:0005840|GO:0006412		-	-			-	-			PR01249	1.6e-06	GO:0003735|GO:0005622|GO:0005840|GO:0006412		IPR002150	Ribosomal protein L31
MOMC0_919g	MOMC0_919	193		-	-			-	-			-	-			-	-			-	-
MOMC0_920g	MOMC0_920	372		PF03492	4e-119	GO:0008168		-	-			-	-			-	-			IPR005299	SAM dependent carboxyl methyltransferase
MOMC0_921g	MOMC0_921	116		PF03492	3.4e-33	GO:0008168		-	-			-	-			-	-			IPR005299	SAM dependent carboxyl methyltransferase
MOMC0_922g	MOMC0_922	401		PF06090	2.5e-16	GO:0005524|GO:0035299		-	-			-	-			-	-			IPR009286	Inositol-pentakisphosphate 2-kinase
MOMC0_923g	MOMC0_923	131		PF00403	3e-11	GO:0030001|GO:0046872		-	-			-	-			-	-			IPR006121	Heavy-metal-associated domain
MOMC0_924g	MOMC0_924	403		PF00004	2.8e-18	GO:0005524		SM00382	2.5e-06			-	-			-	-			IPR003959	ATPase family associated with various cellular activities (AAA)
MOMC0_925g	MOMC0_925	344		PF02577	1.5e-11	GO:0004518		-	-			-	-			-	-			IPR003729	Bifunctional nuclease
MOMC0_926g	MOMC0_926	442		-	-			SM00353	1.4e-05	GO:0046983		-	-			-	-			IPR011598	Myc-type, basic helix-loop-helix (bHLH) domain
MOMC0_927g	MOMC0_927	461		PF02458	1.3e-66	GO:0016747		-	-			-	-			-	-			IPR003480	Transferase family
MOMC0_928g	MOMC0_928	406		PF00928	1.9e-43			-	-			-	-			PR00314	1.1e-25	GO:0006886|GO:0016192|GO:0030131		IPR028565	Adaptor complexes medium subunit family
MOMC0_929g	MOMC0_929	176		PF00170	1.7e-08	GO:0003700|GO:0006355|GO:0043565		SM00338	1e-16	GO:0003700|GO:0006355|GO:0043565		-	-			-	-			IPR004827	bZIP transcription factor
MOMC0_930g	MOMC0_930	670		PF16360	1.4e-20			-	-			-	-			PR00326	1.7e-07	GO:0005525		IPR032305	GTP-binding GTPase Middle Region
MOMC0_931g	MOMC0_931	812		PF01301	2.6e-96			-	-			-	-			PR00742	4e-63	GO:0004553|GO:0005975		IPR031330	Glycosyl hydrolases family 35
MOMC0_932g	MOMC0_932	112		PF00085	3.3e-28	GO:0045454		-	-			-	-			PR00421	3.3e-06			IPR013766	Thioredoxin
MOMC0_933g	MOMC0_933	283		PF02190	1.6e-26	GO:0004176|GO:0006508		SM00464	3.2e-31	GO:0004176|GO:0006508		-	-			-	-			IPR003111	ATP-dependent protease La (LON) substrate-binding domain
MOMC0_934g	MOMC0_934	92		PF10607	2.4e-09			-	-			-	-			-	-			IPR024964	CTLH/CRA C-terminal to LisH motif domain
MOMC0_935g	MOMC0_935	570		PF01926	1.2e-23	GO:0005525		-	-			-	-			PR00326	1.1e-33	GO:0005525		IPR006073	50S ribosome-binding GTPase
MOMC0_936g	MOMC0_936	197		PF00847	6.8e-14	GO:0003700|GO:0006355		SM00380	2e-34	GO:0003700|GO:0006355		-	-			PR00367	1.5e-09	GO:0003700|GO:0006355		IPR001471	AP2 domain
MOMC0_937g	MOMC0_937	419		PF00892	3.7e-14	GO:0016020|GO:0016021		-	-			-	-			-	-			IPR000620	EamA-like transporter family
MOMC0_938g	MOMC0_938	295		PF05142	2e-62			-	-			-	-			-	-			IPR007818	Domain of unknown function (DUF702)
MOMC0_939g	MOMC0_939	201		-	-			-	-			-	-			-	-			-	-
MOMC0_940g	MOMC0_940	82		PF03595	1.1e-09	GO:0016021|GO:0055085		-	-			-	-			-	-			IPR004695	Voltage-dependent anion channel
MOMC0_941g	MOMC0_941	230		PF01486	6.3e-22	GO:0003700|GO:0005634|GO:0006355		SM00432	1.9e-40	GO:0003677|GO:0046983		-	-			PR00404	1.7e-28	GO:0003677|GO:0046983		IPR002487	K-box region
MOMC0_942g	MOMC0_942	989		PF13325	1.2e-14			SM00240	0.00011	GO:0005515		-	-			-	-			IPR025999	N-terminal region of micro-spherule protein
MOMC0_943g	MOMC0_943	287		PF00643	2.3e-06	GO:0005622|GO:0008270		SM00336	0.00027	GO:0005622|GO:0008270		-	-			-	-			IPR000315	B-box zinc finger
MOMC0_944g	MOMC0_944	618		PF04180	1.8e-08			-	-			-	-			-	-			IPR007307	Low temperature viability protein
MOMC0_945g	MOMC0_945	85		-	-			-	-			-	-			-	-			-	-
MOMC0_946g	MOMC0_946	798		PF13432	7.6e-09			SM00028	3.8e-05	GO:0005515		-	-			-	-			-	Tetratricopeptide repeat
MOMC0_947g	MOMC0_947	418		PF00400	0.035	GO:0005515		SM00320	1.6e-05	GO:0005515		-	-			-	-			IPR001680	WD domain, G-beta repeat
MOMC0_948g	MOMC0_948	84		PF09118	5.2e-22			-	-			-	-			-	-			IPR015202	Domain of unknown function (DUF1929)
MOMC0_949g	MOMC0_949	562		PF07250	3.7e-107			-	-			-	-			-	-			IPR009880	Glyoxal oxidase N-terminus
MOMC0_950g	MOMC0_950	523		PF00415	5.4e-08			-	-			-	-			PR00633	4.1e-05			IPR000408	Regulator of chromosome condensation (RCC1) repeat
MOMC0_951g	MOMC0_951	817		PF13178	1.6e-07			SM00015	190	GO:0005515		-	-			-	-			IPR025064	Protein of unknown function (DUF4005)
MOMC0_952g	MOMC0_952	127		PF10780	2.2e-13			-	-			-	-			-	-			IPR019716	39S ribosomal protein L53/MRP-L53
MOMC0_953g	MOMC0_953	513		PF07534	2.6e-21			SM00584	3e-43			-	-			-	-			IPR006571	TLD
MOMC0_954g	MOMC0_954	53		PF05680	9.1e-05	GO:0000276|GO:0015078|GO:0015986		-	-			-	-			-	-			IPR008386	ATP synthase E chain
MOMC0_955g	MOMC0_955	1012		PF06507	2e-32	GO:0003677|GO:0005634|GO:0006355|GO:0009725		SM01019	1.3e-24	GO:0003677		-	-			-	-			IPR010525	Auxin response factor
MOMC0_956g	MOMC0_956	232		-	-			-	-			-	-			-	-			-	-
MOMC0_957g	MOMC0_957	217		PF02519	4.6e-31	GO:0009733		-	-			-	-			-	-			IPR003676	Auxin responsive protein
MOMC0_958g	MOMC0_958	87		-	-			-	-			-	-			-	-			-	-
MOMC0_959g	MOMC0_959	1100		PF05911	-			-	-			-	-			-	-			IPR008587	Filament-like plant protein, long coiled-coil
MOMC0_960g	MOMC0_960	231		PF02519	1.2e-25	GO:0009733		-	-			-	-			-	-			IPR003676	Auxin responsive protein
MOMC0_961g	MOMC0_961	481		PF14306	4.5e-43			-	-			-	-			-	-			IPR025980	PUA-like domain
MOMC0_962g	MOMC0_962	238		PF03641	6.6e-42			-	-			-	-			-	-			IPR031100	Possible lysine decarboxylase
MOMC0_963g	MOMC0_963	523		PF00759	5.8e-133	GO:0004553|GO:0005975		-	-			-	-			-	-			IPR001701	Glycosyl hydrolase family 9
MOMC0_964g	MOMC0_964	224		-	-			-	-			-	-			-	-			-	-
MOMC0_965g	MOMC0_965	314		PF03134	5.1e-24			-	-			-	-			-	-			IPR004345	TB2/DP1, HVA22 family
MOMC0_966g	MOMC0_966	395		-	-			-	-			-	-			-	-			-	-
MOMC0_967g	MOMC0_967	102		-	-			-	-			-	-			-	-			-	-
MOMC0_968g	MOMC0_968	191		-	-			-	-			-	-			-	-			-	-
MOMC0_969g	MOMC0_969	504		PF00349	3.3e-57	GO:0005524|GO:0005975|GO:0016773		-	-			-	-			PR00475	1.8e-61			IPR022672	Hexokinase
MOMC0_970g	MOMC0_970	108		PF01217	4.2e-19			-	-			-	-			-	-			IPR022775	Clathrin adaptor complex small chain
MOMC0_971g	MOMC0_971	100		PF02704	7.8e-23			-	-			-	-			-	-			IPR003854	Gibberellin regulated protein
MOMC0_972g	MOMC0_972	103		PF02704	1.7e-20			-	-			-	-			-	-			IPR003854	Gibberellin regulated protein
MOMC0_973g	MOMC0_973	293		PF00810	5.3e-38	GO:0006621|GO:0016021|GO:0046923		-	-			-	-			PR00660	1.8e-15	GO:0006621|GO:0016021|GO:0046923		IPR000133	ER lumen protein retaining receptor
MOMC0_974g	MOMC0_974	331		-	-			-	-			-	-			-	-			-	-
MOMC0_975g	MOMC0_975	119		-	-			-	-			-	-			-	-			-	-
MOMC0_976g	MOMC0_976	320		-	-			-	-			-	-			-	-			-	-
MOMC0_977g	MOMC0_977	287		-	-			-	-			-	-			-	-			-	-
MOMC0_978g	MOMC0_978	86		-	-			-	-			-	-			-	-			-	-
MOMC0_979g	MOMC0_979	316		PF06113	3e-19			-	-			-	-			-	-			IPR010358	Brain and reproductive organ-expressed protein (BRE)
MOMC0_980g	MOMC0_980	1486		PF04564	1.6e-15	GO:0004842|GO:0016567		SM00320	360	GO:0005515		-	-			-	-			IPR003613	U-box domain
MOMC0_981g	MOMC0_981	370		PF04751	3.2e-24			-	-			-	-			-	-			IPR006839	Protein of unknown function (DUF615)
MOMC0_982g	MOMC0_982	1038		PF08711	0.00029	GO:0003677|GO:0005634|GO:0006351		-	-			-	-			-	-			IPR017923	TFIIS helical bundle-like domain
MOMC0_983g	MOMC0_983	1048		PF13855	4.3e-07	GO:0005515		SM00220	1.5e-28	GO:0004672|GO:0005524|GO:0006468		-	-			-	-			IPR001611	Leucine rich repeat
MOMC0_984g	MOMC0_984	196		-	-			-	-			-	-			-	-			-	-
MOMC0_985g	MOMC0_985	1289		PF00664	6.8e-10	GO:0005524|GO:0006810|GO:0016021|GO:0042626|GO:0055085		SM00382	1.4e-17			-	-			-	-			IPR011527	ABC transporter transmembrane region
MOMC0_986g	MOMC0_986	805		PF03635	5.4e-181	GO:0008565|GO:0015031|GO:0030904|GO:0042147		-	-			-	-			-	-			IPR005378	Vacuolar protein sorting-associated protein 35
MOMC0_987g	MOMC0_987	597		PF01363	1.3e-19	GO:0046872		SM00064	3.5e-27	GO:0046872		-	-			-	-			IPR000306	FYVE zinc finger
MOMC0_988g	MOMC0_988	765		PF05922	3.4e-14			-	-			-	-			PR00723	1.3e-11			IPR010259	Peptidase inhibitor I9
MOMC0_989g	MOMC0_989	130		-	-			-	-			-	-			-	-			-	-
MOMC0_990g	MOMC0_990	423		PF05383	2e-16			SM00715	0.00052			-	-			-	-			IPR006630	La domain
MOMC0_991g	MOMC0_991	320		PF08240	6.6e-28	GO:0055114		SM00829	0.00077	GO:0016491		-	-			-	-			IPR013154	Alcohol dehydrogenase GroES-like domain
MOMC0_992g	MOMC0_992	205		PF01597	1e-05			-	-			-	-			-	-			IPR002930	Glycine cleavage H-protein
MOMC0_993g	MOMC0_993	272		PF01918	1.9e-17	GO:0003676		-	-			-	-			-	-			IPR002775	Alba
MOMC0_994g	MOMC0_994	161		-	-			-	-			-	-			-	-			-	-
MOMC0_995g	MOMC0_995	65		-	-			-	-			-	-			-	-			-	-
MOMC0_996g	MOMC0_996	409		PF13905	2.9e-25			-	-			-	-			-	-			IPR012336	Thioredoxin-like
MOMC0_997g	MOMC0_997	542		PF13499	2.6e-12	GO:0005509		SM00054	9.1e-07	GO:0005509		-	-			-	-			IPR002048	EF-hand domain pair
MOMC0_998g	MOMC0_998	540		PF01535	0.25			-	-			-	-			-	-			IPR002885	PPR repeat
MOMC0_999g	MOMC0_999	82		PF05347	3.7e-16			-	-			-	-			-	-			IPR008011	Complex 1 protein (LYR family)
MOMC0_1000g	MOMC0_1000	213		-	-			-	-			-	-			-	-			-	-
MOMC0_1001g	MOMC0_1001	74		-	-			-	-			-	-			-	-			-	-
MOMC0_1002g	MOMC0_1002	139		-	-			-	-			-	-			-	-			-	-
MOMC0_1003g	MOMC0_1003	583		PF07714	5.6e-74	GO:0004672|GO:0006468		SM00220	5.5e-66	GO:0004672|GO:0005524|GO:0006468		-	-			PR00109	6.3e-18	GO:0004672|GO:0006468		IPR001245	Protein tyrosine kinase
MOMC0_1004g	MOMC0_1004	104		-	-			-	-			-	-			-	-			-	-
MOMC0_1005g	MOMC0_1005	287		-	-			-	-			-	-			PR01217	5.3e-09			-	Proline rich extensin signature
MOMC0_1006g	MOMC0_1006	80		-	-			-	-			-	-			-	-			-	-
MOMC0_1007g	MOMC0_1007	731		PF00924	7e-20	GO:0016020|GO:0055085		-	-			-	-			-	-			IPR006685	Mechanosensitive ion channel
MOMC0_1008g	MOMC0_1008	230		-	-			-	-			-	-			-	-			-	-
MOMC0_1009g	MOMC0_1009	376		PF01388	2.9e-19	GO:0003677		SM00398	8.3e-14			-	-			-	-			IPR001606	ARID/BRIGHT DNA binding domain
MOMC0_1010g	MOMC0_1010	330		PF03478	1e-12			-	-			-	-			-	-			IPR005174	Protein of unknown function (DUF295)
MOMC0_1011g	MOMC0_1011	60		-	-			-	-			-	-			-	-			-	-
MOMC0_1012g	MOMC0_1012	393		PF03478	8.6e-12			SM00256	0.0023	GO:0005515		-	-			-	-			IPR005174	Protein of unknown function (DUF295)
MOMC0_1013g	MOMC0_1013	516		PF01416	2.9e-15	GO:0001522|GO:0003723|GO:0009451|GO:0009982		-	-			-	-			-	-			IPR020097	tRNA pseudouridine synthase
MOMC0_1014g	MOMC0_1014	389		PF07821	8.1e-23	GO:0004556|GO:0005509|GO:0005975		SM00810	2.4e-29	GO:0004556|GO:0005509|GO:0005975		-	-			-	-			IPR012850	Alpha-amylase C-terminal beta-sheet domain
MOMC0_1015g	MOMC0_1015	43		-	-			-	-			-	-			-	-			-	-
MOMC0_1016g	MOMC0_1016	798		PF02897	5.7e-127	GO:0004252|GO:0070008		-	-			-	-			PR00862	2.8e-51	GO:0004252|GO:0006508		IPR023302	Prolyl oligopeptidase, N-terminal beta-propeller domain
MOMC0_1017g	MOMC0_1017	1055		PF00118	8.8e-145	GO:0005524		-	-			-	-			PR00304	7.6e-23			IPR002423	TCP-1/cpn60 chaperonin family
MOMC0_1018g	MOMC0_1018	412		PF00394	4.3e-36	GO:0016491|GO:0055114		-	-			-	-			-	-			IPR001117	Multicopper oxidase
MOMC0_1019g	MOMC0_1019	361		-	-			-	-			-	-			-	-			-	-
MOMC0_1020g	MOMC0_1020	923		PF00240	1.1e-21	GO:0005515		SM00213	4e-24	GO:0005515		-	-			PR00348	4.8e-06			IPR000626	Ubiquitin family
MOMC0_1021g	MOMC0_1021	109		-	-			-	-			-	-			-	-			-	-
MOMC0_1022g	MOMC0_1022	126		PF13193	9.9e-08			-	-			-	-			-	-			IPR025110	AMP-binding enzyme C-terminal domain
MOMC0_1023g	MOMC0_1023	620		PF00501	5.7e-88	GO:0003824|GO:0008152		-	-			-	-			-	-			IPR000873	AMP-binding enzyme
MOMC0_1024g	MOMC0_1024	711		PF00004	4.4e-44	GO:0005524		SM00382	2.2e-23			-	-			-	-			IPR003959	ATPase family associated with various cellular activities (AAA)
MOMC0_1025g	MOMC0_1025	503		PF07714	2.4e-29	GO:0004672|GO:0006468		SM00028	50	GO:0005515		-	-			-	-			IPR001245	Protein tyrosine kinase
MOMC0_1026g	MOMC0_1026	104		-	-			-	-			-	-			-	-			-	-
MOMC0_1027g	MOMC0_1027	99		-	-			-	-			-	-			-	-			-	-
MOMC0_1028g	MOMC0_1028	318		-	-			-	-			-	-			-	-			-	-
MOMC0_1029g	MOMC0_1029	534		PF10250	2.2e-62			-	-			-	-			-	-			IPR019378	GDP-fucose protein O-fucosyltransferase
MOMC0_1030g	MOMC0_1030	848		PF13041	4.4e-10			-	-			-	-			-	-			IPR002885	PPR repeat family
MOMC0_1031g	MOMC0_1031	555		PF00501	1.3e-90	GO:0003824|GO:0008152		-	-			-	-			-	-			IPR000873	AMP-binding enzyme
MOMC0_1032g	MOMC0_1032	555		PF00501	5.3e-89	GO:0003824|GO:0008152		-	-			-	-			-	-			IPR000873	AMP-binding enzyme
MOMC0_1033g	MOMC0_1033	249		PF00535	1.5e-35			-	-			-	-			-	-			IPR001173	Glycosyl transferase family 2
MOMC0_1034g	MOMC0_1034	435		PF02984	1.7e-32	GO:0005634		SM00385	2.3e-18			-	-			-	-			IPR004367	Cyclin, C-terminal domain
MOMC0_1035g	MOMC0_1035	537		PF00199	8.7e-173	GO:0004096|GO:0020037|GO:0055114		SM01060	3.8e-248	GO:0004096|GO:0020037|GO:0055114		-	-			PR00067	2.1e-81	GO:0004096|GO:0006979|GO:0020037|GO:0055114		IPR011614	Catalase
MOMC0_1036g	MOMC0_1036	91		-	-			-	-			-	-			-	-			-	-
MOMC0_1037g	MOMC0_1037	935		PF00564	3.3e-18	GO:0005515		SM00666	2.2e-27	GO:0005515		-	-			-	-			IPR000270	PB1 domain
MOMC0_1038g	MOMC0_1038	1328		PF02460	1.5e-53	GO:0016021		-	-			-	-			-	-			IPR003392	Patched family
MOMC0_1039g	MOMC0_1039	95		-	-			-	-			-	-			-	-			-	-
MOMC0_1040g	MOMC0_1040	383		PF07714	1.4e-42	GO:0004672|GO:0006468		SM00220	2.7e-34	GO:0004672|GO:0005524|GO:0006468		-	-			-	-			IPR001245	Protein tyrosine kinase
MOMC0_1041g	MOMC0_1041	640		PF00439	8.5e-08	GO:0005515		SM00297	0.0019	GO:0005515		-	-			PR00503	2.1e-06	GO:0005515		IPR001487	Bromodomain
MOMC0_1042g	MOMC0_1042	149		PF00505	2.7e-24			SM00398	1.6e-26			-	-			-	-			IPR009071	HMG (high mobility group) box
MOMC0_1043g	MOMC0_1043	379		PF00724	1.6e-87	GO:0010181|GO:0016491|GO:0055114		-	-			-	-			-	-			IPR001155	NADH:flavin oxidoreductase / NADH oxidase family
MOMC0_1044g	MOMC0_1044	274		PF00046	8.9e-19	GO:0003677		SM00389	4.6e-12	GO:0003677		-	-			-	-			IPR001356	Homeobox domain
MOMC0_1045g	MOMC0_1045	1289		PF06733	1.7e-26	GO:0003677|GO:0004003|GO:0005524		SM00488	2.9e-23	GO:0004003|GO:0016818		-	-			-	-			IPR010614	DEAD_2
MOMC0_1046g	MOMC0_1046	610		PF13812	5.7e-11			-	-			-	-			-	-			IPR002885	Pentatricopeptide repeat domain
MOMC0_1047g	MOMC0_1047	1192		PF12763	2e-10	GO:0005515		SM00054	21	GO:0005509		-	-			-	-			IPR000261	Cytoskeletal-regulatory complex EF hand
MOMC0_1048g	MOMC0_1048	171		-	-			-	-			-	-			-	-			-	-
MOMC0_1049g	MOMC0_1049	141		PF11938	3.6e-24			-	-			-	-			-	-			IPR021852	TLR4 regulator and MIR-interacting MSAP
MOMC0_1050g	MOMC0_1050	394		PF00481	4.2e-70	GO:0003824		SM00332	1.2e-90	GO:0003824		-	-			-	-			IPR001932	Protein phosphatase 2C
MOMC0_1051g	MOMC0_1051	381		-	-			-	-			-	-			-	-			-	-
MOMC0_1052g	MOMC0_1052	940		PF00060	1.6e-34	GO:0004970|GO:0016020		SM00079	2.8e-57	GO:0004970|GO:0016020		-	-			-	-			IPR001320	Ligand-gated ion channel
MOMC0_1053g	MOMC0_1053	451		PF02800	9.5e-65	GO:0016620|GO:0055114		SM00846	1.2e-76	GO:0016620|GO:0055114		-	-			PR00078	3.9e-39	GO:0016620|GO:0055114		IPR020829	Glyceraldehyde 3-phosphate dehydrogenase, C-terminal domain
MOMC0_1054g	MOMC0_1054	131		-	-			-	-			-	-			-	-			-	-
MOMC0_1055g	MOMC0_1055	227		PF00254	8.3e-24	GO:0006457		-	-			-	-			-	-			IPR001179	FKBP-type peptidyl-prolyl cis-trans isomerase
MOMC0_1056g	MOMC0_1056	426		-	-			-	-			-	-			-	-			-	-
MOMC0_1057g	MOMC0_1057	876		PF10358	5e-15			-	-			-	-			-	-			IPR019448	N-terminal C2 in EEIG1 and EHBP1 proteins
MOMC0_1058g	MOMC0_1058	101		PF10714	3.1e-27			-	-			-	-			-	-			IPR018930	Late embryogenesis abundant protein 18
MOMC0_1059g	MOMC0_1059	48		-	-			-	-			-	-			-	-			-	-
MOMC0_1060g	MOMC0_1060	409		PF02365	1.4e-26	GO:0003677|GO:0006355		-	-			-	-			-	-			IPR003441	No apical meristem (NAM) protein
MOMC0_1061g	MOMC0_1061	173		-	-			-	-			-	-			-	-			-	-
MOMC0_1062g	MOMC0_1062	348		PF00112	1.5e-82	GO:0006508|GO:0008234		SM00645	8.4e-121	GO:0006508|GO:0008234		-	-			PR00705	7e-09	GO:0006508|GO:0008234		IPR000668	Papain family cysteine protease
MOMC0_1063g	MOMC0_1063	245		PF00403	6.8e-05	GO:0030001|GO:0046872		-	-			-	-			-	-			IPR006121	Heavy-metal-associated domain
MOMC0_1064g	MOMC0_1064	485		PF14934	9.5e-26			-	-			-	-			-	-			IPR028110	Domain of unknown function (DUF4499)
MOMC0_1065g	MOMC0_1065	206		PF03479	1.6e-31			-	-			-	-			-	-			IPR005175	Domain of unknown function (DUF296)
MOMC0_1066g	MOMC0_1066	299		PF00069	7.7e-07	GO:0004672|GO:0005524|GO:0006468		SM00220	7.8e-62	GO:0004672|GO:0005524|GO:0006468		-	-			-	-			IPR000719	Protein kinase domain
MOMC0_1067g	MOMC0_1067	417		PF03547	1.7e-66	GO:0016021|GO:0055085		-	-			-	-			-	-			IPR004776	Membrane transport protein
MOMC0_1068g	MOMC0_1068	1143		PF00271	4.2e-27			SM00487	1.5e-62			-	-			-	-			IPR001650	Helicase conserved C-terminal domain
MOMC0_1069g	MOMC0_1069	104		PF01388	1.6e-07	GO:0003677		-	-			-	-			-	-			IPR001606	ARID/BRIGHT DNA binding domain
MOMC0_1070g	MOMC0_1070	306		PF03479	1.8e-24			-	-			-	-			-	-			IPR005175	Domain of unknown function (DUF296)
MOMC0_1071g	MOMC0_1071	747		PF04433	1.7e-24	GO:0005515		SM00717	3.4e-10			-	-			-	-			IPR007526	SWIRM domain
MOMC0_1072g	MOMC0_1072	619		PF00365	5.7e-28	GO:0003872|GO:0006096		-	-			-	-			-	-			IPR000023	Phosphofructokinase
MOMC0_1073g	MOMC0_1073	156		-	-			-	-			-	-			-	-			-	-
MOMC0_1074g	MOMC0_1074	310		PF00170	1.4e-08	GO:0003700|GO:0006355|GO:0043565		SM00338	6.7e-05	GO:0003700|GO:0006355|GO:0043565		-	-			-	-			IPR004827	bZIP transcription factor
MOMC0_1075g	MOMC0_1075	325		PF03732	3.8e-10			-	-			-	-			-	-			IPR005162	Retrotransposon gag protein
MOMC0_1076g	MOMC0_1076	275		PF00642	0.00013	GO:0046872		SM00356	0.0068	GO:0046872		-	-			PR01848	6.8e-65	GO:0000398|GO:0003723|GO:0089701		IPR000571	Zinc finger C-x8-C-x5-C-x3-H type (and similar)
MOMC0_1077g	MOMC0_1077	385		PF08311	3.5e-42			SM00777	3.4e-58			-	-			-	-			IPR013212	Mad3/BUB1 homology region 1
MOMC0_1078g	MOMC0_1078	125		PF02672	4.2e-23			SM01093	8.5e-20			-	-			-	-			IPR003823	CP12 domain
MOMC0_1079g	MOMC0_1079	2179		PF02889	4.3e-76			SM00490	0.0014			-	-			-	-			IPR004179	Sec63 Brl domain
MOMC0_1080g	MOMC0_1080	369		PF00504	2.3e-37			-	-			-	-			-	-			IPR022796	Chlorophyll A-B binding protein
MOMC0_1081g	MOMC0_1081	1513		-	-			-	-			-	-			-	-			-	-
MOMC0_1082g	MOMC0_1082	1045		PF03110	2.6e-29	GO:0003677|GO:0005634		-	-			-	-			-	-			IPR004333	SBP domain
MOMC0_1083g	MOMC0_1083	741		PF13947	1.6e-30	GO:0030247		SM00179	1e-08	GO:0005509		-	-			-	-			IPR025287	Wall-associated receptor kinase galacturonan-binding
MOMC0_1084g	MOMC0_1084	283		PF03107	6.3e-06			-	-			-	-			-	-			IPR004146	C1 domain
MOMC0_1085g	MOMC0_1085	492		PF01697	1.2e-33			-	-			-	-			-	-			IPR008166	Glycosyltransferase family 92
MOMC0_1086g	MOMC0_1086	204		PF14009	2.7e-29			-	-			-	-			-	-			IPR025322	Domain of unknown function (DUF4228)
MOMC0_1087g	MOMC0_1087	1195		PF13432	6e-08			SM00028	41	GO:0005515		-	-			-	-			-	Tetratricopeptide repeat
MOMC0_1088g	MOMC0_1088	397		PF09423	8.6e-11			-	-			-	-			-	-			IPR018946	PhoD-like phosphatase
MOMC0_1089g	MOMC0_1089	326		-	-			-	-			-	-			-	-			-	-
MOMC0_1090g	MOMC0_1090	169		PF01894	3.3e-27			-	-			-	-			-	-			IPR001602	Uncharacterised protein family UPF0047
MOMC0_1091g	MOMC0_1091	71		-	-			-	-			-	-			-	-			-	-
MOMC0_1092g	MOMC0_1092	256		-	-			-	-			-	-			-	-			-	-
MOMC0_1093g	MOMC0_1093	576		PF00078	4.7e-16			-	-			-	-			-	-			IPR000477	Reverse transcriptase (RNA-dependent DNA polymerase)
MOMC0_1094g	MOMC0_1094	481		-	-			-	-			-	-			-	-			-	-
MOMC0_1095g	MOMC0_1095	111		-	-			-	-			-	-			-	-			-	-
MOMC0_1096g	MOMC0_1096	111		-	-			-	-			-	-			-	-			-	-
MOMC0_1097g	MOMC0_1097	80		-	-			-	-			-	-			-	-			-	-
MOMC0_1098g	MOMC0_1098	26		-	-			-	-			-	-			-	-			-	-
MOMC0_1099g	MOMC0_1099	239		-	-			-	-			-	-			-	-			-	-
MOMC0_1100g	MOMC0_1100	211		-	-			-	-			-	-			-	-			-	-
MOMC0_1101g	MOMC0_1101	87		-	-			-	-			-	-			-	-			-	-
MOMC0_1102g	MOMC0_1102	126		-	-			-	-			-	-			-	-			-	-
MOMC0_1103g	MOMC0_1103	673		-	-			-	-			-	-			-	-			-	-
MOMC0_1104g	MOMC0_1104	275		-	-			-	-			-	-			-	-			-	-
MOMC0_1105g	MOMC0_1105	208		PF03151	2.7e-11			-	-			-	-			-	-			IPR004853	Triose-phosphate Transporter family
MOMC0_1106g	MOMC0_1106	116		-	-			-	-			-	-			-	-			-	-
MOMC0_1107g	MOMC0_1107	258		-	-			-	-			-	-			-	-			-	-
MOMC0_1108g	MOMC0_1108	200		PF14308	4.9e-38			-	-			-	-			-	-			IPR026894	X-domain of DnaJ-containing
MOMC0_1109g	MOMC0_1109	153		-	-			-	-			-	-			-	-			-	-
MOMC0_1110g	MOMC0_1110	292		-	-			-	-			-	-			-	-			-	-
MOMC0_1111g	MOMC0_1111	412		-	-			-	-			-	-			-	-			-	-
MOMC0_1112g	MOMC0_1112	97		-	-			-	-			-	-			-	-			-	-
MOMC0_1113g	MOMC0_1113	156		-	-			-	-			-	-			-	-			-	-
MOMC0_1114g	MOMC0_1114	106		-	-			-	-			-	-			-	-			-	-
MOMC0_1115g	MOMC0_1115	135		-	-			-	-			-	-			-	-			-	-
MOMC0_1116g	MOMC0_1116	180		-	-			-	-			-	-			-	-			-	-
MOMC0_1117g	MOMC0_1117	119		-	-			-	-			-	-			-	-			-	-
MOMC1_1g	MOMC1_1	155		-	-			-	-			-	-			-	-			-	-
MOMC1_2g	MOMC1_2	517		PF00069	9.8e-80	GO:0004672|GO:0005524|GO:0006468		SM00165	1.8e-05			-	-			-	-			IPR000719	Protein kinase domain
MOMC1_3g	MOMC1_3	549		PF08375	3.3e-26	GO:0000502|GO:0030234|GO:0042176		SM00088	1.5e-22	GO:0005515		-	-			-	-			IPR013586	Proteasome regulatory subunit C-terminal
MOMC1_4g	MOMC1_4	159		PF00312	1.2e-14	GO:0003735|GO:0005622|GO:0005840|GO:0006412		SM01386	3.9e-29	GO:0003735|GO:0005840|GO:0006412		-	-			-	-			IPR000589	Ribosomal protein S15
MOMC1_5g	MOMC1_5	332		PF00078	5.5e-15			-	-			-	-			-	-			IPR000477	Reverse transcriptase (RNA-dependent DNA polymerase)
MOMC1_6g	MOMC1_6	175		-	-			-	-			-	-			-	-			-	-
MOMC1_7g	MOMC1_7	75		-	-			-	-			-	-			-	-			-	-
MOMC1_8g	MOMC1_8	219		PF07279	1.5e-82			-	-			-	-			-	-			IPR009902	Protein of unknown function (DUF1442)
MOMC1_9g	MOMC1_9	318		PF10248	1.1e-12			-	-			-	-			-	-			IPR019376	Myelodysplasia-myeloid leukemia factor 1-interacting protein
MOMC1_10g	MOMC1_10	348		-	-			-	-			-	-			-	-			-	-
MOMC1_11g	MOMC1_11	331		PF01370	2.7e-24	GO:0003824|GO:0050662		-	-			-	-			-	-			IPR001509	NAD dependent epimerase/dehydratase family
MOMC1_12g	MOMC1_12	330		PF01370	6.6e-24	GO:0003824|GO:0050662		-	-			-	-			-	-			IPR001509	NAD dependent epimerase/dehydratase family
MOMC1_13g	MOMC1_13	62		-	-			-	-			-	-			-	-			-	-
MOMC1_14g	MOMC1_14	281		PF01370	3.7e-24	GO:0003824|GO:0050662		-	-			-	-			-	-			IPR001509	NAD dependent epimerase/dehydratase family
MOMC1_15g	MOMC1_15	284		PF13966	6e-17			-	-			-	-			-	-			IPR026960	zinc-binding in reverse transcriptase
MOMC1_16g	MOMC1_16	52		-	-			-	-			-	-			-	-			-	-
MOMC1_17g	MOMC1_17	330		PF01370	1.2e-21	GO:0003824|GO:0050662		-	-			-	-			-	-			IPR001509	NAD dependent epimerase/dehydratase family
MOMC1_18g	MOMC1_18	107		-	-			-	-			-	-			-	-			-	-
MOMC1_19g	MOMC1_19	296		PF01370	1.4e-10	GO:0003824|GO:0050662		-	-			-	-			-	-			IPR001509	NAD dependent epimerase/dehydratase family
MOMC1_20g	MOMC1_20	75		-	-			-	-			-	-			-	-			-	-
MOMC1_21g	MOMC1_21	328		PF01370	2e-25	GO:0003824|GO:0050662		-	-			-	-			-	-			IPR001509	NAD dependent epimerase/dehydratase family
MOMC1_22g	MOMC1_22	691		PF00995	2.3e-88	GO:0006904|GO:0016192		-	-			-	-			-	-			IPR001619	Sec1 family
MOMC1_23g	MOMC1_23	747		PF00254	1e-26	GO:0006457		-	-			-	-			-	-			IPR001179	FKBP-type peptidyl-prolyl cis-trans isomerase
MOMC1_24g	MOMC1_24	230		PF07386	4.9e-27			-	-			-	-			-	-			IPR010865	Protein of unknown function (DUF1499)
MOMC1_25g	MOMC1_25	159		PF03311	1.3e-12	GO:0006810|GO:0016021		-	-			-	-			-	-			IPR003377	Cornichon protein
MOMC1_26g	MOMC1_26	114		-	-			-	-			-	-			-	-			-	-
MOMC1_27g	MOMC1_27	199		PF03195	2.3e-37			-	-			-	-			-	-			IPR004883	Protein of unknown function DUF260
MOMC1_28g	MOMC1_28	125		-	-			-	-			-	-			-	-			-	-
MOMC1_29g	MOMC1_29	113		-	-			-	-			-	-			-	-			-	-
MOMC1_30g	MOMC1_30	816		PF00385	2.2e-08			-	-			-	-			-	-			IPR023780	Chromo (CHRromatin Organisation MOdifier) domain
MOMC1_31g	MOMC1_31	212		-	-			-	-			-	-			-	-			-	-
MOMC1_32g	MOMC1_32	148		-	-			-	-			-	-			-	-			-	-
MOMC1_33g	MOMC1_33	212		PF02298	1.1e-15	GO:0009055		-	-			-	-			-	-			IPR003245	Plastocyanin-like domain
MOMC1_34g	MOMC1_34	556		PF02854	1.3e-10	GO:0003723|GO:0005515		SM00544	3.8e-15			-	-			-	-			IPR003890	MIF4G domain
MOMC1_35g	MOMC1_35	247		-	-			-	-			-	-			-	-			-	-
MOMC1_36g	MOMC1_36	256		PF10258	7.8e-24			-	-			-	-			-	-			IPR019385	PHAX RNA-binding domain
MOMC1_37g	MOMC1_37	553		PF17047	1.2e-16	GO:0008289		SM00239	1.2e-20	GO:0005515		-	-			PR00360	8.3e-05	GO:0005515		IPR031468	Synaptotagmin-like mitochondrial-lipid-binding domain
MOMC1_38g	MOMC1_38	352		PF00069	8.5e-10	GO:0004672|GO:0005524|GO:0006468		-	-			-	-			-	-			IPR000719	Protein kinase domain
MOMC1_39g	MOMC1_39	76		-	-			-	-			-	-			-	-			-	-
MOMC1_40g	MOMC1_40	98		-	-			-	-			-	-			-	-			-	-
MOMC1_41g	MOMC1_41	427		PF01909	7.8e-07	GO:0016779		-	-			-	-			-	-			IPR002934	Nucleotidyltransferase domain
MOMC1_42g	MOMC1_42	62		PF00319	2.8e-28	GO:0003677|GO:0046983		SM00432	1.4e-40	GO:0003677|GO:0046983		-	-			PR00404	1.7e-30	GO:0003677|GO:0046983		IPR002100	SRF-type transcription factor (DNA-binding and dimerisation domain)
MOMC1_43g	MOMC1_43	177		PF01486	4.1e-26	GO:0003700|GO:0005634|GO:0006355		-	-			-	-			-	-			IPR002487	K-box region
MOMC1_44g	MOMC1_44	64		-	-			-	-			-	-			-	-			-	-
MOMC1_45g	MOMC1_45	239		PF01486	2.4e-28	GO:0003700|GO:0005634|GO:0006355		SM00432	1.8e-41	GO:0003677|GO:0046983		-	-			PR00404	6.6e-33	GO:0003677|GO:0046983		IPR002487	K-box region
MOMC1_46g	MOMC1_46	663		PF01501	2.5e-94	GO:0016757		-	-			-	-			-	-			IPR002495	Glycosyl transferase family 8
MOMC1_47g	MOMC1_47	72		-	-			-	-			-	-			-	-			-	-
MOMC1_48g	MOMC1_48	364		PF14226	3.6e-21			-	-			-	-			PR00682	4.9e-10	GO:0005506|GO:0016491|GO:0055114		IPR026992	non-haem dioxygenase in morphine synthesis N-terminal
MOMC1_49g	MOMC1_49	636		PF00168	5.9e-25	GO:0005515		SM00239	2.9e-13	GO:0005515		-	-			-	-			IPR000008	C2 domain
MOMC1_50g	MOMC1_50	463		PF00614	4e-08	GO:0003824		SM00155	1.5e-08	GO:0003824		-	-			-	-			IPR001736	Phospholipase D Active site motif
MOMC1_51g	MOMC1_51	507		PF08610	2e-67			-	-			-	-			-	-			IPR013919	Peroxisomal membrane protein (Pex16)
MOMC1_52g	MOMC1_52	277		-	-			SM00343	0.0023	GO:0003676|GO:0008270		-	-			-	-			IPR001878	Zinc finger, CCHC-type
MOMC1_53g	MOMC1_53	356		PF02374	4.2e-102			-	-			-	-			-	-			IPR025723	Anion-transporting ATPase
MOMC1_54g	MOMC1_54	102		PF00462	3.7e-10	GO:0009055|GO:0015035|GO:0045454		-	-			-	-			PR00160	1.4e-05			IPR002109	Glutaredoxin
MOMC1_55g	MOMC1_55	103		PF00462	2e-08	GO:0009055|GO:0015035|GO:0045454		-	-			-	-			-	-			IPR002109	Glutaredoxin
MOMC1_56g	MOMC1_56	878		PF00078	9.7e-17			-	-			-	-			-	-			IPR000477	Reverse transcriptase (RNA-dependent DNA polymerase)
MOMC1_57g	MOMC1_57	82		-	-			-	-			-	-			-	-			-	-
MOMC1_58g	MOMC1_58	300		-	-			-	-			-	-			-	-			-	-
MOMC1_59g	MOMC1_59	319		PF02338	2e-33			-	-			-	-			-	-			IPR003323	OTU-like cysteine protease
MOMC1_60g	MOMC1_60	129		PF00462	2.5e-08	GO:0009055|GO:0015035|GO:0045454		-	-			-	-			PR00160	4.7e-05			IPR002109	Glutaredoxin
MOMC1_61g	MOMC1_61	137		-	-			-	-			-	-			-	-			-	-
MOMC1_62g	MOMC1_62	605		PF03000	4.2e-84			SM00225	0.008	GO:0005515		-	-			-	-			IPR027356	NPH3 family
MOMC1_63g	MOMC1_63	64		-	-			-	-			-	-			-	-			-	-
MOMC1_64g	MOMC1_64	390		PF00472	2.1e-29	GO:0003747|GO:0006415		SM00937	2.6e-12	GO:0005737|GO:0006415|GO:0016149		-	-			-	-			IPR000352	RF-1 domain
MOMC1_65g	MOMC1_65	201		PF03190	3.1e-28			-	-			-	-			-	-			IPR004879	Protein of unknown function, DUF255
MOMC1_66g	MOMC1_66	730		PF03190	1.2e-17			-	-			-	-			-	-			IPR004879	Protein of unknown function, DUF255
MOMC1_67g	MOMC1_67	201		PF02536	5.2e-21	GO:0003690|GO:0006355		SM00733	0.44	GO:0003690|GO:0006355		-	-			-	-			IPR003690	mTERF
MOMC1_68g	MOMC1_68	1000		PF00004	1.1e-10	GO:0005524		SM00382	0.3			-	-			-	-			IPR003959	ATPase family associated with various cellular activities (AAA)
MOMC1_69g	MOMC1_69	1454		PF07496	1.3e-12	GO:0008270		-	-			-	-			-	-			IPR011124	CW-type Zinc Finger
MOMC1_70g	MOMC1_70	275		-	-			-	-			-	-			-	-			-	-
MOMC1_71g	MOMC1_71	339		-	-			-	-			-	-			-	-			-	-
MOMC1_72g	MOMC1_72	79		-	-			-	-			-	-			-	-			-	-
MOMC1_73g	MOMC1_73	190		-	-			-	-			-	-			-	-			-	-
MOMC1_74g	MOMC1_74	296		-	-			SM00389	0.00092	GO:0003677		-	-			-	-			IPR001356	Homeobox domain
MOMC1_75g	MOMC1_75	225		-	-			-	-			-	-			-	-			-	-
MOMC1_76g	MOMC1_76	491		-	-			-	-			-	-			-	-			-	-
MOMC1_77g	MOMC1_77	503		PF16916	3.7e-22			-	-			-	-			-	-			IPR027470	Dimerisation domain of Zinc Transporter
MOMC1_78g	MOMC1_78	493		PF12171	7.8e-05			SM00355	0.017			-	-			-	-			IPR022755	Zinc-finger double-stranded RNA-binding
MOMC1_79g	MOMC1_79	136		PF00808	1e-27			-	-			-	-			PR00615	9.1e-18			IPR003958	Histone-like transcription factor (CBF/NF-Y) and archaeal histone
MOMC1_80g	MOMC1_80	79		-	-			-	-			-	-			-	-			-	-
MOMC1_81g	MOMC1_81	750		PF02705	3.3e-194	GO:0015079|GO:0016020|GO:0071805		-	-			-	-			-	-			IPR003855	K+ potassium transporter
MOMC1_82g	MOMC1_82	737		PF02705	9.4e-178	GO:0015079|GO:0016020|GO:0071805		-	-			-	-			-	-			IPR003855	K+ potassium transporter
MOMC1_83g	MOMC1_83	477		PF00069	2e-47	GO:0004672|GO:0005524|GO:0006468		SM00220	6.8e-42	GO:0004672|GO:0005524|GO:0006468		-	-			-	-			IPR000719	Protein kinase domain
MOMC1_84g	MOMC1_84	411		PF00400	0.0046	GO:0005515		SM00320	24	GO:0005515		-	-			-	-			IPR001680	WD domain, G-beta repeat
MOMC1_85g	MOMC1_85	66		-	-			-	-			-	-			-	-			-	-
MOMC1_86g	MOMC1_86	159		PF00043	1e-10			-	-			-	-			-	-			IPR004046	Glutathione S-transferase, C-terminal domain
MOMC1_87g	MOMC1_87	98		PF02798	1.1e-12	GO:0005515		-	-			-	-			-	-			IPR004045	Glutathione S-transferase, N-terminal domain
MOMC1_88g	MOMC1_88	216		PF00043	2.6e-18			-	-			-	-			-	-			IPR004046	Glutathione S-transferase, C-terminal domain
MOMC1_89g	MOMC1_89	139		PF01535	0.00074			-	-			-	-			-	-			IPR002885	PPR repeat
MOMC1_90g	MOMC1_90	102		PF00043	3.5e-06			-	-			-	-			-	-			IPR004046	Glutathione S-transferase, C-terminal domain
MOMC1_91g	MOMC1_91	772		PF13041	2.2e-08			-	-			-	-			-	-			IPR002885	PPR repeat family
MOMC1_92g	MOMC1_92	356		PF13668	5.1e-12			-	-			-	-			-	-			-	Ferritin-like domain
MOMC1_93g	MOMC1_93	118		PF05498	1.3e-28			-	-			-	-			-	-			IPR008801	Rapid ALkalinization Factor (RALF)
MOMC1_94g	MOMC1_94	45		-	-			-	-			-	-			-	-			-	-
MOMC1_95g	MOMC1_95	97		-	-			-	-			-	-			-	-			-	-
MOMC1_96g	MOMC1_96	413		PF05208	5.9e-105	GO:0005783|GO:0016021|GO:0016758		-	-			-	-			-	-			IPR007873	ALG3 protein
MOMC1_97g	MOMC1_97	184		PF03073	7.9e-17	GO:0016021		-	-			-	-			-	-			IPR004307	TspO/MBR family
MOMC1_98g	MOMC1_98	94		-	-			-	-			-	-			-	-			-	-
MOMC1_99g	MOMC1_99	186		-	-			-	-			-	-			-	-			-	-
MOMC1_100g	MOMC1_100	1471		PF00004	2.1e-36	GO:0005524		SM00382	1.2e-18			-	-			-	-			IPR003959	ATPase family associated with various cellular activities (AAA)
MOMC1_101g	MOMC1_101	131		-	-			-	-			-	-			-	-			-	-
MOMC1_102g	MOMC1_102	281		PF00078	3e-21			-	-			-	-			-	-			IPR000477	Reverse transcriptase (RNA-dependent DNA polymerase)
MOMC1_103g	MOMC1_103	149		-	-			-	-			-	-			-	-			-	-
MOMC1_104g	MOMC1_104	276		PF04263	6.4e-39	GO:0004788|GO:0005524|GO:0009229		SM00983	3e-12	GO:0009229|GO:0030975		-	-			-	-			IPR007371	Thiamin pyrophosphokinase, catalytic domain
MOMC1_105g	MOMC1_105	926		PF13589	3.3e-12			SM01340	1.3e-36	GO:0005524|GO:0006298|GO:0030983		-	-			-	-			-	Histidine kinase-, DNA gyrase B-, and HSP90-like ATPase
MOMC1_106g	MOMC1_106	208		PF04969	1.4e-11			-	-			-	-			-	-			IPR007052	CS domain
MOMC1_107g	MOMC1_107	1373		PF00005	3.2e-28	GO:0005524|GO:0016887		SM00382	6.6e-12			-	-			-	-			IPR003439	ABC transporter
MOMC1_108g	MOMC1_108	106		-	-			-	-			-	-			-	-			-	-
MOMC1_109g	MOMC1_109	1575		PF00005	3e-19	GO:0005524|GO:0016887		SM00382	2.5e-11			-	-			-	-			IPR003439	ABC transporter
MOMC1_110g	MOMC1_110	194		PF09420	2.6e-16			-	-			-	-			-	-			IPR019002	Ribosome biogenesis protein Nop16
MOMC1_111g	MOMC1_111	328		PF00097	3.4e-07	GO:0046872		SM00184	3.8e-08	GO:0005515|GO:0008270		-	-			-	-			IPR018957	Zinc finger, C3HC4 type (RING finger)
MOMC1_112g	MOMC1_112	59		-	-			-	-			-	-			-	-			-	-
MOMC1_113g	MOMC1_113	162		PF00582	1.1e-26	GO:0006950		-	-			-	-			PR01438	3.3e-13			IPR006016	Universal stress protein family
MOMC1_114g	MOMC1_114	179		-	-			-	-			-	-			-	-			-	-
MOMC1_115g	MOMC1_115	183		PF00582	3.2e-20	GO:0006950		-	-			-	-			PR01438	3e-12			IPR006016	Universal stress protein family
MOMC1_116g	MOMC1_116	165		PF00582	2.8e-26	GO:0006950		-	-			-	-			PR01438	5.4e-13			IPR006016	Universal stress protein family
MOMC1_117g	MOMC1_117	464		PF05634	1.2e-57	GO:0003723		-	-			-	-			-	-			IPR023342	APO RNA-binding
MOMC1_118g	MOMC1_118	421		PF00076	4.2e-18	GO:0003676		SM00360	2.3e-23	GO:0003676		-	-			-	-			IPR000504	RNA recognition motif. (a.k.a. RRM, RBD, or RNP domain)
MOMC1_119g	MOMC1_119	193		PF04043	4.2e-30	GO:0004857		SM00856	3.1e-46	GO:0004857		-	-			-	-			IPR006501	Plant invertase/pectin methylesterase inhibitor
MOMC1_120g	MOMC1_120	248		-	-			-	-			-	-			-	-			-	-
MOMC1_121g	MOMC1_121	175		PF01776	8.4e-46	GO:0003735|GO:0005622|GO:0005840|GO:0006412		-	-			-	-			-	-			IPR002671	Ribosomal L22e protein family
MOMC1_122g	MOMC1_122	451		PF00875	3.2e-43			-	-			-	-			-	-			IPR006050	DNA photolyase
MOMC1_123g	MOMC1_123	907		PF04615	4.3e-180	GO:0006364|GO:0032040		-	-			-	-			-	-			IPR006709	Utp14 protein
MOMC1_124g	MOMC1_124	664		PF02037	8.2e-08			SM00773	1.1e-35			-	-			-	-			IPR003034	SAP domain
MOMC1_125g	MOMC1_125	342		PF00295	5.4e-09	GO:0004650|GO:0005975		-	-			-	-			-	-			IPR000743	Glycosyl hydrolases family 28
MOMC1_126g	MOMC1_126	358		PF00295	1.4e-38	GO:0004650|GO:0005975		-	-			-	-			-	-			IPR000743	Glycosyl hydrolases family 28
MOMC1_127g	MOMC1_127	54		-	-			-	-			-	-			-	-			-	-
MOMC1_128g	MOMC1_128	96		PF03242	1.8e-31	GO:0006950		-	-			-	-			-	-			IPR004926	Late embryogenesis abundant protein
MOMC1_129g	MOMC1_129	155		PF04398	1.3e-34			-	-			-	-			-	-			IPR007493	Protein of unknown function, DUF538
MOMC1_130g	MOMC1_130	805		PF04091	1.8e-72	GO:0000145|GO:0006904		-	-			-	-			-	-			IPR007225	Exocyst complex subunit Sec15-like
MOMC1_131g	MOMC1_131	172		-	-			-	-			-	-			PR00412	1.4e-11	GO:0003824		-	Epoxide hydrolase signature
MOMC1_132g	MOMC1_132	241		PF01280	1.4e-67	GO:0003735|GO:0005622|GO:0005840|GO:0006412		SM01416	2e-96	GO:0003735|GO:0005622|GO:0005840|GO:0006412		-	-			-	-			IPR000196	Ribosomal protein L19e
MOMC1_133g	MOMC1_133	208		PF01190	2.2e-16			-	-			-	-			-	-			-	Pollen proteins Ole e I like
MOMC1_134g	MOMC1_134	169		PF01190	7.6e-13			-	-			-	-			-	-			-	Pollen proteins Ole e I like
MOMC1_135g	MOMC1_135	316		PF02620	5.8e-27			-	-			-	-			-	-			IPR003772	Uncharacterized ACR, COG1399
MOMC1_136g	MOMC1_136	247		PF02325	2.2e-14	GO:0016020		-	-			-	-			-	-			IPR003425	YGGT family
MOMC1_137g	MOMC1_137	74		-	-			-	-			-	-			-	-			-	-
MOMC1_138g	MOMC1_138	144		-	-			-	-			-	-			-	-			-	-
MOMC1_139g	MOMC1_139	220		-	-			-	-			-	-			-	-			-	-
MOMC1_140g	MOMC1_140	246		-	-			-	-			-	-			-	-			-	-
MOMC1_141g	MOMC1_141	153		-	-			-	-			-	-			-	-			-	-
MOMC1_142g	MOMC1_142	174		-	-			-	-			-	-			-	-			-	-
MOMC1_143g	MOMC1_143	295		-	-			-	-			-	-			-	-			-	-
MOMC1_144g	MOMC1_144	103		-	-			-	-			-	-			-	-			-	-
MOMC1_145g	MOMC1_145	442		PF00295	5.7e-52	GO:0004650|GO:0005975		SM00710	6100			-	-			-	-			IPR000743	Glycosyl hydrolases family 28
MOMC1_146g	MOMC1_146	210		-	-			-	-			-	-			-	-			-	-
MOMC1_147g	MOMC1_147	157		-	-			-	-			-	-			-	-			-	-
MOMC1_148g	MOMC1_148	321		-	-			-	-			-	-			-	-			-	-
MOMC1_149g	MOMC1_149	598		PF00295	1.8e-77	GO:0004650|GO:0005975		-	-			-	-			-	-			IPR000743	Glycosyl hydrolases family 28
MOMC1_150g	MOMC1_150	157		-	-			-	-			-	-			-	-			-	-
MOMC1_151g	MOMC1_151	290		-	-			-	-			-	-			-	-			-	-
MOMC1_152g	MOMC1_152	132		-	-			-	-			-	-			-	-			-	-
MOMC1_153g	MOMC1_153	439		PF00295	3.7e-92	GO:0004650|GO:0005975		SM00710	1800			-	-			-	-			IPR000743	Glycosyl hydrolases family 28
MOMC1_154g	MOMC1_154	489		PF10551	1.3e-15			-	-			-	-			-	-			IPR018289	MULE transposase domain
MOMC1_155g	MOMC1_155	867		PF07727	1.2e-39			-	-			-	-			-	-			IPR013103	Reverse transcriptase (RNA-dependent DNA polymerase)
MOMC1_156g	MOMC1_156	174		PF00295	2.2e-31	GO:0004650|GO:0005975		-	-			-	-			-	-			IPR000743	Glycosyl hydrolases family 28
MOMC1_157g	MOMC1_157	160		-	-			-	-			-	-			-	-			-	-
MOMC1_158g	MOMC1_158	218		-	-			-	-			-	-			-	-			-	-
MOMC1_159g	MOMC1_159	528		PF07727	3e-53			-	-			-	-			-	-			IPR013103	Reverse transcriptase (RNA-dependent DNA polymerase)
MOMC1_160g	MOMC1_160	646		PF14223	4.1e-18			-	-			-	-			-	-			-	gag-polypeptide of LTR copia-type
MOMC1_161g	MOMC1_161	116		-	-			-	-			-	-			-	-			-	-
MOMC1_162g	MOMC1_162	316		PF00295	4.6e-16	GO:0004650|GO:0005975		-	-			-	-			-	-			IPR000743	Glycosyl hydrolases family 28
MOMC1_163g	MOMC1_163	433		PF00295	3.6e-19	GO:0004650|GO:0005975		-	-			-	-			-	-			IPR000743	Glycosyl hydrolases family 28
MOMC1_164g	MOMC1_164	288		PF01095	1.4e-134	GO:0005618|GO:0030599|GO:0042545		-	-			-	-			-	-			IPR000070	Pectinesterase
MOMC1_165g	MOMC1_165	562		PF04043	1.1e-14	GO:0004857		SM00856	9.6e-20	GO:0004857		-	-			-	-			IPR006501	Plant invertase/pectin methylesterase inhibitor
MOMC1_166g	MOMC1_166	670		PF02518	1.2e-27			SM00388	1.6e-21	GO:0000155|GO:0007165		-	-			PR00344	6.3e-09	GO:0016310|GO:0016772		IPR003594	Histidine kinase-, DNA gyrase B-, and HSP90-like ATPase
MOMC1_167g	MOMC1_167	1325		PF00270	3.9e-07	GO:0003676|GO:0005524		SM00490	6.1e-17			-	-			-	-			IPR011545	DEAD/DEAH box helicase
MOMC1_168g	MOMC1_168	311		PF00153	3.3e-22			-	-			-	-			PR00926	7e-08	GO:0055085		IPR018108	Mitochondrial carrier protein
MOMC1_169g	MOMC1_169	615		PF12776	9.9e-31			-	-			-	-			-	-			IPR024752	Myb/SANT-like DNA-binding domain
MOMC1_170g	MOMC1_170	101		PF05605	2.7e-08			-	-			-	-			-	-			IPR008598	Drought induced 19 protein (Di19), zinc-binding
MOMC1_171g	MOMC1_171	321		PF05739	5.1e-15	GO:0005515		SM00397	8.7e-12	GO:0005515		-	-			-	-			IPR000727	SNARE domain
MOMC1_172g	MOMC1_172	331		PF00072	1.7e-08	GO:0000160		SM00448	0.0029	GO:0000160		-	-			-	-			IPR001789	Response regulator receiver domain
MOMC1_173g	MOMC1_173	428		PF00072	2.4e-06	GO:0000160		SM00448	0.0037	GO:0000160		-	-			-	-			IPR001789	Response regulator receiver domain
MOMC1_174g	MOMC1_174	433		PF00072	3.5e-10	GO:0000160		SM00448	1.3e-08	GO:0000160		-	-			-	-			IPR001789	Response regulator receiver domain
MOMC1_175g	MOMC1_175	395		-	-			-	-			-	-			-	-			-	-
MOMC1_176g	MOMC1_176	148		-	-			-	-			-	-			-	-			-	-
MOMC1_177g	MOMC1_177	108		-	-			-	-			-	-			-	-			-	-
MOMC1_178g	MOMC1_178	433		PF13456	9.2e-07			-	-			-	-			-	-			-	Reverse transcriptase-like
MOMC1_179g	MOMC1_179	315		PF00078	1.2e-12			-	-			-	-			-	-			IPR000477	Reverse transcriptase (RNA-dependent DNA polymerase)
MOMC1_180g	MOMC1_180	139		PF00320	2.3e-15	GO:0003700|GO:0006355|GO:0008270|GO:0043565		SM00401	7.8e-13	GO:0003700|GO:0006355|GO:0008270|GO:0043565		-	-			-	-			IPR000679	GATA zinc finger
MOMC1_181g	MOMC1_181	482		PF00155	1.2e-42	GO:0009058|GO:0030170		-	-			-	-			-	-			IPR004839	Aminotransferase class I and II
MOMC1_182g	MOMC1_182	168		-	-			-	-			-	-			-	-			-	-
MOMC1_183g	MOMC1_183	229		PF05553	7.9e-10			-	-			-	-			-	-			IPR008480	Cotton fibre expressed protein
MOMC1_184g	MOMC1_184	167		PF05553	3.2e-09			-	-			-	-			-	-			IPR008480	Cotton fibre expressed protein
MOMC1_185g	MOMC1_185	553		PF00117	6e-58			-	-			-	-			-	-			IPR017926	Glutamine amidotransferase class-I
MOMC1_186g	MOMC1_186	369		PF00085	7.2e-32	GO:0045454		-	-			-	-			PR00421	3.7e-08			IPR013766	Thioredoxin
MOMC1_187g	MOMC1_187	347		PF01556	4.9e-33			SM00271	8.5e-31			-	-			PR00625	2.8e-27			IPR002939	DnaJ C terminal domain
MOMC1_188g	MOMC1_188	205		PF02269	2.5e-28	GO:0006366		-	-			-	-			-	-			IPR003195	Transcription initiation factor IID, 18kD subunit
MOMC1_189g	MOMC1_189	738		PF01764	1.2e-25	GO:0006629		-	-			-	-			-	-			IPR002921	Lipase (class 3)
MOMC1_190g	MOMC1_190	86		-	-			-	-			-	-			-	-			-	-
MOMC1_191g	MOMC1_191	56		-	-			-	-			-	-			-	-			-	-
MOMC1_192g	MOMC1_192	1276		PF12738	3.5e-20			SM00292	1.1			-	-			-	-			IPR001357	twin BRCT domain
MOMC1_193g	MOMC1_193	495		-	-			SM00028	0.00061	GO:0005515		-	-			-	-			IPR019734	Tetratricopeptide repeat
MOMC1_194g	MOMC1_194	191		PF14009	1.3e-26			-	-			-	-			-	-			IPR025322	Domain of unknown function (DUF4228)
MOMC1_195g	MOMC1_195	546		PF14310	1.3e-12			SM01217	1.2e-12			-	-			-	-			IPR026891	Fibronectin type III-like domain
MOMC1_196g	MOMC1_196	231		PF14009	4.9e-17			-	-			-	-			-	-			IPR025322	Domain of unknown function (DUF4228)
MOMC1_197g	MOMC1_197	229		PF00025	1.5e-27	GO:0005525		SM00178	2e-50			-	-			PR00328	1.6e-32	GO:0005525		IPR006689	ADP-ribosylation factor family
MOMC1_198g	MOMC1_198	117		PF00025	3.9e-31	GO:0005525		SM00178	4.3e-15			-	-			PR00328	6.7e-34	GO:0005525		IPR006689	ADP-ribosylation factor family
MOMC1_199g	MOMC1_199	1110		PF05188	8.6e-09	GO:0005524|GO:0006298|GO:0030983		SM00533	1.7e-70	GO:0005524|GO:0006298|GO:0030983		-	-			-	-			IPR007860	MutS domain II
MOMC1_200g	MOMC1_200	207		-	-			-	-			-	-			-	-			-	-
MOMC1_201g	MOMC1_201	735		PF00493	1.1e-131	GO:0003677|GO:0005524|GO:0006260		SM00350	1.4e-240			-	-			PR01663	5.7e-11	GO:0003677|GO:0003678|GO:0005524|GO:0005634|GO:0006270|GO:0042555		IPR001208	MCM2/3/5 family
MOMC1_202g	MOMC1_202	691		PF00520	5.6e-29	GO:0005216|GO:0006811|GO:0016020|GO:0055085		SM00100	1.2e-12			-	-			-	-			IPR005821	Ion transport protein
MOMC1_203g	MOMC1_203	944		PF00326	1.7e-21	GO:0006508|GO:0008236		-	-			-	-			-	-			IPR001375	Prolyl oligopeptidase family
MOMC1_204g	MOMC1_204	64		-	-			-	-			PD019231	1e-20	GO:0005746		-	-			-	-
MOMC1_205g	MOMC1_205	576		PF03514	2.6e-79			-	-			-	-			-	-			IPR005202	GRAS domain family
MOMC1_206g	MOMC1_206	261		-	-			-	-			-	-			-	-			-	-
MOMC1_207g	MOMC1_207	296		PF00069	1.3e-58	GO:0004672|GO:0005524|GO:0006468		SM00220	2.5e-73	GO:0004672|GO:0005524|GO:0006468		-	-			-	-			IPR000719	Protein kinase domain
MOMC1_208g	MOMC1_208	300		PF00069	1.2e-51	GO:0004672|GO:0005524|GO:0006468		SM00220	1.5e-64	GO:0004672|GO:0005524|GO:0006468		-	-			-	-			IPR000719	Protein kinase domain
MOMC1_209g	MOMC1_209	648		PF04438	1e-05			SM01406	1.6e-33	GO:0031011		-	-			-	-			IPR007529	HIT zinc finger
MOMC1_210g	MOMC1_210	288		PF13225	1.1e-33			-	-			-	-			-	-			IPR025114	Domain of unknown function (DUF4033)
MOMC1_211g	MOMC1_211	234		PF00160	3e-30	GO:0000413|GO:0003755|GO:0006457		-	-			-	-			PR00153	7.1e-09	GO:0000413|GO:0003755|GO:0006457		IPR002130	Cyclophilin type peptidyl-prolyl cis-trans isomerase/CLD
MOMC1_212g	MOMC1_212	386		PF09459	2.5e-26	GO:0020037		SM00887	5.4e-21	GO:0020037		-	-			-	-			IPR019020	Ethylbenzene dehydrogenase
MOMC1_213g	MOMC1_213	509		PF13620	6.8e-08			-	-			-	-			-	-			-	Carboxypeptidase regulatory-like domain
MOMC1_214g	MOMC1_214	548		-	-			-	-			-	-			-	-			-	-
MOMC1_215g	MOMC1_215	419		PF00665	8.6e-11	GO:0015074		-	-			-	-			-	-			IPR001584	Integrase core domain
MOMC1_216g	MOMC1_216	52		-	-			-	-			-	-			-	-			-	-
MOMC1_217g	MOMC1_217	571		-	-			-	-			-	-			-	-			-	-
MOMC1_218g	MOMC1_218	363		PF13620	1e-10			-	-			-	-			-	-			-	Carboxypeptidase regulatory-like domain
MOMC1_219g	MOMC1_219	897		PF01535	1.1			SM00463	4.4e-09			-	-			-	-			IPR002885	PPR repeat
MOMC1_220g	MOMC1_220	863		PF05691	-			-	-			-	-			-	-			IPR008811	Raffinose synthase or seed imbibition protein Sip1
MOMC1_221g	MOMC1_221	767		PF05691	2.3e-287			-	-			-	-			-	-			IPR008811	Raffinose synthase or seed imbibition protein Sip1
MOMC1_222g	MOMC1_222	863		PF05691	-			-	-			-	-			-	-			IPR008811	Raffinose synthase or seed imbibition protein Sip1
MOMC1_223g	MOMC1_223	165		-	-			-	-			-	-			-	-			-	-
MOMC1_224g	MOMC1_224	865		PF05691	-			-	-			-	-			-	-			IPR008811	Raffinose synthase or seed imbibition protein Sip1
MOMC1_225g	MOMC1_225	116		-	-			-	-			-	-			-	-			-	-
MOMC1_226g	MOMC1_226	287		PF03106	7.5e-26	GO:0003700|GO:0006355|GO:0043565		SM00774	5.2e-39	GO:0003700|GO:0006355|GO:0043565		-	-			-	-			IPR003657	WRKY DNA -binding domain
MOMC1_227g	MOMC1_227	235		-	-			-	-			-	-			-	-			-	-
MOMC1_228g	MOMC1_228	154		PF04043	1e-11	GO:0004857		SM00856	0.00024	GO:0004857		-	-			-	-			IPR006501	Plant invertase/pectin methylesterase inhibitor
MOMC1_229g	MOMC1_229	542		PF01553	3.7e-09	GO:0008152|GO:0016746		SM00563	7.8e-15	GO:0008152|GO:0016746		-	-			-	-			IPR002123	Acyltransferase
MOMC1_230g	MOMC1_230	94		-	-			-	-			-	-			-	-			-	-
MOMC1_231g	MOMC1_231	765		PF00271	1.3e-09			SM00847	8.9e-30	GO:0004386		-	-			-	-			IPR001650	Helicase conserved C-terminal domain
MOMC1_232g	MOMC1_232	567		PF05266	3.6e-62			-	-			-	-			-	-			IPR007930	Protein of unknown function (DUF724)
MOMC1_233g	MOMC1_233	940		PF00665	6.1e-14	GO:0015074		-	-			-	-			-	-			IPR001584	Integrase core domain
MOMC1_234g	MOMC1_234	181		PF05641	2.7e-16			SM00743	2e-13			-	-			-	-			IPR008395	Agenet domain
MOMC1_235g	MOMC1_235	222		PF01106	1.3e-05	GO:0005506|GO:0016226|GO:0051536		-	-			PD002830	1e-09	GO:0005506|GO:0016226|GO:0051536		-	-			IPR001075	NifU-like domain
MOMC1_236g	MOMC1_236	451		PF05499	2e-07	GO:0005634|GO:0045892		SM00717	7.2e-06			-	-			-	-			IPR008468	DNA methyltransferase 1-associated protein 1 (DMAP1)
MOMC1_237g	MOMC1_237	76		-	-			-	-			-	-			-	-			-	-
MOMC1_238g	MOMC1_238	331		PF14226	3.1e-15			-	-			-	-			PR00682	1e-06	GO:0005506|GO:0016491|GO:0055114		IPR026992	non-haem dioxygenase in morphine synthesis N-terminal
MOMC1_239g	MOMC1_239	196		PF08292	9.3e-29			-	-			-	-			-	-			IPR013238	RNA polymerase III subunit Rpc25
MOMC1_240g	MOMC1_240	87		-	-			-	-			-	-			-	-			-	-
MOMC1_241g	MOMC1_241	122		-	-			-	-			-	-			-	-			-	-
MOMC1_242g	MOMC1_242	70		-	-			-	-			-	-			-	-			-	-
MOMC1_243g	MOMC1_243	113		-	-			-	-			-	-			-	-			-	-
MOMC1_244g	MOMC1_244	389		PF01095	6.8e-68	GO:0005618|GO:0030599|GO:0042545		-	-			-	-			-	-			IPR000070	Pectinesterase
MOMC1_245g	MOMC1_245	277		PF00249	7.1e-16			SM00717	3.4e-13			-	-			-	-			IPR001005	Myb-like DNA-binding domain
MOMC1_246g	MOMC1_246	186		PF00025	3.3e-80	GO:0005525		SM00177	3.9e-136			-	-			PR00328	1.4e-19	GO:0005525		IPR006689	ADP-ribosylation factor family
MOMC1_247g	MOMC1_247	82		-	-			-	-			-	-			-	-			-	-
MOMC1_248g	MOMC1_248	287		PF00543	6.9e-21	GO:0006808|GO:0030234		SM00938	4.7e-13	GO:0006808|GO:0030234		-	-			PR00340	3.7e-17	GO:0006808|GO:0030234		IPR002187	Nitrogen regulatory protein P-II
MOMC1_249g	MOMC1_249	126		PF15699	1.9e-20	GO:0010112		-	-			-	-			-	-			IPR031425	NPR1 interacting
MOMC1_250g	MOMC1_250	106		-	-			-	-			-	-			-	-			-	-
MOMC1_251g	MOMC1_251	69		-	-			-	-			-	-			-	-			-	-
MOMC1_252g	MOMC1_252	465		PF00295	2.1e-89	GO:0004650|GO:0005975		SM00710	94			-	-			-	-			IPR000743	Glycosyl hydrolases family 28
MOMC1_253g	MOMC1_253	65		-	-			-	-			-	-			-	-			-	-
MOMC1_254g	MOMC1_254	389		PF00481	2.4e-64	GO:0003824		SM00331	0.00044	GO:0003824		-	-			-	-			IPR001932	Protein phosphatase 2C
MOMC1_255g	MOMC1_255	192		-	-			-	-			-	-			-	-			-	-
MOMC1_256g	MOMC1_256	260		PF13561	1.2e-63			-	-			-	-			PR00080	1.3e-05			-	Enoyl-(Acyl carrier protein) reductase
MOMC1_257g	MOMC1_257	69		PF13561	4e-11			-	-			-	-			-	-			-	Enoyl-(Acyl carrier protein) reductase
MOMC1_258g	MOMC1_258	321		PF14223	2.1e-07			-	-			-	-			-	-			-	gag-polypeptide of LTR copia-type
MOMC1_259g	MOMC1_259	326		PF00141	1.7e-65	GO:0004601|GO:0006979|GO:0020037|GO:0055114		-	-			-	-			PR00461	1e-52	GO:0004601|GO:0006979|GO:0020037|GO:0055114		IPR002016	Peroxidase
MOMC1_260g	MOMC1_260	332		PF00141	1.1e-69	GO:0004601|GO:0006979|GO:0020037|GO:0055114		-	-			-	-			PR00458	3e-24	GO:0004601|GO:0006979|GO:0020037|GO:0055114		IPR002016	Peroxidase
MOMC1_261g	MOMC1_261	339		PF00141	7.5e-67	GO:0004601|GO:0006979|GO:0020037|GO:0055114		-	-			-	-			PR00461	6.6e-53	GO:0004601|GO:0006979|GO:0020037|GO:0055114		IPR002016	Peroxidase
MOMC1_262g	MOMC1_262	162		-	-			-	-			-	-			-	-			-	-
MOMC1_263g	MOMC1_263	333		PF00141	6.8e-72	GO:0004601|GO:0006979|GO:0020037|GO:0055114		-	-			-	-			PR00461	4e-58	GO:0004601|GO:0006979|GO:0020037|GO:0055114		IPR002016	Peroxidase
MOMC1_264g	MOMC1_264	340		PF00141	3.6e-75	GO:0004601|GO:0006979|GO:0020037|GO:0055114		-	-			-	-			PR00458	2.4e-28	GO:0004601|GO:0006979|GO:0020037|GO:0055114		IPR002016	Peroxidase
MOMC1_265g	MOMC1_265	335		PF00141	1.5e-74	GO:0004601|GO:0006979|GO:0020037|GO:0055114		-	-			-	-			PR00461	3.7e-59	GO:0004601|GO:0006979|GO:0020037|GO:0055114		IPR002016	Peroxidase
MOMC1_266g	MOMC1_266	583		PF11722	2.3e-12	GO:0008168		-	-			-	-			-	-			IPR021721	CCCH zinc finger in TRM13 protein
MOMC1_267g	MOMC1_267	849		-	-			-	-			-	-			-	-			-	-
MOMC1_268g	MOMC1_268	129		PF02991	7.9e-44			-	-			-	-			-	-			IPR004241	Autophagy protein Atg8 ubiquitin like
MOMC1_269g	MOMC1_269	393		PF00438	1.1e-42	GO:0004478|GO:0006556		-	-			-	-			-	-			IPR022628	S-adenosylmethionine synthetase, N-terminal domain
MOMC1_270g	MOMC1_270	360		PF07714	7.4e-46	GO:0004672|GO:0006468		SM00220	8.8e-29	GO:0004672|GO:0005524|GO:0006468		-	-			-	-			IPR001245	Protein tyrosine kinase
MOMC1_271g	MOMC1_271	608		PF01565	6.1e-15	GO:0016491|GO:0050660|GO:0055114		-	-			-	-			-	-			IPR006094	FAD binding domain
MOMC1_272g	MOMC1_272	995		PF02622	7.2e-13			-	-			-	-			-	-			IPR003774	Uncharacterized ACR, COG1678
MOMC1_273g	MOMC1_273	203		-	-			-	-			-	-			-	-			-	-
MOMC1_274g	MOMC1_274	176		-	-			-	-			-	-			-	-			-	-
MOMC1_275g	MOMC1_275	80		-	-			-	-			-	-			-	-			-	-
MOMC1_276g	MOMC1_276	1141		PF00004	1.2e-35	GO:0005524		SM00382	6.6e-19			-	-			-	-			IPR003959	ATPase family associated with various cellular activities (AAA)
MOMC1_277g	MOMC1_277	354		PF03951	1.1e-08	GO:0004356|GO:0006542|GO:0006807		SM01230	2e-43	GO:0004356|GO:0006807		-	-			-	-			IPR008147	Glutamine synthetase, beta-Grasp domain
MOMC1_278g	MOMC1_278	619		PF00759	8.7e-139	GO:0004553|GO:0005975		SM01063	4.1e-17	GO:0030246		-	-			-	-			IPR001701	Glycosyl hydrolase family 9
MOMC1_279g	MOMC1_279	5258		PF14870	7.9e-111			SM00184	0.009	GO:0005515|GO:0008270		-	-			-	-			IPR028203	Photosynthesis system II assembly factor YCF48
MOMC1_280g	MOMC1_280	398		-	-			-	-			-	-			-	-			-	-
MOMC1_281g	MOMC1_281	105		PF00935	3.2e-36	GO:0003735|GO:0005622|GO:0005840|GO:0006412		-	-			PD002841	2e-42	GO:0003735|GO:0005622|GO:0005840|GO:0006412		-	-			IPR000552	Ribosomal protein L44
MOMC1_282g	MOMC1_282	285		-	-			-	-			-	-			-	-			-	-
MOMC1_283g	MOMC1_283	549		PF00067	5.7e-74	GO:0005506|GO:0016705|GO:0020037|GO:0055114		-	-			-	-			PR00463	6.4e-14	GO:0005506|GO:0016705|GO:0020037|GO:0055114		IPR001128	Cytochrome P450
MOMC1_284g	MOMC1_284	1054		PF12697	6.9e-19			-	-			-	-			PR00724	6.4e-28	GO:0004185|GO:0006508		IPR000073	Alpha/beta hydrolase family
MOMC1_285g	MOMC1_285	195		PF00903	7.7e-11			-	-			-	-			-	-			IPR004360	Glyoxalase/Bleomycin resistance protein/Dioxygenase superfamily
MOMC1_286g	MOMC1_286	217		-	-			-	-			-	-			-	-			-	-
MOMC1_287g	MOMC1_287	315		PF05633	2.5e-06			-	-			-	-			-	-			IPR008511	Protein of unknown function (DUF793)
MOMC1_288g	MOMC1_288	510		PF00450	3.7e-93	GO:0004185|GO:0006508		-	-			-	-			PR00724	4.5e-22	GO:0004185|GO:0006508		IPR001563	Serine carboxypeptidase
MOMC1_289g	MOMC1_289	683		PF00583	1.8e-14	GO:0008080		SM00256	1.1e-07	GO:0005515		-	-			-	-			IPR000182	Acetyltransferase (GNAT) family
MOMC1_290g	MOMC1_290	127		-	-			-	-			-	-			-	-			-	-
MOMC1_291g	MOMC1_291	64		-	-			-	-			-	-			-	-			-	-
MOMC1_292g	MOMC1_292	360		PF00687	1.7e-48			-	-			-	-			-	-			IPR028364	Ribosomal protein L1p/L10e family
MOMC1_293g	MOMC1_293	1057		PF13476	5.7e-14			-	-			-	-			-	-			-	AAA domain
MOMC1_294g	MOMC1_294	82		-	-			-	-			-	-			-	-			-	-
MOMC1_295g	MOMC1_295	659		PF00931	2.8e-60	GO:0043531		-	-			-	-			PR00364	2.4e-19			IPR002182	NB-ARC domain
MOMC1_296g	MOMC1_296	878		PF00931	3.2e-15	GO:0043531		-	-			-	-			PR00364	1.8e-06			IPR002182	NB-ARC domain
MOMC1_297g	MOMC1_297	503		PF00931	5.8e-32	GO:0043531		-	-			-	-			PR00364	7.5e-13			IPR002182	NB-ARC domain
MOMC1_298g	MOMC1_298	1030		PF00931	1.3e-59	GO:0043531		-	-			-	-			PR00364	1.3e-16			IPR002182	NB-ARC domain
MOMC1_299g	MOMC1_299	46		-	-			-	-			-	-			-	-			-	-
MOMC1_300g	MOMC1_300	1275		PF00931	4.5e-23	GO:0043531		SM00369	280			-	-			PR00364	2e-11			IPR002182	NB-ARC domain
MOMC1_301g	MOMC1_301	785		PF00931	6e-39	GO:0043531		-	-			-	-			PR00364	1.9e-12			IPR002182	NB-ARC domain
MOMC1_302g	MOMC1_302	119		-	-			-	-			-	-			-	-			-	-
MOMC1_303g	MOMC1_303	608		PF04410	1.1e-34	GO:0001522|GO:0042254		-	-			-	-			-	-			IPR007504	Gar1/Naf1 RNA binding region
MOMC1_304g	MOMC1_304	1255		PF00931	6.8e-60	GO:0043531		SM00369	95			-	-			PR00364	2.8e-18			IPR002182	NB-ARC domain
MOMC1_305g	MOMC1_305	1233		PF00931	3.1e-56	GO:0043531		-	-			-	-			PR00364	1.3e-18			IPR002182	NB-ARC domain
MOMC1_306g	MOMC1_306	734		PF05089	2.4e-60			-	-			-	-			-	-			IPR024733	Alpha-N-acetylglucosaminidase (NAGLU) tim-barrel domain
MOMC1_307g	MOMC1_307	751		PF03385	6.2e-09			-	-			-	-			-	-			IPR005049	Protein of unknown function, DUF288
MOMC1_308g	MOMC1_308	460		PF01593	2.5e-46	GO:0016491|GO:0055114		-	-			-	-			-	-			IPR002937	Flavin containing amine oxidoreductase
MOMC1_309g	MOMC1_309	519		PF12854	2.7e-07			-	-			-	-			-	-			IPR002885	PPR repeat
MOMC1_310g	MOMC1_310	290		PF00173	3.4e-09			-	-			-	-			-	-			IPR001199	Cytochrome b5-like Heme/Steroid binding domain
MOMC1_311g	MOMC1_311	764		PF13855	1.1e-10	GO:0005515		-	-			-	-			PR00364	1.1e-12			IPR001611	Leucine rich repeat
MOMC1_312g	MOMC1_312	136		-	-			-	-			-	-			-	-			-	-
MOMC1_313g	MOMC1_313	1097		PF00931	1.2e-61	GO:0043531		-	-			-	-			PR00364	9.8e-19			IPR002182	NB-ARC domain
MOMC1_314g	MOMC1_314	924		PF16312	1.7e-40			-	-			-	-			PR01544	4.4e-18			IPR032535	Coiled-coil region of Oberon
MOMC1_315g	MOMC1_315	311		-	-			-	-			-	-			-	-			-	-
MOMC1_316g	MOMC1_316	131		-	-			-	-			-	-			-	-			-	-
MOMC1_317g	MOMC1_317	141		-	-			-	-			-	-			-	-			-	-
MOMC1_318g	MOMC1_318	218		-	-			-	-			-	-			-	-			-	-
MOMC1_319g	MOMC1_319	148		PF13966	9.4e-10			-	-			-	-			-	-			IPR026960	zinc-binding in reverse transcriptase
MOMC1_320g	MOMC1_320	138		-	-			-	-			-	-			-	-			-	-
MOMC1_321g	MOMC1_321	567		-	-			-	-			-	-			-	-			-	-
MOMC1_322g	MOMC1_322	800		PF00999	1.3e-29	GO:0006812|GO:0015299|GO:0016021|GO:0055085		-	-			-	-			-	-			IPR006153	Sodium/hydrogen exchanger family
MOMC1_323g	MOMC1_323	116		PF13656	8.3e-23			-	-			-	-			-	-			-	RNA polymerase Rpb3/Rpb11 dimerisation domain
MOMC1_324g	MOMC1_324	901		PF11793	5.2e-05			SM00249	16	GO:0005515|GO:0008270		-	-			-	-			IPR026850	FANCL C-terminal domain
MOMC1_325g	MOMC1_325	378		PF06485	2.6e-89			-	-			-	-			-	-			IPR009472	Protein of unknown function (DUF1092)
MOMC1_326g	MOMC1_326	799		-	-			-	-			-	-			-	-			-	-
MOMC1_327g	MOMC1_327	361		PF00022	1.7e-70			SM00268	1.3e-65			-	-			PR00190	3.4e-14			IPR004000	Actin
MOMC1_328g	MOMC1_328	268		PF03641	2.8e-13			-	-			-	-			-	-			IPR031100	Possible lysine decarboxylase
MOMC1_329g	MOMC1_329	455		PF00295	8.7e-100	GO:0004650|GO:0005975		SM00710	670			-	-			-	-			IPR000743	Glycosyl hydrolases family 28
MOMC1_330g	MOMC1_330	528		PF03055	5.1e-105	GO:0016702|GO:0055114		-	-			-	-			-	-			IPR004294	Retinal pigment epithelial membrane protein
MOMC1_331g	MOMC1_331	320		PF02045	1.4e-28	GO:0003700|GO:0006355		SM00521	7.9e-38	GO:0003700|GO:0006355		-	-			PR00616	1.8e-24	GO:0003700|GO:0006355		IPR001289	CCAAT-binding transcription factor (CBF-B/NF-YA) subunit B
MOMC1_332g	MOMC1_332	244		PF09725	3.3e-18			-	-			-	-			-	-			IPR019129	Folate-sensitive fragile site protein Fra10Ac1
MOMC1_333g	MOMC1_333	1120		PF14569	4.9e-37			-	-			-	-			-	-			IPR027934	Zinc-binding RING-finger
MOMC1_334g	MOMC1_334	537		PF01554	4.2e-14	GO:0006855|GO:0015238|GO:0015297|GO:0016020|GO:0055085		-	-			-	-			-	-			IPR002528	MatE
MOMC1_335g	MOMC1_335	310		PF00249	2.1e-14			SM00717	7.3e-15			-	-			-	-			IPR001005	Myb-like DNA-binding domain
MOMC1_336g	MOMC1_336	331		PF00213	1.9e-42	GO:0015986|GO:0046933		-	-			-	-			PR00125	1e-25	GO:0015986|GO:0046933		IPR000711	ATP synthase delta (OSCP) subunit
MOMC1_337g	MOMC1_337	349		-	-			-	-			-	-			-	-			-	-
MOMC1_338g	MOMC1_338	275		-	-			-	-			-	-			-	-			-	-
MOMC1_339g	MOMC1_339	154		PF00153	1.6e-05			-	-			-	-			PR00926	5.9e-14	GO:0055085		IPR018108	Mitochondrial carrier protein
MOMC1_340g	MOMC1_340	145		PF00153	7.8e-06			-	-			-	-			PR00926	5.4e-14	GO:0055085		IPR018108	Mitochondrial carrier protein
MOMC1_341g	MOMC1_341	173		-	-			-	-			-	-			-	-			-	-
MOMC1_342g	MOMC1_342	213		-	-			-	-			-	-			-	-			-	-
MOMC1_343g	MOMC1_343	169		-	-			-	-			-	-			-	-			-	-
MOMC1_344g	MOMC1_344	246		PF01789	2.9e-10	GO:0005509|GO:0009523|GO:0009654|GO:0015979|GO:0019898		-	-			-	-			-	-			IPR002683	PsbP
MOMC1_345g	MOMC1_345	467		PF00097	1.1e-07	GO:0046872		SM00356	0.072	GO:0046872		-	-			-	-			IPR018957	Zinc finger, C3HC4 type (RING finger)
MOMC1_346g	MOMC1_346	87		-	-			-	-			-	-			-	-			-	-
MOMC1_347g	MOMC1_347	292		-	-			-	-			-	-			-	-			-	-
MOMC1_348g	MOMC1_348	143		PF01428	3.7e-10	GO:0008270		SM00154	2e-17	GO:0008270		-	-			-	-			IPR000058	AN1-like Zinc finger
MOMC1_349g	MOMC1_349	159		PF01754	8.5e-09	GO:0003677|GO:0008270		SM00154	8.5e-17	GO:0008270		-	-			-	-			IPR002653	A20-like zinc finger
MOMC1_350g	MOMC1_350	666		-	-			-	-			-	-			-	-			-	-
MOMC1_351g	MOMC1_351	981		PF13855	5e-08	GO:0005515		SM00369	170			-	-			PR00019	1.1e-05			IPR001611	Leucine rich repeat
MOMC1_352g	MOMC1_352	561		PF01585	6.7e-15	GO:0003676		SM00443	2.7e-18	GO:0003676		-	-			-	-			IPR000467	G-patch domain
MOMC1_353g	MOMC1_353	410		PF00010	1.6e-09	GO:0046983		SM00353	7.7e-12	GO:0046983		-	-			-	-			IPR011598	Helix-loop-helix DNA-binding domain
MOMC1_354g	MOMC1_354	235		PF00314	3.1e-84			SM00205	1.5e-123			-	-			PR00347	1.9e-25			IPR001938	Thaumatin family
MOMC1_355g	MOMC1_355	537		PF00067	2.1e-87	GO:0005506|GO:0016705|GO:0020037|GO:0055114		-	-			-	-			PR00385	5.7e-07	GO:0005506|GO:0016705|GO:0020037|GO:0055114		IPR001128	Cytochrome P450
MOMC1_356g	MOMC1_356	104		PF14368	2.2e-08			-	-			-	-			-	-			IPR016140	Probable lipid transfer
MOMC1_357g	MOMC1_357	136		PF00125	8e-55	GO:0003677		SM00428	8.4e-74	GO:0000786|GO:0003677		-	-			PR00622	1.28e-85	GO:0000786|GO:0003677		IPR007125	Core histone H2A/H2B/H3/H4
MOMC1_358g	MOMC1_358	136		PF00125	6.2e-55	GO:0003677		SM00428	2.3e-74	GO:0000786|GO:0003677		-	-			PR00622	1.5e-85	GO:0000786|GO:0003677		IPR007125	Core histone H2A/H2B/H3/H4
MOMC1_359g	MOMC1_359	429		PF00226	1.4e-26			SM00271	9.1e-29			-	-			PR00625	2.1e-25			IPR001623	DnaJ domain
MOMC1_360g	MOMC1_360	231		PF03868	7e-15	GO:0003735|GO:0005622|GO:0005840|GO:0006412		-	-			-	-			-	-			IPR005568	Ribosomal protein L6, N-terminal domain
MOMC1_361g	MOMC1_361	771		PF08372	7.5e-62			SM00239	2.7e-15	GO:0005515		-	-			-	-			IPR013583	Plant phosphoribosyltransferase C-terminal
MOMC1_362g	MOMC1_362	286		PF00076	1.8e-09	GO:0003676		SM00360	2.9e-13	GO:0003676		-	-			-	-			IPR000504	RNA recognition motif. (a.k.a. RRM, RBD, or RNP domain)
MOMC1_363g	MOMC1_363	65		-	-			-	-			-	-			-	-			-	-
MOMC1_364g	MOMC1_364	413		PF14416	2.3e-14			-	-			-	-			-	-			IPR025846	PMR5 N terminal Domain
MOMC1_365g	MOMC1_365	142		-	-			-	-			-	-			-	-			-	-
MOMC1_366g	MOMC1_366	458		PF00590	5.7e-49	GO:0008152|GO:0008168		-	-			-	-			-	-			IPR000878	Tetrapyrrole (Corrin/Porphyrin) Methylases
MOMC1_367g	MOMC1_367	467		PF00232	9.3e-99	GO:0004553|GO:0005975		-	-			-	-			PR00131	1.2e-12	GO:0004553|GO:0005975		IPR001360	Glycosyl hydrolase family 1
MOMC1_368g	MOMC1_368	466		PF00232	1.5e-127	GO:0004553|GO:0005975		-	-			-	-			PR00131	2.4e-17	GO:0004553|GO:0005975		IPR001360	Glycosyl hydrolase family 1
MOMC1_369g	MOMC1_369	486		PF00232	1.1e-114	GO:0004553|GO:0005975		-	-			-	-			PR00131	1.6e-12	GO:0004553|GO:0005975		IPR001360	Glycosyl hydrolase family 1
MOMC1_370g	MOMC1_370	70		-	-			-	-			-	-			-	-			-	-
MOMC1_371g	MOMC1_371	417		PF04438	1.7e-06			-	-			-	-			-	-			IPR007529	HIT zinc finger
MOMC1_372g	MOMC1_372	329		PF03735	1.2e-29			SM01191	1.5e-37			-	-			-	-			IPR005491	ENT domain
MOMC1_373g	MOMC1_373	179		-	-			-	-			-	-			-	-			-	-
MOMC1_374g	MOMC1_374	704		PF00249	9.5e-09			SM00297	1.1e-09	GO:0005515		-	-			-	-			IPR001005	Myb-like DNA-binding domain
MOMC1_375g	MOMC1_375	271		-	-			-	-			-	-			-	-			-	-
MOMC1_376g	MOMC1_376	102		-	-			-	-			-	-			-	-			-	-
MOMC1_377g	MOMC1_377	200		-	-			-	-			-	-			-	-			-	-
MOMC1_378g	MOMC1_378	1478		PF02364	5.2e-21	GO:0000148|GO:0003843|GO:0006075|GO:0016020		-	-			-	-			-	-			IPR003440	1,3-beta-glucan synthase component
MOMC1_379g	MOMC1_379	931		PF14288	3.1e-18			SM01205	3.6e-27			-	-			-	-			IPR026899	1,3-beta-glucan synthase subunit FKS1, domain-1
MOMC1_380g	MOMC1_380	1444		PF08284	1.1e-10			-	-			-	-			-	-			IPR013242	Retroviral aspartyl protease
MOMC1_381g	MOMC1_381	76		-	-			-	-			-	-			-	-			-	-
MOMC1_382g	MOMC1_382	131		-	-			-	-			-	-			-	-			-	-
MOMC1_383g	MOMC1_383	121		-	-			-	-			-	-			-	-			-	-
MOMC1_384g	MOMC1_384	484		PF00285	1.2e-103	GO:0046912		-	-			-	-			PR00143	1.7e-52	GO:0046912		IPR002020	Citrate synthase, C-terminal domain
MOMC1_385g	MOMC1_385	578		PF06463	9.1e-27	GO:0006777|GO:0019008|GO:0051539		SM00729	2.4e-09	GO:0003824|GO:0051536		-	-			-	-			IPR010505	Molybdenum Cofactor Synthesis C
MOMC1_386g	MOMC1_386	100		-	-			-	-			-	-			-	-			-	-
MOMC1_387g	MOMC1_387	123		-	-			-	-			-	-			-	-			-	-
MOMC1_388g	MOMC1_388	199		PF14368	2e-14			SM00499	2.2e-05			-	-			PR00382	1.6e-05	GO:0006869|GO:0008289		IPR016140	Probable lipid transfer
MOMC1_389g	MOMC1_389	500		-	-			-	-			-	-			-	-			-	-
MOMC1_390g	MOMC1_390	145		-	-			-	-			-	-			-	-			-	-
MOMC1_391g	MOMC1_391	503		PF06075	4.1e-71			-	-			-	-			-	-			IPR010341	Plant protein of unknown function (DUF936)
MOMC1_392g	MOMC1_392	426		PF06136	8.6e-35			-	-			-	-			-	-			IPR010369	Domain of unknown function (DUF966)
MOMC1_393g	MOMC1_393	119		PF00234	6.2e-08			SM00499	4.2e-12			-	-			PR00382	1.6e-23	GO:0006869|GO:0008289		IPR016140	Protease inhibitor/seed storage/LTP family
MOMC1_394g	MOMC1_394	371		PF03080	3.1e-40			-	-			-	-			-	-			IPR004314	Domain of unknown function (DUF239)
MOMC1_395g	MOMC1_395	1507		PF00063	1.8e-151	GO:0003774|GO:0005524|GO:0016459		SM00015	2.4	GO:0005515		-	-			PR00193	1.4e-35	GO:0003774|GO:0005524|GO:0016459		IPR001609	Myosin head (motor domain)
MOMC1_396g	MOMC1_396	60		-	-			-	-			-	-			-	-			-	-
MOMC1_397g	MOMC1_397	174		PF00501	2.8e-27	GO:0003824|GO:0008152		-	-			-	-			-	-			IPR000873	AMP-binding enzyme
MOMC1_398g	MOMC1_398	84		-	-			-	-			-	-			-	-			-	-
MOMC1_399g	MOMC1_399	1084		PF00069	1.2e-41	GO:0004672|GO:0005524|GO:0006468		SM00220	4e-37	GO:0004672|GO:0005524|GO:0006468		-	-			PR00019	2.1e-06			IPR000719	Protein kinase domain
MOMC1_400g	MOMC1_400	235		PF01485	1.5e-09			SM00184	0.00062	GO:0005515|GO:0008270		-	-			-	-			IPR002867	IBR domain, a half RING-finger domain
MOMC1_401g	MOMC1_401	424		PF00004	1.4e-11	GO:0005524		-	-			-	-			-	-			IPR003959	ATPase family associated with various cellular activities (AAA)
MOMC1_402g	MOMC1_402	108		-	-			-	-			-	-			-	-			-	-
MOMC1_403g	MOMC1_403	72		-	-			-	-			-	-			-	-			-	-
MOMC1_404g	MOMC1_404	331		PF00069	2.7e-45	GO:0004672|GO:0005524|GO:0006468		SM00220	4.3e-54	GO:0004672|GO:0005524|GO:0006468		-	-			-	-			IPR000719	Protein kinase domain
MOMC1_405g	MOMC1_405	597		-	-			-	-			-	-			-	-			-	-
MOMC1_406g	MOMC1_406	156		-	-			-	-			-	-			-	-			-	-
MOMC1_407g	MOMC1_407	165		PF14541	1e-32			-	-			-	-			-	-			IPR032799	Xylanase inhibitor C-terminal
MOMC1_408g	MOMC1_408	489		PF14543	2.7e-48			-	-			-	-			-	-			IPR032861	Xylanase inhibitor N-terminal
MOMC1_409g	MOMC1_409	358		PF00847	1.5e-11	GO:0003700|GO:0006355		SM00380	5.6e-18	GO:0003700|GO:0006355		-	-			PR00367	4.1e-06	GO:0003700|GO:0006355		IPR001471	AP2 domain
MOMC1_410g	MOMC1_410	378		PF01167	2.3e-33			-	-			-	-			PR01573	6.5e-11			IPR000007	Tub family
MOMC1_411g	MOMC1_411	347		-	-			-	-			-	-			-	-			-	-
MOMC1_412g	MOMC1_412	566		PF03571	2.8e-10			-	-			-	-			-	-			-	Peptidase family M49
MOMC1_413g	MOMC1_413	114		PF00293	1.6e-06	GO:0016787		-	-			-	-			-	-			IPR000086	NUDIX domain
MOMC1_414g	MOMC1_414	94		-	-			-	-			-	-			-	-			-	-
MOMC1_415g	MOMC1_415	225		PF03348	2.8e-11	GO:0016020		-	-			-	-			-	-			IPR005016	Serine incorporator (Serinc)
MOMC1_416g	MOMC1_416	426		PF00004	2.1e-39	GO:0005524		SM00382	2.6e-20			-	-			-	-			IPR003959	ATPase family associated with various cellular activities (AAA)
MOMC1_417g	MOMC1_417	303		PF06246	3.9e-91			-	-			-	-			-	-			IPR009360	Isy1-like splicing family
MOMC1_418g	MOMC1_418	597		PF00012	2.5e-131			-	-			-	-			PR00301	3.3e-65			IPR013126	Hsp70 protein
MOMC1_419g	MOMC1_419	114		-	-			-	-			-	-			-	-			-	-
MOMC1_420g	MOMC1_420	430		PF02458	7.1e-108	GO:0016747		-	-			-	-			-	-			IPR003480	Transferase family
MOMC1_421g	MOMC1_421	62		-	-			-	-			-	-			-	-			-	-
MOMC1_422g	MOMC1_422	360		PF00481	1.6e-59	GO:0003824		SM00332	1.6e-103	GO:0003824		-	-			-	-			IPR001932	Protein phosphatase 2C
MOMC1_423g	MOMC1_423	90		-	-			-	-			-	-			-	-			-	-
MOMC1_424g	MOMC1_424	538		PF01535	0.00011			-	-			-	-			-	-			IPR002885	PPR repeat
MOMC1_425g	MOMC1_425	713		PF00069	1.3e-27	GO:0004672|GO:0005524|GO:0006468		SM00220	6.8e-21	GO:0004672|GO:0005524|GO:0006468		-	-			-	-			IPR000719	Protein kinase domain
MOMC1_426g	MOMC1_426	649		PF13959	7.6e-16			SM00487	2.6e-41			-	-			-	-			IPR025313	Domain of unknown function (DUF4217)
MOMC1_427g	MOMC1_427	297		PF09353	4.9e-11			-	-			-	-			-	-			IPR018962	Domain of unknown function (DUF1995)
MOMC1_428g	MOMC1_428	471		-	-			-	-			-	-			-	-			-	-
MOMC1_429g	MOMC1_429	367		PF03352	4.4e-61	GO:0006284|GO:0008725		-	-			-	-			-	-			IPR005019	Methyladenine glycosylase
MOMC1_430g	MOMC1_430	338		PF01370	1.2e-28	GO:0003824|GO:0050662		-	-			-	-			-	-			IPR001509	NAD dependent epimerase/dehydratase family
MOMC1_431g	MOMC1_431	653		-	-			-	-			-	-			-	-			-	-
MOMC1_432g	MOMC1_432	173		PF01248	3.6e-27			-	-			-	-			PR00972	5.8e-26	GO:0003735|GO:0005622|GO:0005840|GO:0006412		IPR004038	Ribosomal protein L7Ae/L30e/S12e/Gadd45 family
MOMC1_433g	MOMC1_433	79		-	-			-	-			-	-			-	-			-	-
MOMC1_434g	MOMC1_434	244		-	-			-	-			-	-			-	-			-	-
MOMC1_435g	MOMC1_435	215		PF02330	1.7e-07	GO:0005759		-	-			-	-			-	-			IPR003428	Mitochondrial glycoprotein
MOMC1_436g	MOMC1_436	233		PF05903	6.9e-41			SM01179	7.5e-46			-	-			-	-			IPR008580	PPPDE putative peptidase domain
MOMC1_437g	MOMC1_437	125		-	-			-	-			-	-			-	-			-	-
MOMC1_438g	MOMC1_438	542		PF07714	5.1e-49	GO:0004672|GO:0006468		SM00220	3.4e-41	GO:0004672|GO:0005524|GO:0006468		-	-			-	-			IPR001245	Protein tyrosine kinase
MOMC1_439g	MOMC1_439	202		-	-			-	-			-	-			-	-			-	-
MOMC1_440g	MOMC1_440	583		PF13516	0.11	GO:0005515		SM00367	160			-	-			-	-			IPR001611	Leucine Rich repeat
MOMC1_441g	MOMC1_441	323		PF04434	1.9e-08	GO:0008270		SM00575	6.6e-07	GO:0008270		-	-			-	-			IPR007527	SWIM zinc finger
MOMC1_442g	MOMC1_442	92		-	-			-	-			-	-			-	-			-	-
MOMC1_443g	MOMC1_443	210		PF00847	1.7e-14	GO:0003700|GO:0006355		SM00380	4.1e-33	GO:0003700|GO:0006355		-	-			PR00367	7.3e-11	GO:0003700|GO:0006355		IPR001471	AP2 domain
MOMC1_444g	MOMC1_444	77		-	-			-	-			-	-			-	-			-	-
MOMC1_445g	MOMC1_445	454		PF00202	1.1e-111	GO:0008483|GO:0030170		-	-			-	-			-	-			IPR005814	Aminotransferase class-III
MOMC1_446g	MOMC1_446	482		PF13516	0.083	GO:0005515		SM00367	0.27			-	-			-	-			IPR001611	Leucine Rich repeat
MOMC1_447g	MOMC1_447	533		PF07576	1.4e-36			SM00290	7.3e-23	GO:0008270		PD017029	4e-43			-	-			IPR011422	BRCA1-associated protein 2
MOMC1_448g	MOMC1_448	461		PF01535	0.024			-	-			-	-			-	-			IPR002885	PPR repeat
MOMC1_449g	MOMC1_449	1259		PF03140	4.7e-80			SM00991	6.1e-10	GO:0004812|GO:0005524|GO:0006418		-	-			PR01043	1.2e-55	GO:0000166|GO:0004820|GO:0005524|GO:0005737|GO:0006426		IPR004158	Plant protein of unknown function
MOMC1_450g	MOMC1_450	98		-	-			-	-			-	-			-	-			-	-
MOMC1_451g	MOMC1_451	913		PF13041	2.6e-11			-	-			-	-			-	-			IPR002885	PPR repeat family
MOMC1_452g	MOMC1_452	489		PF01490	1.1e-62			-	-			-	-			-	-			IPR013057	Transmembrane amino acid transporter protein
MOMC1_453g	MOMC1_453	593		PF13516	1.4	GO:0005515		SM00367	0.0011			-	-			-	-			IPR001611	Leucine Rich repeat
MOMC1_454g	MOMC1_454	597		PF00270	4.6e-48	GO:0003676|GO:0005524		SM00487	6.6e-57			-	-			-	-			IPR011545	DEAD/DEAH box helicase
MOMC1_455g	MOMC1_455	189		PF13499	1.8e-08	GO:0005509		SM00054	0.003	GO:0005509		-	-			-	-			IPR002048	EF-hand domain pair
MOMC1_456g	MOMC1_456	523		PF00370	5.3e-71	GO:0005975|GO:0016773		-	-			-	-			-	-			IPR018484	FGGY family of carbohydrate kinases, N-terminal domain
MOMC1_457g	MOMC1_457	932		PF13855	1e-09	GO:0005515		SM00365	490			-	-			PR00019	3.9e-05			IPR001611	Leucine rich repeat
MOMC1_458g	MOMC1_458	68		-	-			-	-			-	-			-	-			-	-
MOMC1_459g	MOMC1_459	1104		PF13855	4.7e-07	GO:0005515		SM00369	36			-	-			PR00019	7.8e-05			IPR001611	Leucine rich repeat
MOMC1_460g	MOMC1_460	852		PF00560	0.16	GO:0005515		SM00365	38			-	-			PR00019	4.4e-05			IPR001611	Leucine Rich Repeat
MOMC1_461g	MOMC1_461	838		PF00560	0.76	GO:0005515		SM00369	91			-	-			-	-			IPR001611	Leucine Rich Repeat
MOMC1_462g	MOMC1_462	144		PF05678	9.7e-12			-	-			-	-			-	-			IPR008889	VQ motif
MOMC1_463g	MOMC1_463	1686		PF12807	7.1e-21			SM00028	0.079	GO:0005515		-	-			-	-			IPR033646	Translation initiation factor eIF3 subunit 135
MOMC1_464g	MOMC1_464	361		PF12697	2.4e-09			-	-			-	-			PR00111	4.6e-05			IPR000073	Alpha/beta hydrolase family
MOMC1_465g	MOMC1_465	667		PF10551	1e-29			SM00575	1.1e-06	GO:0008270		-	-			-	-			IPR018289	MULE transposase domain
MOMC1_466g	MOMC1_466	319		PF04005	4.7e-75	GO:0000077|GO:0030896		-	-			-	-			-	-			IPR007150	Hus1-like protein
MOMC1_467g	MOMC1_467	745		PF12854	2e-05			-	-			-	-			-	-			IPR002885	PPR repeat
MOMC1_468g	MOMC1_468	1017		PF13855	1.5e-06	GO:0005515		SM00369	20			-	-			-	-			IPR001611	Leucine rich repeat
MOMC1_469g	MOMC1_469	491		PF00787	9.3e-15	GO:0035091		SM00312	2.8e-17	GO:0035091		-	-			-	-			IPR001683	PX domain
MOMC1_470g	MOMC1_470	2347		PF10596	1.4e-92	GO:0017070		SM00232	3.8e-23	GO:0005515		PD149576	1e-91	GO:0000398		-	-			IPR019580	U6-snRNA interacting domain of PrP8
MOMC1_471g	MOMC1_471	284		-	-			-	-			-	-			-	-			-	-
MOMC1_472g	MOMC1_472	205		PF04525	5.9e-58			-	-			-	-			-	-			IPR007612	LURP-one-related
MOMC1_473g	MOMC1_473	202		PF02298	1.3e-22	GO:0009055		-	-			PD003122	3e-13	GO:0009055		-	-			IPR003245	Plastocyanin-like domain
MOMC1_474g	MOMC1_474	162		PF02298	1.3e-24	GO:0009055		-	-			PD003122	2e-16	GO:0009055		-	-			IPR003245	Plastocyanin-like domain
MOMC1_475g	MOMC1_475	457		PF07727	2.6e-88			-	-			-	-			-	-			IPR013103	Reverse transcriptase (RNA-dependent DNA polymerase)
MOMC1_476g	MOMC1_476	201		PF02298	1.1e-21	GO:0009055		-	-			PD003122	2e-19	GO:0009055		-	-			IPR003245	Plastocyanin-like domain
MOMC1_477g	MOMC1_477	432		PF02298	7.9e-21	GO:0009055		-	-			PD003122	4e-13	GO:0009055		-	-			IPR003245	Plastocyanin-like domain
MOMC1_478g	MOMC1_478	386		PF01429	6e-12	GO:0003677|GO:0005634		SM00391	0.0042	GO:0003677|GO:0005634		-	-			-	-			IPR001739	Methyl-CpG binding domain
MOMC1_479g	MOMC1_479	311		PF14559	6.7e-07			-	-			-	-			-	-			-	Tetratricopeptide repeat
MOMC1_480g	MOMC1_480	245		PF17181	5.3e-10			-	-			-	-			-	-			-	Epidermal patterning factor proteins
MOMC1_481g	MOMC1_481	221		PF13259	1.2e-10			-	-			-	-			-	-			IPR025124	Protein of unknown function (DUF4050)
MOMC1_482g	MOMC1_482	95		-	-			-	-			-	-			-	-			-	-
MOMC1_483g	MOMC1_483	808		PF00168	1.3e-15	GO:0005515		SM00239	1.3e-14	GO:0005515		-	-			-	-			IPR000008	C2 domain
MOMC1_484g	MOMC1_484	375		PF01694	2.5e-40	GO:0004252|GO:0016021		-	-			-	-			-	-			IPR022764	Rhomboid family
MOMC1_485g	MOMC1_485	180		PF00717	2.6e-11			-	-			-	-			PR00728	2.1e-09	GO:0006465|GO:0008233|GO:0016020		IPR019759	Peptidase S24-like
MOMC1_486g	MOMC1_486	905		PF10250	4.7e-55			-	-			-	-			-	-			IPR019378	GDP-fucose protein O-fucosyltransferase
MOMC1_487g	MOMC1_487	523		PF07526	5e-37			SM00389	1.5e-09	GO:0003677		-	-			-	-			IPR006563	Associated with HOX
MOMC1_488g	MOMC1_488	171		PF00903	5.6e-10			-	-			-	-			-	-			IPR004360	Glyoxalase/Bleomycin resistance protein/Dioxygenase superfamily
MOMC1_489g	MOMC1_489	84		PF05553	2.3e-16			-	-			-	-			-	-			IPR008480	Cotton fibre expressed protein
MOMC1_490g	MOMC1_490	483		PF00295	7.1e-07	GO:0004650|GO:0005975		SM00710	4500			-	-			-	-			IPR000743	Glycosyl hydrolases family 28
MOMC1_491g	MOMC1_491	128		-	-			-	-			-	-			-	-			-	-
MOMC1_492g	MOMC1_492	143		-	-			-	-			-	-			-	-			-	-
MOMC1_493g	MOMC1_493	298		PF00642	0.00014	GO:0046872		SM00356	6.6e-05	GO:0046872		-	-			-	-			IPR000571	Zinc finger C-x8-C-x5-C-x3-H type (and similar)
MOMC1_494g	MOMC1_494	286		PF00364	4.2e-09			-	-			-	-			-	-			IPR000089	Biotin-requiring enzyme
MOMC1_495g	MOMC1_495	164		PF00641	1.6e-05	GO:0008270		SM00547	6e-05	GO:0008270		-	-			-	-			IPR001876	Zn-finger in Ran binding protein and others
MOMC1_496g	MOMC1_496	121		-	-			-	-			-	-			-	-			-	-
MOMC1_497g	MOMC1_497	137		-	-			-	-			-	-			-	-			-	-
MOMC1_498g	MOMC1_498	662		PF04003	1e-12			-	-			-	-			-	-			IPR007148	Dip2/Utp12 Family
MOMC1_499g	MOMC1_499	319		PF00432	9.9e-12	GO:0003824		-	-			-	-			-	-			IPR001330	Prenyltransferase and squalene oxidase repeat
MOMC1_500g	MOMC1_500	424		PF07800	1.4e-66			-	-			-	-			-	-			IPR012866	Protein of unknown function (DUF1644)
MOMC1_501g	MOMC1_501	669		PF01453	3e-13			SM00220	4.2e-16	GO:0004672|GO:0005524|GO:0006468		-	-			-	-			IPR001480	D-mannose binding lectin
MOMC1_502g	MOMC1_502	614		PF00875	2.9e-42			-	-			-	-			-	-			IPR006050	DNA photolyase
MOMC1_503g	MOMC1_503	409		PF05641	6.9e-14			SM00743	8.9e-11			-	-			-	-			IPR008395	Agenet domain
MOMC1_504g	MOMC1_504	114		-	-			-	-			-	-			-	-			-	-
MOMC1_505g	MOMC1_505	83		-	-			-	-			-	-			-	-			-	-
MOMC1_506g	MOMC1_506	89		-	-			-	-			-	-			-	-			-	-
MOMC1_507g	MOMC1_507	100		PF16211	5.3e-11			SM00414	2e-51	GO:0000786|GO:0003677|GO:0005634		-	-			PR00620	1.5e-27	GO:0000786|GO:0003677|GO:0005634		IPR032454	C-terminus of histone H2A
MOMC1_508g	MOMC1_508	659		PF12697	4.1e-19			-	-			-	-			PR00412	4.6e-05	GO:0003824		IPR000073	Alpha/beta hydrolase family
MOMC1_509g	MOMC1_509	430		PF03000	3.4e-79			-	-			-	-			-	-			IPR027356	NPH3 family
MOMC1_510g	MOMC1_510	898		PF13041	5.7e-11			-	-			-	-			-	-			IPR002885	PPR repeat family
MOMC1_511g	MOMC1_511	139		PF16983	2.4e-16	GO:0015098|GO:0015689		-	-			-	-			-	-			IPR031563	Molybdate transporter of MFS superfamily
MOMC1_512g	MOMC1_512	143		PF13456	1e-14			-	-			-	-			-	-			-	Reverse transcriptase-like
MOMC1_513g	MOMC1_513	1079		PF11145	1.7e-282			-	-			-	-			-	-			IPR021319	Protein of unknown function (DUF2921)
MOMC1_514g	MOMC1_514	1334		PF08370	5.7e-25			SM00382	7.5e-11			-	-			-	-			IPR013581	Plant PDR ABC transporter associated
MOMC1_515g	MOMC1_515	311		PF03171	1.6e-15	GO:0016491|GO:0055114		-	-			-	-			-	-			IPR005123	2OG-Fe(II) oxygenase superfamily
MOMC1_516g	MOMC1_516	318		PF03171	4.2e-18	GO:0016491|GO:0055114		-	-			-	-			-	-			IPR005123	2OG-Fe(II) oxygenase superfamily
MOMC1_517g	MOMC1_517	373		PF03171	3.6e-24	GO:0016491|GO:0055114		-	-			-	-			-	-			IPR005123	2OG-Fe(II) oxygenase superfamily
MOMC1_518g	MOMC1_518	964		PF13976	3.8e-12			-	-			-	-			-	-			IPR025724	GAG-pre-integrase domain
MOMC1_519g	MOMC1_519	373		PF14226	2.9e-19			-	-			-	-			-	-			IPR026992	non-haem dioxygenase in morphine synthesis N-terminal
MOMC1_520g	MOMC1_520	74		-	-			-	-			-	-			-	-			-	-
MOMC1_521g	MOMC1_521	520		PF00004	6.9e-38	GO:0005524		SM00382	4.2e-17			-	-			-	-			IPR003959	ATPase family associated with various cellular activities (AAA)
MOMC1_522g	MOMC1_522	394		PF00155	1.1e-48	GO:0009058|GO:0030170		-	-			-	-			-	-			IPR004839	Aminotransferase class I and II
MOMC1_523g	MOMC1_523	522		PF02984	1.9e-30	GO:0005634		SM01332	1.4e-34	GO:0005634		-	-			-	-			IPR004367	Cyclin, C-terminal domain
MOMC1_524g	MOMC1_524	441		-	-			-	-			-	-			-	-			-	-
MOMC1_525g	MOMC1_525	150		PF02309	2e-38			-	-			-	-			-	-			IPR033389	AUX/IAA family
MOMC1_526g	MOMC1_526	113		-	-			-	-			-	-			-	-			-	-
MOMC1_527g	MOMC1_527	355		PF01643	7.3e-56	GO:0006633|GO:0016790		-	-			-	-			-	-			IPR002864	Acyl-ACP thioesterase
MOMC1_528g	MOMC1_528	852		PF12569	1.9e-166			-	-			-	-			-	-			IPR021183	NMDA receptor-regulated protein 1
MOMC1_529g	MOMC1_529	361		-	-			-	-			-	-			-	-			-	-
MOMC1_530g	MOMC1_530	153		PF13414	3.5e-08	GO:0005515		SM00028	490	GO:0005515		-	-			-	-			IPR011990	TPR repeat
MOMC1_531g	MOMC1_531	401		PF00533	3.4e-09			SM00292	1.4e-08			-	-			-	-			IPR001357	BRCA1 C Terminus (BRCT) domain
MOMC1_532g	MOMC1_532	872		-	-			-	-			-	-			-	-			-	-
MOMC1_533g	MOMC1_533	679		PF07714	6.2e-33	GO:0004672|GO:0006468		SM00220	8e-07	GO:0004672|GO:0005524|GO:0006468		-	-			-	-			IPR001245	Protein tyrosine kinase
MOMC1_534g	MOMC1_534	604		PF09405	1.7e-16			SM01044	1.5e-14			-	-			-	-			IPR018545	CASC3/Barentsz eIF4AIII binding
MOMC1_535g	MOMC1_535	116		-	-			-	-			-	-			-	-			-	-
MOMC1_536g	MOMC1_536	64		-	-			-	-			-	-			-	-			-	-
MOMC1_537g	MOMC1_537	108		-	-			-	-			-	-			-	-			-	-
MOMC1_538g	MOMC1_538	56		-	-			-	-			-	-			-	-			-	-
MOMC1_539g	MOMC1_539	121		-	-			-	-			-	-			-	-			-	-
MOMC1_540g	MOMC1_540	140		-	-			-	-			-	-			-	-			-	-
MOMC1_541g	MOMC1_541	470		PF08911	1.3e-14	GO:0005643		SM00160	4.1e-14	GO:0046907		-	-			-	-			IPR015007	NUP50 (Nucleoporin 50 kDa)
MOMC1_542g	MOMC1_542	1009		PF04053	1.6e-163	GO:0005198|GO:0006886|GO:0016192|GO:0030117		SM00320	9.7e-09	GO:0005515		-	-			PR00320	1.4e-06			IPR006692	Coatomer WD associated region
MOMC1_543g	MOMC1_543	720		PF01740	3e-25			-	-			-	-			-	-			IPR002645	STAS domain
MOMC1_544g	MOMC1_544	127		-	-			-	-			-	-			-	-			-	-
MOMC1_545g	MOMC1_545	736		-	-			-	-			-	-			-	-			-	-
MOMC1_546g	MOMC1_546	390		PF13837	5.2e-22			-	-			-	-			-	-			-	Myb/SANT-like DNA-binding domain
MOMC1_547g	MOMC1_547	821		PF00012	2.9e-154			-	-			-	-			PR00301	3.4e-15			IPR013126	Hsp70 protein
MOMC1_548g	MOMC1_548	1113		PF06733	5.4e-51	GO:0003677|GO:0004003|GO:0005524		SM00487	0.0021			-	-			-	-			IPR010614	DEAD_2
MOMC1_549g	MOMC1_549	261		PF04844	3.2e-20			-	-			-	-			-	-			IPR006458	Transcriptional repressor, ovate
MOMC1_550g	MOMC1_550	88		PF09253	2.9e-12			-	-			-	-			-	-			IPR015333	Pollen allergen ole e 6
MOMC1_551g	MOMC1_551	113		-	-			-	-			-	-			-	-			-	-
MOMC1_552g	MOMC1_552	708		PF04782	1.1e-97			-	-			-	-			-	-			IPR006867	Protein of unknown function (DUF632)
MOMC1_553g	MOMC1_553	449		PF03398	3e-44	GO:0015031		-	-			-	-			-	-			IPR005061	Regulator of Vps4 activity in the MVB pathway
MOMC1_554g	MOMC1_554	183		PF07714	5.6e-14	GO:0004672|GO:0006468		-	-			-	-			-	-			IPR001245	Protein tyrosine kinase
MOMC1_555g	MOMC1_555	502		PF01453	4.4e-24			SM00108	2.4e-15			-	-			-	-			IPR001480	D-mannose binding lectin
MOMC1_556g	MOMC1_556	1604		PF08276	2.5e-05			SM00108	4.5e-18			-	-			-	-			IPR003609	PAN-like domain
MOMC1_557g	MOMC1_557	98		PF09072	6e-23			-	-			-	-			-	-			IPR015157	Translation machinery associated TMA7
MOMC1_558g	MOMC1_558	272		PF00085	2.8e-07	GO:0045454		-	-			-	-			-	-			IPR013766	Thioredoxin
MOMC1_559g	MOMC1_559	103		PF00153	1.1e-11			-	-			-	-			-	-			IPR018108	Mitochondrial carrier protein
MOMC1_560g	MOMC1_560	288		PF01680	5.7e-68	GO:0042819|GO:0042823		-	-			-	-			-	-			IPR001852	SOR/SNZ family
MOMC1_561g	MOMC1_561	679		PF00225	7.8e-95	GO:0003777|GO:0005524|GO:0007018|GO:0008017		SM00129	7.2e-112	GO:0003777|GO:0005524|GO:0007018|GO:0008017		-	-			PR00380	1.9e-30	GO:0003777|GO:0005524|GO:0007018|GO:0008017		IPR001752	Kinesin motor domain
MOMC1_562g	MOMC1_562	1248		PF13307	1.7e-48	GO:0003676|GO:0005524|GO:0006139|GO:0008026|GO:0016818		SM00488	8e-78	GO:0004003|GO:0016818		-	-			-	-			IPR006555	Helicase C-terminal domain
MOMC1_563g	MOMC1_563	95		PF01907	5.8e-26	GO:0003735|GO:0005622|GO:0005840|GO:0006412		-	-			PD005132	1e-16	GO:0003735|GO:0005622|GO:0005840|GO:0006412		-	-			IPR001569	Ribosomal protein L37e
MOMC1_564g	MOMC1_564	1145		PF02194	6.3e-26			SM00312	7.5e-13	GO:0035091		-	-			-	-			IPR003114	PXA domain
MOMC1_565g	MOMC1_565	197		PF00071	1.9e-44	GO:0005525|GO:0007264		SM00174	6.1e-09			-	-			PR00449	4e-27			IPR001806	Ras family
MOMC1_566g	MOMC1_566	289		PF03168	4e-06			-	-			-	-			-	-			IPR004864	Late embryogenesis abundant protein
MOMC1_567g	MOMC1_567	317		PF00389	5.2e-22	GO:0008152|GO:0016616|GO:0051287|GO:0055114		-	-			-	-			-	-			IPR006139	D-isomer specific 2-hydroxyacid dehydrogenase, catalytic domain
MOMC1_568g	MOMC1_568	313		PF00389	2e-26	GO:0008152|GO:0016616|GO:0051287|GO:0055114		-	-			-	-			-	-			IPR006139	D-isomer specific 2-hydroxyacid dehydrogenase, catalytic domain
MOMC1_569g	MOMC1_569	560		PF03759	4.1e-175	GO:0005089		-	-			-	-			-	-			IPR005512	PRONE (Plant-specific Rop nucleotide exchanger)
MOMC1_570g	MOMC1_570	750		PF01852	2.8e-47	GO:0008289		SM00234	5.6e-52	GO:0008289		-	-			-	-			IPR002913	START domain
MOMC1_571g	MOMC1_571	83		-	-			-	-			-	-			-	-			-	-
MOMC1_572g	MOMC1_572	127		PF14159	2.6e-13			-	-			-	-			-	-			IPR025564	CAAD domains of cyanobacterial aminoacyl-tRNA synthetase
MOMC1_573g	MOMC1_573	1057		PF12329	3.8e-14			-	-			-	-			-	-			IPR022092	TATA element modulatory factor 1 DNA binding
MOMC1_574g	MOMC1_574	158		PF03918	1.9e-30			-	-			-	-			-	-			IPR005616	Cytochrome C biogenesis protein
MOMC1_575g	MOMC1_575	308		PF04749	2.1e-23			-	-			-	-			-	-			IPR006461	PLAC8 family
MOMC1_576g	MOMC1_576	541		PF00501	1.3e-31	GO:0003824|GO:0008152		-	-			-	-			PR00154	7.2e-05			IPR000873	AMP-binding enzyme
MOMC1_577g	MOMC1_577	622		PF00854	8e-73	GO:0005215|GO:0006810|GO:0016020		-	-			-	-			-	-			IPR000109	POT family
MOMC1_578g	MOMC1_578	68		-	-			-	-			-	-			-	-			-	-
MOMC1_579g	MOMC1_579	108		-	-			-	-			-	-			-	-			-	-
MOMC1_580g	MOMC1_580	195		PF00857	1e-39	GO:0003824|GO:0008152		-	-			-	-			-	-			IPR000868	Isochorismatase family
MOMC1_581g	MOMC1_581	279		-	-			-	-			-	-			-	-			-	-
MOMC1_582g	MOMC1_582	229		-	-			-	-			-	-			-	-			-	-
MOMC1_583g	MOMC1_583	435		PF02309	8.5e-90			-	-			-	-			-	-			IPR033389	AUX/IAA family
MOMC1_584g	MOMC1_584	532		PF00013	1.6e-07	GO:0003723		SM00322	1.3e-06	GO:0003676		-	-			-	-			IPR004088	KH domain
MOMC1_585g	MOMC1_585	248		PF00230	1.2e-77	GO:0005215|GO:0006810|GO:0016020		-	-			-	-			PR00783	1.6e-56	GO:0005215|GO:0006810|GO:0016020		IPR000425	Major intrinsic protein
MOMC1_586g	MOMC1_586	200		PF00111	2.7e-10	GO:0009055|GO:0051536		-	-			-	-			-	-			IPR001041	2Fe-2S iron-sulfur cluster binding domain
MOMC1_587g	MOMC1_587	990		PF13691	6.9e-17	GO:0008033		-	-			-	-			-	-			IPR027794	tRNase Z endonuclease
MOMC1_588g	MOMC1_588	219		PF06747	2.2e-07			-	-			-	-			-	-			IPR010625	CHCH domain
MOMC1_589g	MOMC1_589	247		-	-			-	-			-	-			-	-			-	-
MOMC1_590g	MOMC1_590	210		PF00847	4e-13	GO:0003700|GO:0006355		SM00380	1.5e-33	GO:0003700|GO:0006355		-	-			PR00367	4e-10	GO:0003700|GO:0006355		IPR001471	AP2 domain
MOMC1_591g	MOMC1_591	315		PF00023	0.00023	GO:0005515		SM00248	0.91	GO:0005515		-	-			-	-			IPR002110	Ankyrin repeat
MOMC1_592g	MOMC1_592	1013		PF01434	3.5e-07	GO:0004222|GO:0005524|GO:0006508		SM00382	5.5e-21			-	-			-	-			IPR000642	Peptidase family M41
MOMC1_593g	MOMC1_593	246		PF04535	2.8e-13			-	-			-	-			-	-			IPR006702	Domain of unknown function (DUF588)
MOMC1_594g	MOMC1_594	362		PF05172	4.8e-21			-	-			-	-			-	-			IPR007846	Nup53/35/40-type RNA recognition motif
MOMC1_595g	MOMC1_595	102		-	-			-	-			-	-			-	-			-	-
MOMC1_596g	MOMC1_596	364		PF00320	5.2e-15	GO:0003700|GO:0006355|GO:0008270|GO:0043565		SM00401	1.1e-16	GO:0003700|GO:0006355|GO:0008270|GO:0043565		-	-			-	-			IPR000679	GATA zinc finger
MOMC1_597g	MOMC1_597	317		PF00400	0.00014	GO:0005515		SM00320	0.14	GO:0005515		-	-			PR00320	9.2e-05			IPR001680	WD domain, G-beta repeat
MOMC1_598g	MOMC1_598	81		-	-			-	-			-	-			-	-			-	-
MOMC1_599g	MOMC1_599	836		PF08670	5.8e-52			SM00389	1.2e-15	GO:0003677		-	-			-	-			IPR013978	MEKHLA domain
MOMC1_600g	MOMC1_600	194		PF07911	1.5e-32			-	-			-	-			-	-			IPR012876	Protein of unknown function (DUF1677)
MOMC1_601g	MOMC1_601	706		PF00069	1.1e-16	GO:0004672|GO:0005524|GO:0006468		SM00220	1.9e-11	GO:0004672|GO:0005524|GO:0006468		-	-			-	-			IPR000719	Protein kinase domain
MOMC1_602g	MOMC1_602	139		PF16719	8.9e-35	GO:0003682		-	-			-	-			-	-			IPR032001	SAWADEE domain
MOMC1_603g	MOMC1_603	121		-	-			-	-			-	-			-	-			-	-
MOMC1_604g	MOMC1_604	210		-	-			-	-			-	-			-	-			-	-
MOMC1_605g	MOMC1_605	573		PF03949	7.9e-101	GO:0004471|GO:0051287|GO:0055114		SM00919	2.4e-119	GO:0004471|GO:0051287|GO:0055114		-	-			PR00072	3.6e-42	GO:0004470|GO:0004471|GO:0006108|GO:0055114		IPR012302	Malic enzyme, NAD binding domain
MOMC1_606g	MOMC1_606	750		PF00249	2e-11			SM00332	1.2e-77	GO:0003824		-	-			-	-			IPR001005	Myb-like DNA-binding domain
MOMC1_607g	MOMC1_607	979		PF01627	2e-09	GO:0000160|GO:0004871		-	-			-	-			-	-			IPR008207	Hpt domain
MOMC1_608g	MOMC1_608	449		PF12460	1.2e-35			-	-			-	-			-	-			IPR024687	RNAPII transcription regulator C-terminal
MOMC1_609g	MOMC1_609	558		PF14500	2.8e-63			-	-			-	-			-	-			-	Dos2-interacting transcription regulator of RNA-Pol-II
MOMC1_610g	MOMC1_610	69		-	-			-	-			-	-			-	-			-	-
MOMC1_611g	MOMC1_611	327		PF02668	6e-36	GO:0016491|GO:0055114		-	-			-	-			-	-			IPR003819	Taurine catabolism dioxygenase TauD, TfdA family
MOMC1_612g	MOMC1_612	819		PF01909	1e-09	GO:0016779		-	-			-	-			-	-			IPR002934	Nucleotidyltransferase domain
MOMC1_613g	MOMC1_613	416		PF13178	3.5e-15			SM00015	29	GO:0005515		-	-			-	-			IPR025064	Protein of unknown function (DUF4005)
MOMC1_614g	MOMC1_614	131		PF00235	4.7e-44			SM00392	1.5e-60			-	-			PR00392	3.2e-51			IPR005455	Profilin
MOMC1_615g	MOMC1_615	207		PF11705	1.7e-16	GO:0006359		-	-			-	-			-	-			IPR024661	DNA-directed RNA polymerase III subunit Rpc31
MOMC1_616g	MOMC1_616	207		-	-			-	-			-	-			-	-			-	-
MOMC1_617g	MOMC1_617	547		-	-			-	-			-	-			-	-			-	-
MOMC1_618g	MOMC1_618	152		PF00657	2.3e-08	GO:0016788		-	-			-	-			-	-			IPR001087	GDSL-like Lipase/Acylhydrolase
MOMC1_619g	MOMC1_619	210		-	-			-	-			-	-			-	-			-	-
MOMC1_620g	MOMC1_620	916		PF12799	5.6e-07			SM00220	2.6e-29	GO:0004672|GO:0005524|GO:0006468		-	-			-	-			IPR025875	Leucine Rich repeats (2 copies)
MOMC1_621g	MOMC1_621	996		PF12819	1.2e-46			SM00220	1.5e-12	GO:0004672|GO:0005524|GO:0006468		-	-			-	-			IPR024788	Carbohydrate-binding protein of the ER
MOMC1_622g	MOMC1_622	883		PF12819	4.8e-103			SM00220	5.6e-29	GO:0004672|GO:0005524|GO:0006468		-	-			-	-			IPR024788	Carbohydrate-binding protein of the ER
MOMC1_623g	MOMC1_623	860		PF12819	2.1e-102			SM00220	1.3e-30	GO:0004672|GO:0005524|GO:0006468		-	-			-	-			IPR024788	Carbohydrate-binding protein of the ER
MOMC1_624g	MOMC1_624	885		PF12819	9.6e-88			SM00220	7.7e-30	GO:0004672|GO:0005524|GO:0006468		-	-			-	-			IPR024788	Carbohydrate-binding protein of the ER
MOMC1_625g	MOMC1_625	81		-	-			-	-			-	-			-	-			-	-
MOMC1_626g	MOMC1_626	894		PF13855	5.1e-10	GO:0005515		SM00220	6.3e-32	GO:0004672|GO:0005524|GO:0006468		-	-			PR00019	8.2e-05			IPR001611	Leucine rich repeat
MOMC1_627g	MOMC1_627	886		PF07714	1.7e-49	GO:0004672|GO:0006468		SM00220	2.1e-36	GO:0004672|GO:0005524|GO:0006468		-	-			-	-			IPR001245	Protein tyrosine kinase
MOMC1_628g	MOMC1_628	657		PF12819	1.7e-85			SM00220	1.8e-10	GO:0004672|GO:0005524|GO:0006468		-	-			-	-			IPR024788	Carbohydrate-binding protein of the ER
MOMC1_629g	MOMC1_629	76		-	-			-	-			-	-			-	-			-	-
MOMC1_630g	MOMC1_630	863		PF12819	2.7e-100			SM00220	2.7e-13	GO:0004672|GO:0005524|GO:0006468		-	-			-	-			IPR024788	Carbohydrate-binding protein of the ER
MOMC1_631g	MOMC1_631	969		PF12819	8.2e-105			SM00220	3.9e-13	GO:0004672|GO:0005524|GO:0006468		-	-			-	-			IPR024788	Carbohydrate-binding protein of the ER
MOMC1_632g	MOMC1_632	888		PF12799	4e-07			SM00220	3e-13	GO:0004672|GO:0005524|GO:0006468		-	-			PR00019	2.6e-05			IPR025875	Leucine Rich repeats (2 copies)
MOMC1_633g	MOMC1_633	884		PF12819	1.2e-99			SM00220	1.8e-13	GO:0004672|GO:0005524|GO:0006468		-	-			-	-			IPR024788	Carbohydrate-binding protein of the ER
MOMC1_634g	MOMC1_634	893		PF12819	4.9e-109			SM00220	4.2e-12	GO:0004672|GO:0005524|GO:0006468		-	-			-	-			IPR024788	Carbohydrate-binding protein of the ER
MOMC1_635g	MOMC1_635	850		PF13855	5.1e-07	GO:0005515		SM00220	6.3e-29	GO:0004672|GO:0005524|GO:0006468		-	-			PR00019	2.2e-05			IPR001611	Leucine rich repeat
MOMC1_636g	MOMC1_636	387		PF00010	3.6e-05	GO:0046983		SM00353	4.4e-12	GO:0046983		-	-			-	-			IPR011598	Helix-loop-helix DNA-binding domain
MOMC1_637g	MOMC1_637	767		-	-			-	-			-	-			-	-			-	-
MOMC1_638g	MOMC1_638	133		-	-			-	-			-	-			-	-			-	-
MOMC1_639g	MOMC1_639	84		-	-			-	-			-	-			-	-			-	-
MOMC1_640g	MOMC1_640	564		PF05958	4.1e-15	GO:0006396|GO:0008173		-	-			-	-			-	-			IPR010280	tRNA (Uracil-5-)-methyltransferase
MOMC1_641g	MOMC1_641	388		PF02485	1.9e-81	GO:0008375|GO:0016020		-	-			-	-			-	-			IPR003406	Core-2/I-Branching enzyme
MOMC1_642g	MOMC1_642	203		PF03357	2.8e-12	GO:0007034		-	-			-	-			-	-			IPR005024	Snf7
MOMC1_643g	MOMC1_643	588		PF04547	1.1e-45			-	-			-	-			-	-			IPR007632	Calcium-activated chloride channel
MOMC1_644g	MOMC1_644	117		-	-			-	-			-	-			-	-			-	-
MOMC1_645g	MOMC1_645	834		PF00855	2.2e-10			-	-			-	-			-	-			IPR000313	PWWP domain
MOMC1_646g	MOMC1_646	647		PF00443	6.7e-14	GO:0016579|GO:0036459		SM00213	3.5e-12	GO:0005515		-	-			-	-			IPR001394	Ubiquitin carboxyl-terminal hydrolase
MOMC1_647g	MOMC1_647	322		PF00270	1.2e-15	GO:0003676|GO:0005524		SM00487	1.2e-10			-	-			-	-			IPR011545	DEAD/DEAH box helicase
MOMC1_648g	MOMC1_648	240		PF00443	1e-21	GO:0016579|GO:0036459		-	-			-	-			-	-			IPR001394	Ubiquitin carboxyl-terminal hydrolase
MOMC1_649g	MOMC1_649	210		-	-			-	-			-	-			PR00600	5.4e-41	GO:0000159|GO:0008601		-	Protein phosphatase PP2A 55kDa regulatory subunit signature
MOMC1_650g	MOMC1_650	311		-	-			-	-			-	-			PR00600	6.8e-38	GO:0000159|GO:0008601		-	Protein phosphatase PP2A 55kDa regulatory subunit signature
MOMC1_651g	MOMC1_651	250		PF06888	1.1e-76	GO:0016791		-	-			-	-			-	-			IPR016965	Putative Phosphatase
MOMC1_652g	MOMC1_652	239		PF06888	1.3e-92	GO:0016791		-	-			-	-			-	-			IPR016965	Putative Phosphatase
MOMC1_653g	MOMC1_653	283		PF06888	1.7e-87	GO:0016791		-	-			-	-			-	-			IPR016965	Putative Phosphatase
MOMC1_654g	MOMC1_654	1268		PF00005	2.5e-20	GO:0005524|GO:0016887		SM00382	4e-12			-	-			-	-			IPR003439	ABC transporter
MOMC1_655g	MOMC1_655	957		PF00067	2.3e-45	GO:0005506|GO:0016705|GO:0020037|GO:0055114		SM00360	1e-05	GO:0003676		-	-			PR00463	8.9e-12	GO:0005506|GO:0016705|GO:0020037|GO:0055114		IPR001128	Cytochrome P450
MOMC1_656g	MOMC1_656	224		-	-			-	-			-	-			-	-			-	-
MOMC1_657g	MOMC1_657	350		-	-			-	-			-	-			-	-			-	-
MOMC1_658g	MOMC1_658	620		PF02990	5.3e-200	GO:0016021		-	-			-	-			-	-			IPR004240	Endomembrane protein 70
MOMC1_659g	MOMC1_659	505		PF04981	1.7e-72			-	-			-	-			-	-			IPR007064	NMD3 family
MOMC1_660g	MOMC1_660	104		-	-			-	-			-	-			-	-			-	-
MOMC1_661g	MOMC1_661	859		PF05879	4.8e-289			-	-			-	-			-	-			IPR008803	Root hair defective 3 GTP-binding protein (RHD3)
MOMC1_662g	MOMC1_662	588		PF00732	1e-18	GO:0016614|GO:0050660|GO:0055114		-	-			-	-			-	-			IPR000172	GMC oxidoreductase
MOMC1_663g	MOMC1_663	879		PF07714	6.5e-48	GO:0004672|GO:0006468		-	-			-	-			-	-			IPR001245	Protein tyrosine kinase
MOMC1_664g	MOMC1_664	261		PF03168	5.1e-11			-	-			-	-			-	-			IPR004864	Late embryogenesis abundant protein
MOMC1_665g	MOMC1_665	599		PF00118	1.9e-76	GO:0005524		-	-			-	-			PR00298	6.9e-65	GO:0005737|GO:0042026		IPR002423	TCP-1/cpn60 chaperonin family
MOMC1_666g	MOMC1_666	100		-	-			-	-			-	-			-	-			-	-
MOMC1_667g	MOMC1_667	66		-	-			-	-			-	-			-	-			-	-
MOMC1_668g	MOMC1_668	491		PF12171	7.8e-05			SM00355	220			-	-			-	-			IPR022755	Zinc-finger double-stranded RNA-binding
MOMC1_669g	MOMC1_669	570		PF00251	1.4e-102			SM00640	7.6e-240	GO:0004553|GO:0005975		-	-			-	-			IPR013148	Glycosyl hydrolases family 32 N-terminal domain
MOMC1_670g	MOMC1_670	343		PF00076	2e-14	GO:0003676		SM00360	7e-16	GO:0003676		-	-			-	-			IPR000504	RNA recognition motif. (a.k.a. RRM, RBD, or RNP domain)
MOMC1_671g	MOMC1_671	427		PF00612	8.5e-05	GO:0005515		SM00015	0.025	GO:0005515		-	-			-	-			IPR000048	IQ calmodulin-binding motif
MOMC1_672g	MOMC1_672	91		-	-			-	-			-	-			-	-			-	-
MOMC1_673g	MOMC1_673	1231		PF16209	1.7e-23			-	-			-	-			PR00119	7e-07			IPR032631	Phospholipid-translocating ATPase N-terminal
MOMC1_674g	MOMC1_674	103		PF12023	2e-25			-	-			-	-			-	-			IPR021899	Domain of unknown function (DUF3511)
MOMC1_675g	MOMC1_675	413		PF00271	2.1e-28			SM00487	7.3e-57			-	-			-	-			IPR001650	Helicase conserved C-terminal domain
MOMC1_676g	MOMC1_676	190		PF02466	3.4e-22			-	-			-	-			-	-			IPR003397	Tim17/Tim22/Tim23/Pmp24 family
MOMC1_677g	MOMC1_677	755		PF00582	1.9e-05	GO:0006950		SM00220	5.4e-32	GO:0004672|GO:0005524|GO:0006468		-	-			-	-			IPR006016	Universal stress protein family
MOMC1_678g	MOMC1_678	439		PF06870	4e-58	GO:0003677|GO:0003899|GO:0005634|GO:0006351		-	-			-	-			-	-			IPR009668	A49-like RNA polymerase I associated factor
MOMC1_679g	MOMC1_679	552		PF05553	5.2e-10			-	-			-	-			-	-			IPR008480	Cotton fibre expressed protein
MOMC1_680g	MOMC1_680	622		PF00291	1.6e-50			-	-			-	-			-	-			IPR001926	Pyridoxal-phosphate dependent enzyme
MOMC1_681g	MOMC1_681	66		-	-			-	-			-	-			-	-			-	-
MOMC1_682g	MOMC1_682	469		PF07728	2.7e-15	GO:0005524|GO:0016887		-	-			-	-			-	-			IPR011704	AAA domain (dynein-related subfamily)
MOMC1_683g	MOMC1_683	4912		PF07728	4.1e-14	GO:0005524|GO:0016887		SM00382	6.1e-08			-	-			-	-			IPR011704	AAA domain (dynein-related subfamily)
MOMC1_684g	MOMC1_684	466		PF00153	4.1e-19			-	-			-	-			PR00926	1.3e-05	GO:0055085		IPR018108	Mitochondrial carrier protein
MOMC1_685g	MOMC1_685	931		PF00628	1.1e-09	GO:0005515		SM00249	1.3e-09	GO:0005515|GO:0008270		-	-			-	-			IPR019787	PHD-finger
MOMC1_686g	MOMC1_686	116		-	-			-	-			-	-			-	-			-	-
MOMC1_687g	MOMC1_687	899		PF13713	3.3e-14			-	-			-	-			-	-			IPR027988	Transcription factor BRX N-terminal domain
MOMC1_688g	MOMC1_688	421		-	-			-	-			-	-			-	-			-	-
MOMC1_689g	MOMC1_689	275		PF03357	1e-43	GO:0007034		-	-			-	-			-	-			IPR005024	Snf7
MOMC1_690g	MOMC1_690	64		-	-			-	-			-	-			-	-			-	-
MOMC1_691g	MOMC1_691	634		PF00249	3.9e-06			SM00717	1.5e-08			-	-			-	-			IPR001005	Myb-like DNA-binding domain
MOMC1_692g	MOMC1_692	236		PF00189	3.9e-25			-	-			-	-			-	-			-	Ribosomal protein S3, C-terminal domain
MOMC1_693g	MOMC1_693	353		PF13460	2.3e-10			-	-			-	-			-	-			IPR016040	NAD(P)H-binding
MOMC1_694g	MOMC1_694	674		PF03847	1.9e-31	GO:0005669|GO:0006352		-	-			PD012998	1e-32	GO:0005669|GO:0006352		-	-			IPR003228	Transcription initiation factor TFIID subunit A
MOMC1_695g	MOMC1_695	208		PF00190	4.7e-33	GO:0045735		SM00835	9.7e-40	GO:0045735		-	-			PR00325	2.3e-23	GO:0030145		IPR006045	Cupin
MOMC1_696g	MOMC1_696	544		PF03514	2.2e-74			-	-			-	-			-	-			IPR005202	GRAS domain family
MOMC1_697g	MOMC1_697	396		PF12483	2.2e-38	GO:0004842|GO:0007005		SM00184	0.0034	GO:0005515|GO:0008270		-	-			-	-			IPR022170	E3 Ubiquitin ligase
MOMC1_698g	MOMC1_698	294		PF00551	1.4e-55	GO:0009058|GO:0016742		-	-			-	-			-	-			IPR002376	Formyl transferase
MOMC1_699g	MOMC1_699	208		PF02291	6.7e-46	GO:0006352		-	-			-	-			-	-			IPR003162	Transcription initiation factor IID, 31kD subunit
MOMC1_700g	MOMC1_700	735		PF13328	3.8e-39			SM00471	6e-09			-	-			-	-			IPR003607	HD domain
MOMC1_701g	MOMC1_701	394		-	-			-	-			-	-			-	-			-	-
MOMC1_702g	MOMC1_702	1011		PF08389	3.6e-36			-	-			-	-			-	-			IPR013598	Exportin 1-like protein
MOMC1_703g	MOMC1_703	459		PF07714	8e-46	GO:0004672|GO:0006468		-	-			-	-			-	-			IPR001245	Protein tyrosine kinase
MOMC1_704g	MOMC1_704	570		PF01477	4.5e-13	GO:0005515		SM00308	1.4e-45	GO:0005515		-	-			PR00468	2.5e-62	GO:0016491|GO:0055114		IPR001024	PLAT/LH2 domain
MOMC1_705g	MOMC1_705	151		-	-			-	-			-	-			-	-			-	-
MOMC1_706g	MOMC1_706	167		-	-			-	-			-	-			-	-			-	-
MOMC1_707g	MOMC1_707	508		PF00171	5.2e-114	GO:0008152|GO:0016491|GO:0055114		-	-			-	-			-	-			IPR015590	Aldehyde dehydrogenase family
MOMC1_708g	MOMC1_708	157		PF07911	3.9e-38			-	-			-	-			-	-			IPR012876	Protein of unknown function (DUF1677)
MOMC1_709g	MOMC1_709	246		PF00227	2.4e-55	GO:0004298|GO:0005839|GO:0051603		SM00948	1.1e-11	GO:0004175|GO:0006511|GO:0019773		-	-			-	-			IPR001353	Proteasome subunit
MOMC1_710g	MOMC1_710	755		PF13768	1.1e-15			SM00327	2.1e-10			-	-			-	-			IPR002035	von Willebrand factor type A domain
MOMC1_711g	MOMC1_711	243		PF00334	3.8e-44	GO:0004550|GO:0006165|GO:0006183|GO:0006228|GO:0006241		SM00562	9.8e-62	GO:0004550|GO:0006165|GO:0006183|GO:0006228|GO:0006241		-	-			PR01243	5.9e-22	GO:0004550|GO:0006165|GO:0006183|GO:0006228|GO:0006241		IPR001564	Nucleoside diphosphate kinase
MOMC1_712g	MOMC1_712	274		-	-			-	-			-	-			-	-			-	-
MOMC1_713g	MOMC1_713	36		-	-			-	-			-	-			-	-			-	-
MOMC1_714g	MOMC1_714	516		PF06814	2.7e-108	GO:0016021		-	-			-	-			-	-			IPR009637	Lung seven transmembrane receptor
MOMC1_715g	MOMC1_715	297		PF09425	9.2e-11			SM00979	4.8e-15			-	-			-	-			IPR018467	Divergent CCT motif
MOMC1_716g	MOMC1_716	504		PF00076	1.8e-18	GO:0003676		SM00360	1.4e-23	GO:0003676		-	-			-	-			IPR000504	RNA recognition motif. (a.k.a. RRM, RBD, or RNP domain)
MOMC1_717g	MOMC1_717	1096		PF04121	1.4e-61	GO:0005643|GO:0006810		-	-			-	-			-	-			IPR007252	Nuclear pore protein 84 / 107
MOMC1_718g	MOMC1_718	1329		-	-			-	-			-	-			-	-			-	-
MOMC1_719g	MOMC1_719	593		PF02037	6.6e-10			SM00513	0.00013			-	-			-	-			IPR003034	SAP domain
MOMC1_720g	MOMC1_720	263		PF00957	3.2e-13	GO:0016021|GO:0016192		SM01270	9.3e-15			-	-			-	-			IPR001388	Synaptobrevin
MOMC1_721g	MOMC1_721	658		PF06075	2.6e-23			-	-			-	-			-	-			IPR010341	Plant protein of unknown function (DUF936)
MOMC1_722g	MOMC1_722	1412		PF00664	2.6e-14	GO:0005524|GO:0006810|GO:0016021|GO:0042626|GO:0055085		SM00382	7.1e-13			-	-			-	-			IPR011527	ABC transporter transmembrane region
MOMC1_723g	MOMC1_723	1300		-	-			-	-			-	-			-	-			-	-
MOMC1_724g	MOMC1_724	272		-	-			-	-			-	-			-	-			-	-
MOMC1_725g	MOMC1_725	494		PF13837	4.3e-27			-	-			-	-			-	-			-	Myb/SANT-like DNA-binding domain
MOMC1_726g	MOMC1_726	153		PF00550	3.1e-11			-	-			PD000887	2e-09	GO:0006633		-	-			IPR009081	Phosphopantetheine attachment site
MOMC1_727g	MOMC1_727	111		PF05564	9.1e-09			-	-			-	-			-	-			IPR008406	Dormancy/auxin associated protein
MOMC1_728g	MOMC1_728	284		PF00226	5.2e-21			SM00271	3.3e-22			-	-			PR00625	6.3e-16			IPR001623	DnaJ domain
MOMC1_729g	MOMC1_729	56		-	-			-	-			-	-			-	-			-	-
MOMC1_730g	MOMC1_730	123		PF02519	2.6e-17	GO:0009733		-	-			-	-			-	-			IPR003676	Auxin responsive protein
MOMC1_731g	MOMC1_731	934		PF03914	2.3e-21			-	-			-	-			-	-			IPR005612	CBF/Mak21 family
MOMC1_732g	MOMC1_732	702		PF02383	5.4e-54	GO:0042578		-	-			-	-			-	-			IPR002013	SacI homology domain
MOMC1_733g	MOMC1_733	787		PF02383	1.2e-77	GO:0042578		-	-			-	-			-	-			IPR002013	SacI homology domain
MOMC1_734g	MOMC1_734	134		-	-			-	-			-	-			-	-			-	-
MOMC1_735g	MOMC1_735	439		PF00657	4.9e-15	GO:0016788		-	-			-	-			-	-			IPR001087	GDSL-like Lipase/Acylhydrolase
MOMC1_736g	MOMC1_736	232		PF03168	6.2e-06			-	-			-	-			-	-			IPR004864	Late embryogenesis abundant protein
MOMC1_737g	MOMC1_737	391		PF00847	8.9e-12	GO:0003700|GO:0006355		SM00380	5.2e-38	GO:0003700|GO:0006355		-	-			PR00367	1.2e-11	GO:0003700|GO:0006355		IPR001471	AP2 domain
MOMC1_738g	MOMC1_738	137		-	-			-	-			-	-			-	-			-	-
MOMC1_739g	MOMC1_739	384		PF00082	1.3e-21	GO:0004252|GO:0006508		-	-			-	-			-	-			IPR000209	Subtilase family
MOMC1_740g	MOMC1_740	208		-	-			-	-			-	-			-	-			-	-
MOMC1_741g	MOMC1_741	821		PF01388	2.4e-14	GO:0003677		SM01014	2.8e-14			-	-			-	-			IPR001606	ARID/BRIGHT DNA binding domain
MOMC1_742g	MOMC1_742	164		PF04570	6.1e-21			-	-			-	-			-	-			IPR007650	zinc-finger of the FCS-type, C2-C2
MOMC1_743g	MOMC1_743	106		PF03242	8.8e-14	GO:0006950		-	-			-	-			-	-			IPR004926	Late embryogenesis abundant protein
MOMC1_744g	MOMC1_744	448		PF01008	6.2e-38	GO:0044237		-	-			-	-			-	-			IPR000649	Initiation factor 2 subunit family
MOMC1_745g	MOMC1_745	1892		PF01504	9.4e-48	GO:0016307|GO:0046488		SM00330	4.8e-127	GO:0016307|GO:0046488		-	-			-	-			IPR002498	Phosphatidylinositol-4-phosphate 5-Kinase
MOMC1_746g	MOMC1_746	145		-	-			-	-			-	-			-	-			-	-
MOMC1_747g	MOMC1_747	631		PF00155	1.1e-35	GO:0009058|GO:0030170		-	-			-	-			-	-			IPR004839	Aminotransferase class I and II
MOMC1_748g	MOMC1_748	589		PF04043	5.3e-28	GO:0004857		SM00856	2.6e-38	GO:0004857		-	-			-	-			IPR006501	Plant invertase/pectin methylesterase inhibitor
MOMC1_749g	MOMC1_749	786		-	-			SM00025	31	GO:0003723		-	-			-	-			IPR001313	Pumilio RNA-binding repeat
MOMC1_750g	MOMC1_750	274		PF13639	8.4e-14	GO:0005515|GO:0008270		SM00184	2.9e-08	GO:0005515|GO:0008270		-	-			-	-			IPR001841	Ring finger domain
MOMC1_751g	MOMC1_751	589		-	-			-	-			-	-			-	-			-	-
MOMC1_752g	MOMC1_752	162		-	-			-	-			-	-			-	-			-	-
MOMC1_753g	MOMC1_753	144		PF10173	5.1e-22			-	-			-	-			-	-			IPR018786	Mitochondrial K+-H+ exchange-related
MOMC1_754g	MOMC1_754	657		PF13855	1e-07	GO:0005515		-	-			-	-			-	-			IPR001611	Leucine rich repeat
MOMC1_755g	MOMC1_755	61		-	-			-	-			-	-			-	-			-	-
MOMC1_756g	MOMC1_756	161		-	-			-	-			-	-			-	-			-	-
MOMC1_757g	MOMC1_757	71		PF08137	1.7e-10			-	-			-	-			-	-			IPR012552	DVL family
MOMC1_758g	MOMC1_758	192		PF13450	5.5e-05			-	-			-	-			-	-			-	NAD(P)-binding Rossmann-like domain
MOMC1_759g	MOMC1_759	98		-	-			-	-			-	-			-	-			-	-
MOMC1_760g	MOMC1_760	96		PF04627	1.3e-23	GO:0000275|GO:0015986|GO:0046933|GO:0046961		-	-			-	-			-	-			IPR006721	Mitochondrial ATP synthase epsilon chain
MOMC1_761g	MOMC1_761	799		PF16528	1.8e-18			-	-			-	-			-	-			IPR032403	Exocyst component 84 C-terminal
MOMC1_762g	MOMC1_762	303		PF00076	2.8e-05	GO:0003676		-	-			-	-			-	-			IPR000504	RNA recognition motif. (a.k.a. RRM, RBD, or RNP domain)
MOMC1_763g	MOMC1_763	672		PF03081	9.8e-77	GO:0000145|GO:0006887		-	-			-	-			-	-			IPR004140	Exo70 exocyst complex subunit
MOMC1_764g	MOMC1_764	471		-	-			-	-			-	-			-	-			-	-
MOMC1_765g	MOMC1_765	416		PF10250	8.8e-28			-	-			-	-			-	-			IPR019378	GDP-fucose protein O-fucosyltransferase
MOMC1_766g	MOMC1_766	1132		PF12515	4.7e-06	GO:0005516		-	-			-	-			PR00119	7.5e-33			IPR024750	Ca2+-ATPase N terminal autoinhibitory domain
MOMC1_767g	MOMC1_767	243		PF00327	4.6e-21			-	-			-	-			-	-			IPR016082	Ribosomal protein L30p/L7e
MOMC1_768g	MOMC1_768	356		PF01545	1.5e-20	GO:0006812|GO:0008324|GO:0016021|GO:0055085		-	-			-	-			-	-			IPR002524	Cation efflux family
MOMC1_769g	MOMC1_769	139		-	-			-	-			-	-			-	-			-	-
MOMC1_770g	MOMC1_770	632		PF01532	5e-27	GO:0004571|GO:0005509|GO:0016020		-	-			-	-			PR00747	1.3e-40	GO:0004571|GO:0005509|GO:0016020		IPR001382	Glycosyl hydrolase family 47
MOMC1_771g	MOMC1_771	352		PF00320	1.1e-15	GO:0003700|GO:0006355|GO:0008270|GO:0043565		SM00979	9.6e-11			-	-			-	-			IPR000679	GATA zinc finger
MOMC1_772g	MOMC1_772	734		PF00013	2.5e-09	GO:0003723		SM00322	2.9e-09	GO:0003676		-	-			-	-			IPR004088	KH domain
MOMC1_773g	MOMC1_773	405		PF01222	5.4e-29	GO:0016020		-	-			-	-			-	-			IPR001171	Ergosterol biosynthesis ERG4/ERG24 family
MOMC1_774g	MOMC1_774	638		PF02874	1.3e-13	GO:0015992|GO:0046034		-	-			-	-			-	-			IPR004100	ATP synthase alpha/beta family, beta-barrel domain
MOMC1_775g	MOMC1_775	201		PF12576	4.1e-16			-	-			-	-			-	-			IPR022227	Protein of unknown function (DUF3754)
MOMC1_776g	MOMC1_776	509		-	-			-	-			-	-			-	-			-	-
MOMC1_777g	MOMC1_777	247		-	-			-	-			-	-			-	-			-	-
MOMC1_778g	MOMC1_778	460		PF13418	2.1e-05			SM00256	0.0036	GO:0005515		-	-			-	-			-	Galactose oxidase, central domain
MOMC1_779g	MOMC1_779	409		PF13883	4.8e-18			-	-			-	-			-	-			-	Pyridoxamine 5'-phosphate oxidase
MOMC1_780g	MOMC1_780	273		PF00397	8.2e-09	GO:0005515		SM00456	1.2e-06	GO:0005515		-	-			PR01217	3.8e-09			IPR001202	WW domain
MOMC1_781g	MOMC1_781	550		PF01846	2.1e-08			SM00456	0.0024	GO:0005515		-	-			-	-			IPR002713	FF domain
MOMC1_782g	MOMC1_782	225		PF01846	9.5e-07			SM00441	0.0027			-	-			-	-			IPR002713	FF domain
MOMC1_783g	MOMC1_783	357		PF00153	9.8e-17			-	-			-	-			PR00926	3.3e-19	GO:0055085		IPR018108	Mitochondrial carrier protein
MOMC1_784g	MOMC1_784	792		-	-			-	-			-	-			-	-			-	-
MOMC1_785g	MOMC1_785	1597		PF13087	2.9e-59			-	-			-	-			-	-			-	AAA domain
MOMC1_786g	MOMC1_786	141		PF02519	2e-27	GO:0009733		-	-			-	-			-	-			IPR003676	Auxin responsive protein
MOMC1_787g	MOMC1_787	671		PF03030	5.5e-218	GO:0004427|GO:0009678|GO:0015992|GO:0016020		-	-			-	-			-	-			IPR004131	Inorganic H+ pyrophosphatase
MOMC1_788g	MOMC1_788	178		PF03030	5.5e-21	GO:0004427|GO:0009678|GO:0015992|GO:0016020		-	-			-	-			-	-			IPR004131	Inorganic H+ pyrophosphatase
MOMC1_789g	MOMC1_789	149		-	-			-	-			-	-			-	-			-	-
MOMC1_790g	MOMC1_790	167		-	-			-	-			-	-			-	-			-	-
MOMC1_791g	MOMC1_791	504		PF01650	0.00011	GO:0006508|GO:0008233		-	-			-	-			PR00776	1.2e-51	GO:0006508|GO:0008233		IPR001096	Peptidase C13 family
MOMC1_792g	MOMC1_792	191		PF02536	5.1e-58	GO:0003690|GO:0006355		SM00733	0.00083	GO:0003690|GO:0006355		-	-			-	-			IPR003690	mTERF
MOMC1_793g	MOMC1_793	438		PF02536	2.4e-24	GO:0003690|GO:0006355		SM00733	14	GO:0003690|GO:0006355		-	-			-	-			IPR003690	mTERF
MOMC1_794g	MOMC1_794	516		PF13202	0.0024	GO:0005509		SM00054	4.7	GO:0005509		-	-			PR00926	3.2e-29	GO:0055085		IPR002048	EF hand
MOMC1_795g	MOMC1_795	130		-	-			-	-			-	-			-	-			-	-
MOMC1_796g	MOMC1_796	193		PF13966	2.1e-07			-	-			-	-			-	-			IPR026960	zinc-binding in reverse transcriptase
MOMC1_797g	MOMC1_797	82		-	-			-	-			-	-			-	-			-	-
MOMC1_798g	MOMC1_798	188		-	-			-	-			-	-			-	-			-	-
MOMC1_799g	MOMC1_799	329		PF13602	3.7e-23			SM00829	2.4e-11	GO:0016491		-	-			-	-			-	Zinc-binding dehydrogenase
MOMC1_800g	MOMC1_800	427		PF05542	0.00028			-	-			-	-			-	-			IPR008479	Protein of unknown function (DUF760)
MOMC1_801g	MOMC1_801	393		PF13602	7.7e-22			SM00829	8.3e-09	GO:0016491		-	-			-	-			-	Zinc-binding dehydrogenase
MOMC1_802g	MOMC1_802	143		PF05938	8.2e-26			-	-			-	-			-	-			IPR010264	Plant self-incompatibility protein S1
MOMC1_803g	MOMC1_803	152		PF05938	3.1e-24			-	-			-	-			-	-			IPR010264	Plant self-incompatibility protein S1
MOMC1_804g	MOMC1_804	379		-	-			-	-			-	-			-	-			-	-
MOMC1_805g	MOMC1_805	499		PF01227	2.1e-05			-	-			-	-			-	-			IPR020602	GTP cyclohydrolase I
MOMC1_806g	MOMC1_806	123		-	-			-	-			-	-			-	-			-	-
MOMC1_807g	MOMC1_807	74		-	-			-	-			-	-			-	-			-	-
MOMC1_808g	MOMC1_808	248		-	-			-	-			-	-			-	-			-	-
MOMC1_809g	MOMC1_809	189		-	-			-	-			-	-			-	-			-	-
MOMC1_810g	MOMC1_810	691		PF00931	5.9e-44	GO:0043531		-	-			-	-			PR00364	7.1e-17			IPR002182	NB-ARC domain
MOMC1_811g	MOMC1_811	85		-	-			-	-			-	-			-	-			-	-
MOMC1_812g	MOMC1_812	147		PF05938	6.7e-25			-	-			-	-			-	-			IPR010264	Plant self-incompatibility protein S1
MOMC1_813g	MOMC1_813	160		PF05938	1.4e-21			-	-			-	-			-	-			IPR010264	Plant self-incompatibility protein S1
MOMC1_814g	MOMC1_814	154		PF05938	1.3e-20			-	-			-	-			-	-			IPR010264	Plant self-incompatibility protein S1
MOMC1_815g	MOMC1_815	152		-	-			-	-			-	-			-	-			-	-
MOMC1_816g	MOMC1_816	219		-	-			-	-			-	-			-	-			-	-
MOMC1_817g	MOMC1_817	875		PF07727	5.2e-45			-	-			-	-			-	-			IPR013103	Reverse transcriptase (RNA-dependent DNA polymerase)
MOMC1_818g	MOMC1_818	292		-	-			-	-			-	-			-	-			-	-
MOMC1_819g	MOMC1_819	159		-	-			-	-			-	-			-	-			-	-
MOMC1_820g	MOMC1_820	1222		PF00665	4.5e-22	GO:0015074		-	-			-	-			-	-			IPR001584	Integrase core domain
MOMC1_821g	MOMC1_821	83		-	-			-	-			-	-			-	-			-	-
MOMC1_822g	MOMC1_822	166		PF01190	2.5e-20			-	-			-	-			-	-			-	Pollen proteins Ole e I like
MOMC1_823g	MOMC1_823	644		PF00197	9.2e-26	GO:0004866		SM00452	6e-14	GO:0004866		-	-			PR00291	3.9e-07	GO:0004866		IPR002160	Trypsin and protease inhibitor
MOMC1_824g	MOMC1_824	229		-	-			-	-			-	-			-	-			-	-
MOMC1_825g	MOMC1_825	329		-	-			-	-			-	-			-	-			-	-
MOMC1_826g	MOMC1_826	274		PF01643	3.2e-41	GO:0006633|GO:0016790		-	-			-	-			-	-			IPR002864	Acyl-ACP thioesterase
MOMC1_827g	MOMC1_827	241		PF01643	1.9e-14	GO:0006633|GO:0016790		-	-			-	-			-	-			IPR002864	Acyl-ACP thioesterase
MOMC1_828g	MOMC1_828	261		PF05627	1.3e-19			-	-			-	-			-	-			IPR008700	Cleavage site for pathogenic type III effector avirulence factor Avr
MOMC1_829g	MOMC1_829	502		PF10510	4.8e-30	GO:0016255|GO:0042765		-	-			-	-			-	-			IPR019540	Phosphatidylinositol-glycan biosynthesis class S protein
MOMC1_830g	MOMC1_830	306		PF00536	1.1e-08	GO:0005515		-	-			-	-			-	-			IPR001660	SAM domain (Sterile alpha motif)
MOMC1_831g	MOMC1_831	305		PF04043	6.2e-07	GO:0004857		-	-			-	-			-	-			IPR006501	Plant invertase/pectin methylesterase inhibitor
MOMC1_832g	MOMC1_832	213		PF01095	1.5e-68	GO:0005618|GO:0030599|GO:0042545		-	-			-	-			-	-			IPR000070	Pectinesterase
MOMC1_833g	MOMC1_833	145		-	-			-	-			-	-			-	-			-	-
MOMC1_834g	MOMC1_834	165		-	-			-	-			-	-			-	-			-	-
MOMC1_835g	MOMC1_835	177		PF04043	7.4e-22	GO:0004857		SM00856	5.9e-28	GO:0004857		-	-			-	-			IPR006501	Plant invertase/pectin methylesterase inhibitor
MOMC1_836g	MOMC1_836	541		PF04113	1.6e-128	GO:0016255|GO:0042765		-	-			-	-			-	-			IPR007245	Gpi16 subunit, GPI transamidase component
MOMC1_837g	MOMC1_837	151		PF04113	2e-24	GO:0016255|GO:0042765		-	-			-	-			-	-			IPR007245	Gpi16 subunit, GPI transamidase component
MOMC1_838g	MOMC1_838	238		-	-			-	-			-	-			-	-			-	-
MOMC1_839g	MOMC1_839	834		PF14008	5.1e-12			-	-			-	-			-	-			IPR025733	Iron/zinc purple acid phosphatase-like protein C
MOMC1_840g	MOMC1_840	79		-	-			-	-			-	-			-	-			-	-
MOMC1_841g	MOMC1_841	168		-	-			-	-			-	-			-	-			-	-
MOMC1_842g	MOMC1_842	407		PF00295	1.3e-98	GO:0004650|GO:0005975		SM00710	1900			-	-			-	-			IPR000743	Glycosyl hydrolases family 28
MOMC1_843g	MOMC1_843	172		-	-			-	-			-	-			-	-			-	-
MOMC1_844g	MOMC1_844	528		PF13041	4.1e-13			-	-			-	-			-	-			IPR002885	PPR repeat family
MOMC1_845g	MOMC1_845	2042		PF07529	5.3e-06			SM00573	2.2e-09			-	-			-	-			IPR014012	HSA
MOMC1_846g	MOMC1_846	232		PF13837	3.1e-19			SM00595	0.00073			-	-			-	-			-	Myb/SANT-like DNA-binding domain
MOMC1_847g	MOMC1_847	365		PF00295	5.6e-11	GO:0004650|GO:0005975		SM00710	35			-	-			-	-			IPR000743	Glycosyl hydrolases family 28
MOMC1_848g	MOMC1_848	723		PF00650	1.8e-30			SM01100	0.0074			-	-			-	-			IPR001251	CRAL/TRIO domain
MOMC1_849g	MOMC1_849	400		PF00295	3.2e-86	GO:0004650|GO:0005975		SM00710	7600			-	-			-	-			IPR000743	Glycosyl hydrolases family 28
MOMC1_850g	MOMC1_850	144		-	-			-	-			-	-			-	-			-	-
MOMC1_851g	MOMC1_851	498		PF04576	7.8e-31			-	-			-	-			-	-			IPR007656	Zein-binding
MOMC1_852g	MOMC1_852	61		-	-			-	-			-	-			-	-			-	-
MOMC1_853g	MOMC1_853	852		PF12819	9.6e-56			SM00220	1.7e-37	GO:0004672|GO:0005524|GO:0006468		-	-			-	-			IPR024788	Carbohydrate-binding protein of the ER
MOMC1_854g	MOMC1_854	707		PF07727	1.9e-62			-	-			-	-			-	-			IPR013103	Reverse transcriptase (RNA-dependent DNA polymerase)
MOMC1_855g	MOMC1_855	80		-	-			-	-			-	-			-	-			-	-
MOMC1_856g	MOMC1_856	247		PF14009	1.5e-13			-	-			-	-			-	-			IPR025322	Domain of unknown function (DUF4228)
MOMC1_857g	MOMC1_857	289		PF14223	2.7e-13			-	-			-	-			-	-			-	gag-polypeptide of LTR copia-type
MOMC1_858g	MOMC1_858	110		-	-			-	-			-	-			-	-			-	-
MOMC1_859g	MOMC1_859	104		PF14223	2.5e-06			-	-			-	-			-	-			-	gag-polypeptide of LTR copia-type
MOMC1_860g	MOMC1_860	512		PF12796	2.9e-09			SM00248	42	GO:0005515		-	-			-	-			IPR020683	Ankyrin repeats (3 copies)
MOMC1_861g	MOMC1_861	98		-	-			-	-			-	-			-	-			-	-
MOMC1_862g	MOMC1_862	134		PF00445	5.3e-20	GO:0003723|GO:0033897		-	-			-	-			-	-			IPR001568	Ribonuclease T2 family
MOMC1_863g	MOMC1_863	775		-	-			-	-			-	-			-	-			-	-
MOMC1_864g	MOMC1_864	282		PF05903	4e-44			SM01179	3.8e-63			-	-			-	-			IPR008580	PPPDE putative peptidase domain
MOMC1_865g	MOMC1_865	617		PF07714	3.1e-44	GO:0004672|GO:0006468		SM00220	2.1e-26	GO:0004672|GO:0005524|GO:0006468		-	-			-	-			IPR001245	Protein tyrosine kinase
MOMC1_866g	MOMC1_866	124		-	-			-	-			-	-			-	-			-	-
MOMC1_867g	MOMC1_867	110		-	-			-	-			-	-			-	-			-	-
MOMC1_868g	MOMC1_868	73		-	-			-	-			-	-			-	-			-	-
MOMC1_869g	MOMC1_869	804		PF08158	4.4e-16			-	-			-	-			-	-			IPR012977	NUC130/3NT domain
MOMC1_870g	MOMC1_870	367		-	-			-	-			-	-			-	-			-	-
MOMC1_871g	MOMC1_871	193		-	-			-	-			-	-			-	-			-	-
MOMC1_872g	MOMC1_872	289		PF13891	8.4e-12			-	-			-	-			-	-			IPR025927	Potential DNA-binding domain
MOMC1_873g	MOMC1_873	386		PF07800	7.3e-72			-	-			-	-			-	-			IPR012866	Protein of unknown function (DUF1644)
MOMC1_874g	MOMC1_874	142		-	-			-	-			-	-			-	-			-	-
MOMC1_875g	MOMC1_875	102		-	-			-	-			-	-			-	-			-	-
MOMC1_876g	MOMC1_876	149		-	-			-	-			-	-			-	-			-	-
MOMC1_877g	MOMC1_877	293		-	-			-	-			-	-			-	-			-	-
MOMC1_878g	MOMC1_878	303		PF14223	4.7e-09			-	-			-	-			-	-			-	gag-polypeptide of LTR copia-type
MOMC1_879g	MOMC1_879	87		-	-			-	-			-	-			-	-			-	-
[truncated: 43,864 more rows]
