# Supplementary material for: Draft genome sequence of bitter gourd (Momordica charantia), a vegetable and medicinal plant in tropical and subtropical regions
Source: DNA Res. 2016 Dec 17;24(1):51–8. doi: 10.1093/dnares/dsw047 (PMC5381343; doi:10.1093/dnares/dsw047)
Supplement: Supplementary Data [file dsw047_Supp.zip › Suppl Tab S10.xlsx]

## Sheet: Sheet1
Supplementary Table S10. List of anchored gene in bitter gourd (OHB3-1) scaffolds to other cucurbit genome.
bitter gourd predicted genes					watermelon predicted genes					melon predicted genes					cucumber predicted genes
gene ID	scaffold	start*	end*		ID	chromosome	start*	end*		ID	chromosome	start*	end*		ID	chromosome	start*	end*
MOMC0_1g	scaffold_0	1950	3717		Cla023702	chr11	19834947	19835240		MELO3C025629	chr7	4806800	4808671		Csa4G628330	chr4	20430513	20432317
MOMC0_2g	scaffold_0	17441	23195		Cla023701	chr11	19808914	19817092		MELO3C025630	chr7	4781645	4790290		Csa4G627820	chr4	20410408	20419782
MOMC0_3g	scaffold_0	27412	27627		-	-	-	-		-	-	-	-		-	-	-	-
MOMC0_4g	scaffold_0	30137	30589		-	-	-	-		-	-	-	-		-	-	-	-
MOMC0_5g	scaffold_0	32414	32671		null	chr11	19796309	19796584		null	chr7	2078273	2078581		Csa4G627800	chr4	20401934	20402233
MOMC0_6g	scaffold_0	39285	42434		Cla023700	chr11	19784383	19788057		MELO3C025631	chr7	4760309	4764828		Csa4G627790	chr4	20391826	20395920
MOMC0_7g	scaffold_0	45317	46087		-	-	-	-		-	-	-	-		-	-	-	-
MOMC0_8g	scaffold_0	49585	50898		-	-	-	-		MELO3C016101	chr7	18943313	18944716		-	-	-	-
MOMC0_9g	scaffold_0	54302	64095		Cla023699	chr11	19762841	19775048		MELO3C025632	chr7	4738614	4751924		Csa4G627270	chr4	20371022	20374791
MOMC0_10g	scaffold_0	65363	68603		Cla023698	chr11	19757524	19760672		MELO3C025633	chr7	4733061	4733354		Csa4G627260	chr4	20366234	20366470
MOMC0_11g	scaffold_0	88688	88990		-	-	-	-		null	chr7	2078273	2078581		-	-	-	-
MOMC0_12g	scaffold_0	93250	97672		Cla023697	chr11	19720630	19723837		MELO3C025634	chr7	4704150	4707230		Csa4G627240	chr4	20339465	20343253
MOMC0_13g	scaffold_0	102895	103538		Cla023696	chr11	19711103	19711585		MELO3C025635	chr7	4697099	4697560		-	-	-	-
MOMC0_14g	scaffold_0	118576	123620		Cla023694	chr11	19685853	19691097		MELO3C025636	chr7	4674588	4679932		Csa4G627210	chr4	20312750	20318999
MOMC0_15g	scaffold_0	124725	129212		Cla023693	chr11	19680048	19684600		MELO3C025637	chr7	4669024	4673699		Csa4G627200	chr4	20307136	20311854
MOMC0_16g	scaffold_0	130551	132413		Cla023692	chr11	19676642	19678567		MELO3C025638	chr7	4665299	4667311		Csa4G627190	chr4	20303857	20305758
MOMC0_17g	scaffold_0	134781	138710		Cla023691	chr11	19670017	19674410		MELO3C025639	chr7	4660137	4664377		Csa4G627180	chr4	20298229	20302456
MOMC0_18g	scaffold_0	139738	141510		Cla023690	chr11	19666757	19668598		MELO3C025640	chr7	4657875	4659758		Csa4G627170	chr4	20295866	20297686
MOMC0_19g	scaffold_0	142393	146566		Cla023689	chr11	19660285	19664263		MELO3C025641	chr7	4650634	4655014		Csa4G627160	chr4	20290136	20294098
MOMC0_20g	scaffold_0	147769	150314		Cla023688	chr11	19657502	19659674		MELO3C025643	chr7	4647290	4648087		Csa4G627140	chr4	20283176	20283853
MOMC0_21g	scaffold_0	150713	151537		Cla023686	chr11	19652241	19653008		MELO3C025644	chr7	4643322	4644236		Csa4G627120	chr4	20278210	20278632
MOMC0_22g	scaffold_0	161940	165702		-	-	-	-		MELO3C025645	chr7	4629860	4633658		Csa4G627100	chr4	20253702	20256305
MOMC0_23g	scaffold_0	168752	172089		Cla023685	chr11	19643466	19648373		MELO3C025645	chr7	4629860	4633658		Csa4G626100	chr4	20244123	20248152
MOMC0_24g	scaffold_0	175362	180651		Cla023684	chr11	19635040	19638711		MELO3C025646	chr7	4622703	4627851		Csa4G626090	chr4	20237394	20241896
MOMC0_25g	scaffold_0	181556	184424		Cla023683	chr11	19632069	19634011		MELO3C025647	chr7	4619948	4622140		Csa4G626080	chr4	20234539	20236279
MOMC0_26g	scaffold_0	187690	190478		Cla023682	chr11	19625306	19627960		MELO3C025648	chr7	4614296	4617024		Csa4G626070	chr4	20228936	20231652
MOMC0_27g	scaffold_0	192418	194879		Cla023681	chr11	19619602	19622409		MELO3C025649	chr7	4609195	4611805		Csa4G625570	chr4	20219988	20222650
MOMC0_28g	scaffold_0	199838	200167		-	-	-	-		-	-	-	-		-	-	-	-
MOMC0_29g	scaffold_0	202243	203598		Cla023680	chr11	19607885	19609420		MELO3C025651	chr7	4599599	4601098		Csa4G625560	chr4	20212183	20213691
MOMC0_30g	scaffold_0	208432	209200		Cla023679	chr11	19603585	19604409		-	-	-	-		-	-	-	-
MOMC0_31g	scaffold_0	212761	213063		-	-	-	-		-	-	-	-		-	-	-	-
MOMC0_32g	scaffold_0	214733	214984		-	-	-	-		-	-	-	-		-	-	-	-
MOMC0_33g	scaffold_0	220273	220568		-	-	-	-		MELO3C025654	chr7	4585466	4585885		Csa4G625040	chr4	20196624	20196785
MOMC0_34g	scaffold_0	224668	226369		Cla023675	chr11	19569968	19570894		MELO3C025656	chr7	4562773	4563800		Csa4G625020	chr4	20180190	20181361
MOMC0_35g	scaffold_0	229364	231901		Cla023674	chr11	19566907	19568844		MELO3C025659	chr7	4543696	4545620		Csa4G625010	chr4	20173611	20175414
MOMC0_36g	scaffold_0	233704	238407		Cla023673	chr11	19559400	19563738		MELO3C025660	chr7	4538303	4542384		Csa4G625000	chr4	20168128	20172255
MOMC0_37g	scaffold_0	239364	245990		Cla023672	chr11	19557509	19558012		-	-	-	-		-	-	-	-
MOMC0_38g	scaffold_0	250424	256510		-	-	-	-		MELO3C025661	chr7	4537108	4537353		Csa4G624990	chr4	20166654	20167937
MOMC0_39g	scaffold_0	262286	269869		-	-	-	-		-	-	-	-		Csa4G624990	chr4	20166654	20167937
MOMC0_40g	scaffold_0	278652	286085		Cla023671	chr11	19538888	19544692		MELO3C025664	chr7	4379562	4382664		Csa4G624960	chr4	20149575	20156076
MOMC0_41g	scaffold_0	296424	296913		-	-	-	-		-	-	-	-		-	-	-	-
MOMC0_42g	scaffold_0	298831	305585		Cla023669	chr11	19495720	19505620		null	chr7	2078273	2078581		Csa4G624430	chr4	20116495	20120705
MOMC0_43g	scaffold_0	310842	318042		Cla023668	chr11	19483343	19484401		-	-	-	-		Csa4G624460	chr4	20125891	20132766
MOMC0_44g	scaffold_0	328358	332727		Cla023668	chr11	19484175	19485071		-	-	-	-		-	-	-	-
MOMC0_45g	scaffold_0	336481	338245		-	-	-	-		-	-	-	-		-	-	-	-
MOMC0_46g	scaffold_0	339985	344896		-	-	-	-		MELO3C025667	chr7	4346295	4347137		-	-	-	-
MOMC0_47g	scaffold_0	348174	350515		-	-	-	-		-	-	-	-		-	-	-	-
MOMC0_48g	scaffold_0	355630	360241		-	-	-	-		null	chr7	2078273	2078581		Csa4G624410	chr4	20110191	20110610
MOMC0_49g	scaffold_0	366676	370117		-	-	-	-		-	-	-	-		-	-	-	-
MOMC0_50g	scaffold_0	372621	381176		Cla023669	chr11	19498452	19498985		MELO3C025668	chr7	4323900	4327854		Csa4G623390	chr4	20080516	20081082
MOMC0_51g	scaffold_0	381856	384622		Cla023666	chr11	19472576	19475873		MELO3C025669	chr7	4319694	4322954		Csa4G623380	chr4	20076722	20079709
MOMC0_52g	scaffold_0	387899	389994		null	chr11	19466848	19468974		null	chr7	2078273	2078581		Csa4G624400	chr4	20100848	20102956
MOMC0_53g	scaffold_0	410927	419163		Cla023665	chr11	19427878	19438159		MELO3C025673	chr7	4227380	4236333		Csa4G622880	chr4	20040813	20049094
MOMC0_54g	scaffold_0	428035	429747		Cla023662	chr11	19413845	19414920		-	-	-	-		Csa4G622870	chr4	20033107	20034065
MOMC0_55g	scaffold_0	431360	432199		Cla023661	chr11	19411761	19412237		-	-	-	-		Csa4G622860	chr4	20030998	20031495
MOMC0_56g	scaffold_0	434422	437062		Cla023660	chr11	19401304	19406883		MELO3C025674	chr7	4199585	4199995		Csa4G622850	chr4	20024705	20025217
MOMC0_57g	scaffold_0	439116	439472		-	-	-	-		MELO3C025674	chr7	4199585	4199995		Csa4G622850	chr4	20024705	20025217
MOMC0_58g	scaffold_0	446662	447088		-	-	-	-		-	-	-	-		-	-	-	-
MOMC0_59g	scaffold_0	450026	452571		Cla023659	chr11	19389573	19392009		MELO3C025675	chr7	4185475	4188536		Csa4G622840	chr4	20010672	20014353
MOMC0_60g	scaffold_0	454770	456401		Cla023658	chr11	19386157	19387554		MELO3C025676	chr7	4179601	4180656		Csa4G622830	chr4	20004007	20004990
MOMC0_61g	scaffold_0	459123	461948		Cla023657	chr11	19378235	19382596		MELO3C025677	chr7	4170880	4171624		Csa4G622810	chr4	19996330	19996632
MOMC0_62g	scaffold_0	462722	465867		Cla023655	chr11	19374094	19375566		MELO3C016677	chr7	2920428	2921960		Csa4G622790	chr4	19990989	19992551
MOMC0_63g	scaffold_0	474717	475537		-	-	-	-		-	-	-	-		-	-	-	-
MOMC0_64g	scaffold_0	480037	480372		Cla023654	chr11	19372187	19372483		null	chr7	2078273	2078581		Csa4G622780	chr4	19982877	19987914
MOMC0_65g	scaffold_0	481322	490330		Cla023653	chr11	19360586	19362644		MELO3C016679	chr7	2907019	2908380		Csa4G622770	chr4	19977020	19980211
MOMC0_66g	scaffold_0	490455	492688		null	chr11	19358277	19358531		MELO3C016680	chr7	2905120	2906539		Csa4G622760	chr4	19975120	19976543
MOMC0_67g	scaffold_0	494926	495557		Cla023651	chr11	19354998	19355240		MELO3C016683	chr7	2901251	2901619		Csa4G622750	chr4	19971230	19971619
MOMC0_68g	scaffold_0	502259	503871		-	-	-	-		-	-	-	-		-	-	-	-
MOMC0_69g	scaffold_0	507632	507844		-	-	-	-		-	-	-	-		-	-	-	-
MOMC0_70g	scaffold_0	513224	516519		Cla023647	chr11	19328588	19330970		MELO3C016686	chr7	2874778	2876688		Csa4G622230	chr4	19948371	19949545
MOMC0_71g	scaffold_0	524915	527542		Cla023648	chr11	19334679	19338995		MELO3C016687	chr7	2857045	2859034		Csa4G621720	chr4	19939036	19939807
MOMC0_72g	scaffold_0	534261	537001		-	-	-	-		MELO3C016684	chr7	2890102	2890290		-	-	-	-
MOMC0_73g	scaffold_0	547522	549052		-	-	-	-		-	-	-	-		-	-	-	-
MOMC0_74g	scaffold_0	559390	561704		-	-	-	-		-	-	-	-		-	-	-	-
MOMC0_75g	scaffold_0	564211	566308		Cla023646	chr11	19312264	19314011		MELO3C016688	chr7	2848333	2851430		Csa4G621210	chr4	19922386	19925254
MOMC0_76g	scaffold_0	569152	570150		Cla023645	chr11	19309564	19310652		MELO3C025596	chr7	5272877	5273866		Csa4G621200	chr4	19920443	19921609
MOMC0_77g	scaffold_0	571065	574093		Cla023644	chr11	19304652	19308008		MELO3C025595	chr7	5276556	5279902		Csa4G621190	chr4	19915306	19918788
MOMC0_78g	scaffold_0	579349	583901		Cla023643	chr11	19291695	19296692		MELO3C025594	chr7	5312839	5317724		Csa4G621170	chr4	19900829	19902103
MOMC0_79g	scaffold_0	584537	585847		Cla023642	chr11	19289893	19291146		MELO3C025593	chr7	5318348	5319613		Csa4G621170	chr4	19900829	19902103
MOMC0_80g	scaffold_0	587005	604031		Cla023641	chr11	19269069	19288360		MELO3C026356	chr7	5520491	5523994		Csa4G621160	chr4	19880338	19900197
MOMC0_81g	scaffold_0	607624	607998		-	-	-	-		-	-	-	-		-	-	-	-
MOMC0_82g	scaffold_0	611884	614851		Cla023640	chr11	19254131	19257264		MELO3C026358	chr7	5553289	5553489		Csa4G620650	chr4	19866764	19870485
MOMC0_83g	scaffold_0	621534	622801		Cla023638	chr11	19244150	19245001		MELO3C026360	chr7	5566443	5567285		Csa4G620630	chr4	19857446	19858288
MOMC0_84g	scaffold_0	627501	628238		Cla023637	chr11	19238254	19238904		MELO3C026361	chr7	5571987	5572751		Csa4G620620	chr4	19851221	19852150
MOMC0_85g	scaffold_0	637440	639191		-	-	-	-		-	-	-	-		-	-	-	-
MOMC0_86g	scaffold_0	640758	641393		Cla023635	chr11	19216593	19217274		MELO3C026363	chr7	5604495	5605170		Csa4G620590	chr4	19840242	19840679
MOMC0_87g	scaffold_0	644327	646130		Cla023636	chr11	19221199	19221534		MELO3C026362	chr7	5601730	5602065		Csa4G620610	chr4	19842530	19842856
MOMC0_88g	scaffold_0	646668	647068		-	-	-	-		-	-	-	-		-	-	-	-
MOMC0_89g	scaffold_0	648799	659158		Cla023633	chr11	19200238	19211089		MELO3C026365	chr7	5609310	5619108		Csa4G620580	chr4	19826411	19836379
MOMC0_90g	scaffold_0	660384	662804		Cla023632	chr11	19195824	19198430		null	chr7	2078273	2078581		Csa4G620570	chr4	19823224	19825656
MOMC0_91g	scaffold_0	664525	668339		-	-	-	-		-	-	-	-		-	-	-	-
MOMC0_92g	scaffold_0	669356	670810		Cla023630	chr11	19188856	19189122		MELO3C026366	chr7	5637243	5637578		Csa4G620550	chr4	19816324	19816734
MOMC0_93g	scaffold_0	672015	676316		Cla023629	chr11	19185745	19187403		MELO3C026366	chr7	5637243	5637578		Csa4G618530	chr4	19799683	19800129
MOMC0_94g	scaffold_0	678284	679744		Cla023627	chr11	19178600	19180069		MELO3C026367	chr7	5641213	5643026		Csa4G618520	chr4	19796530	19797999
MOMC0_95g	scaffold_0	680421	682945		Cla023627	chr11	19178597	19180105		MELO3C026368	chr7	5646178	5647809		Csa4G618520	chr4	19796530	19797999
MOMC0_96g	scaffold_0	686953	689581		Cla023624	chr11	19162251	19162817		MELO3C026378	chr7	5689401	5691907		Csa4G618490	chr4	19785731	19788139
MOMC0_97g	scaffold_0	692401	695248		Cla023624	chr11	19160532	19162775		MELO3C026378	chr7	5689401	5691907		Csa4G618490	chr4	19785731	19788139
MOMC0_98g	scaffold_0	699996	700160		-	-	-	-		-	-	-	-		-	-	-	-
MOMC0_99g	scaffold_0	701891	706333		Cla023623	chr11	19141910	19147332		MELO3C026379	chr7	5702364	5707458		Csa4G618470	chr4	19761201	19766245
MOMC0_100g	scaffold_0	710473	711051		Cla023622	chr11	19133736	19134614		MELO3C026380	chr7	5716648	5717319		Csa4G618460	chr4	19753636	19754265
MOMC0_101g	scaffold_0	714925	715149		-	-	-	-		-	-	-	-		-	-	-	-
MOMC0_102g	scaffold_0	715843	718849		null	chr11	19121330	19124633		null	chr7	2078273	2078581		Csa4G618450	chr4	19741020	19743815
MOMC0_103g	scaffold_0	720677	725628		Cla023621	chr11	19108495	19112479		MELO3C026403	chr7	6089757	6090224		Csa4G618430	chr4	19724572	19729223
MOMC0_104g	scaffold_0	726558	726965		Cla023620	chr11	19104923	19105486		MELO3C026403	chr7	6089757	6090224		Csa4G618420	chr4	19721855	19722328
MOMC0_105g	scaffold_0	741700	744555		Cla023618	chr11	19073973	19077562		MELO3C026401	chr7	6035983	6036969		Csa4G617410	chr4	19689020	19691371
MOMC0_106g	scaffold_0	747342	751712		Cla023617	chr11	19068044	19072236		MELO3C026400	chr7	6029583	6034154		Csa4G617400	chr4	19681144	19685622
MOMC0_107g	scaffold_0	753898	761392		Cla023616	chr11	19057895	19065040		MELO3C026399	chr7	6017171	6019359		Csa4G617390	chr4	19669518	19671442
MOMC0_108g	scaffold_0	761519	763601		-	-	-	-		-	-	-	-		-	-	-	-
MOMC0_109g	scaffold_0	763955	766245		Cla023616	chr11	19055408	19057501		MELO3C026399	chr7	6017171	6019359		Csa4G617390	chr4	19669518	19671442
MOMC0_110g	scaffold_0	768989	770900		Cla023615	chr11	19050452	19051885		MELO3C026398	chr7	6010916	6012305		Csa4G617380	chr4	19664909	19666377
MOMC0_111g	scaffold_0	771541	773784		Cla023614	chr11	19047096	19049447		MELO3C026397	chr7	6007686	6010013		Csa4G617370	chr4	19661693	19664104
MOMC0_112g	scaffold_0	775479	780408		Cla023613	chr11	19041225	19044736		MELO3C026396	chr7	5993479	5997707		Csa4G617350	chr4	19642977	19643996
MOMC0_113g	scaffold_0	785374	786527		Cla023612	chr11	19035601	19036745		-	-	-	-		Csa4G617350	chr4	19642977	19643996
MOMC0_114g	scaffold_0	788040	793372		Cla023611	chr11	19028837	19034228		MELO3C026395	chr7	5970672	5976502		Csa4G617340	chr4	19635220	19639781
MOMC0_115g	scaffold_0	796024	799012		Cla023610	chr11	19023970	19026040		MELO3C026394	chr7	5964600	5964815		Csa4G617330	chr4	19627472	19627687
MOMC0_116g	scaffold_0	801345	801697		-	-	-	-		-	-	-	-		-	-	-	-
MOMC0_117g	scaffold_0	803947	808723		Cla023609	chr11	19011280	19017744		MELO3C026392	chr7	5903366	5909282		Csa4G617310	chr4	19608609	19611403
MOMC0_118g	scaffold_0	813442	814182		-	-	-	-		-	-	-	-		-	-	-	-
MOMC0_119g	scaffold_0	815985	834191		Cla023608	chr11	18978550	18996975		MELO3C026390	chr7	5879349	5880203		Csa4G617290	chr4	19580241	19583786
MOMC0_120g	scaffold_0	836552	840370		Cla023607	chr11	18969696	18974064		MELO3C026389	chr7	5871968	5874907		Csa4G616790	chr4	19572681	19577869
MOMC0_121g	scaffold_0	845355	848874		Cla023606	chr11	18958132	18961988		MELO3C026388	chr7	5851796	5856453		Csa4G616770	chr4	19559765	19561926
MOMC0_122g	scaffold_0	850380	854826		Cla023605	chr11	18951750	18954850		MELO3C026387	chr7	5846403	5850514		Csa4G616760	chr4	19554551	19558633
MOMC0_123g	scaffold_0	856745	860756		null	chr11	18942263	18942724		MELO3C026385	chr7	5833031	5838367		Csa4G615760	chr4	19543497	19548743
MOMC0_124g	scaffold_0	865881	870495		Cla023603	chr11	18934762	18938768		MELO3C026384	chr7	5824961	5825257		Csa4G615750	chr4	19535002	19535553
MOMC0_125g	scaffold_0	879932	883843		Cla023602	chr11	18916235	18918583		MELO3C026410	chr7	6238154	6241044		Csa4G615240	chr4	19514694	19517771
MOMC0_126g	scaffold_0	889397	892869		Cla023600	chr11	18903902	18906580		MELO3C022969	chr7	6533552	6534340		Csa4G614230	chr4	19498275	19500796
MOMC0_127g	scaffold_0	897372	897563		-	-	-	-		-	-	-	-		-	-	-	-
MOMC0_128g	scaffold_0	911510	914593		Cla023598	chr11	18877659	18882176		MELO3C022966	chr7	6476875	6481230		Csa4G614210	chr4	19473257	19477529
MOMC0_129g	scaffold_0	917078	920104		Cla023598	chr11	18877629	18882302		MELO3C022966	chr7	6476875	6481230		Csa4G614210	chr4	19473257	19477529
MOMC0_130g	scaffold_0	923528	924130		Cla023597	chr11	18872058	18872654		MELO3C022965	chr7	6470360	6470953		Csa4G614200	chr4	19469951	19470559
MOMC0_131g	scaffold_0	925486	925797		-	-	-	-		-	-	-	-		-	-	-	-
MOMC0_132g	scaffold_0	928268	930916		Cla023596	chr11	18854948	18860444		MELO3C022964	chr7	6449392	6453054		Csa4G614180	chr4	19454542	19459359
MOMC0_133g	scaffold_0	931491	936254		Cla023595	chr11	18847464	18847905		MELO3C022963	chr7	6441980	6442930		Csa4G614170	chr4	19448909	19450168
MOMC0_134g	scaffold_0	951451	956315		Cla023594	chr11	18821574	18822797		MELO3C022962	chr7	6411645	6412973		Csa4G608170	chr4	19422212	19423300
MOMC0_135g	scaffold_0	960857	961915		Cla023593	chr11	18812668	18813813		MELO3C022961	chr7	6401036	6402160		Csa4G608160	chr4	19411634	19412683
MOMC0_136g	scaffold_0	962976	970128		Cla023592	chr11	18797022	18805610		MELO3C022960	chr7	6387788	6395955		Csa4G608150	chr4	19400391	19409293
MOMC0_137g	scaffold_0	978993	980669		Cla023591	chr11	18785694	18787715		MELO3C026974	chr7	6714969	6716894		Csa4G608130	chr4	19384314	19386347
MOMC0_138g	scaffold_0	982742	990118		Cla023589	chr11	18775710	18779295		MELO3C026972	chr7	6703798	6706804		Csa4G608110	chr4	19374698	19377833
MOMC0_139g	scaffold_0	991006	999545		Cla023588	chr11	18765122	18774578		MELO3C026971	chr7	6687140	6702450		Csa4G608100	chr4	19364101	19373430
MOMC0_140g	scaffold_0	1006250	1009233		Cla023587	chr11	18753174	18755012		MELO3C026968	chr7	6659475	6661537		Csa4G608080	chr4	19350827	19353114
MOMC0_141g	scaffold_0	1011483	1013363		Cla023586	chr11	18747515	18750587		MELO3C026967	chr7	6648991	6651612		Csa4G608070	chr4	19345488	19348240
MOMC0_142g	scaffold_0	1015560	1018543		null	chr11	18741770	18742183		MELO3C026966	chr7	6637958	6640192		Csa4G608060	chr4	19333306	19335451
MOMC0_143g	scaffold_0	1019682	1025502		Cla023584	chr11	18732592	18738871		MELO3C026965	chr7	6628704	6634898		Csa4G607050	chr4	19313494	19319952
MOMC0_144g	scaffold_0	1026957	1030950		Cla023583	chr11	18725099	18730578		MELO3C026963	chr7	6620941	6625069		Csa4G607040	chr4	19307415	19311814
MOMC0_145g	scaffold_0	1032032	1032445		-	-	-	-		-	-	-	-		-	-	-	-
MOMC0_146g	scaffold_0	1037607	1038056		null	chr11	18718501	18719025		MELO3C010571	chr7	6828381	6829043		Csa4G607030	chr4	19297927	19298814
MOMC0_147g	scaffold_0	1045180	1045356		-	-	-	-		-	-	-	-		-	-	-	-
MOMC0_148g	scaffold_0	1047207	1053359		Cla023582	chr11	18695563	18702478		MELO3C010569	chr7	6876441	6894723		Csa4G606030	chr4	19270945	19278221
MOMC0_149g	scaffold_0	1058484	1063960		Cla023581	chr11	18685793	18691316		MELO3C010566	chr7	6969042	6974225		Csa4G604530	chr4	19253011	19258389
MOMC0_150g	scaffold_0	1065334	1072571		Cla023580	chr11	18674921	18680571		null	chr7	2078273	2078581		Csa4G604520	chr4	19243170	19248690
MOMC0_151g	scaffold_0	1073799	1074092		Cla023579	chr11	18672364	18672666		MELO3C010561	chr7	7007967	7008272		-	-	-	-
MOMC0_152g	scaffold_0	1076321	1078024		Cla023578	chr11	18668473	18670350		MELO3C010560	chr7	7015733	7017598		Csa4G613170	chr4	19423691	19425571
MOMC0_153g	scaffold_0	1087925	1088791		Cla023576	chr11	18645416	18646300		-	-	-	-		-	-	-	-
MOMC0_154g	scaffold_0	1093794	1104262		Cla023575	chr11	18627958	18637388		MELO3C010557	chr7	7071094	7086909		-	-	-	-
MOMC0_155g	scaffold_0	1110770	1115854		Cla023574	chr11	18613771	18619095		MELO3C010555	chr7	7107797	7113824		-	-	-	-
MOMC0_156g	scaffold_0	1117280	1117614		-	-	-	-		-	-	-	-		-	-	-	-
MOMC0_157g	scaffold_0	1118841	1126379		Cla023573	chr11	18606596	18612172		MELO3C010554	chr7	7146976	7151433		-	-	-	-
MOMC0_158g	scaffold_0	1127786	1130370		Cla023571	chr11	18596897	18598635		MELO3C010553	chr7	7154718	7156552		-	-	-	-
MOMC0_159g	scaffold_0	1131494	1138731		Cla023570	chr11	18588169	18595542		MELO3C010552	chr7	7157898	7165340		Csa4G675260	chr4	23416342	23423825
MOMC0_160g	scaffold_0	1141348	1141554		-	-	-	-		-	-	-	-		-	-	-	-
MOMC0_161g	scaffold_0	1142271	1148205		Cla023569	chr11	18572647	18580468		MELO3C010548	chr7	7201806	7216990		Csa4G674750	chr4	23391440	23399562
MOMC0_162g	scaffold_0	1149041	1152918		Cla023568	chr11	18566122	18570948		MELO3C010544	chr7	7243997	7248891		Csa4G674740	chr4	23384822	23389286
MOMC0_163g	scaffold_0	1154811	1158306		Cla023567	chr11	18560629	18563478		MELO3C010543	chr7	7257220	7260075		Csa4G669240	chr4	23376714	23379692
MOMC0_164g	scaffold_0	1166279	1167014		Cla023566	chr11	18550831	18551187		MELO3C010540	chr7	7301861	7302238		Csa4G669230	chr4	23369526	23369879
MOMC0_165g	scaffold_0	1169035	1175854		Cla023565	chr11	18543853	18549987		MELO3C010539	chr7	7303713	7309642		Csa4G669220	chr4	23363372	23368112
MOMC0_166g	scaffold_0	1178043	1181603		Cla023565	chr11	18536740	18540009		MELO3C010538	chr7	7450443	7451918		Csa4G669210	chr4	23354855	23356211
MOMC0_167g	scaffold_0	1182610	1185533		Cla023564	chr11	18532285	18535345		MELO3C010537	chr7	7453718	7457094		Csa4G669200	chr4	23348874	23349077
MOMC0_168g	scaffold_0	1205958	1208696		Cla023563	chr11	18501821	18505416		MELO3C010535	chr7	7488442	7495897		Csa4G242360	chr4	10119672	10123459
MOMC0_169g	scaffold_0	1211833	1215618		Cla023561	chr11	18495225	18496898		MELO3C010534	chr7	7507970	7508659		Csa4G242860	chr4	10130319	10131041
MOMC0_170g	scaffold_0	1217686	1221454		null	chr11	18486876	18491503		MELO3C010532	chr7	7515293	7520031		Csa4G242880	chr4	10139640	10143816
MOMC0_171g	scaffold_0	1228996	1229250		-	-	-	-		MELO3C010530	chr7	7557570	7557848		Csa4G244900	chr4	10210011	10210424
MOMC0_172g	scaffold_0	1234675	1240489		Cla023558	chr11	18456604	18466407		MELO3C010528	chr7	7582167	7589741		Csa4G246400	chr4	10232595	10233908
MOMC0_173g	scaffold_0	1241788	1242155		Cla023557	chr11	18454592	18455140		null	chr7	2078273	2078581		Csa4G247410	chr4	10261468	10261758
MOMC0_174g	scaffold_0	1244320	1248413		-	-	-	-		-	-	-	-		-	-	-	-
MOMC0_175g	scaffold_0	1248883	1249303		-	-	-	-		-	-	-	-		-	-	-	-
MOMC0_176g	scaffold_0	1254477	1261017		Cla023556	chr11	18438255	18446166		MELO3C010526	chr7	7635159	7642268		Csa4G252910	chr4	10289055	10299035
MOMC0_177g	scaffold_0	1262334	1262636		-	-	-	-		MELO3C010525	chr7	7664456	7664707		Csa4G252930	chr4	10307297	10307605
MOMC0_178g	scaffold_0	1263737	1267041		Cla023555	chr11	18428095	18432678		MELO3C010525	chr7	7664456	7664707		Csa4G252930	chr4	10307297	10307605
MOMC0_179g	scaffold_0	1268277	1274613		Cla023554	chr11	18418237	18426357		MELO3C010524	chr7	7675335	7682117		Csa4G358640	chr4	14462590	14468500
MOMC0_180g	scaffold_0	1276085	1278123		Cla023553	chr11	18412723	18414537		MELO3C010523	chr7	7686569	7688646		Csa4G358650	chr4	14472157	14474392
MOMC0_181g	scaffold_0	1281119	1284310		Cla023552	chr11	18405513	18409022		MELO3C010522	chr7	7692775	7696603		Csa4G358660	chr4	14479465	14482026
MOMC0_182g	scaffold_0	1285567	1285884		-	-	-	-		-	-	-	-		-	-	-	-
MOMC0_183g	scaffold_0	1287273	1293475		Cla023550	chr11	18388288	18394324		MELO3C010519	chr7	7707726	7714131		Csa4G358700	chr4	14492621	14498936
MOMC0_184g	scaffold_0	1295222	1298531		Cla023549	chr11	18381350	18385634		MELO3C010517	chr7	7730779	7734688		Csa4G358750	chr4	14514299	14518190
MOMC0_185g	scaffold_0	1301627	1303271		Cla023548	chr11	18376568	18378139		MELO3C010516	chr7	7740547	7742046		Csa4G358760	chr4	14521930	14523541
MOMC0_186g	scaffold_0	1304340	1307302		Cla023547	chr11	18371145	18375252		MELO3C010515	chr7	7742256	7746974		Csa4G358770	chr4	14523825	14527498
MOMC0_187g	scaffold_0	1312730	1314492		Cla023546	chr11	18356933	18358846		MELO3C010512	chr7	7849375	7851371		Csa4G363980	chr4	14794018	14794439
MOMC0_188g	scaffold_0	1316254	1324101		Cla023544	chr11	18336233	18339555		MELO3C010511	chr7	7854237	7857166		Csa4G359270	chr4	14539454	14540501
MOMC0_189g	scaffold_0	1325361	1326661		Cla023543	chr11	18332856	18334802		MELO3C010508	chr7	7878174	7880030		Csa4G361270	chr4	14553629	14555544
MOMC0_190g	scaffold_0	1332263	1336508		Cla023542	chr11	18319852	18324090		MELO3C010507	chr7	7904001	7909326		Csa4G361280	chr4	14572285	14577816
MOMC0_191g	scaffold_0	1350567	1353090		Cla023541	chr11	18293110	18296372		MELO3C010506	chr7	7941050	7943597		Csa4G361780	chr4	14594686	14597898
MOMC0_192g	scaffold_0	1369507	1369854		-	-	-	-		-	-	-	-		-	-	-	-
MOMC0_193g	scaffold_0	1370251	1371597		Cla023540	chr11	18285934	18287322		-	-	-	-		-	-	-	-
MOMC0_194g	scaffold_0	1374453	1375574		-	-	-	-		-	-	-	-		-	-	-	-
MOMC0_195g	scaffold_0	1376546	1377046		Cla023539	chr11	18283968	18284756		MELO3C010504	chr7	8070179	8070709		Csa4G361790	chr4	14603289	14603879
MOMC0_196g	scaffold_0	1382619	1382914		-	-	-	-		-	-	-	-		-	-	-	-
MOMC0_197g	scaffold_0	1395150	1400731		Cla023538	chr11	18249907	18255549		MELO3C010503	chr7	8072201	8077137		Csa4G361800	chr4	14605276	14610143
MOMC0_198g	scaffold_0	1405667	1406116		Cla023537	chr11	18241890	18242477		MELO3C010502	chr7	8088742	8088960		Csa4G361810	chr4	14614012	14614275
MOMC0_199g	scaffold_0	1412486	1413920		Cla023536	chr11	18231283	18232824		MELO3C010500	chr7	8099591	8100539		Csa4G361820	chr4	14624152	14625637
MOMC0_200g	scaffold_0	1420989	1428334		Cla023535	chr11	18210505	18218722		MELO3C010499	chr7	8111167	8118942		Csa4G361830	chr4	14633203	14641004
MOMC0_201g	scaffold_0	1430111	1433209		Cla023533	chr11	18199658	18202214		MELO3C010497	chr7	8121644	8122730		Csa4G361850	chr4	14642477	14644518
MOMC0_202g	scaffold_0	1437292	1439169		Cla023533	chr11	18200191	18201979		MELO3C010497	chr7	8121644	8122730		Csa4G361850	chr4	14642477	14644518
MOMC0_203g	scaffold_0	1442887	1445095		Cla023532	chr11	18190921	18193091		MELO3C010495	chr7	8155863	8158201		Csa4G361870	chr4	14660681	14662251
MOMC0_204g	scaffold_0	1446177	1451703		Cla023530	chr11	18173580	18178245		MELO3C010494	chr7	8159319	8164553		Csa4G361880	chr4	14663364	14668800
MOMC0_205g	scaffold_0	1453229	1453489		Cla023529	chr11	18171248	18171622		MELO3C010493	chr7	8165957	8170830		null	chr4	21084006	21084158
MOMC0_206g	scaffold_0	1462862	1466877		Cla023528	chr11	18147360	18151722		MELO3C010492	chr7	8203742	8208686		Csa4G361900	chr4	14695526	14700397
MOMC0_207g	scaffold_0	1468241	1471224		Cla023527	chr11	18143373	18145712		MELO3C010490	chr7	8214650	8216067		Csa4G361910	chr4	14703462	14705170
MOMC0_208g	scaffold_0	1473403	1476964		Cla023524	chr11	18121155	18126292		MELO3C010482	chr7	8394349	8398623		Csa4G363420	chr4	14732671	14737037
MOMC0_209g	scaffold_0	1480335	1482171		Cla023525	chr11	18128267	18129464		-	-	-	-		-	-	-	-
MOMC0_210g	scaffold_0	1485183	1487766		Cla023526	chr11	18138611	18140779		MELO3C010483	chr7	8341268	8343026		Csa4G362910	chr4	14713965	14714993
MOMC0_211g	scaffold_0	1494259	1500792		null	chr11	18111404	18113975		MELO3C010481	chr7	8416371	8422583		Csa4G363430	chr4	14740909	14747931
MOMC0_212g	scaffold_0	1501666	1510305		null	chr11	18102160	18102876		MELO3C010481	chr7	8416371	8422583		Csa4G363430	chr4	14740909	14747931
MOMC0_213g	scaffold_0	1513845	1515001		-	-	-	-		MELO3C010480	chr7	8454689	8455446		-	-	-	-
MOMC0_214g	scaffold_0	1518862	1519164		-	-	-	-		-	-	-	-		-	-	-	-
MOMC0_215g	scaffold_0	1520906	1521295		Cla023522	chr11	18091004	18091642		MELO3C010480	chr7	8454689	8455446		Csa4G363450	chr4	14762636	14764460
MOMC0_216g	scaffold_0	1523658	1530123		Cla023521	chr11	18079569	18084828		MELO3C010479	chr7	8476867	8482283		Csa4G363460	chr4	14774619	14779952
MOMC0_217g	scaffold_0	1530950	1532747		Cla023520	chr11	18074881	18077037		MELO3C010478	chr7	8487410	8489483		Csa4G363480	chr4	14786299	14788308
MOMC0_218g	scaffold_0	1537692	1539480		Cla023519	chr11	18063237	18065563		MELO3C010992	chr3	27244782	27246064		-	-	-	-
MOMC0_219g	scaffold_0	1540399	1544283		Cla023518	chr11	18056590	18061542		MELO3C010476	chr7	8583490	8583798		Csa4G364010	chr4	14800398	14800706
MOMC0_220g	scaffold_0	1552498	1555240		Cla023517	chr11	18040949	18044073		MELO3C010474	chr7	8602241	8605377		Csa4G364030	chr4	14818258	14821311
MOMC0_221g	scaffold_0	1555852	1557132		Cla023516	chr11	18039176	18040470		MELO3C010473	chr7	8605754	8607462		Csa4G364040	chr4	14821727	14823360
MOMC0_222g	scaffold_0	1561963	1563584		Cla023500	chr11	17882765	17884330		MELO3C010452	chr7	9071914	9073611		Csa4G376150	chr4	15054341	15054964
MOMC0_223g	scaffold_0	1566289	1577862		Cla023515	chr11	18025971	18035857		null	chr7	2078273	2078581		Csa4G365040	chr4	14826211	14835882
MOMC0_224g	scaffold_0	1580894	1583339		Cla023514	chr11	18016099	18019047		MELO3C010471	chr7	8655458	8658097		Csa4G365050	chr4	14848162	14849863
MOMC0_225g	scaffold_0	1593722	1594763		Cla023513	chr11	18003047	18003499		MELO3C010470	chr7	8667649	8669019		Csa4G365550	chr4	14861029	14861364
MOMC0_226g	scaffold_0	1603776	1604465		Cla023512	chr11	17988925	17989635		MELO3C010466	chr7	8714374	8715093		Csa4G370550	chr4	14876743	14877447
MOMC0_227g	scaffold_0	1608320	1613461		Cla023510	chr11	17976405	17976734		null	chr7	2078273	2078581		Csa4G370560	chr4	14884676	14887548
MOMC0_228g	scaffold_0	1620904	1623045		Cla023509	chr11	17963404	17965655		MELO3C010462	chr7	8805230	8807408		Csa4G371070	chr4	14907688	14909795
MOMC0_229g	scaffold_0	1625799	1628129		Cla023508	chr11	17959629	17960888		MELO3C010461	chr7	8812716	8813981		Csa4G371570	chr4	14912494	14913873
MOMC0_230g	scaffold_0	1630217	1631210		Cla023507	chr11	17951327	17951596		MELO3C010460	chr7	8842300	8842563		-	-	-	-
MOMC0_231g	scaffold_0	1631561	1634997		Cla023506	chr11	17946550	17950142		MELO3C010459	chr7	8843304	8847033		null	chr4	21084006	21084158
MOMC0_232g	scaffold_0	1637144	1637503		-	-	-	-		-	-	-	-		-	-	-	-
MOMC0_233g	scaffold_0	1637954	1640557		Cla023505	chr11	17938897	17941665		MELO3C010458	chr7	8864336	8867107		Csa4G372070	chr4	14942026	14944842
MOMC0_234g	scaffold_0	1641600	1641966		-	-	-	-		-	-	-	-		-	-	-	-
MOMC0_235g	scaffold_0	1649827	1650450		-	-	-	-		MELO3C010457	chr7	8880374	8880877		Csa4G372090	chr4	14956812	14957516
MOMC0_236g	scaffold_0	1651188	1654765		Cla023504	chr11	17918777	17922544		MELO3C010457	chr7	8880374	8880877		Csa4G372090	chr4	14956812	14957516
MOMC0_237g	scaffold_0	1662874	1667598		Cla023503	chr11	17905358	17908391		MELO3C010456	chr7	8898144	8901227		Csa4G372620	chr4	14975802	14978916
MOMC0_238g	scaffold_0	1677921	1679130		Cla023502	chr11	17888613	17889233		null	chr7	2078273	2078581		-	-	-	-
MOMC0_239g	scaffold_0	1681132	1681629		Cla023501	chr11	17886628	17887224		MELO3C010454	chr7	8993059	8993706		Csa4G376140	chr4	15041771	15042304
MOMC0_240g	scaffold_0	1682491	1684550		-	-	-	-		-	-	-	-		Csa4G376150	chr4	15054341	15054964
MOMC0_241g	scaffold_0	1688303	1688806		-	-	-	-		-	-	-	-		-	-	-	-
MOMC0_242g	scaffold_0	1694592	1695839		-	-	-	-		-	-	-	-		-	-	-	-
MOMC0_243g	scaffold_0	1698668	1699308		-	-	-	-		-	-	-	-		-	-	-	-
MOMC0_244g	scaffold_0	1702802	1703117		-	-	-	-		-	-	-	-		-	-	-	-
MOMC0_245g	scaffold_0	1706591	1707142		-	-	-	-		-	-	-	-		-	-	-	-
MOMC0_246g	scaffold_0	1710494	1710721		-	-	-	-		-	-	-	-		-	-	-	-
MOMC0_247g	scaffold_0	1714829	1715390		-	-	-	-		-	-	-	-		-	-	-	-
MOMC0_248g	scaffold_0	1717650	1718143		-	-	-	-		-	-	-	-		-	-	-	-
MOMC0_249g	scaffold_0	1720954	1722932		-	-	-	-		-	-	-	-		-	-	-	-
MOMC0_250g	scaffold_0	1723578	1726546		Cla023499	chr11	17870907	17873973		MELO3C010444	chr7	9194869	9197775		Csa4G377160	chr4	15069556	15072493
MOMC0_251g	scaffold_0	1729772	1733066		Cla023497	chr11	17857309	17861303		MELO3C010439	chr7	9429156	9433094		Csa4G377180	chr4	15085181	15089143
MOMC0_252g	scaffold_0	1736330	1738231		Cla023496	chr11	17843570	17851070		null	chr7	2078273	2078581		Csa4G377200	chr4	15097216	15098826
MOMC0_253g	scaffold_0	1739483	1741551		Cla023495	chr11	17837127	17839629		MELO3C010436	chr7	9534155	9536480		Csa4G377710	chr4	15109921	15112253
MOMC0_254g	scaffold_0	1744162	1745034		Cla023494	chr11	17833801	17834415		MELO3C010435	chr7	9538803	9539792		Csa4G377720	chr4	15114142	15115174
MOMC0_255g	scaffold_0	1745711	1749543		Cla023493	chr11	17829065	17832350		MELO3C010434	chr7	9540675	9544578		Csa4G377730	chr4	15116035	15119534
MOMC0_256g	scaffold_0	1755331	1758266		Cla023492	chr11	17818848	17821795		MELO3C010431	chr7	9584547	9587322		Csa4G377740	chr4	15127168	15130017
MOMC0_257g	scaffold_0	1759394	1760359		Cla023491	chr11	17816583	17818109		MELO3C010430	chr7	9588412	9589893		Csa4G377750	chr4	15130897	15132393
MOMC0_258g	scaffold_0	1763500	1767624		Cla023490	chr11	17807428	17811493		MELO3C010426	chr7	9651692	9655477		Csa4G377760	chr4	15137902	15141425
MOMC0_259g	scaffold_0	1768585	1769658		Cla023489	chr11	17805012	17806385		MELO3C010425	chr7	9656774	9657943		null	chr4	21084006	21084158
MOMC0_260g	scaffold_0	1771141	1771682		-	-	-	-		-	-	-	-		-	-	-	-
MOMC0_261g	scaffold_0	1772684	1777594		Cla023488	chr11	17789826	17794637		MELO3C010423	chr7	9724752	9729586		Csa4G378260	chr4	15163521	15165079
MOMC0_262g	scaffold_0	1793523	1800336		Cla023487	chr11	17755382	17762445		MELO3C010422	chr7	9771892	9778883		Csa4G378760	chr4	15199196	15205956
MOMC0_263g	scaffold_0	1801910	1805130		Cla023486	chr11	17749147	17750799		MELO3C010421	chr7	9801674	9803369		Csa4G378770	chr4	15222089	15223803
MOMC0_264g	scaffold_0	1806399	1807097		Cla023485	chr11	17744861	17745451		MELO3C010420	chr7	9806646	9807326		Csa4G378780	chr4	15226762	15227319
MOMC0_265g	scaffold_0	1813521	1822216		Cla023482	chr11	17724442	17726911		MELO3C010419	chr7	9829488	9832880		Csa4G379280	chr4	15248446	15252092
MOMC0_266g	scaffold_0	1839752	1842916		Cla023480	chr11	17696081	17699377		MELO3C003447	chr4	1327646	1330894		Csa3G895860	chr3	38665105	38668266
MOMC0_267g	scaffold_0	1845739	1846870		Cla023479	chr11	17692743	17693701		MELO3C003448	chr4	1333059	1333969		Csa3G895850	chr3	38661621	38661929
MOMC0_268g	scaffold_0	1848599	1848811		-	-	-	-		-	-	-	-		-	-	-	-
MOMC0_269g	scaffold_0	1853709	1854512		null	chr11	17680561	17681521		MELO3C003450	chr4	1340252	1341122		Csa3G895830	chr3	38652328	38653352
MOMC0_270g	scaffold_0	1856566	1857073		Cla023478	chr11	17676565	17677195		MELO3C003451	chr4	1343623	1344186		Csa3G895820	chr3	38649224	38649433
MOMC0_271g	scaffold_0	1859292	1866499		Cla023477	chr11	17667391	17674216		MELO3C003452	chr4	1346483	1353520		Csa3G895810	chr3	38640039	38647118
MOMC0_272g	scaffold_0	1867515	1872774		Cla023476	chr11	17661144	17665659		MELO3C003453	chr4	1355512	1358568		Csa3G895800	chr3	38635078	38638148
MOMC0_273g	scaffold_0	1874362	1877112		Cla023475	chr11	17656572	17658585		MELO3C003454	chr4	1361973	1364018		Csa3G895790	chr3	38631697	38633507
MOMC0_274g	scaffold_0	1878631	1883725		Cla023474	chr11	17648621	17653908		MELO3C003455	chr4	1365506	1370925		Csa3G895780	chr3	38623324	38629655
MOMC0_275g	scaffold_0	1884229	1888432		Cla023473	chr11	17644098	17648081		MELO3C003456	chr4	1372108	1375225		Csa3G895770	chr3	38618976	38621826
MOMC0_276g	scaffold_0	1901251	1907247		Cla023472	chr11	17623049	17627397		null	chr4	2078273	2078581		Csa3G895750	chr3	38598163	38603370
MOMC0_277g	scaffold_0	1909325	1909573		-	-	-	-		-	-	-	-		-	-	-	-
MOMC0_278g	scaffold_0	1913667	1914911		Cla023471	chr11	17614905	17615903		MELO3C003458	chr4	1403969	1404955		Csa3G895740	chr3	38591168	38592217
MOMC0_279g	scaffold_0	1916319	1919041		Cla023470	chr11	17609731	17613228		MELO3C003459	chr4	1406919	1410046		Csa3G895730	chr3	38586274	38589367
MOMC0_280g	scaffold_0	1920245	1921033		Cla023470	chr11	17608218	17608715		null	chr4	2078273	2078581		Csa3G895720	chr3	38584723	38585331
MOMC0_281g	scaffold_0	1922562	1925977		Cla023469	chr11	17603981	17606320		MELO3C003460	chr4	1413497	1415917		Csa3G895710	chr3	38580419	38582793
MOMC0_282g	scaffold_0	1927142	1929127		Cla023468	chr11	17602830	17603744		-	-	-	-		-	-	-	-
MOMC0_283g	scaffold_0	1931345	1936467		Cla023466	chr11	17586475	17589820		null	chr4	2078273	2078581		Csa3G895690	chr3	38576271	38578438
MOMC0_284g	scaffold_0	1954286	1957159		Cla023464	chr11	17550070	17551931		MELO3C003464	chr4	1439518	1441927		Csa3G895670	chr3	38558276	38560651
MOMC0_285g	scaffold_0	1959306	1959569		Cla023463	chr11	17546985	17547649		MELO3C003465	chr4	1443550	1443786		Csa3G895660	chr3	38556517	38556942
MOMC0_286g	scaffold_0	1971848	1972024		-	-	-	-		-	-	-	-		-	-	-	-
MOMC0_287g	scaffold_0	1977596	1983601		Cla023460	chr11	17519571	17525876		MELO3C003468	chr4	1466131	1472277		Csa3G895630	chr3	38531758	38538149
MOMC0_288g	scaffold_0	1992132	1995618		Cla023459	chr11	17501390	17506148		MELO3C003469	chr4	1482391	1484265		Csa3G895620	chr3	38518594	38520651
MOMC0_289g	scaffold_0	2002934	2003332		Cla023458	chr11	17489498	17490028		MELO3C003470	chr4	1494415	1495104		Csa3G895120	chr3	38508073	38508771
MOMC0_290g	scaffold_0	2007903	2011464		Cla023457	chr11	17476266	17481358		MELO3C003471	chr4	1502357	1506879		Csa3G895110	chr3	38497603	38501978
MOMC0_291g	scaffold_0	2015403	2022456		Cla023456	chr11	17464174	17468862		MELO3C003472	chr4	1510556	1515924		Csa3G895100	chr3	38488735	38493856
MOMC0_292g	scaffold_0	2025713	2039663		Cla023453	chr11	17441785	17443761		MELO3C003474	chr4	1526238	1534765		Csa3G895070	chr3	38468789	38470777
MOMC0_293g	scaffold_0	2040253	2042913		Cla023451	chr11	17434945	17437212		MELO3C003476	chr4	1538174	1540244		Csa3G895060	chr3	38466027	38468125
MOMC0_294g	scaffold_0	2046087	2063035		Cla023449	chr11	17413401	17416852		MELO3C003478	chr4	1545879	1557178		Csa3G894540	chr3	38444329	38447539
MOMC0_295g	scaffold_0	2065453	2068326		Cla023448	chr11	17406119	17408967		MELO3C003480	chr4	1566621	1570343		Csa3G894530	chr3	38437850	38437999
MOMC0_296g	scaffold_0	2069376	2070693		Cla023447	chr11	17403602	17404069		MELO3C003481	chr4	1572588	1573028		Csa3G894520	chr3	38434099	38434575
MOMC0_297g	scaffold_0	2076154	2076999		Cla023446	chr11	17393361	17394560		MELO3C003482	chr4	1577251	1578018		Csa3G894510	chr3	38430580	38431338
MOMC0_298g	scaffold_0	2081621	2081926		Cla023445	chr11	17387958	17388434		MELO3C003483	chr4	1581906	1582388		Csa3G894500	chr3	38426599	38426982
MOMC0_299g	scaffold_0	2084489	2088200		Cla023444	chr11	17381132	17385594		MELO3C003484	chr4	1583939	1588103		Csa3G894490	chr3	38420648	38424873
MOMC0_300g	scaffold_0	2088756	2091729		Cla023442	chr11	17374378	17380638		MELO3C003485	chr4	1588689	1592744		Csa3G894470	chr3	38415068	38416340
MOMC0_301g	scaffold_0	2097165	2098041		-	-	-	-		-	-	-	-		-	-	-	-
MOMC0_302g	scaffold_0	2101093	2102134		-	-	-	-		-	-	-	-		-	-	-	-
MOMC0_303g	scaffold_0	2108765	2111655		Cla023441	chr11	17344307	17347331		MELO3C011117	chr3	26287761	26289761		Csa3G893960	chr3	38390255	38393136
MOMC0_304g	scaffold_0	2122950	2126023		Cla023440	chr11	17326676	17330580		MELO3C003487	chr4	1629762	1632874		Csa3G893950	chr3	38380489	38383671
MOMC0_305g	scaffold_0	2132368	2132668		-	-	-	-		-	-	-	-		-	-	-	-
MOMC0_306g	scaffold_0	2139535	2141874		Cla023439	chr11	17300774	17303423		MELO3C003488	chr4	1647513	1649980		Csa3G893450	chr3	38363464	38365991
MOMC0_307g	scaffold_0	2142809	2144568		-	-	-	-		-	-	-	-		-	-	-	-
MOMC0_308g	scaffold_0	2147934	2161380		Cla023438	chr11	17283103	17297815		null	chr4	2078273	2078581		Csa3G893440	chr3	38348006	38348203
MOMC0_309g	scaffold_0	2168026	2171368		Cla023438	chr11	17272400	17275625		MELO3C003489	chr4	1653483	1665104		Csa3G893430	chr3	38336758	38339971
MOMC0_310g	scaffold_0	2173755	2175087		Cla023437	chr11	17269509	17271048		MELO3C003490	chr4	1678351	1680050		Csa3G893420	chr3	38333495	38335081
MOMC0_311g	scaffold_0	2176135	2180997		Cla023436	chr11	17261332	17268214		MELO3C003491	chr4	1680739	1686238		Csa3G893410	chr3	38327304	38332690
MOMC0_312g	scaffold_0	2185705	2186666		null	chr11	17251372	17251626		null	chr4	2078273	2078581		Csa3G893400	chr3	38318700	38319053
MOMC0_313g	scaffold_0	2194330	2195444		Cla023435	chr11	17239354	17241008		MELO3C003492	chr4	1702129	1703844		Csa3G893390	chr3	38311284	38312637
MOMC0_314g	scaffold_0	2204226	2204703		-	-	-	-		-	-	-	-		-	-	-	-
MOMC0_315g	scaffold_0	2209558	2215307		Cla023433	chr11	17204904	17207139		null	chr4	2078273	2078581		Csa3G893360	chr3	38288067	38289843
MOMC0_316g	scaffold_0	2220452	2224127		-	-	-	-		-	-	-	-		-	-	-	-
MOMC0_317g	scaffold_0	2229306	2232449		-	-	-	-		-	-	-	-		-	-	-	-
MOMC0_318g	scaffold_0	2235416	2238372		-	-	-	-		-	-	-	-		-	-	-	-
MOMC0_319g	scaffold_0	2242892	2245922		-	-	-	-		-	-	-	-		-	-	-	-
MOMC0_320g	scaffold_0	2250232	2254723		Cla023432	chr11	17193981	17195715		MELO3C003497	chr4	1735931	1737886		Csa3G893350	chr3	38280016	38281954
MOMC0_321g	scaffold_0	2255703	2261873		Cla023431	chr11	17186660	17192648		MELO3C003498	chr4	1739056	1743884		Csa3G893340	chr3	38274108	38278913
MOMC0_322g	scaffold_0	2267973	2273045		Cla023430	chr11	17175939	17182933		MELO3C003499	chr4	1749522	1754619		Csa3G893330	chr3	38263113	38264486
MOMC0_323g	scaffold_0	2274747	2279165		Cla023429	chr11	17167419	17174125		MELO3C003499	chr4	1749522	1754619		Csa3G893320	chr3	38255178	38261023
MOMC0_324g	scaffold_0	2279794	2280054		-	-	-	-		-	-	-	-		-	-	-	-
MOMC0_325g	scaffold_0	2290547	2291392		Cla023428	chr11	17149242	17150033		MELO3C003502	chr4	1775803	1776789		Csa3G893290	chr3	38228491	38228943
MOMC0_326g	scaffold_0	2305425	2305679		Cla023427	chr11	17135313	17135951		-	-	-	-		Csa3G893290	chr3	38228491	38228943
MOMC0_327g	scaffold_0	2317303	2318547		Cla023426	chr11	17123328	17124601		MELO3C003503	chr4	1810977	1812041		Csa3G892780	chr3	38214586	38214843
MOMC0_328g	scaffold_0	2319908	2320093		Cla023426	chr11	17121274	17122008		MELO3C003503	chr4	1810977	1812041		Csa3G892780	chr3	38214586	38214843
MOMC0_329g	scaffold_0	2322570	2327997		Cla023425	chr11	17113525	17120148		MELO3C011070	chr3	26681014	26681247		Csa3G892770	chr3	38206301	38212986
MOMC0_330g	scaffold_0	2330244	2336129		Cla023424	chr11	17097242	17104286		MELO3C003506	chr4	1828407	1833364		Csa3G892760	chr3	38196907	38202011
MOMC0_331g	scaffold_0	2337425	2342442		Cla023423	chr11	17090344	17096108		MELO3C003506	chr4	1828407	1833364		Csa3G892750	chr3	38188894	38195559
MOMC0_332g	scaffold_0	2346271	2346978		-	-	-	-		-	-	-	-		-	-	-	-
MOMC0_333g	scaffold_0	2348464	2349715		Cla023422	chr11	17087165	17088594		-	-	-	-		-	-	-	-
MOMC0_334g	scaffold_0	2350732	2354098		Cla023420	chr11	17081697	17082137		MELO3C003509	chr4	1845057	1847465		Csa3G892730	chr3	38182626	38184782
MOMC0_335g	scaffold_0	2355921	2357300		Cla023421	chr11	17084354	17085826		MELO3C003508	chr4	1841939	1843327		Csa3G892740	chr3	38186286	38187677
MOMC0_336g	scaffold_0	2359011	2366449		Cla023419	chr11	17070520	17077036		null	chr4	2078273	2078581		null	chr3	21084006	21084158
MOMC0_337g	scaffold_0	2368405	2373014		Cla023418	chr11	17059360	17060154		MELO3C003512	chr4	1856487	1859819		null	chr3	21084006	21084158
MOMC0_338g	scaffold_0	2376399	2393546		Cla023416	chr11	17018629	17027370		MELO3C003513	chr4	1874060	1876783		Csa3G892720	chr3	38138477	38142671
MOMC0_339g	scaffold_0	2396592	2396932		-	-	-	-		-	-	-	-		-	-	-	-
MOMC0_340g	scaffold_0	2416831	2424668		Cla023413	chr11	16966628	16974730		MELO3C003518	chr4	1935392	1943467		Csa3G892210	chr3	38099892	38100182
MOMC0_341g	scaffold_0	2427659	2432041		Cla023412	chr11	16959050	16963505		MELO3C003519	chr4	1948422	1948925		Csa3G892190	chr3	38094582	38095112
MOMC0_342g	scaffold_0	2439867	2443138		Cla023410	chr11	16942433	16943401		MELO3C003520	chr4	1957154	1962258		Csa3G892170	chr3	38082729	38086898
MOMC0_343g	scaffold_0	2446523	2452204		Cla023408	chr11	16928335	16929462		MELO3C003521	chr4	1965386	1969411		Csa3G891670	chr3	38075786	38078474
MOMC0_344g	scaffold_0	2453134	2456004		Cla023407	chr11	16924984	16927875		MELO3C003522	chr4	1969800	1972706		Csa3G891660	chr3	38072350	38075334
MOMC0_345g	scaffold_0	2456425	2457426		-	-	-	-		-	-	-	-		-	-	-	-
MOMC0_346g	scaffold_0	2458991	2462644		Cla023406	chr11	16912081	16918009		MELO3C011085	chr3	26563162	26565663		Csa3G891650	chr3	38064239	38068346
MOMC0_347g	scaffold_0	2463334	2471939		Cla023405	chr11	16901074	16910772		MELO3C003524	chr4	1982312	1990870		Csa3G891640	chr3	38054331	38063060
MOMC0_348g	scaffold_0	2477227	2478434		Cla023404	chr11	16891020	16892396		MELO3C003525	chr4	1997567	1998835		Csa3G891630	chr3	38047477	38048679
MOMC0_349g	scaffold_0	2489703	2495381		Cla023402	chr11	16868669	16874881		MELO3C003527	chr4	2015817	2017720		Csa3G890110	chr3	38025364	38030411
MOMC0_350g	scaffold_0	2502656	2503606		Cla023401	chr11	16853053	16854366		MELO3C003529	chr4	2028886	2030184		Csa3G890100	chr3	38016721	38018583
MOMC0_351g	scaffold_0	2506547	2508354		Cla023400	chr11	16847758	16850648		MELO3C003529	chr4	2028886	2030184		Csa3G890080	chr3	38011353	38014041
MOMC0_352g	scaffold_0	2509392	2517291		Cla023399	chr11	16836069	16845023		MELO3C003532	chr4	2037037	2044987		Csa3G890070	chr3	38000427	38009721
MOMC0_353g	scaffold_0	2522739	2525372		Cla023398	chr11	16822800	16825093		MELO3C003534	chr4	2053550	2056625		Csa3G890060	chr3	37991494	37994678
MOMC0_354g	scaffold_0	2525694	2527247		Cla023397	chr11	16818706	16820322		null	chr4	2078273	2078581		Csa3G890050	chr3	37988336	37989940
MOMC0_355g	scaffold_0	2528443	2532047		Cla023396	chr11	16813501	16817212		MELO3C003536	chr4	2061252	2064587		Csa3G890040	chr3	37982966	37986335
MOMC0_356g	scaffold_0	2536683	2545063		Cla023395	chr11	16798115	16807946		MELO3C003537	chr4	2068246	2070761		Csa3G890030	chr3	37964725	37974524
MOMC0_357g	scaffold_0	2547922	2550229		Cla023393	chr11	16773062	16775369		MELO3C003538	chr4	2090395	2092995		Csa3G890010	chr3	37944603	37947104
MOMC0_358g	scaffold_0	2553168	2556185		-	-	-	-		-	-	-	-		-	-	-	-
MOMC0_359g	scaffold_0	2557850	2558642		-	-	-	-		-	-	-	-		-	-	-	-
MOMC0_360g	scaffold_0	2560850	2564122		Cla023393	chr11	16773050	16775362		MELO3C003538	chr4	2090395	2092995		Csa3G890010	chr3	37944603	37947104
MOMC0_361g	scaffold_0	2571371	2579486		Cla023392	chr11	16751672	16758855		MELO3C003541	chr4	2122022	2128988		Csa3G889990	chr3	37926028	37931826
MOMC0_362g	scaffold_0	2581190	2585082		Cla023391	chr11	16744843	16748908		MELO3C003542	chr4	2130996	2133714		Csa3G889980	chr3	37919454	37922090
MOMC0_363g	scaffold_0	2586595	2589987		Cla023390	chr11	16739208	16742294		MELO3C003543	chr4	2134948	2138094		Csa3G889970	chr3	37915175	37918028
MOMC0_364g	scaffold_0	2595980	2596135		-	-	-	-		-	-	-	-		-	-	-	-
MOMC0_365g	scaffold_0	2605841	2608376		Cla023388	chr11	16718407	16721686		MELO3C003545	chr4	2153778	2155596		Csa3G889950	chr3	37899048	37901026
MOMC0_366g	scaffold_0	2610154	2611620		Cla023387	chr11	16715954	16717392		MELO3C003546	chr4	2157650	2159300		Csa3G889940	chr3	37895295	37897250
MOMC0_367g	scaffold_0	2616739	2617500		Cla023386	chr11	16709223	16710559		MELO3C003547	chr4	2164840	2165736		Csa3G889930	chr3	37888992	37889663
MOMC0_368g	scaffold_0	2619489	2619962		Cla023385	chr11	16706792	16707580		MELO3C003548	chr4	2167400	2168239		Csa3G889920	chr3	37886657	37887244
MOMC0_369g	scaffold_0	2624772	2631166		Cla023384	chr11	16693169	16700633		null	chr4	2078273	2078581		Csa3G889910	chr3	37859494	37864225
MOMC0_370g	scaffold_0	2635612	2639130		Cla023384	chr11	16685271	16688918		null	chr4	2078273	2078581		Csa3G889910	chr3	37859494	37864225
MOMC0_371g	scaffold_0	2642640	2642912		-	-	-	-		-	-	-	-		-	-	-	-
MOMC0_372g	scaffold_0	2645115	2650594		Cla023383	chr11	16673645	16678974		MELO3C003550	chr4	2202664	2206865		Csa3G889900	chr3	37844037	37846707
MOMC0_373g	scaffold_0	2653007	2653432		-	-	-	-		-	-	-	-		-	-	-	-
MOMC0_374g	scaffold_0	2655509	2656549		-	-	-	-		-	-	-	-		-	-	-	-
MOMC0_375g	scaffold_0	2658290	2661131		null	chr11	16665990	16669553		null	chr4	2078273	2078581		Csa3G889900	chr3	37844037	37846707
MOMC0_376g	scaffold_0	2663717	2664341		null	chr11	16654126	16654603		null	chr4	2078273	2078581		Csa3G889890	chr3	37832252	37835732
MOMC0_377g	scaffold_0	2665986	2669576		Cla023382	chr11	16648839	16652929		MELO3C003553	chr4	2226176	2226617		Csa3G889890	chr3	37832252	37835732
MOMC0_378g	scaffold_0	2671413	2672288		Cla023381	chr11	16641446	16641889		MELO3C003554	chr4	2233674	2234255		Csa3G889880	chr3	37828819	37829454
MOMC0_379g	scaffold_0	2675626	2677728		-	-	-	-		-	-	-	-		-	-	-	-
MOMC0_380g	scaffold_0	2681430	2681864		Cla023379	chr11	16629907	16630617		-	-	-	-		-	-	-	-
MOMC0_381g	scaffold_0	2685667	2688231		Cla023378	chr11	16623340	16623711		MELO3C003557	chr4	2249116	2249388		Csa3G889860	chr3	37818513	37818788
MOMC0_382g	scaffold_0	2692420	2693090		-	-	-	-		-	-	-	-		-	-	-	-
MOMC0_383g	scaffold_0	2700248	2708817		Cla023376	chr11	16597655	16602365		MELO3C003558	chr4	2261212	2262619		Csa3G889840	chr3	37801236	37801361
MOMC0_384g	scaffold_0	2709609	2713250		Cla023375	chr11	16593277	16596625		MELO3C003560	chr4	2268841	2272336		Csa3G889830	chr3	37797223	37800418
MOMC0_385g	scaffold_0	2717144	2718133		Cla023374	chr11	16584182	16585333		MELO3C011042	chr3	26890824	26891741		Csa3G889820	chr3	37789769	37790866
MOMC0_386g	scaffold_0	2720932	2723101		Cla023373	chr11	16578410	16580633		MELO3C011041	chr3	26895347	26896302		Csa3G889810	chr3	37785002	37787056
MOMC0_387g	scaffold_0	2725108	2726289		Cla023372	chr11	16572615	16573939		MELO3C003563	chr4	2288600	2289846		Csa3G889800	chr3	37782471	37783916
MOMC0_388g	scaffold_0	2729867	2733566		Cla023371	chr11	16567942	16569105		MELO3C003564	chr4	2293683	2294855		Csa3G889790	chr3	37777546	37778760
MOMC0_389g	scaffold_0	2735827	2736729		Cla023370	chr11	16561220	16562284		MELO3C003565	chr4	2296474	2297511		Csa3G889780	chr3	37774643	37775896
MOMC0_390g	scaffold_0	2748855	2750881		Cla023368	chr11	16542483	16545252		MELO3C003567	chr4	2312672	2314457		Csa3G889760	chr3	37761316	37763149
MOMC0_391g	scaffold_0	2752930	2756119		Cla023367	chr11	16535254	16535923		MELO3C003568	chr4	2320548	2320748		Csa3G889750	chr3	37754673	37755309
MOMC0_392g	scaffold_0	2774104	2778458		Cla023366	chr11	16498750	16503449		MELO3C003569	chr4	2344824	2349220		Csa3G889740	chr3	37734185	37738382
MOMC0_393g	scaffold_0	2779086	2780336		Cla023365	chr11	16495620	16496837		MELO3C003570	chr4	2350075	2351361		Csa3G889730	chr3	37731987	37733261
MOMC0_394g	scaffold_0	2780706	2783038		Cla023364	chr11	16492854	16495222		MELO3C003571	chr4	2351584	2354099		Csa3G889720	chr3	37728711	37729049
MOMC0_395g	scaffold_0	2788292	2788641		-	-	-	-		-	-	-	-		-	-	-	-
MOMC0_396g	scaffold_0	2793182	2795880		Cla023363	chr11	16472635	16475031		MELO3C003572	chr4	2366496	2369001		Csa3G889710	chr3	37717190	37719528
MOMC0_397g	scaffold_0	2797572	2798798		Cla023362	chr11	16469478	16469870		MELO3C003573	chr4	2371335	2371583		-	-	-	-
MOMC0_398g	scaffold_0	2801668	2806785		Cla023361	chr11	16463411	16465459		MELO3C003574	chr4	2374296	2376662		Csa3G889690	chr3	37710033	37712071
MOMC0_399g	scaffold_0	2809393	2815114		Cla023360	chr11	16448654	16452767		MELO3C003575	chr4	2387755	2392220		Csa3G889670	chr3	37695777	37700580
MOMC0_400g	scaffold_0	2823011	2823522		Cla023359	chr11	16431814	16432245		MELO3C003576	chr4	2403476	2403988		Csa3G889170	chr3	37685847	37686371
MOMC0_401g	scaffold_0	2826009	2829649		Cla023358	chr11	16423486	16426907		MELO3C003577	chr4	2407440	2410825		Csa3G889160	chr3	37676056	37676974
MOMC0_402g	scaffold_0	2832636	2838341		Cla023357	chr11	16414515	16419585		MELO3C011156	chr3	25959041	25959379		Csa2G375240	chr2	18870137	18870475
MOMC0_403g	scaffold_0	2841123	2844266		Cla023356	chr11	16408378	16410999		MELO3C003579	chr4	2421622	2424312		Csa3G889140	chr3	37664925	37667777
MOMC0_404g	scaffold_0	2845561	2850808		Cla023355	chr11	16394701	16394946		-	-	-	-		-	-	-	-
MOMC0_405g	scaffold_0	2851606	2851929		-	-	-	-		-	-	-	-		-	-	-	-
MOMC0_406g	scaffold_0	2854264	2858346		Cla023354	chr11	16386452	16391370		MELO3C003580	chr4	2429423	2433829		Csa3G889130	chr3	37657324	37661065
MOMC0_407g	scaffold_0	2865290	2869540		Cla023353	chr11	16369856	16375017		MELO3C003581	chr4	2443389	2447378		Csa3G889120	chr3	37641624	37642151
MOMC0_408g	scaffold_0	2871010	2876092		Cla023352	chr11	16358817	16362370		null	chr4	2078273	2078581		Csa3G889110	chr3	37634910	37639103
MOMC0_409g	scaffold_0	2877809	2881596		Cla023351	chr11	16355284	16357638		MELO3C003584	chr4	2458862	2459635		-	-	-	-
MOMC0_410g	scaffold_0	2883904	2885499		Cla023350	chr11	16347516	16351431		MELO3C003586	chr4	2464915	2466749		Csa3G889090	chr3	37627630	37629708
MOMC0_411g	scaffold_0	2886173	2892482		Cla023349	chr11	16338031	16344761		MELO3C003587	chr4	2468485	2474994		Csa3G889080	chr3	37619628	37626123
MOMC0_412g	scaffold_0	2894747	2898127		Cla023348	chr11	16332288	16336152		MELO3C003590	chr4	2483036	2486787		Csa3G888580	chr3	37605141	37609052
MOMC0_413g	scaffold_0	2901800	2903204		Cla023347	chr11	16318624	16319574		MELO3C003592	chr4	2502461	2503324		Csa3G888570	chr3	37596578	37597444
MOMC0_414g	scaffold_0	2907826	2914119		Cla023346	chr11	16305495	16314468		MELO3C003593	chr4	2506136	2513786		Csa3G888560	chr3	37584149	37593361
MOMC0_415g	scaffold_0	2919361	2926227		Cla023344	chr11	16290580	16298466		MELO3C003595	chr4	2520210	2524237		Csa3G888540	chr3	37574305	37578291
MOMC0_416g	scaffold_0	2929674	2932730		Cla023343	chr11	16275174	16277232		MELO3C003596	chr4	2531895	2533656		Csa3G888530	chr3	37559450	37565776
MOMC0_417g	scaffold_0	2936351	2941942		Cla023343	chr11	16267742	16274559		null	chr4	2078273	2078581		Csa3G888530	chr3	37559450	37565776
MOMC0_418g	scaffold_0	2946246	2947362		Cla023342	chr11	16262954	16263547		MELO3C011168	chr3	25837296	25837901		Csa2G376840	chr2	18982226	18982738
MOMC0_419g	scaffold_0	2967435	2967935		Cla010152	chr5	33006635	33007300		MELO3C003599	chr4	2569258	2570241		Csa3G883020	chr3	37533394	37534167
MOMC0_420g	scaffold_0	2970851	2971816		Cla010151	chr5	33011479	33012588		MELO3C003600	chr4	2573783	2574829		Csa3G883010	chr3	37527667	37528821
MOMC0_421g	scaffold_0	2975875	2987591		Cla010150	chr5	33015570	33027770		MELO3C003601	chr4	2576180	2580833		Csa3G883000	chr3	37513445	37524847
MOMC0_422g	scaffold_0	2991166	2993738		Cla010149	chr5	33032262	33033235		MELO3C003602	chr4	2589621	2589803		Csa3G882980	chr3	37501235	37501444
MOMC0_423g	scaffold_0	2995018	2996523		Cla010148	chr5	33036998	33038278		MELO3C003603	chr4	2609259	2611398		Csa3G882970	chr3	37495942	37498095
MOMC0_424g	scaffold_0	3005119	3006958		Cla010146	chr5	33049953	33052165		MELO3C003604	chr4	2620653	2622964		Csa3G882960	chr3	37483471	37485752
MOMC0_425g	scaffold_0	3007488	3009902		Cla010145	chr5	33052596	33056496		MELO3C003605	chr4	2623327	2625886		Csa3G882940	chr3	37480577	37481191
MOMC0_426g	scaffold_0	3012151	3016171		Cla010144	chr5	33059005	33063228		MELO3C003606	chr4	2630112	2632981		Csa2G377920	chr2	19050154	19050921
MOMC0_427g	scaffold_0	3016884	3030959		Cla010143	chr5	33065198	33074425		MELO3C003608	chr4	2651015	2654089		null	chr3	21084006	21084158
MOMC0_428g	scaffold_0	3033180	3034052		-	-	-	-		null	chr4	2078273	2078581		-	-	-	-
MOMC0_429g	scaffold_0	3034310	3034818		Cla010141	chr5	33085566	33086138		MELO3C003615	chr4	2724245	2724502		-	-	-	-
MOMC0_430g	scaffold_0	3039866	3040788		-	-	-	-		-	-	-	-		-	-	-	-
MOMC0_431g	scaffold_0	3045002	3047866		Cla010140	chr5	33099265	33102446		MELO3C003616	chr4	2739995	2743284		Csa3G881920	chr3	37410623	37413560
MOMC0_432g	scaffold_0	3049336	3052905		Cla010139	chr5	33104555	33108388		MELO3C003617	chr4	2744392	2749468		Csa3G881910	chr3	37405186	37409263
MOMC0_433g	scaffold_0	3056296	3057093		null	chr5	33112266	33112869		MELO3C003619	chr4	2754624	2754977		Csa3G881900	chr3	37397856	37400131
MOMC0_434g	scaffold_0	3057830	3060052		Cla010138	chr5	33113378	33115991		MELO3C003619	chr4	2754624	2754977		Csa3G881900	chr3	37397856	37400131
MOMC0_435g	scaffold_0	3065227	3065478		Cla010136	chr5	33128333	33128608		MELO3C003620	chr4	2765790	2765963		Csa3G881890	chr3	37390446	37390685
MOMC0_436g	scaffold_0	3067199	3078173		Cla010135	chr5	33129711	33139930		MELO3C003621	chr4	2768199	2778125		Csa3G881880	chr3	37378905	37388810
MOMC0_437g	scaffold_0	3087831	3089445		Cla010134	chr5	33154615	33156461		MELO3C003622	chr4	2790845	2792803		Csa3G881870	chr3	37365766	37367577
MOMC0_438g	scaffold_0	3096804	3097701		Cla010133	chr5	33166236	33167342		MELO3C003623	chr4	2801057	2801308		Csa3G881860	chr3	37356000	37357026
MOMC0_439g	scaffold_0	3099093	3112443		null	chr5	25715996	25719685		MELO3C003624	chr4	2807456	2811852		Csa3G881840	chr3	37339774	37342225
MOMC0_440g	scaffold_0	3114828	3116084		Cla021219	chr5	25709605	25710954		MELO3C003627	chr4	2831404	2832813		Csa3G881820	chr3	37335449	37336957
MOMC0_441g	scaffold_0	3123125	3124382		Cla021220	chr5	25691404	25693025		MELO3C003628	chr4	2841431	2842769		Csa3G881810	chr3	37325641	37326951
MOMC0_442g	scaffold_0	3125457	3130797		Cla021221	chr5	25684987	25689641		MELO3C003629	chr4	2844022	2848999		Csa3G881800	chr3	37319381	37324134
MOMC0_443g	scaffold_0	3133629	3140162		Cla021223	chr5	25662810	25669564		MELO3C003630	chr4	2851022	2857800		Csa3G881790	chr3	37310847	37317415
MOMC0_444g	scaffold_0	3141748	3143684		Cla021227	chr5	25614474	25615019		MELO3C003632	chr4	2868637	2869917		Csa3G881770	chr3	37302479	37303753
MOMC0_445g	scaffold_0	3145875	3148489		Cla021226	chr5	25622691	25624077		MELO3C003633	chr4	2875559	2876932		Csa3G881760	chr3	37297956	37299299
MOMC0_446g	scaffold_0	3150294	3152552		Cla021226	chr5	25623417	25624163		-	-	-	-		-	-	-	-
MOMC0_447g	scaffold_0	3155016	3157897		null	chr5	25609070	25609977		MELO3C003633	chr4	2875559	2876932		Csa3G881740	chr3	37288550	37289866
MOMC0_448g	scaffold_0	3161218	3162301		Cla021227	chr5	25614447	25615067		MELO3C003634	chr4	2878801	2879595		Csa3G881740	chr3	37288550	37289866
MOMC0_449g	scaffold_0	3163242	3166377		Cla021228	chr5	25598412	25602230		MELO3C003636	chr4	2888370	2891091		Csa3G881730	chr3	37282952	37285661
MOMC0_450g	scaffold_0	3168175	3173638		null	chr5	25589949	25591087		MELO3C003637	chr4	2892844	2899811		Csa3G881720	chr3	37274754	37281640
MOMC0_451g	scaffold_0	3175713	3180266		Cla021230	chr5	25581595	25586539		MELO3C003638	chr4	2902218	2906313		Csa3G881710	chr3	37268608	37272833
MOMC0_452g	scaffold_0	3182122	3182472		Cla021231	chr5	25570297	25570716		MELO3C003640	chr4	2912690	2913124		Csa3G881700	chr3	37262396	37262848
MOMC0_453g	scaffold_0	3190006	3190830		Cla021232	chr5	25548870	25550105		MELO3C003641	chr4	2921762	2922622		Csa3G881690	chr3	37253900	37254766
MOMC0_454g	scaffold_0	3194284	3195715		Cla021233	chr5	25543909	25545852		MELO3C003642	chr4	2924733	2925062		Csa3G881680	chr3	37251257	37252525
MOMC0_455g	scaffold_0	3197365	3199299		Cla021234	chr5	25539603	25541199		MELO3C003643	chr4	2930768	2932724		Csa3G881670	chr3	37248734	37250069
MOMC0_456g	scaffold_0	3201091	3205556		Cla021235	chr5	25532927	25537397		MELO3C003644	chr4	2934426	2938972		Csa3G881660	chr3	37242476	37247129
MOMC0_457g	scaffold_0	3207541	3212974		Cla021236	chr5	25523805	25527419		MELO3C003645	chr4	2944783	2948643		Csa3G881650	chr3	37233073	37236718
MOMC0_458g	scaffold_0	3215412	3216294		Cla021237	chr5	25520694	25520798		MELO3C003646	chr4	2952572	2952838		Csa3G881640	chr3	37229043	37229297
MOMC0_459g	scaffold_0	3218702	3221872		Cla021238	chr5	25508578	25512910		MELO3C003647	chr4	2957839	2962686		Csa3G881630	chr3	37220854	37225222
MOMC0_460g	scaffold_0	3222249	3229532		Cla021239	chr5	25497258	25507115		null	chr4	2078273	2078581		Csa3G881620	chr3	37211621	37219663
MOMC0_461g	scaffold_0	3230426	3231723		Cla021241	chr5	25486574	25487092		-	-	-	-		-	-	-	-
MOMC0_462g	scaffold_0	3235285	3236583		Cla021241	chr5	25485799	25487054		-	-	-	-		Csa3G881600	chr3	37204947	37205225
MOMC0_463g	scaffold_0	3238184	3238728		-	-	-	-		-	-	-	-		-	-	-	-
MOMC0_464g	scaffold_0	3240916	3242751		-	-	-	-		MELO3C003649	chr4	2978666	2979004		Csa3G881600	chr3	37204947	37205225
MOMC0_465g	scaffold_0	3246673	3249182		-	-	-	-		MELO3C003659	chr4	3078735	3081040		Csa3G880540	chr3	37105820	37107945
MOMC0_466g	scaffold_0	3250736	3256718		Cla021242	chr5	25465041	25470330		null	chr4	2078273	2078581		Csa3G881590	chr3	37188072	37191621
MOMC0_467g	scaffold_0	3258259	3261496		Cla021242	chr5	25460410	25464591		MELO3C003650	chr4	2987452	2991393		Csa3G881590	chr3	37188072	37191621
MOMC0_468g	scaffold_0	3262709	3266339		Cla021243	chr5	25454536	25458394		MELO3C003651	chr4	2997537	3000911		Csa3G881580	chr3	37182831	37186113
MOMC0_469g	scaffold_0	3270136	3270874		Cla021244	chr5	25449292	25449768		MELO3C003652	chr4	3002690	3003160		Csa3G881570	chr3	37175465	37177303
MOMC0_470g	scaffold_0	3273076	3275616		Cla021244	chr5	25444396	25446925		MELO3C003652	chr4	3002690	3003160		Csa3G881570	chr3	37175465	37177303
MOMC0_471g	scaffold_0	3277389	3294724		Cla021246	chr5	25424987	25432142		MELO3C003653	chr4	3012223	3015515		Csa3G881560	chr3	37143318	37153454
MOMC0_472g	scaffold_0	3294907	3299620		-	-	-	-		-	-	-	-		-	-	-	-
MOMC0_473g	scaffold_0	3300815	3309183		Cla021247	chr5	25413303	25415561		MELO3C003655	chr4	3033157	3042835		Csa3G881560	chr3	37143318	37153454
MOMC0_474g	scaffold_0	3312418	3319887		Cla021248	chr5	25397752	25404725		MELO3C003656	chr4	3048522	3051902		Csa3G881060	chr3	37129389	37137021
MOMC0_475g	scaffold_0	3320044	3320506		null	chr5	25396821	25397144		MELO3C003657	chr4	3055494	3055793		Csa3G881050	chr3	37129166	37129483
MOMC0_476g	scaffold_0	3330242	3331490		Cla021249	chr5	25384061	25385500		MELO3C003658	chr4	3071623	3072960		Csa3G880550	chr3	37115633	37115731
MOMC0_477g	scaffold_0	3335298	3338080		null	chr5	25362485	25362862		MELO3C003660	chr4	3082951	3086069		null	chr3	21084006	21084158
MOMC0_478g	scaffold_0	3347620	3348034		-	-	-	-		-	-	-	-		-	-	-	-
MOMC0_479g	scaffold_0	3349490	3353916		Cla021252	chr5	25343672	25346946		MELO3C003661	chr4	3100931	3104199		Csa3G879510	chr3	37083363	37086686
MOMC0_480g	scaffold_0	3355648	3359922		Cla021253	chr5	25335402	25338220		MELO3C003662	chr4	3109955	3111938		Csa3G879500	chr3	37075588	37075779
MOMC0_481g	scaffold_0	3361333	3361506		null	chr5	25333755	25333949		-	-	-	-		-	-	-	-
MOMC0_482g	scaffold_0	3363257	3369053		Cla021254	chr5	25326072	25331966		MELO3C003664	chr4	3115480	3121909		Csa3G879490	chr3	37065862	37072638
MOMC0_483g	scaffold_0	3377919	3379192		Cla021255	chr5	25315984	25317401		MELO3C003665	chr4	3131359	3132711		Csa3G879480	chr3	37055683	37057104
MOMC0_484g	scaffold_0	3383086	3390977		Cla021256	chr5	25303080	25311495		MELO3C003666	chr4	3137265	3146333		Csa3G879460	chr3	37019698	37034896
MOMC0_485g	scaffold_0	3391826	3402706		Cla021257	chr5	25281023	25281859		MELO3C003666	chr4	3137265	3146333		Csa3G879460	chr3	37019698	37034896
MOMC0_486g	scaffold_0	3405794	3406690		Cla021258	chr5	25269646	25270152		MELO3C003669	chr4	3176039	3176575		Csa3G878960	chr3	37015763	37016686
MOMC0_487g	scaffold_0	3408401	3410421		Cla021259	chr5	25264836	25266939		MELO3C003670	chr4	3180449	3182476		Csa3G878950	chr3	37009516	37011799
MOMC0_488g	scaffold_0	3411009	3415815		Cla021260	chr5	25259251	25264122		MELO3C003671	chr4	3183085	3188039		Csa3G878940	chr3	37004190	37009226
MOMC0_489g	scaffold_0	3416193	3417777		-	-	-	-		-	-	-	-		-	-	-	-
MOMC0_490g	scaffold_0	3418956	3423445		Cla021261	chr5	25244335	25248778		MELO3C003672	chr4	3192908	3193042		Csa3G878930	chr3	36994260	36998618
MOMC0_491g	scaffold_0	3431234	3433388		null	chr5	25203295	25204670		MELO3C003674	chr4	3208128	3210339		Csa3G878910	chr3	36984235	36986398
MOMC0_492g	scaffold_0	3436215	3439549		Cla021265	chr5	25206908	25208477		MELO3C003675	chr4	3216330	3218406		Csa3G878900	chr3	36977114	36979087
MOMC0_493g	scaffold_0	3441011	3444095		Cla021264	chr5	25212848	25213291		MELO3C003676	chr4	3224219	3224617		Csa3G878890	chr3	36972614	36973135
MOMC0_494g	scaffold_0	3445733	3447126		Cla021263	chr5	25222835	25223200		MELO3C011225	chr3	25387901	25388754		Csa2G379870	chr2	19368258	19369319
MOMC0_495g	scaffold_0	3448243	3450843		null	chr5	25225004	25227319		MELO3C003678	chr4	3228729	3230449		Csa3G878870	chr3	36966430	36968664
MOMC0_496g	scaffold_0	3451892	3460393		Cla021267	chr5	25185074	25187434		null	chr4	2078273	2078581		Csa3G878860	chr3	36955409	36964517
MOMC0_497g	scaffold_0	3461087	3461496		-	-	-	-		-	-	-	-		-	-	-	-
MOMC0_498g	scaffold_0	3462139	3467729		Cla021268	chr5	25174870	25182485		MELO3C003680	chr4	3246641	3250250		Csa3G878850	chr3	36946203	36952747
MOMC0_499g	scaffold_0	3470904	3472690		Cla021269	chr5	25171276	25172122		MELO3C003682	chr4	3258621	3260819		Csa3G878840	chr3	36939325	36941333
MOMC0_500g	scaffold_0	3474078	3475040		Cla021270	chr5	25167696	25169186		MELO3C003683	chr4	3262017	3263036		Csa3G878830	chr3	36937037	36938335
MOMC0_501g	scaffold_0	3476183	3478160		Cla021271	chr5	25163846	25165736		MELO3C003684	chr4	3265985	3266845		Csa3G878820	chr3	36933276	36935063
MOMC0_502g	scaffold_0	3479423	3482029		Cla021272	chr5	25158549	25161753		MELO3C003685	chr4	3267824	3271097		Csa3G878810	chr3	36929127	36932159
MOMC0_503g	scaffold_0	3483827	3484977		Cla021273	chr5	25154821	25155303		MELO3C003686	chr4	3275962	3277238		Csa3G878800	chr3	36924532	36924991
MOMC0_504g	scaffold_0	3489093	3499447		Cla021274	chr5	25133281	25148037		MELO3C003688	chr4	3282394	3288442		Csa3G878790	chr3	36909098	36919669
MOMC0_505g	scaffold_0	3502363	3508805		Cla021275	chr5	25123405	25129599		MELO3C003689	chr4	3297795	3304035		Csa3G878780	chr3	36898174	36904263
MOMC0_506g	scaffold_0	3510498	3512656		null	chr5	25116908	25117552		MELO3C003690	chr4	3305007	3307357		Csa3G878770	chr3	36895141	36897433
MOMC0_507g	scaffold_0	3513319	3515988		-	-	-	-		-	-	-	-		-	-	-	-
MOMC0_508g	scaffold_0	3518147	3525686		Cla021277	chr5	25103170	25111776		MELO3C003691	chr4	3311009	3319162		Csa3G878760	chr3	36883450	36891773
MOMC0_509g	scaffold_0	3528815	3529864		Cla021278	chr5	25094396	25095991		MELO3C011253	chr3	25145576	25146676		Csa2G381690	chr2	19570846	19571985
MOMC0_510g	scaffold_0	3534715	3535653		Cla021279	chr5	25071187	25072198		null	chr4	2078273	2078581		Csa3G878740	chr3	36868631	36870513
MOMC0_511g	scaffold_0	3535994	3536929		Cla021280	chr5	25069714	25070688		-	-	-	-		-	-	-	-
MOMC0_512g	scaffold_0	3538283	3540672		Cla021281	chr5	25063589	25067689		MELO3C003693	chr4	3343151	3344719		Csa3G878720	chr3	36865812	36866114
MOMC0_513g	scaffold_0	3542995	3544870		Cla021282	chr5	25057895	25061095		MELO3C003694	chr4	3346243	3349092		Csa3G878220	chr3	36861302	36864129
MOMC0_514g	scaffold_0	3550421	3551355		Cla021283	chr5	25041972	25042745		MELO3C003695	chr4	3353881	3354702		Csa3G878210	chr3	36854414	36854650
MOMC0_515g	scaffold_0	3564215	3566806		Cla021284	chr5	25017351	25020243		MELO3C003696	chr4	3368014	3370929		Csa2G381760	chr2	19607123	19609024
MOMC0_516g	scaffold_0	3569292	3569985		Cla021285	chr5	25010843	25011211		-	-	-	-		-	-	-	-
MOMC0_517g	scaffold_0	3571376	3574092		Cla021286	chr5	25005727	25008331		MELO3C003697	chr4	3376088	3379041		Csa3G878190	chr3	36830300	36833205
MOMC0_518g	scaffold_0	3582078	3584549		Cla021287	chr5	24990104	24992986		MELO3C003698	chr4	3393975	3396491		Csa3G878180	chr3	36815608	36818520
MOMC0_519g	scaffold_0	3589630	3592506		Cla021289	chr5	24977468	24979588		MELO3C003700	chr4	3410173	3412671		Csa3G877670	chr3	36804143	36806567
MOMC0_520g	scaffold_0	3597108	3598673		Cla021290	chr5	24965207	24966923		MELO3C003701	chr4	3418377	3419486		Csa3G877650	chr3	36796498	36796995
MOMC0_521g	scaffold_0	3603153	3606585		Cla021291	chr5	24948230	24951668		MELO3C003703	chr4	3424396	3427786		Csa3G877640	chr3	36788306	36791518
MOMC0_522g	scaffold_0	3609146	3611602		Cla021292	chr5	24942203	24945170		MELO3C003704	chr4	3430499	3433563		Csa3G877630	chr3	36782625	36785215
MOMC0_523g	scaffold_0	3615708	3618453		Cla021293	chr5	24935181	24938055		MELO3C003705	chr4	3437593	3441157		Csa3G877620	chr3	36775591	36779153
MOMC0_524g	scaffold_0	3619247	3622322		Cla021294	chr5	24931628	24934033		MELO3C003706	chr4	3441883	3444591		Csa3G877610	chr3	36772344	36774641
MOMC0_525g	scaffold_0	3624931	3630687		Cla021295	chr5	24913891	24919956		MELO3C003708	chr4	3454150	3457948		Csa3G877590	chr3	36757257	36763417
MOMC0_526g	scaffold_0	3633809	3637160		Cla021297	chr5	24894046	24897498		MELO3C003711	chr4	3469851	3472006		Csa3G876590	chr3	36746417	36748638
MOMC0_527g	scaffold_0	3639717	3642393		null	chr5	24888595	24890670		null	chr4	2078273	2078581		Csa3G876580	chr3	36741149	36743257
MOMC0_528g	scaffold_0	3645242	3656168		Cla021298	chr5	24866690	24877626		MELO3C003712	chr4	3487568	3489332		Csa3G876060	chr3	36721532	36732974
MOMC0_529g	scaffold_0	3658652	3660958		Cla021299	chr5	24861439	24864251		null	chr4	2078273	2078581		Csa3G876050	chr3	36715979	36718587
MOMC0_530g	scaffold_0	3662096	3668021		null	chr5	24859108	24860112		-	-	-	-		-	-	-	-
MOMC0_531g	scaffold_0	3670774	3674500		Cla021301	chr5	24849110	24853241		MELO3C003716	chr4	3512559	3516402		Csa3G876030	chr3	36708478	36712311
MOMC0_532g	scaffold_0	3677047	3681425		Cla021302	chr5	24825421	24830556		MELO3C003717	chr4	3522819	3527146		Csa3G876020	chr3	36700749	36704922
MOMC0_533g	scaffold_0	3684654	3686217		Cla021303	chr5	24820238	24821916		MELO3C003718	chr4	3533843	3534022		Csa3G876010	chr3	36689985	36691811
MOMC0_534g	scaffold_0	3687388	3691553		Cla021304	chr5	24809009	24813512		MELO3C003719	chr4	3537141	3541762		Csa3G876000	chr3	36683325	36688017
MOMC0_535g	scaffold_0	3692539	3693015		-	-	-	-		-	-	-	-		-	-	-	-
MOMC0_536g	scaffold_0	3695284	3696153		-	-	-	-		-	-	-	-		-	-	-	-
MOMC0_537g	scaffold_0	3697450	3698348		Cla021306	chr5	24797799	24798200		-	-	-	-		Csa3G875970	chr3	36674518	36674835
MOMC0_538g	scaffold_0	3701031	3702059		-	-	-	-		-	-	-	-		Csa3G875990	chr3	36681554	36681883
MOMC0_539g	scaffold_0	3707449	3708801		-	-	-	-		-	-	-	-		-	-	-	-
MOMC0_540g	scaffold_0	3710531	3711027		Cla021307	chr5	24788930	24789527		MELO3C003721	chr4	3569538	3569924		Csa3G875960	chr3	36667099	36667566
MOMC0_541g	scaffold_0	3715348	3716886		Cla021308	chr5	24777420	24778848		MELO3C016997	chr7	535584	536041		Csa4G652830	chr4	22826604	22827021
MOMC0_542g	scaffold_0	3720903	3724103		Cla021309	chr5	24766960	24771323		MELO3C016996	chr7	539599	543207		Csa4G652820	chr4	22819945	22822982
MOMC0_543g	scaffold_0	3730945	3731589		Cla021310	chr5	24758921	24759796		MELO3C016995	chr7	549945	551030		Csa2G382420	chr2	19684954	19685559
MOMC0_544g	scaffold_0	3736597	3739610		Cla021311	chr5	24741502	24745253		MELO3C016993	chr7	554152	557650		Csa4G652790	chr4	22806208	22808972
MOMC0_545g	scaffold_0	3740866	3748137		Cla021313	chr5	24719797	24726068		MELO3C016990	chr7	571839	578176		Csa4G652750	chr4	22788445	22794340
MOMC0_546g	scaffold_0	3751328	3751708		Cla021314	chr5	24686108	24686836		MELO3C016989	chr7	582215	582613		Csa4G652740	chr4	22784358	22784672
MOMC0_547g	scaffold_0	3752194	3754644		Cla021315	chr5	24666151	24668708		MELO3C016988	chr7	584235	586417		Csa4G652730	chr4	22779739	22780272
MOMC0_548g	scaffold_0	3759817	3760385		null	chr5	24660350	24660496		-	-	-	-		-	-	-	-
MOMC0_549g	scaffold_0	3771142	3778867		Cla021316	chr5	24634250	24641922		MELO3C016987	chr7	605598	613235		Csa4G652710	chr4	22754003	22761545
MOMC0_550g	scaffold_0	3779849	3784665		Cla021317	chr5	24626003	24632121		MELO3C016986	chr7	614218	618902		Csa4G652700	chr4	22747531	22752515
MOMC0_551g	scaffold_0	3785585	3787429		Cla021318	chr5	24624042	24625012		MELO3C016985	chr7	620847	622768		Csa4G652680	chr4	22745639	22745935
MOMC0_552g	scaffold_0	3794460	3794759		-	-	-	-		-	-	-	-		-	-	-	-
MOMC0_553g	scaffold_0	3795400	3795975		Cla021319	chr5	24583711	24584382		MELO3C016981	chr7	645344	645718		Csa2G382530	chr2	19749737	19750024
MOMC0_554g	scaffold_0	3798192	3799019		-	-	-	-		-	-	-	-		-	-	-	-
MOMC0_555g	scaffold_0	3800147	3800889		Cla021320	chr5	24572428	24573090		MELO3C016980	chr7	648253	649060		Csa4G652640	chr4	22720388	22720942
MOMC0_556g	scaffold_0	3805430	3806458		Cla021321	chr5	24555555	24556655		MELO3C016979	chr7	655091	656239		Csa4G652140	chr4	22712442	22713563
MOMC0_557g	scaffold_0	3809129	3811757		Cla021322	chr5	24551653	24552471		MELO3C011289	chr3	24930778	24931089		Csa2G382570	chr2	19777555	19777863
MOMC0_558g	scaffold_0	3816934	3818163		Cla021323	chr5	24538460	24541044		MELO3C016977	chr7	665506	667539		Csa4G652120	chr4	22702024	22703950
MOMC0_559g	scaffold_0	3821933	3822313		Cla021324	chr5	24531567	24532253		MELO3C011290	chr3	24922035	24922697		Csa2G382580	chr2	19786975	19787505
MOMC0_560g	scaffold_0	3831696	3835529		Cla021325	chr5	24513691	24517279		MELO3C016975	chr7	687701	691169		Csa4G652100	chr4	22685441	22688873
MOMC0_561g	scaffold_0	3836617	3840316		Cla021326	chr5	24506715	24512285		MELO3C016974	chr7	692515	695925		Csa4G652090	chr4	22680627	22684158
MOMC0_562g	scaffold_0	3845428	3862456		null	chr5	24482936	24483475		MELO3C016973	chr7	701680	716938		Csa4G652080	chr4	22660731	22675621
MOMC0_563g	scaffold_0	3865935	3867966		Cla021328	chr5	24464461	24466361		MELO3C016972	chr7	721227	724271		Csa4G652070	chr4	22654566	22657587
MOMC0_564g	scaffold_0	3872435	3873316		Cla021329	chr5	24448577	24449581		MELO3C016971	chr7	730502	731500		Csa4G652060	chr4	22647491	22648636
MOMC0_565g	scaffold_0	3877847	3882688		Cla021330	chr5	24429201	24434626		MELO3C016970	chr7	735439	740509		Csa4G652050	chr4	22638309	22643393
MOMC0_566g	scaffold_0	3886701	3889274		Cla021331	chr5	24400965	24403955		MELO3C016969	chr7	743906	746875		Csa4G652040	chr4	22633565	22633798
MOMC0_567g	scaffold_0	3904246	3910573		Cla021333	chr5	24374733	24380526		MELO3C016968	chr7	766801	772624		Csa4G652030	chr4	22609176	22609502
MOMC0_568g	scaffold_0	3922402	3923739		Cla021334	chr5	24346859	24348283		MELO3C016967	chr7	784335	785948		Csa4G652020	chr4	22596805	22598214
MOMC0_569g	scaffold_0	3929923	3932526		Cla021335	chr5	24328744	24330001		MELO3C016966	chr7	799921	801159		Csa4G652000	chr4	22583442	22584400
MOMC0_570g	scaffold_0	3934877	3946280		Cla021336	chr5	24310862	24324047		MELO3C016965	chr7	805395	813161		Csa4G651990	chr4	22569503	22569721
MOMC0_571g	scaffold_0	3951283	3953710		Cla021337	chr5	24298777	24301438		MELO3C016964	chr7	819459	822169		Csa4G651980	chr4	22562290	22563934
MOMC0_572g	scaffold_0	3957162	3959096		Cla021338	chr5	24291026	24293116		MELO3C011298	chr3	24830100	24831938		Csa2G382670	chr2	19870168	19872314
MOMC0_573g	scaffold_0	3961518	3963059		Cla021339	chr5	24280224	24282823		MELO3C016962	chr7	831341	834000		Csa4G651960	chr4	22551964	22554438
MOMC0_574g	scaffold_0	3965021	3971124		Cla021340	chr5	24263368	24271237		MELO3C016960	chr7	836701	843943		Csa4G651950	chr4	22541962	22549423
MOMC0_575g	scaffold_0	3971808	3978461		Cla021341	chr5	24254619	24261340		MELO3C016959	chr7	845269	850217		Csa4G651940	chr4	22535734	22540750
MOMC0_576g	scaffold_0	3979746	3984594		Cla021342	chr5	24248032	24253272		MELO3C016958	chr7	851569	855719		Csa4G651930	chr4	22530420	22534295
MOMC0_577g	scaffold_0	3985839	3988775		Cla021344	chr5	24241408	24242279		MELO3C016957	chr7	857236	859312		Csa4G651920	chr4	22526726	22529364
MOMC0_578g	scaffold_0	3990099	3993212		Cla021344	chr5	24243248	24243898		MELO3C016957	chr7	857236	859312		Csa4G651920	chr4	22526726	22529364
MOMC0_579g	scaffold_0	3994509	3995288		Cla021346	chr5	24234413	24234979		MELO3C016956	chr7	864844	865056		-	-	-	-
MOMC0_580g	scaffold_0	3995767	3998183		Cla021346	chr5	24231442	24233784		MELO3C016956	chr7	864844	865056		Csa4G651910	chr4	22518279	22520670
MOMC0_581g	scaffold_0	3998679	3998981		Cla021347	chr5	24230460	24230786		MELO3C016955	chr7	868700	869077		Csa4G651900	chr4	22517141	22517584
MOMC0_582g	scaffold_0	4001198	4002227		Cla021348	chr5	24227059	24228530		MELO3C016954	chr7	870461	870832		Csa4G651890	chr4	22513642	22514942
MOMC0_583g	scaffold_0	4003697	4007038		Cla021351	chr5	24196188	24199607		null	chr7	2078273	2078581		Csa4G651870	chr4	22508461	22511892
MOMC0_584g	scaffold_0	4007688	4013259		Cla021350	chr5	24202096	24209698		MELO3C016953	chr7	879044	885550		Csa4G651860	chr4	22501027	22507843
MOMC0_585g	scaffold_0	4017715	4022420		Cla021349	chr5	24219921	24225313		MELO3C016952	chr7	889941	895074		Csa4G651850	chr4	22491385	22491781
MOMC0_586g	scaffold_0	4023916	4024506		-	-	-	-		-	-	-	-		-	-	-	-
MOMC0_587g	scaffold_0	4025269	4029034		Cla021353	chr5	24167685	24170081		MELO3C016951	chr7	899037	900674		Csa4G651840	chr4	22486862	22488230
MOMC0_588g	scaffold_0	4029822	4033561		Cla021354	chr5	24161965	24165461		MELO3C016950	chr7	902354	905773		Csa4G651830	chr4	22477462	22478911
MOMC0_589g	scaffold_0	4036048	4038811		Cla021355	chr5	24154156	24157114		MELO3C016949	chr7	908541	911592		null	chr4	21084006	21084158
MOMC0_590g	scaffold_0	4040936	4041244		-	-	-	-		-	-	-	-		-	-	-	-
MOMC0_591g	scaffold_0	4042230	4044679		Cla021356	chr5	24145571	24147225		MELO3C016948	chr7	913790	914047		Csa4G651820	chr4	22471088	22472237
MOMC0_592g	scaffold_0	4045703	4050171		Cla021357	chr5	24140247	24143369		null	chr7	2078273	2078581		Csa4G651810	chr4	22466990	22469769
MOMC0_593g	scaffold_0	4056655	4057242		Cla021358	chr5	24127191	24127769		MELO3C016947	chr7	930245	930835		Csa4G651800	chr4	22459458	22459997
MOMC0_594g	scaffold_0	4059484	4060376		-	-	-	-		-	-	-	-		-	-	-	-
MOMC0_595g	scaffold_0	4061338	4064355		Cla021359	chr5	24117231	24118549		MELO3C016946	chr7	932571	934201		Csa4G651790	chr4	22456067	22457562
MOMC0_596g	scaffold_0	4066246	4069361		Cla021360	chr5	24110525	24113330		MELO3C016945	chr7	939898	942735		Csa4G651780	chr4	22448387	22451651
MOMC0_597g	scaffold_0	4070622	4072828		Cla021361	chr5	24106454	24109594		MELO3C016944	chr7	943876	945960		Csa4G651770	chr4	22445098	22447255
MOMC0_598g	scaffold_0	4075862	4078369		Cla021362	chr5	24090488	24094195		MELO3C016943	chr7	948465	951289		Csa4G651760	chr4	22439577	22442389
MOMC0_599g	scaffold_0	4087373	4091117		Cla021363	chr5	24069818	24072153		MELO3C016942	chr7	963290	965575		Csa4G651750	chr4	22424471	22426604
MOMC0_600g	scaffold_0	4097047	4097298		null	chr5	24019840	24020726		MELO3C016940	chr7	972726	973703		Csa4G651730	chr4	22416406	22417279
MOMC0_601g	scaffold_0	4102149	4106676		Cla021365	chr5	23984712	23988525		MELO3C016939	chr7	980428	984750		Csa4G651230	chr4	22404221	22408020
MOMC0_602g	scaffold_0	4109948	4110097		-	-	-	-		-	-	-	-		-	-	-	-
MOMC0_603g	scaffold_0	4122874	4130442		Cla021369	chr5	23904679	23913082		null	chr7	2078273	2078581		Csa4G650210	chr4	22375572	22380897
MOMC0_604g	scaffold_0	4151318	4157282		Cla002316	chr7	1426053	1431936		MELO3C016935	chr7	1041419	1047150		Csa4G650200	chr4	22346708	22352441
MOMC0_605g	scaffold_0	4159240	4160235		-	-	-	-		-	-	-	-		-	-	-	-
MOMC0_606g	scaffold_0	4162076	4163320		Cla002317	chr7	1437726	1439225		MELO3C016934	chr7	1054761	1056437		Csa4G650190	chr4	22339088	22340584
MOMC0_607g	scaffold_0	4164938	4166914		Cla002318	chr7	1443707	1445786		MELO3C016933	chr7	1058749	1059923		Csa4G650180	chr4	22335363	22336837
MOMC0_608g	scaffold_0	4168175	4171896		Cla002319	chr7	1448737	1453521		MELO3C016932	chr7	1060897	1063738		Csa4G649660	chr4	22324036	22328278
MOMC0_609g	scaffold_0	4173326	4173457		-	-	-	-		-	-	-	-		-	-	-	-
MOMC0_610g	scaffold_0	4175159	4176189		Cla002320	chr7	1461668	1462528		MELO3C016931	chr7	1068712	1069641		Csa4G649650	chr4	22319829	22320719
MOMC0_611g	scaffold_0	4176676	4181249		Cla007587	chr5	23837109	23838679		MELO3C016930	chr7	1070541	1071122		Csa4G649640	chr4	22314870	22318916
MOMC0_612g	scaffold_0	4183796	4187878		Cla007585	chr5	23807482	23808975		MELO3C016928	chr7	1081930	1083342		Csa4G649630	chr4	22307922	22309379
MOMC0_613g	scaffold_0	4191065	4191661		Cla007584	chr5	23782284	23782874		MELO3C016927	chr7	1089185	1089769		Csa4G649620	chr4	22300943	22301641
MOMC0_614g	scaffold_0	4193556	4199520		Cla007583	chr5	23755003	23762423		MELO3C016926	chr7	1093093	1099713		Csa4G649610	chr4	22291330	22297935
MOMC0_615g	scaffold_0	4200690	4203643		Cla007581	chr5	23750305	23752131		MELO3C016925	chr7	1100634	1103657		Csa4G649600	chr4	22287397	22290405
MOMC0_616g	scaffold_0	4204380	4207460		Cla007580	chr5	23743206	23746115		MELO3C016924	chr7	1105162	1108441		Csa4G649590	chr4	22282572	22285873
MOMC0_617g	scaffold_0	4218516	4224835		Cla007578	chr5	23704529	23708716		MELO3C016921	chr7	1123574	1127102		Csa4G648570	chr4	22257744	22261097
MOMC0_618g	scaffold_0	4230399	4233383		Cla007581	chr5	23750222	23752129		MELO3C016925	chr7	1100634	1103657		Csa4G649600	chr4	22287397	22290405
MOMC0_619g	scaffold_0	4241070	4242404		Cla007577	chr5	23687556	23689074		MELO3C016920	chr7	1127815	1129091		Csa4G648560	chr4	22255430	22256792
MOMC0_620g	scaffold_0	4260746	4266644		Cla007576	chr5	23641846	23646620		MELO3C016919	chr7	1146915	1152094		Csa4G648550	chr4	22235132	22240267
MOMC0_621g	scaffold_0	4268310	4275413		Cla007573	chr5	23606294	23607897		MELO3C016918	chr7	1153890	1156345		Csa4G648530	chr4	22224354	22225943
MOMC0_622g	scaffold_0	4277073	4283336		Cla007572	chr5	23596929	23604001		MELO3C016916	chr7	1163941	1170656		Csa4G648520	chr4	22216129	22222586
MOMC0_623g	scaffold_0	4293245	4301369		Cla007571	chr5	23578061	23586593		MELO3C016915	chr7	1178450	1186826		Csa4G648020	chr4	22200194	22208573
MOMC0_624g	scaffold_0	4303742	4305614		-	-	-	-		-	-	-	-		-	-	-	-
MOMC0_625g	scaffold_0	4306653	4308426		Cla007569	chr5	23550994	23551725		MELO3C016914	chr7	1189388	1189744		Csa4G648000	chr4	22196517	22197317
MOMC0_626g	scaffold_0	4310368	4317821		Cla007568	chr5	23542106	23549558		MELO3C016912	chr7	1192224	1199492		Csa4G647990	chr4	22188156	22195219
MOMC0_627g	scaffold_0	4324854	4327697		Cla007567	chr5	23510235	23513748		MELO3C016911	chr7	1209532	1213180		Csa4G647490	chr4	22176346	22179791
MOMC0_628g	scaffold_0	4339883	4340878		Cla007566	chr5	23490497	23491523		MELO3C016910	chr7	1225290	1226389		Csa4G647480	chr4	22163167	22164238
MOMC0_629g	scaffold_0	4342969	4347137		Cla007565	chr5	23483537	23488842		MELO3C016909	chr7	1227162	1232447		Csa4G647470	chr4	22156767	22161640
MOMC0_630g	scaffold_0	4347614	4350481		Cla007562	chr5	23437579	23440707		MELO3C016908	chr7	1233843	1236764		Csa4G647430	chr4	22138211	22140996
MOMC0_631g	scaffold_0	4354201	4357788		Cla007561	chr5	23429014	23433239		null	chr7	2078273	2078581		Csa4G647410	chr4	22130923	22134709
MOMC0_632g	scaffold_0	4361422	4362717		Cla007560	chr5	23420202	23421620		MELO3C011481	chr3	23457945	23459207		Csa4G646410	chr4	22124809	22126284
MOMC0_633g	scaffold_0	4368126	4371956		Cla007559	chr5	23410348	23414418		MELO3C016902	chr7	1318887	1323187		Csa4G646400	chr4	22113735	22117959
MOMC0_634g	scaffold_0	4373165	4375520		Cla021162	chr5	26228822	26230935		null	chr7	2078273	2078581		Csa4G646380	chr4	22110271	22111589
MOMC0_635g	scaffold_0	4376434	4378084		Cla021163	chr5	26225605	26227323		MELO3C016900	chr7	1327303	1329109		Csa4G646370	chr4	22107555	22108055
MOMC0_636g	scaffold_0	4380396	4381445		Cla021164	chr5	26221719	26222972		MELO3C016899	chr7	1331564	1332628		Csa4G646360	chr4	22103599	22103883
MOMC0_637g	scaffold_0	4381908	4382740		null	chr5	26221179	26221457		-	-	-	-		Csa4G646360	chr4	22103599	22103883
MOMC0_638g	scaffold_0	4383604	4384086		Cla021165	chr5	26219130	26219669		MELO3C016898	chr7	1334627	1335112		Csa4G646350	chr4	22101565	22102086
MOMC0_639g	scaffold_0	4385709	4386463		Cla021166	chr5	26216748	26217119		MELO3C016897	chr7	1336801	1336923		Csa4G646330	chr4	22094450	22098835
MOMC0_640g	scaffold_0	4386791	4390907		Cla021167	chr5	26211730	26216243		MELO3C016896	chr7	1337888	1342364		Csa4G646330	chr4	22094450	22098835
MOMC0_641g	scaffold_0	4395595	4397282		Cla021169	chr5	26197170	26197310		MELO3C016892	chr7	1363073	1365953		Csa4G646310	chr4	22079387	22083075
MOMC0_642g	scaffold_0	4406375	4410043		Cla021169	chr5	26193964	26197609		MELO3C016893	chr7	1354772	1355502		Csa4G646310	chr4	22079387	22083075
MOMC0_643g	scaffold_0	4410934	4418661		Cla021170	chr5	26178734	26184935		MELO3C016894	chr7	1348018	1351016		Csa4G646300	chr4	22070311	22076272
MOMC0_644g	scaffold_0	4420341	4426753		Cla021171	chr5	26168549	26173605		MELO3C016889	chr7	1378777	1383343		Csa4G646280	chr4	22062762	22065164
MOMC0_645g	scaffold_0	4428841	4429098		null	chr5	26166371	26166496		-	-	-	-		-	-	-	-
MOMC0_646g	scaffold_0	4431864	4434765		Cla021172	chr5	26157011	26158582		MELO3C016888	chr7	1388939	1390431		Csa4G646270	chr4	22055500	22056956
MOMC0_647g	scaffold_0	4436380	4437867		Cla021173	chr5	26152691	26154184		null	chr7	2078273	2078581		Csa4G646260	chr4	22052050	22053564
MOMC0_648g	scaffold_0	4443242	4448885		Cla021174	chr5	26139078	26144420		MELO3C016887	chr7	1400653	1405228		Csa4G646250	chr4	22040022	22044679
MOMC0_649g	scaffold_0	4449850	4450284		Cla021175	chr5	26135410	26136165		MELO3C016886	chr7	1407649	1408074		Csa4G646240	chr4	22037295	22037921
MOMC0_650g	scaffold_0	4452354	4463205		Cla021177	chr5	26121733	26126385		MELO3C016885	chr7	1409184	1414774		Csa4G646220	chr4	22025191	22029425
MOMC0_651g	scaffold_0	4472685	4473121		-	-	-	-		-	-	-	-		-	-	-	-
MOMC0_652g	scaffold_0	4473814	4475945		Cla021178	chr5	26105276	26106106		MELO3C016883	chr7	1434749	1435135		Csa4G646210	chr4	22009730	22010248
MOMC0_653g	scaffold_0	4478693	4481542		Cla021179	chr5	26099219	26102101		MELO3C016882	chr7	1436530	1439406		Csa4G646200	chr4	22005802	22008909
MOMC0_654g	scaffold_0	4485375	4487137		Cla021180	chr5	26094382	26095957		MELO3C016881	chr7	1443238	1445246		Csa4G646190	chr4	21999797	22001799
MOMC0_655g	scaffold_0	4494486	4496223		Cla021181	chr5	26077566	26079325		MELO3C016880	chr7	1450905	1452603		Csa4G646180	chr4	21992174	21993852
MOMC0_656g	scaffold_0	4496717	4499085		Cla021182	chr5	26074380	26077096		MELO3C016879	chr7	1453147	1455679		Csa4G646170	chr4	21988843	21991621
MOMC0_657g	scaffold_0	4500932	4502025		-	-	-	-		-	-	-	-		-	-	-	-
MOMC0_658g	scaffold_0	4508764	4511606		Cla021184	chr5	26054489	26058907		MELO3C016877	chr7	1469715	1472621		Csa4G646140	chr4	21972053	21974943
MOMC0_659g	scaffold_0	4514745	4518242		Cla021185	chr5	26035780	26037329		MELO3C016876	chr7	1478388	1479116		Csa4G646130	chr4	21965073	21965480
MOMC0_660g	scaffold_0	4520963	4524712		Cla021186	chr5	26029081	26032506		MELO3C016875	chr7	1484061	1487023		Csa4G646110	chr4	21953746	21957193
MOMC0_661g	scaffold_0	4525890	4528685		Cla021187	chr5	26023593	26026030		MELO3C016874	chr7	1488142	1490473		Csa4G646100	chr4	21950274	21952570
MOMC0_662g	scaffold_0	4529065	4530675		Cla021188	chr5	26021539	26023197		MELO3C016873	chr7	1490981	1492736		Csa4G646090	chr4	21947976	21949732
MOMC0_663g	scaffold_0	4543236	4543472		Cla021190	chr5	25997726	25998109		MELO3C016871	chr7	1505079	1505504		Csa4G646070	chr4	21937502	21937915
MOMC0_664g	scaffold_0	4550268	4554731		Cla021191	chr5	25976632	25978231		MELO3C016870	chr7	1515692	1516228		Csa4G646060	chr4	21925845	21926345
MOMC0_665g	scaffold_0	4561111	4567356		Cla021194	chr5	25961020	25966377		MELO3C016868	chr7	1525561	1531805		Csa4G646020	chr4	21910747	21916959
MOMC0_666g	scaffold_0	4568466	4569560		Cla021195	chr5	25958775	25959968		MELO3C016867	chr7	1533491	1534673		Csa4G646010	chr4	21908094	21909231
MOMC0_667g	scaffold_0	4573548	4574776		Cla021196	chr5	25947853	25949386		MELO3C016866	chr7	1539982	1541177		Csa4G646000	chr4	21903349	21904471
MOMC0_668g	scaffold_0	4575982	4579862		Cla021197	chr5	25942990	25946545		MELO3C016865	chr7	1542312	1545792		Csa4G645990	chr4	21898714	21902401
MOMC0_669g	scaffold_0	4583121	4583811		Cla021198	chr5	25937113	25938242		MELO3C016864	chr7	1549312	1550390		Csa4G645980	chr4	21893511	21894504
MOMC0_670g	scaffold_0	4585731	4588911		Cla021199	chr5	25931739	25935548		MELO3C016863	chr7	1551336	1552868		Csa4G645970	chr4	21888633	21892000
MOMC0_671g	scaffold_0	4590706	4591146		Cla021200	chr5	25930142	25930444		MELO3C016861	chr7	1556734	1557066		Csa4G645960	chr4	21883839	21884300
MOMC0_672g	scaffold_0	4593371	4594534		Cla021200	chr5	25926665	25927441		MELO3C016861	chr7	1556734	1557066		Csa4G645960	chr4	21883839	21884300
MOMC0_673g	scaffold_0	4597003	4597395		Cla021201	chr5	25923975	25924451		MELO3C016859	chr7	1561700	1562164		null	chr4	21084006	21084158
MOMC0_674g	scaffold_0	4600452	4602772		Cla021202	chr5	25913141	25915585		MELO3C016858	chr7	1564525	1566978		Csa4G645930	chr4	21876718	21879186
MOMC0_675g	scaffold_0	4604979	4606699		Cla021203	chr5	25908225	25910081		MELO3C016857	chr7	1569517	1570917		Csa4G645920	chr4	21872675	21874098
MOMC0_676g	scaffold_0	4609183	4609807		-	-	-	-		MELO3C016856	chr7	1573760	1574239		-	-	-	-
MOMC0_677g	scaffold_0	4610461	4611017		-	-	-	-		-	-	-	-		-	-	-	-
MOMC0_678g	scaffold_0	4611433	4614169		Cla021204	chr5	25899010	25901749		MELO3C010764	chr3	28722875	28723174		Csa2G351830	chr2	16250608	16250907
MOMC0_679g	scaffold_0	4616275	4616739		Cla021205	chr5	25895609	25895947		-	-	-	-		-	-	-	-
MOMC0_680g	scaffold_0	4619544	4621491		Cla021206	chr5	25886646	25888663		MELO3C016854	chr7	1583153	1584982		Csa4G645880	chr4	21855496	21857385
MOMC0_681g	scaffold_0	4626043	4628502		Cla021208	chr5	25871014	25873927		MELO3C016853	chr7	1590587	1591655		Csa4G645870	chr4	21848297	21849804
MOMC0_682g	scaffold_0	4632176	4633216		Cla021209	chr5	25854984	25856456		MELO3C016852	chr7	1596215	1597480		Csa4G645850	chr4	21839869	21841014
MOMC0_683g	scaffold_0	4639983	4643665		Cla021210	chr5	25826039	25829724		MELO3C016851	chr7	1607167	1610260		Csa4G645840	chr4	21827060	21830649
MOMC0_684g	scaffold_0	4651426	4652001		-	-	-	-		-	-	-	-		-	-	-	-
MOMC0_685g	scaffold_0	4656834	4660316		Cla021211	chr5	25799907	25804032		MELO3C010775	chr3	28665434	28666040		Csa2G352430	chr2	16309471	16310046
MOMC0_686g	scaffold_0	4664176	4665554		Cla021212	chr5	25795586	25797342		MELO3C016849	chr7	1635617	1635919		Csa4G645820	chr4	21803349	21805261
MOMC0_687g	scaffold_0	4681009	4682084		Cla021213	chr5	25765528	25766094		null	chr7	2078273	2078581		Csa4G645310	chr4	21780531	21781115
MOMC0_688g	scaffold_0	4688919	4689533		Cla021214	chr5	25755190	25756155		MELO3C016846	chr7	1667021	1667883		Csa4G645300	chr4	21773168	21774006
MOMC0_689g	scaffold_0	4690282	4690862		-	-	-	-		-	-	-	-		-	-	-	-
MOMC0_690g	scaffold_0	4694294	4700760		Cla021215	chr5	25744858	25750924		MELO3C016845	chr7	1674849	1679079		Csa4G645290	chr4	21766315	21770621
MOMC0_691g	scaffold_0	4706961	4708351		Cla021216	chr5	25735479	25736290		MELO3C016844	chr7	1686714	1688283		Csa4G645280	chr4	21755701	21757228
MOMC0_692g	scaffold_0	4710193	4712825		Cla010132	chr5	33169878	33173457		MELO3C016843	chr7	1689341	1692644		Csa4G645260	chr4	21751443	21754628
MOMC0_693g	scaffold_0	4718421	4721197		Cla010131	chr5	33181173	33183798		MELO3C010782	chr3	28605213	28606889		Csa2G353490	chr2	16366958	16369490
MOMC0_694g	scaffold_0	4724265	4726275		Cla010130	chr5	33190931	33192704		MELO3C016841	chr7	1705897	1708948		Csa4G645240	chr4	21735656	21738417
MOMC0_695g	scaffold_0	4734531	4737034		Cla010129	chr5	33203360	33204923		MELO3C016840	chr7	1724900	1727389		Csa4G644740	chr4	21720900	21723487
MOMC0_696g	scaffold_0	4741699	4742361		Cla010128	chr5	33208938	33209855		-	-	-	-		Csa4G644730	chr4	21717116	21717931
MOMC0_697g	scaffold_0	4746960	4747379		Cla010126	chr5	33216910	33217308		-	-	-	-		Csa4G644710	chr4	21703784	21704302
MOMC0_698g	scaffold_0	4750185	4762516		Cla010125	chr5	33220619	33229895		MELO3C016837	chr7	1741864	1751626		Csa4G644700	chr4	21691412	21701420
MOMC0_699g	scaffold_0	4763832	4765291		Cla010124	chr5	33230851	33232667		MELO3C016836	chr7	1752755	1754212		Csa4G644680	chr4	21688874	21690395
MOMC0_700g	scaffold_0	4769697	4770131		Cla010123	chr5	33239555	33240139		MELO3C016835	chr7	1760608	1761210		Csa4G644670	chr4	21682274	21682972
MOMC0_701g	scaffold_0	4773413	4774311		Cla010122	chr5	33244900	33245346		MELO3C016834	chr7	1766147	1767187		Csa4G644660	chr4	21677064	21677483
MOMC0_702g	scaffold_0	4777134	4778408		Cla010121	chr5	33247603	33249009		MELO3C016833	chr7	1768584	1768727		Csa4G644650	chr4	21673459	21674799
MOMC0_703g	scaffold_0	4781157	4784060		Cla010120	chr5	33251887	33254969		MELO3C016832	chr7	1772675	1775643		Csa4G644640	chr4	21668053	21671024
MOMC0_704g	scaffold_0	4789915	4791270		Cla010119	chr5	33259274	33260779		MELO3C010791	chr3	28509292	28510506		Csa2G354100	chr2	16455698	16457278
MOMC0_705g	scaffold_0	4799763	4803973		Cla020902	chr5	28414355	28416240		-	-	-	-		Csa4G643610	chr4	21639704	21639988
MOMC0_706g	scaffold_0	4805506	4808980		Cla020902	chr5	28413895	28414293		MELO3C016830	chr7	1805616	1805786		Csa4G643610	chr4	21639704	21639988
MOMC0_707g	scaffold_0	4815646	4818907		Cla020903	chr5	28398769	28399173		-	-	-	-		-	-	-	-
MOMC0_708g	scaffold_0	4823005	4825901		-	-	-	-		-	-	-	-		-	-	-	-
MOMC0_709g	scaffold_0	4827308	4830781		-	-	-	-		-	-	-	-		-	-	-	-
MOMC0_710g	scaffold_0	4833671	4836339		-	-	-	-		null	chr7	2078273	2078581		-	-	-	-
MOMC0_711g	scaffold_0	4838054	4839949		-	-	-	-		-	-	-	-		-	-	-	-
MOMC0_712g	scaffold_0	4841722	4843755		Cla020904	chr5	28390185	28390421		MELO3C016830	chr7	1805616	1805786		-	-	-	-
MOMC0_713g	scaffold_0	4846672	4851962		Cla020905	chr5	28380973	28386424		MELO3C016827	chr7	1836679	1842146		Csa4G643110	chr4	21629899	21630048
MOMC0_714g	scaffold_0	4853929	4854670		Cla020906	chr5	28378094	28378751		MELO3C016826	chr7	1843923	1844825		Csa4G643100	chr4	21626739	21628037
MOMC0_715g	scaffold_0	4856473	4859724		Cla020907	chr5	28373124	28376312		MELO3C016825	chr7	1846577	1849487		Csa4G643090	chr4	21622215	21625377
MOMC0_716g	scaffold_0	4866254	4866589		Cla020908	chr5	28368432	28369010		MELO3C016824	chr7	1852116	1852565		Csa4G643080	chr4	21618984	21619352
MOMC0_717g	scaffold_0	4866959	4868051		Cla020909	chr5	28367093	28368041		MELO3C016823	chr7	1852974	1853934		Csa4G643070	chr4	21617563	21618517
MOMC0_718g	scaffold_0	4870720	4874780		Cla020910	chr5	28360894	28364973		MELO3C016822	chr7	1856969	1860151		Csa4G642570	chr4	21608316	21611580
MOMC0_719g	scaffold_0	4877333	4877914		Cla020911	chr5	28357205	28357921		MELO3C016821	chr7	1862749	1863894		Csa4G642550	chr4	21604204	21604959
MOMC0_720g	scaffold_0	4880381	4882780		-	-	-	-		-	-	-	-		-	-	-	-
MOMC0_721g	scaffold_0	4886197	4888203		Cla020912	chr5	28351020	28353239		MELO3C016820	chr7	1867794	1869314		Csa4G642540	chr4	21598728	21600257
MOMC0_722g	scaffold_0	4891855	4894123		-	-	-	-		MELO3C016818	chr7	1881432	1882800		Csa4G642530	chr4	21595134	21596555
MOMC0_723g	scaffold_0	4898782	4903720		Cla020913	chr5	28337699	28342770		MELO3C016817	chr7	1886930	1892172		Csa4G642520	chr4	21586097	21591321
MOMC0_724g	scaffold_0	4906416	4907755		Cla020914	chr5	28333638	28334723		MELO3C016815	chr7	1894972	1896284		Csa4G642510	chr4	21581996	21583427
MOMC0_725g	scaffold_0	4915423	4916346		-	-	-	-		-	-	-	-		-	-	-	-
MOMC0_726g	scaffold_0	4918501	4923281		Cla020915	chr5	28316031	28320197		MELO3C016813	chr7	1908191	1911589		Csa4G642500	chr4	21568907	21572321
MOMC0_727g	scaffold_0	4925234	4940988		Cla020917	chr5	28297847	28304846		MELO3C016812	chr7	1914769	1920133		Csa4G642480	chr4	21550828	21559419
MOMC0_728g	scaffold_0	4942168	4944115		Cla020918	chr5	28295291	28295762		MELO3C016810	chr7	1930695	1931132		Csa2G354790	chr2	16564074	16564305
MOMC0_729g	scaffold_0	4951047	4951772		Cla020919	chr5	28280973	28281926		MELO3C010813	chr3	28381812	28382723		Csa2G354820	chr2	16580035	16580871
MOMC0_730g	scaffold_0	4957658	4958356		Cla020920	chr5	28267050	28268336		MELO3C016808	chr7	1953274	1953998		Csa4G642430	chr4	21527010	21527757
MOMC0_731g	scaffold_0	4965114	4967820		Cla020921	chr5	28255869	28258912		MELO3C010814	chr3	28378253	28379668		Csa2G354830	chr2	16583390	16584817
MOMC0_732g	scaffold_0	4976335	4976774		-	-	-	-		null	chr7	2078273	2078581		Csa4G642400	chr4	21510016	21510522
MOMC0_733g	scaffold_0	4979059	4981634		Cla020923	chr5	28246440	28246865		MELO3C016806	chr7	1973440	1973694		Csa4G642390	chr4	21508002	21508295
MOMC0_734g	scaffold_0	4985858	4986352		Cla020925	chr5	28240316	28240534		null	chr7	2078273	2078581		Csa4G642370	chr4	21502644	21502853
MOMC0_735g	scaffold_0	4988238	4992558		Cla020928	chr5	28234744	28235157		MELO3C016803	chr7	1984500	1984851		Csa4G642340	chr4	21496236	21496733
MOMC0_736g	scaffold_0	4994636	4995915		Cla020929	chr5	28229353	28230801		-	-	-	-		-	-	-	-
MOMC0_737g	scaffold_0	4997462	4999193		Cla020930	chr5	28224248	28226245		MELO3C010821	chr3	28342408	28344437		Csa2G354900	chr2	16616881	16618914
MOMC0_738g	scaffold_0	5000829	5001075		-	-	-	-		-	-	-	-		-	-	-	-
MOMC0_739g	scaffold_0	5001779	5006899		Cla020931	chr5	28215782	28221838		MELO3C016801	chr7	1993430	1999633		Csa4G642320	chr4	21483664	21489869
MOMC0_740g	scaffold_0	5007527	5008132		Cla020934	chr5	28202662	28203339		MELO3C010823	chr3	28334764	28335366		Csa4G642300	chr4	21477255	21478181
MOMC0_741g	scaffold_0	5010287	5011351		Cla020934	chr5	28201407	28202381		MELO3C016800	chr7	2000209	2000988		Csa4G642300	chr4	21477255	21478181
MOMC0_742g	scaffold_0	5018965	5020740		-	-	-	-		-	-	-	-		-	-	-	-
MOMC0_743g	scaffold_0	5022176	5025587		Cla020938	chr5	28184212	28185252		MELO3C016796	chr7	2014626	2017312		Csa4G641770	chr4	21464363	21464650
MOMC0_744g	scaffold_0	5029801	5031506		Cla020939	chr5	28179076	28179696		MELO3C016794	chr7	2023933	2025651		Csa4G641760	chr4	21456323	21458118
MOMC0_745g	scaffold_0	5042332	5043392		-	-	-	-		MELO3C016794	chr7	2023933	2025651		Csa4G641760	chr4	21456323	21458118
MOMC0_746g	scaffold_0	5048547	5050275		-	-	-	-		-	-	-	-		-	-	-	-
MOMC0_747g	scaffold_0	5050813	5051511		-	-	-	-		-	-	-	-		-	-	-	-
MOMC0_748g	scaffold_0	5054488	5055832		Cla020939	chr5	28180213	28181271		MELO3C016793	chr7	2027069	2028043		Csa4G641750	chr4	21453884	21454879
MOMC0_749g	scaffold_0	5065581	5066051		Cla020940	chr5	28175090	28175803		MELO3C016792	chr7	2031130	2031759		Csa4G641730	chr4	21450077	21450718
MOMC0_750g	scaffold_0	5069115	5069354		Cla020942	chr5	28168422	28168916		null	chr7	2078273	2078581		Csa4G641720	chr4	21446874	21447305
MOMC0_751g	scaffold_0	5071280	5071474		-	-	-	-		-	-	-	-		-	-	-	-
MOMC0_752g	scaffold_0	5077595	5078128		Cla020943	chr5	28155615	28156337		MELO3C010832	chr3	28301005	28301391		Csa2G355020	chr2	16658580	16658981
MOMC0_753g	scaffold_0	5080730	5081385		Cla020945	chr5	28152216	28152407		-	-	-	-		Csa4G641700	chr4	21430786	21431719
MOMC0_754g	scaffold_0	5081837	5082562		Cla020945	chr5	28151284	28151436		MELO3C016790	chr7	2049314	2049637		-	-	-	-
MOMC0_755g	scaffold_0	5084636	5086450		Cla020945	chr5	28146186	28147818		MELO3C016790	chr7	2049314	2049637		Csa4G641700	chr4	21430786	21431719
MOMC0_756g	scaffold_0	5097227	5098694		Cla020948	chr5	28123074	28124374		MELO3C016787	chr7	2064562	2065900		Csa4G641670	chr4	21418231	21419530
MOMC0_757g	scaffold_0	5102861	5103283		-	-	-	-		-	-	-	-		-	-	-	-
MOMC0_758g	scaffold_0	5106812	5108146		Cla020949	chr5	28112726	28113733		MELO3C016786	chr7	2082091	2083083		Csa4G641660	chr4	21408848	21409652
MOMC0_759g	scaffold_0	5110771	5111147		null	chr5	28109760	28110296		null	chr7	2078273	2078581		null	chr4	21084006	21084158
MOMC0_760g	scaffold_0	5113046	5114520		Cla020950	chr5	28104952	28107564		MELO3C016785	chr7	2087404	2087598		Csa4G641650	chr4	21401994	21402299
MOMC0_761g	scaffold_0	5115502	5117109		Cla020951	chr5	28102437	28104287		MELO3C016784	chr7	2092325	2094223		Csa4G641640	chr4	21397288	21399234
MOMC0_762g	scaffold_0	5120759	5124453		Cla020953	chr5	28090141	28091979		null	chr7	2078273	2078581		Csa4G641610	chr4	21388660	21391311
MOMC0_763g	scaffold_0	5126570	5130622		Cla020954	chr5	28079979	28084401		MELO3C016781	chr7	2104864	2109433		Csa4G641600	chr4	21381655	21385872
MOMC0_764g	scaffold_0	5138113	5139560		Cla020955	chr5	28064292	28066106		MELO3C016774	chr7	2165219	2166851		Csa4G641520	chr4	21329579	21331389
MOMC0_765g	scaffold_0	5141155	5146066		Cla020956	chr5	28061182	28062465		MELO3C016776	chr7	2158420	2161161		Csa4G641530	chr4	21333343	21334626
MOMC0_766g	scaffold_0	5148852	5157549		Cla020958	chr5	28045846	28053494		MELO3C003524	chr4	1982312	1990870		Csa4G641550	chr4	21339974	21340489
MOMC0_767g	scaffold_0	5164263	5165711		-	-	-	-		-	-	-	-		-	-	-	-
MOMC0_768g	scaffold_0	5167954	5168574		-	-	-	-		-	-	-	-		-	-	-	-
MOMC0_769g	scaffold_0	5173560	5175675		Cla020959	chr5	28028329	28030203		MELO3C016778	chr7	2129208	2131097		Csa4G641570	chr4	21360103	21361230
MOMC0_770g	scaffold_0	5178222	5179529		Cla020960	chr5	28024192	28024905		MELO3C016779	chr7	2125604	2126047		Csa4G641580	chr4	21364482	21365021
MOMC0_771g	scaffold_0	5181885	5182296		-	-	-	-		-	-	-	-		-	-	-	-
MOMC0_772g	scaffold_0	5188822	5189292		Cla020961	chr5	28012675	28013244		MELO3C010840	chr3	28251321	28251770		Csa2G356600	chr2	16711347	16711763
MOMC0_773g	scaffold_0	5196421	5197779		-	-	-	-		-	-	-	-		-	-	-	-
MOMC0_774g	scaffold_0	5200290	5201687		-	-	-	-		-	-	-	-		-	-	-	-
MOMC0_775g	scaffold_0	5204987	5206358		-	-	-	-		-	-	-	-		-	-	-	-
MOMC0_776g	scaffold_0	5209372	5210751		Cla020964	chr5	27989484	27990884		MELO3C016770	chr7	2197573	2198847		Csa4G640970	chr4	21294793	21296166
MOMC0_777g	scaffold_0	5213329	5213553		-	-	-	-		-	-	-	-		-	-	-	-
MOMC0_778g	scaffold_0	5216943	5218322		Cla020965	chr5	27987322	27988656		MELO3C016772	chr7	2182645	2184030		Csa4G640970	chr4	21294793	21296166
MOMC0_779g	scaffold_0	5220927	5222309		Cla020967	chr5	27971916	27973301		MELO3C016769	chr7	2199791	2201161		Csa4G639960	chr4	21287973	21289370
MOMC0_780g	scaffold_0	5234028	5235898		null	chr5	27964109	27964354		MELO3C016767	chr7	2209673	2210885		Csa4G639950	chr4	21283852	21285972
MOMC0_781g	scaffold_0	5237579	5240247		Cla020969	chr5	27959665	27962660		MELO3C016766	chr7	2212428	2215119		Csa4G639940	chr4	21280555	21283013
MOMC0_782g	scaffold_0	5246071	5246530		-	-	-	-		-	-	-	-		-	-	-	-
MOMC0_783g	scaffold_0	5262064	5264490		-	-	-	-		-	-	-	-		-	-	-	-
MOMC0_784g	scaffold_0	5267086	5267295		Cla020973	chr5	27911000	27911263		MELO3C016763	chr7	2253987	2254280		Csa4G639900	chr4	21243394	21243663
MOMC0_785g	scaffold_0	5273361	5274564		-	-	-	-		-	-	-	-		-	-	-	-
MOMC0_786g	scaffold_0	5276813	5278445		Cla020977	chr5	27887297	27887920		-	-	-	-		Csa4G639880	chr4	21223884	21224507
MOMC0_787g	scaffold_0	5282520	5286954		Cla020979	chr5	27867001	27869224		MELO3C016761	chr7	2277800	2281127		Csa4G639860	chr4	21210575	21212921
MOMC0_788g	scaffold_0	5292980	5297265		-	-	-	-		-	-	-	-		-	-	-	-
MOMC0_789g	scaffold_0	5303158	5307168		-	-	-	-		-	-	-	-		-	-	-	-
MOMC0_790g	scaffold_0	5308250	5312273		-	-	-	-		-	-	-	-		-	-	-	-
MOMC0_791g	scaffold_0	5313401	5316660		Cla020980	chr5	27862556	27865810		MELO3C010849	chr3	28142739	28143452		Csa2G357200	chr2	16793058	16793837
MOMC0_792g	scaffold_0	5320017	5325370		Cla020981	chr5	27853267	27857188		MELO3C016758	chr7	2294490	2298195		Csa4G639840	chr4	21197889	21202247
MOMC0_793g	scaffold_0	5326476	5330986		Cla020982	chr5	27842788	27847108		MELO3C016756	chr7	2300507	2304749		Csa4G639830	chr4	21192108	21196361
MOMC0_794g	scaffold_0	5333136	5334914		Cla020983	chr5	27839212	27841492		MELO3C016755	chr7	2306109	2308379		Csa4G639820	chr4	21188106	21188414
MOMC0_795g	scaffold_0	5336760	5338501		Cla020984	chr5	27835043	27835743		MELO3C016754	chr7	2314552	2315265		Csa4G639810	chr4	21180543	21181462
MOMC0_796g	scaffold_0	5340036	5341177		Cla020985	chr5	27831208	27832142		MELO3C016753	chr7	2317672	2318727		Csa4G639810	chr4	21180543	21181462
MOMC0_797g	scaffold_0	5358744	5362038		Cla020986	chr5	27811527	27814755		MELO3C010858	chr3	28075555	28079420		Csa2G357280	chr2	16850021	16852774
MOMC0_798g	scaffold_0	5364662	5365908		Cla020987	chr5	27808437	27809527		MELO3C016751	chr7	2339112	2339851		Csa4G639790	chr4	21161390	21161668
MOMC0_799g	scaffold_0	5367477	5369034		Cla020989	chr5	27801775	27802584		-	-	-	-		-	-	-	-
MOMC0_800g	scaffold_0	5370266	5373287		Cla020990	chr5	27793441	27796492		MELO3C016750	chr7	2341282	2344314		Csa4G639780	chr4	21155862	21159147
MOMC0_801g	scaffold_0	5374104	5377380		Cla020991	chr5	27788744	27792487		MELO3C010861	chr3	28069058	28070923		Csa2G357320	chr2	16857610	16859550
MOMC0_802g	scaffold_0	5382341	5385230		Cla020992	chr5	27777877	27781379		MELO3C016748	chr7	2354644	2361871		Csa4G639760	chr4	21139993	21145312
MOMC0_803g	scaffold_0	5390403	5390684		Cla020993	chr5	27770168	27770566		MELO3C016747	chr7	2365989	2366258		Csa4G639750	chr4	21134050	21134514
MOMC0_804g	scaffold_0	5395764	5396081		Cla020994	chr5	27761840	27762103		MELO3C016746	chr7	2372306	2372599		Csa4G639740	chr4	21129623	21129934
MOMC0_805g	scaffold_0	5404694	5405109		Cla020995	chr5	27749062	27749406		MELO3C016745	chr7	2387784	2388167		Csa4G639730	chr4	21117288	21117641
MOMC0_806g	scaffold_0	5407795	5408061		-	-	-	-		-	-	-	-		-	-	-	-
MOMC0_807g	scaffold_0	5411529	5412446		Cla020996	chr5	27739461	27740621		MELO3C016744	chr7	2399908	2400975		Csa2G359970	chr2	16956093	16956914
MOMC0_808g	scaffold_0	5415380	5420372		null	chr5	27731738	27732432		MELO3C016743	chr7	2404441	2408862		Csa4G639210	chr4	21100377	21104913
MOMC0_809g	scaffold_0	5422045	5427360		Cla020999	chr5	27720791	27723248		MELO3C016742	chr7	2412215	2414564		Csa4G639190	chr4	21091373	21093876
MOMC0_810g	scaffold_0	5429771	5430226		Cla021000	chr5	27709348	27709974		MELO3C016740	chr7	2420589	2421188		Csa4G639170	chr4	21086883	21087467
MOMC0_811g	scaffold_0	5433082	5435126		null	chr5	27705270	27705422		MELO3C016739	chr7	2422016	2424584		Csa4G639160	chr4	21083321	21086014
MOMC0_812g	scaffold_0	5436634	5439878		Cla021001	chr5	27699859	27704369		MELO3C016738	chr7	2424873	2431685		Csa4G639140	chr4	21076159	21079311
MOMC0_813g	scaffold_0	5441770	5447767		Cla021002	chr5	27684720	27695532		MELO3C016737	chr7	2432864	2438627		Csa4G639130	chr4	21065049	21065219
MOMC0_814g	scaffold_0	5449392	5451424		null	chr5	27651609	27654223		MELO3C016736	chr7	2440519	2444630		Csa4G639120	chr4	21060887	21064094
MOMC0_815g	scaffold_0	5461003	5464597		Cla021008	chr5	27610026	27613708		MELO3C010891	chr3	27904005	27905291		Csa2G360590	chr2	17018750	17020044
MOMC0_816g	scaffold_0	5466849	5467055		-	-	-	-		-	-	-	-		-	-	-	-
MOMC0_817g	scaffold_0	5472984	5476980		Cla021009	chr5	27592210	27595359		MELO3C016733	chr7	2475474	2479072		Csa4G639080	chr4	21030241	21033801
MOMC0_818g	scaffold_0	5481374	5482222		Cla021010	chr5	27587157	27588128		MELO3C016732	chr7	2483102	2483410		Csa4G639070	chr4	21024830	21025867
MOMC0_819g	scaffold_0	5483307	5483555		-	-	-	-		-	-	-	-		-	-	-	-
MOMC0_820g	scaffold_0	5485660	5492735		Cla021012	chr5	27568063	27570873		MELO3C016731	chr7	2486776	2488360		Csa4G639050	chr4	21009099	21014909
MOMC0_821g	scaffold_0	5493190	5501467		Cla021012	chr5	27568469	27573555		MELO3C016731	chr7	2486776	2488360		Csa4G638530	chr4	20998426	21001068
MOMC0_822g	scaffold_0	5506090	5506689		Cla021014	chr5	27554018	27555160		MELO3C016728	chr7	2507278	2508141		Csa4G638520	chr4	20989481	20990308
MOMC0_823g	scaffold_0	5514881	5515615		Cla021015	chr5	27538444	27539184		null	chr3	2078273	2078581		Csa2G360620	chr2	17044241	17044657
MOMC0_824g	scaffold_0	5519753	5521104		-	-	-	-		-	-	-	-		-	-	-	-
MOMC0_825g	scaffold_0	5522197	5529640		Cla021016	chr5	27519152	27527062		null	chr7	2078273	2078581		Csa4G638500	chr4	20962629	20970062
MOMC0_826g	scaffold_0	5531265	5537394		Cla021017	chr5	27512122	27517766		null	chr7	2078273	2078581		Csa4G638490	chr4	20955558	20961152
MOMC0_827g	scaffold_0	5539994	5543049		Cla021018	chr5	27501899	27505156		MELO3C016725	chr7	2549761	2552972		Csa4G638480	chr4	20947740	20950999
MOMC0_828g	scaffold_0	5544810	5548631		Cla021019	chr5	27496537	27500463		MELO3C016724	chr7	2554458	2558494		Csa4G638470	chr4	20942084	20946298
MOMC0_829g	scaffold_0	5553740	5555029		-	-	-	-		-	-	-	-		-	-	-	-
MOMC0_830g	scaffold_0	5558003	5558338		-	-	-	-		-	-	-	-		-	-	-	-
MOMC0_831g	scaffold_0	5562003	5566998		Cla021021	chr5	27481682	27484366		MELO3C016722	chr7	2574810	2576628		Csa4G638430	chr4	20922356	20924543
MOMC0_832g	scaffold_0	5571476	5571828		-	-	-	-		-	-	-	-		-	-	-	-
MOMC0_833g	scaffold_0	5572624	5575662		Cla021022	chr5	27471552	27475328		MELO3C016720	chr7	2588064	2591846		Csa4G638420	chr4	20912884	20915953
MOMC0_834g	scaffold_0	5576164	5578388		Cla021023	chr5	27468883	27471295		MELO3C016719	chr7	2592301	2594397		Csa4G638410	chr4	20909686	20911878
MOMC0_835g	scaffold_0	5581092	5583684		-	-	-	-		-	-	-	-		-	-	-	-
MOMC0_836g	scaffold_0	5584418	5585737		-	-	-	-		-	-	-	-		-	-	-	-
MOMC0_837g	scaffold_0	5586359	5588326		-	-	-	-		-	-	-	-		-	-	-	-
MOMC0_838g	scaffold_0	5590792	5594328		-	-	-	-		-	-	-	-		-	-	-	-
MOMC0_839g	scaffold_0	5596865	5598867		-	-	-	-		-	-	-	-		-	-	-	-
MOMC0_840g	scaffold_0	5601665	5606501		Cla021024	chr5	27455430	27458267		MELO3C018248	chr4	7547289	7550123		Csa3G852500	chr3	35414057	35417331
MOMC0_841g	scaffold_0	5608093	5611037		Cla021025	chr5	27449742	27452923		MELO3C018249	chr4	7537021	7540236		Csa3G852510	chr3	35420104	35422755
MOMC0_842g	scaffold_0	5612521	5617753		null	chr5	27442250	27442702		MELO3C018250	chr4	7527936	7533565		Csa3G852520	chr3	35424306	35429536
MOMC0_843g	scaffold_0	5624939	5627326		Cla021027	chr5	27431173	27431797		MELO3C010906	chr3	27817244	27817574		Csa2G360740	chr2	17103734	17104067
MOMC0_844g	scaffold_0	5631613	5635613		-	-	-	-		-	-	-	-		-	-	-	-
MOMC0_845g	scaffold_0	5645551	5647146		Cla021031	chr5	27405750	27407346		MELO3C026485	chr4	6620634	6621623		Csa3G852560	chr3	35465132	35465893
MOMC0_846g	scaffold_0	5650053	5652419		Cla021031	chr5	27405591	27407502		MELO3C026485	chr4	6620634	6621623		Csa3G852560	chr3	35465132	35465893
MOMC0_847g	scaffold_0	5655990	5657135		-	-	-	-		-	-	-	-		-	-	-	-
MOMC0_848g	scaffold_0	5658481	5658999		-	-	-	-		-	-	-	-		-	-	-	-
MOMC0_849g	scaffold_0	5660645	5662470		Cla021032	chr5	27382401	27391583		MELO3C026486	chr4	6691185	6691697		Csa3G852590	chr3	35484743	35487647
MOMC0_850g	scaffold_0	5663791	5665402		Cla021032	chr5	27381227	27390294		MELO3C026488	chr4	6755621	6759160		Csa3G852590	chr3	35484743	35487647
MOMC0_851g	scaffold_0	5665895	5666438		-	-	-	-		-	-	-	-		-	-	-	-
MOMC0_852g	scaffold_0	5668546	5670452		Cla021032	chr5	27381227	27393481		MELO3C026486	chr4	6691185	6691697		-	-	-	-
MOMC0_853g	scaffold_0	5676115	5677852		-	-	-	-		MELO3C003902	chr4	6503355	6504365		Csa3G853170	chr3	35544448	35545437
MOMC0_854g	scaffold_0	5678533	5680458		Cla021042	chr5	27295686	27296729		MELO3C003902	chr4	6503355	6504365		Csa3G852610	chr3	35500062	35500790
MOMC0_855g	scaffold_0	5688087	5688913		Cla021039	chr5	27320001	27320534		-	-	-	-		-	-	-	-
MOMC0_856g	scaffold_0	5689571	5689858		-	-	-	-		-	-	-	-		-	-	-	-
MOMC0_857g	scaffold_0	5694613	5698246		Cla021037	chr5	27333980	27336270		MELO3C026491	chr4	6965631	6967113		Csa3G852630	chr3	35512904	35514408
MOMC0_858g	scaffold_0	5701770	5702745		Cla021039	chr5	27317582	27318037		MELO3C026492	chr4	7019872	7022124		-	-	-	-
MOMC0_859g	scaffold_0	5703920	5705410		-	-	-	-		-	-	-	-		-	-	-	-
MOMC0_860g	scaffold_0	5707235	5709207		-	-	-	-		MELO3C003551	chr4	2217960	2219326		-	-	-	-
MOMC0_861g	scaffold_0	5712932	5714369		Cla021035	chr5	27354310	27355002		MELO3C026489	chr4	6930287	6930970		Csa3G852610	chr3	35500062	35500790
MOMC0_862g	scaffold_0	5715495	5715689		-	-	-	-		-	-	-	-		-	-	-	-
MOMC0_863g	scaffold_0	5719230	5721109		Cla021040	chr5	27302721	27304963		MELO3C026494	chr4	7185329	7187356		Csa3G852620	chr3	35503575	35504240
MOMC0_864g	scaffold_0	5721990	5723669		Cla021040	chr5	27302721	27304960		MELO3C026494	chr4	7185329	7187356		Csa3G853140	chr3	35524349	35526506
MOMC0_865g	scaffold_0	5730902	5732290		-	-	-	-		-	-	-	-		-	-	-	-
MOMC0_866g	scaffold_0	5737854	5743081		Cla021045	chr5	27263005	27267382		MELO3C003898	chr4	6378111	6381937		Csa3G854180	chr3	35562959	35567275
MOMC0_867g	scaffold_0	5743578	5750219		Cla021047	chr5	27253860	27255014		MELO3C003893	chr4	6347564	6348735		Csa3G854210	chr3	35573392	35574585
MOMC0_868g	scaffold_0	5751755	5767894		Cla021049	chr5	27232913	27235730		MELO3C003891	chr4	6308032	6310700		Csa3G854220	chr3	35580319	35591298
MOMC0_869g	scaffold_0	5769851	5771630		Cla021050	chr5	27228710	27231071		MELO3C003890	chr4	6301506	6303531		Csa3G854240	chr3	35600706	35602696
MOMC0_870g	scaffold_0	5772482	5773054		Cla021051	chr5	27225654	27226265		MELO3C003889	chr4	6280437	6281036		Csa3G854250	chr3	35606544	35607137
MOMC0_871g	scaffold_0	5774497	5777338		Cla021052	chr5	27218677	27221724		MELO3C003888	chr4	6276081	6279044		Csa3G854260	chr3	35608541	35611408
MOMC0_872g	scaffold_0	5784426	5787331		Cla021054	chr5	27201677	27203944		MELO3C003881	chr4	6110784	6112965		Csa3G854770	chr3	35630154	35632435
MOMC0_873g	scaffold_0	5800290	5802304		Cla021055	chr5	27179427	27182037		MELO3C010922	chr3	27739473	27741507		Csa2G361400	chr2	17178804	17180881
MOMC0_874g	scaffold_0	5805895	5808015		Cla021056	chr5	27169457	27172638		MELO3C003879	chr4	6072694	6074951		Csa3G855280	chr3	35654915	35657255
MOMC0_875g	scaffold_0	5809604	5809816		-	-	-	-		-	-	-	-		-	-	-	-
MOMC0_876g	scaffold_0	5811330	5816080		Cla021056	chr5	27163435	27166720		MELO3C003878	chr4	6058002	6061262		Csa3G855300	chr3	35660624	35663895
MOMC0_877g	scaffold_0	5816953	5819062		Cla021057	chr5	27160220	27162804		MELO3C003877	chr4	6056067	6057260		Csa3G855310	chr3	35664633	35665916
MOMC0_878g	scaffold_0	5820596	5823868		Cla021058	chr5	27154761	27158385		MELO3C003875	chr4	6043017	6046730		Csa3G855330	chr3	35669872	35673501
MOMC0_879g	scaffold_0	5825984	5828629		Cla021061	chr5	27137419	27139332		MELO3C003868	chr4	5914416	5916274		Csa3G855340	chr3	35675050	35677915
MOMC0_880g	scaffold_0	5832859	5835794		-	-	-	-		-	-	-	-		-	-	-	-
MOMC0_881g	scaffold_0	5842426	5848268		Cla021063	chr5	27110252	27119233		MELO3C003867	chr4	5871108	5887422		Csa3G855370	chr3	35704225	35712638
MOMC0_882g	scaffold_0	5848912	5856263		Cla021064	chr5	27099049	27107192		MELO3C003848	chr4	5517323	5527250		Csa3G855380	chr3	35717140	35729720
MOMC0_883g	scaffold_0	5857828	5861940		Cla021065	chr5	27091536	27095403		MELO3C003852	chr4	5538436	5542642		Csa3G855390	chr3	35733217	35737328
MOMC0_884g	scaffold_0	5864341	5864753		Cla021066	chr5	27088816	27089061		MELO3C003853	chr4	5544995	5545258		Csa3G855400	chr3	35739642	35739983
MOMC0_885g	scaffold_0	5866161	5867504		Cla021066	chr5	27086173	27087240		MELO3C003853	chr4	5544995	5545258		Csa3G855400	chr3	35739642	35739983
MOMC0_886g	scaffold_0	5870573	5872232		Cla021067	chr5	27081056	27081346		MELO3C003856	chr4	5634207	5634512		Csa3G855410	chr3	35750093	35750413
MOMC0_887g	scaffold_0	5878681	5880674		Cla021068	chr5	27068164	27070240		MELO3C003847	chr4	5505650	5507489		Csa3G855420	chr3	35762296	35764256
MOMC0_888g	scaffold_0	5882572	5884716		Cla021069	chr5	27062956	27066440		null	chr4	2078273	2078581		Csa3G855430	chr3	35765709	35768212
MOMC0_889g	scaffold_0	5886994	5891684		Cla021070	chr5	27056646	27060984		MELO3C003844	chr4	5490999	5493554		Csa3G855930	chr3	35771472	35776164
MOMC0_890g	scaffold_0	5893741	5894168		-	-	-	-		-	-	-	-		-	-	-	-
MOMC0_891g	scaffold_0	5898824	5902267		Cla021071	chr5	27040489	27041603		MELO3C003839	chr4	5378550	5379471		Csa3G855950	chr3	35796364	35797291
MOMC0_892g	scaffold_0	5902933	5904263		Cla021072	chr5	27038195	27038784		MELO3C003838	chr4	5376239	5376907		Csa3G855960	chr3	35798683	35799246
MOMC0_893g	scaffold_0	5906767	5907617		-	-	-	-		-	-	-	-		-	-	-	-
MOMC0_894g	scaffold_0	5910748	5914830		Cla021074	chr5	27027325	27031875		MELO3C003837	chr4	5369509	5373978		Csa3G855980	chr3	35801340	35805726
MOMC0_895g	scaffold_0	5917253	5921668		Cla021076	chr5	27015426	27018968		MELO3C003833	chr4	5254527	5257988		Csa3G856000	chr3	35811942	35814978
MOMC0_896g	scaffold_0	5923625	5927578		Cla021077	chr5	27008888	27013091		MELO3C003832	chr4	5249017	5253200		Csa3G856010	chr3	35816312	35820846
MOMC0_897g	scaffold_0	5937722	5938268		Cla021078	chr5	26989185	26989562		null	chr3	2078273	2078581		Csa3G857030	chr3	35840564	35840863
MOMC0_898g	scaffold_0	5940210	5943541		Cla021079	chr5	26983089	26986211		MELO3C003831	chr4	5209951	5213073		Csa3G857040	chr3	35848723	35852254
MOMC0_899g	scaffold_0	5944260	5948344		Cla021080	chr5	26977646	26982784		MELO3C010946	chr3	27598227	27603513		Csa2G361680	chr2	17311907	17316236
MOMC0_900g	scaffold_0	5954022	5954228		-	-	-	-		-	-	-	-		-	-	-	-
MOMC0_901g	scaffold_0	5957595	5957858		Cla021082	chr5	26967593	26967943		MELO3C003827	chr4	5177008	5177613		Csa3G857080	chr3	35870876	35871217
MOMC0_902g	scaffold_0	5960866	5961474		-	-	-	-		-	-	-	-		-	-	-	-
MOMC0_903g	scaffold_0	5963660	5969446		Cla021084	chr5	26946491	26947423		MELO3C003825	chr4	5169635	5170501		Csa3G857580	chr3	35882635	35884674
MOMC0_904g	scaffold_0	5974216	5976809		-	-	-	-		MELO3C003819	chr4	5001222	5001437		-	-	-	-
MOMC0_905g	scaffold_0	5978424	5981900		-	-	-	-		null	chr4	2078273	2078581		Csa3G857590	chr3	35890229	35890528
MOMC0_906g	scaffold_0	5983066	5984192		Cla021085	chr5	26933199	26933522		-	-	-	-		-	-	-	-
MOMC0_907g	scaffold_0	5985369	5987794		Cla021084	chr5	26946509	26948518		MELO3C003825	chr4	5169635	5170501		Csa3G857580	chr3	35882635	35884674
MOMC0_908g	scaffold_0	5988822	5991294		Cla021088	chr5	26888735	26891509		MELO3C003820	chr4	5019637	5020728		Csa3G859640	chr3	35920856	35921152
MOMC0_909g	scaffold_0	5991937	5994819		Cla021087	chr5	26898059	26901080		MELO3C003821	chr4	5031974	5034084		Csa3G859630	chr3	35916692	35917736
MOMC0_910g	scaffold_0	5995427	5998917		Cla021090	chr5	26878425	26880958		MELO3C003818	chr4	4995133	4997649		Csa3G859660	chr3	35933450	35935983
MOMC0_911g	scaffold_0	6008781	6009856		Cla021091	chr5	26858710	26859499		MELO3C003817	chr4	4965410	4965990		Csa3G859670	chr3	35948069	35948663
MOMC0_912g	scaffold_0	6012198	6012709		-	-	-	-		-	-	-	-		-	-	-	-
MOMC0_913g	scaffold_0	6018567	6025727		Cla021092	chr5	26843181	26849027		MELO3C003815	chr4	4931592	4937056		Csa3G859680	chr3	35959492	35964862
MOMC0_914g	scaffold_0	6026663	6029924		Cla021093	chr5	26837917	26841342		MELO3C003814	chr4	4926892	4930016		Csa3G859690	chr3	35966428	35969453
MOMC0_915g	scaffold_0	6031861	6032334		-	-	-	-		-	-	-	-		-	-	-	-
MOMC0_916g	scaffold_0	6033340	6036080		Cla021094	chr5	26829096	26831934		MELO3C003813	chr4	4915362	4918005		Csa3G859700	chr3	35975133	35977638
MOMC0_917g	scaffold_0	6036460	6039899		Cla021095	chr5	26825307	26828896		MELO3C003812	chr4	4911797	4915100		Csa3G859710	chr3	35977896	35981409
MOMC0_918g	scaffold_0	6045251	6045836		Cla021096	chr5	26818990	26819436		MELO3C003811	chr4	4901327	4901779		Csa3G859720	chr3	35988719	35989165
MOMC0_919g	scaffold_0	6047691	6048983		-	-	-	-		-	-	-	-		-	-	-	-
MOMC0_920g	scaffold_0	6049626	6051177		Cla021097	chr5	26809267	26811160		MELO3C003803	chr4	4801499	4803030		Csa3G859730	chr3	35994562	35996279
MOMC0_921g	scaffold_0	6058672	6060659		-	-	-	-		-	-	-	-		-	-	-	-
MOMC0_922g	scaffold_0	6063181	6066336		Cla021098	chr5	26781868	26784616		MELO3C010962	chr3	27493760	27494479		Csa2G361850	chr2	17404689	17405420
MOMC0_923g	scaffold_0	6069411	6069806		-	-	-	-		-	-	-	-		-	-	-	-
MOMC0_924g	scaffold_0	6071576	6072866		Cla021099	chr5	26776149	26777660		-	-	-	-		Csa3G860250	chr3	36027944	36029281
MOMC0_925g	scaffold_0	6074671	6077937		Cla021100	chr5	26770836	26773894		MELO3C003799	chr4	4723271	4725943		Csa3G860260	chr3	36031595	36034284
MOMC0_926g	scaffold_0	6082437	6085251		Cla021101	chr5	26755582	26757931		MELO3C003797	chr4	4606346	4609233		Csa2G361860	chr2	17408790	17409088
MOMC0_927g	scaffold_0	6092022	6094343		Cla021105	chr5	26731503	26732159		null	chr4	2078273	2078581		Csa3G860290	chr3	36057750	36059341
MOMC0_928g	scaffold_0	6098408	6102683		Cla021106	chr5	26722087	26726502		MELO3C003795	chr4	4499243	4505639		Csa3G860300	chr3	36065694	36072243
MOMC0_929g	scaffold_0	6110878	6111408		Cla021107	chr5	26707820	26708722		MELO3C010967	chr3	27449894	27450427		Csa2G362390	chr2	17445250	17445750
MOMC0_930g	scaffold_0	6114304	6121622		Cla021108	chr5	26696964	26703648		MELO3C003793	chr4	4415221	4424737		Csa3G860330	chr3	36093126	36102547
MOMC0_931g	scaffold_0	6127580	6132644		Cla021109	chr5	26678547	26683824		MELO3C003792	chr4	4396035	4401231		Csa3G865330	chr3	36113169	36118588
MOMC0_932g	scaffold_0	6133265	6133802		Cla021110	chr5	26677522	26677958		MELO3C003791	chr4	4394875	4395445		Csa3G865340	chr3	36119195	36119743
MOMC0_933g	scaffold_0	6134649	6135500		Cla021111	chr5	26668804	26669739		MELO3C003788	chr4	4370897	4371805		Csa3G865350	chr3	36123409	36124431
MOMC0_934g	scaffold_0	6139836	6140567		-	-	-	-		MELO3C003787	chr4	4366178	4366525		Csa3G865360	chr3	36127669	36128663
MOMC0_935g	scaffold_0	6142155	6146398		Cla021112	chr5	26657250	26661632		MELO3C003786	chr4	4335380	4339239		Csa3G865370	chr3	36133370	36137276
MOMC0_936g	scaffold_0	6151058	6151651		Cla021113	chr5	26652376	26652612		MELO3C010977	chr3	27378113	27378367		Csa2G363010	chr2	17515424	17515678
MOMC0_937g	scaffold_0	6173416	6176337		Cla021114	chr5	26646112	26649175		MELO3C010979	chr3	27368343	27372503		Csa2G363030	chr2	17522198	17525930
MOMC0_938g	scaffold_0	6192600	6193769		Cla021115	chr5	26620897	26622141		MELO3C003781	chr4	4188739	4189892		Csa3G865400	chr3	36176354	36177516
MOMC0_939g	scaffold_0	6200464	6201245		Cla021116	chr5	26610052	26611184		null	chr4	2078273	2078581		Csa3G865410	chr3	36186089	36186589
MOMC0_940g	scaffold_0	6203195	6203443		-	-	-	-		-	-	-	-		Csa3G865430	chr3	36189361	36189594
MOMC0_941g	scaffold_0	6206345	6209464		Cla021117	chr5	26598687	26602703		MELO3C003778	chr4	4117831	4122045		Csa3G865440	chr3	36197412	36201264
MOMC0_942g	scaffold_0	6211037	6218197		-	-	-	-		-	-	-	-		-	-	-	-
MOMC0_943g	scaffold_0	6222609	6223652		Cla022792	chr8	23721140	23721631		MELO3C010985	chr3	27292484	27293008		Csa2G365080	chr2	17594101	17594631
MOMC0_944g	scaffold_0	6226257	6230182		Cla021118	chr5	26593267	26596052		-	-	-	-		-	-	-	-
MOMC0_945g	scaffold_0	6230732	6230989		-	-	-	-		-	-	-	-		-	-	-	-
MOMC0_946g	scaffold_0	6232375	6234771		Cla021120	chr5	26586546	26589194		-	-	-	-		-	-	-	-
MOMC0_947g	scaffold_0	6236458	6240370		Cla021121	chr5	26577728	26582577		-	-	-	-		-	-	-	-
MOMC0_948g	scaffold_0	6242067	6242321		Cla021122	chr5	26575653	26576123		MELO3C003777	chr4	4108183	4108590		Csa3G865940	chr3	36221413	36223182
MOMC0_949g	scaffold_0	6246593	6248281		Cla021123	chr5	26567037	26568722		MELO3C010994	chr3	27224044	27225663		Csa2G365680	chr2	17658459	17660093
MOMC0_950g	scaffold_0	6251427	6256494		Cla021124	chr5	26555954	26561255		MELO3C003774	chr4	4069425	4074608		Csa3G866450	chr3	36245792	36250921
MOMC0_951g	scaffold_0	6259488	6262696		Cla021125	chr5	26549486	26552366		MELO3C010997	chr3	27198575	27200299		Csa2G366200	chr2	17684471	17686243
MOMC0_952g	scaffold_0	6264143	6266142		Cla021126	chr5	26547544	26548065		MELO3C003771	chr4	4050581	4051072		Csa3G866470	chr3	36260006	36260434
MOMC0_953g	scaffold_0	6267319	6270736		Cla021127	chr5	26538673	26542485		MELO3C003770	chr4	4045502	4048541		Csa3G866490	chr3	36262669	36265139
MOMC0_954g	scaffold_0	6273158	6274350		null	chr5	26534047	26535380		MELO3C003769	chr4	4042022	4042865		Csa3G866500	chr3	36268219	36268305
MOMC0_955g	scaffold_0	6275589	6280282		Cla021128	chr5	26528625	26532967		MELO3C003768	chr4	4036375	4040710		Csa3G866510	chr3	36270343	36274646
MOMC0_956g	scaffold_0	6287264	6289097		Cla021129	chr5	26517801	26520242		MELO3C003766	chr4	4019692	4021367		Csa3G866520	chr3	36285447	36287145
MOMC0_957g	scaffold_0	6302341	6304044		Cla021130	chr5	26500438	26501337		MELO3C003765	chr4	4000919	4001440		Csa3G866530	chr3	36303077	36303700
MOMC0_958g	scaffold_0	6316550	6317078		null	chr5	26479346	26479660		-	-	-	-		Csa3G872030	chr3	36329767	36330510
MOMC0_959g	scaffold_0	6318151	6322567		Cla021131	chr5	26473837	26478176		MELO3C003764	chr4	3965708	3970736		Csa3G872030	chr3	36329767	36330510
MOMC0_960g	scaffold_0	6327354	6328385		Cla021132	chr5	26464933	26465262		MELO3C003763	chr4	3950523	3950873		Csa3G872040	chr3	36344347	36344661
MOMC0_961g	scaffold_0	6332662	6335031		Cla021133	chr5	26450820	26453316		MELO3C003762	chr4	3942111	3944661		Csa3G872050	chr3	36349675	36352619
MOMC0_962g	scaffold_0	6338959	6341697		Cla021139	chr5	26412710	26414891		MELO3C011000	chr3	27162455	27163060		Csa2G367210	chr2	17717266	17717941
MOMC0_963g	scaffold_0	6342528	6345882		Cla021140	chr5	26405848	26409379		MELO3C003760	chr4	3923712	3927657		Csa3G872070	chr3	36365756	36369605
MOMC0_964g	scaffold_0	6351331	6353183		Cla021141	chr5	26389023	26390379		MELO3C003759	chr4	3913753	3915325		Csa3G872080	chr3	36379013	36380645
MOMC0_965g	scaffold_0	6355925	6357731		Cla021142	chr5	26384251	26386066		MELO3C003758	chr4	3908430	3910361		Csa3G872100	chr3	36384367	36385912
MOMC0_966g	scaffold_0	6362179	6364494		Cla021143	chr5	26369927	26372120		MELO3C003757	chr4	3893411	3895723		Csa3G872110	chr3	36395496	36397276
MOMC0_967g	scaffold_0	6369393	6369701		Cla021144	chr5	26357940	26358356		MELO3C011006	chr3	27124317	27124718		Csa3G872120	chr3	36409165	36409581
MOMC0_968g	scaffold_0	6371330	6372764		Cla021145	chr5	26354581	26357577		MELO3C003756	chr4	3884497	3884967		Csa3G872130	chr3	36409988	36412488
MOMC0_969g	scaffold_0	6374146	6376603		Cla021148	chr5	26344225	26347004		MELO3C003755	chr4	3873363	3876573		Csa3G872140	chr3	36416238	36419277
MOMC0_970g	scaffold_0	6377805	6379646		Cla021149	chr5	26341230	26342743		MELO3C003754	chr4	3870233	3872468		Csa3G872150	chr3	36419918	36422145
MOMC0_971g	scaffold_0	6380035	6380509		Cla021150	chr5	26340483	26340677		MELO3C003753	chr4	3869700	3870140		Csa3G872150	chr3	36419918	36422145
MOMC0_972g	scaffold_0	6381654	6382259		Cla021151	chr5	26335076	26335327		MELO3C011008	chr3	27117354	27117734		Csa3G872170	chr3	36426351	36426572
MOMC0_973g	scaffold_0	6383443	6386664		Cla021152	chr5	26329791	26332575		MELO3C011010	chr3	27107446	27109835		Csa2G368280	chr2	17765233	17767567
MOMC0_974g	scaffold_0	6387787	6389714		Cla021153	chr5	26324128	26325822		MELO3C003750	chr4	3853525	3855727		Csa3G872190	chr3	36436269	36438420
MOMC0_975g	scaffold_0	6390024	6390383		Cla021154	chr5	26323123	26323632		MELO3C003749	chr4	3852538	3853236		Csa3G872200	chr3	36438583	36439335
MOMC0_976g	scaffold_0	6391697	6394028		Cla021155	chr5	26316336	26318271		MELO3C003748	chr4	3847430	3849410		Csa3G872700	chr3	36441412	36444008
MOMC0_977g	scaffold_0	6395802	6397498		-	-	-	-		-	-	-	-		-	-	-	-
MOMC0_978g	scaffold_0	6402808	6403924		Cla021156	chr5	26310344	26310541		null	chr4	2078273	2078581		Csa3G872710	chr3	36448097	36448793
MOMC0_979g	scaffold_0	6404444	6407061		Cla021156	chr5	26305906	26308367		null	chr4	2078273	2078581		Csa3G872710	chr3	36448097	36448793
MOMC0_980g	scaffold_0	6410008	6416388		Cla021160	chr5	26267853	26273521		MELO3C003747	chr4	3830539	3836941		Csa3G872720	chr3	36454183	36461073
MOMC0_981g	scaffold_0	6420875	6425103		null	chr5	26296739	26297183		MELO3C003746	chr4	3820505	3820678		Csa3G872730	chr3	36465469	36468283
MOMC0_982g	scaffold_0	6433219	6436335		null	chr5	26267431	26267718		MELO3C003744	chr4	3804455	3807787		Csa3G872750	chr3	36479557	36479778
MOMC0_983g	scaffold_0	6440677	6445093		Cla021161	chr5	26256133	26261396		MELO3C003743	chr4	3787228	3792363		Csa3G872760	chr3	36489849	36494134
MOMC0_984g	scaffold_0	6455451	6456041		Cla007558	chr5	23366516	23367325		MELO3C003742	chr4	3770318	3771004		Csa3G873260	chr3	36509917	36510699
MOMC0_985g	scaffold_0	6458735	6464255		Cla007556	chr5	23348103	23352909		null	chr4	2078273	2078581		Csa3G873270	chr3	36514723	36519475
MOMC0_986g	scaffold_0	6465245	6474104		Cla007555	chr5	23333742	23345949		MELO3C003740	chr4	3746650	3751575		Csa3G873280	chr3	36521718	36533342
MOMC0_987g	scaffold_0	6476753	6480896		Cla007554	chr5	23315826	23320564		MELO3C003739	chr4	3739079	3742888		Csa3G873780	chr3	36535814	36540948
MOMC0_988g	scaffold_0	6483456	6487875		Cla007553	chr5	23308800	23312324		MELO3C003737	chr4	3720208	3721875		Csa3G873800	chr3	36543129	36546704
MOMC0_989g	scaffold_0	6492077	6493637		Cla007552	chr5	23295575	23296075		MELO3C003736	chr4	3708974	3710633		Csa3G873810	chr3	36552848	36553390
MOMC0_990g	scaffold_0	6496514	6498438		Cla007552	chr5	23291089	23292861		MELO3C003736	chr4	3708974	3710633		Csa3G873810	chr3	36552848	36553390
MOMC0_991g	scaffold_0	6507146	6508834		Cla007551	chr5	23253589	23255272		MELO3C003735	chr4	3684857	3685754		Csa3G874320	chr3	36569153	36570040
MOMC0_992g	scaffold_0	6512791	6514876		Cla007550	chr5	23234815	23237076		MELO3C003734	chr4	3677338	3679694		Csa3G874330	chr3	36575541	36577848
MOMC0_993g	scaffold_0	6516664	6519328		Cla007549	chr5	23216939	23220022		MELO3C003733	chr4	3672139	3672399		Csa3G874340	chr3	36580250	36584796
MOMC0_994g	scaffold_0	6522814	6523684		Cla007548	chr5	23155741	23156835		MELO3C003732	chr4	3663397	3664377		Csa3G874350	chr3	36591752	36592861
MOMC0_995g	scaffold_0	6524196	6525062		-	-	-	-		-	-	-	-		-	-	-	-
MOMC0_996g	scaffold_0	6530841	6534255		Cla007544	chr5	23063471	23067751		MELO3C003731	chr4	3644720	3653826		Csa3G874380	chr3	36601855	36606362
MOMC0_997g	scaffold_0	6536349	6539607		Cla007541	chr5	23046137	23050526		MELO3C003730	chr4	3635907	3639743		Csa3G874390	chr3	36609790	36614037
MOMC0_998g	scaffold_0	6540373	6541995		Cla007540	chr5	23043465	23045102		MELO3C003729	chr4	3631666	3633348		Csa3G874400	chr3	36614908	36616590
MOMC0_999g	scaffold_0	6542306	6542770		Cla007539	chr5	23039275	23039430		-	-	-	-		Csa3G874410	chr3	36617795	36617920
MOMC0_1000g	scaffold_0	6546713	6547354		Cla007538	chr5	23033979	23034746		MELO3C003727	chr4	3618494	3619273		Csa3G875410	chr3	36625164	36625997
MOMC0_1001g	scaffold_0	6552080	6554410		Cla007537	chr5	23017614	23017916		MELO3C003726	chr4	3609692	3609892		Csa3G875420	chr3	36633963	36634244
MOMC0_1002g	scaffold_0	6557120	6558552		Cla007536	chr5	23000559	23000960		MELO3C003725	chr4	3598430	3598774		Csa3G875430	chr3	36640543	36640929
MOMC0_1003g	scaffold_0	6569150	6575820		Cla007535	chr5	22958562	22965158		MELO3C003722	chr4	3576801	3580967		null	chr3	21084006	21084158
MOMC0_1004g	scaffold_0	6584181	6584526		-	-	-	-		-	-	-	-		-	-	-	-
MOMC0_1005g	scaffold_0	6587812	6588925		-	-	-	-		-	-	-	-		-	-	-	-
MOMC0_1006g	scaffold_0	6596241	6596576		-	-	-	-		-	-	-	-		-	-	-	-
MOMC0_1007g	scaffold_0	6600123	6603790		-	-	-	-		-	-	-	-		-	-	-	-
MOMC0_1008g	scaffold_0	6604520	6605487		Cla007531	chr5	22881577	22882536		MELO3C016998	chr7	530046	530938		Csa4G652840	chr4	22832095	22832746
MOMC0_1009g	scaffold_0	6605862	6608182		Cla007529	chr5	22877231	22878042		MELO3C016999	chr7	527112	528867		Csa4G652850	chr4	22834160	22835257
MOMC0_1010g	scaffold_0	6613498	6614645		-	-	-	-		-	-	-	-		-	-	-	-
MOMC0_1011g	scaffold_0	6620475	6620657		Cla007527	chr5	22852701	22853045		-	-	-	-		-	-	-	-
MOMC0_1012g	scaffold_0	6622405	6623586		Cla007527	chr5	22852704	22853906		MELO3C017000	chr7	521296	522522		Csa4G652860	chr4	22840767	22842023
MOMC0_1013g	scaffold_0	6624667	6626309		Cla007526	chr5	22849923	22851654		MELO3C017001	chr7	518625	520406		Csa4G652870	chr4	22842967	22844733
MOMC0_1014g	scaffold_0	6629596	6633104		-	-	-	-		MELO3C017002	chr7	511654	514598		Csa4G652880	chr4	22848050	22851313
MOMC0_1015g	scaffold_0	6642839	6643015		-	-	-	-		-	-	-	-		-	-	-	-
MOMC0_1016g	scaffold_0	6649928	6655051		Cla007524	chr5	22775515	22780496		MELO3C017003	chr7	486737	491703		Csa4G652900	chr4	22871838	22876812
MOMC0_1017g	scaffold_0	6655645	6665791		Cla007523	chr5	22769644	22774336		MELO3C017004	chr7	480887	485638		Csa4G653400	chr4	22877910	22882885
MOMC0_1018g	scaffold_0	6667910	6670107		Cla007521	chr5	22753896	22755819		MELO3C017005	chr7	476875	478648		Csa4G653410	chr4	22885091	22886738
MOMC0_1019g	scaffold_0	6675822	6678604		Cla007520	chr5	22746650	22747036		MELO3C017006	chr7	469726	470193		Csa4G653420	chr4	22890624	22891052
MOMC0_1020g	scaffold_0	6680703	6688387		Cla007518	chr5	22731655	22739729		MELO3C017008	chr7	454803	465267		Csa4G653440	chr4	22897780	22905863
MOMC0_1021g	scaffold_0	6688959	6689706		-	-	-	-		-	-	-	-		-	-	-	-
MOMC0_1022g	scaffold_0	6691214	6693354		Cla007517	chr5	22710904	22711101		MELO3C017009	chr7	451683	452884		Csa4G653450	chr4	22907541	22908921
MOMC0_1023g	scaffold_0	6697038	6700297		Cla023804	chr11	20777428	20778927		MELO3C017018	chr7	403402	405126		Csa4G658530	chr4	22949296	22950894
MOMC0_1024g	scaffold_0	6702652	6705498		Cla007515	chr5	22696661	22699620		MELO3C017011	chr7	442846	445961		Csa4G653470	chr4	22915155	22918325
MOMC0_1025g	scaffold_0	6705752	6708944		Cla007514	chr5	22692360	22696068		MELO3C017012	chr7	439521	442866		Csa4G653480	chr4	22918268	22921583
MOMC0_1026g	scaffold_0	6713340	6713654		Cla023800	chr11	20749243	20749675		MELO3C017013	chr7	433959	434339		Csa4G658480	chr4	22926222	22926605
MOMC0_1027g	scaffold_0	6720165	6720464		Cla023801	chr11	20759221	20759646		MELO3C017014	chr7	425394	425702		Csa4G658490	chr4	22934257	22934589
MOMC0_1028g	scaffold_0	6722399	6725179		Cla023802	chr11	20760797	20763277		MELO3C017015	chr7	422870	424577		Csa4G658500	chr4	22935227	22936958
MOMC0_1029g	scaffold_0	6728085	6732224		Cla023803	chr11	20769519	20773773		MELO3C017016	chr7	413354	417068		Csa4G658510	chr4	22941756	22945054
MOMC0_1030g	scaffold_0	6733228	6740699		-	-	-	-		-	-	-	-		-	-	-	-
MOMC0_1031g	scaffold_0	6742138	6744216		Cla023804	chr11	20777427	20779451		MELO3C017018	chr7	403402	405126		Csa4G658530	chr4	22949296	22950894
MOMC0_1032g	scaffold_0	6747255	6749486		Cla023804	chr11	20777460	20778923		MELO3C017018	chr7	403402	405126		Csa4G658530	chr4	22949296	22950894
MOMC0_1033g	scaffold_0	6752049	6755111		Cla023806	chr11	20786233	20789164		MELO3C017019	chr7	394583	397469		Csa4G658550	chr4	22957560	22960084
MOMC0_1034g	scaffold_0	6756594	6759096		Cla023809	chr11	20803239	20805730		MELO3C017022	chr7	379187	382036		Csa4G658580	chr4	22972152	22974796
MOMC0_1035g	scaffold_0	6765825	6770058		Cla023810	chr11	20817819	20820014		MELO3C017024	chr7	362320	364510		Csa4G658590	chr4	22983394	22986676
MOMC0_1036g	scaffold_0	6774289	6774564		-	-	-	-		-	-	-	-		-	-	-	-
MOMC0_1037g	scaffold_0	6775163	6778798		Cla023812	chr11	20831851	20835790		MELO3C017025	chr7	352186	356041		Csa4G658610	chr4	22997049	23000744
MOMC0_1038g	scaffold_0	6780834	6796112		Cla023813	chr11	20838156	20852901		MELO3C017027	chr7	336416	341788		Csa4G658620	chr4	23002991	23016368
MOMC0_1039g	scaffold_0	6797755	6798042		null	chr11	20857709	20857981		-	-	-	-		-	-	-	-
MOMC0_1040g	scaffold_0	6804860	6806962		Cla023814	chr11	20868869	20871374		MELO3C017028	chr7	323936	325975		Csa4G663630	chr4	23027604	23029792
MOMC0_1041g	scaffold_0	6808786	6813006		Cla023816	chr11	20877664	20881890		MELO3C017030	chr7	314064	318248		Csa4G663670	chr4	23035298	23039410
MOMC0_1042g	scaffold_0	6814227	6815502		Cla023817	chr11	20885497	20887355		MELO3C017031	chr7	311394	311480		Csa4G663680	chr4	23040528	23041927
MOMC0_1043g	scaffold_0	6816822	6818488		Cla023818	chr11	20888465	20891003		-	-	-	-		-	-	-	-
MOMC0_1044g	scaffold_0	6820108	6821582		Cla023819	chr11	20894598	20896256		MELO3C017032	chr7	306726	307895		Csa4G663700	chr4	23044988	23046226
MOMC0_1045g	scaffold_0	6822647	6832272		Cla023820	chr11	20896750	20906824		MELO3C017034	chr7	289329	301555		Csa4G663710	chr4	23047410	23056222
MOMC0_1046g	scaffold_0	6835367	6837755		Cla023821	chr11	20909384	20911303		MELO3C017038	chr7	283197	285113		Csa4G663730	chr4	23067979	23069799
MOMC0_1047g	scaffold_0	6839532	6848797		Cla023822	chr11	20913785	20923424		MELO3C017039	chr7	269695	280943		Csa4G664240	chr4	23072157	23082652
MOMC0_1048g	scaffold_0	6850320	6851505		Cla023823	chr11	20924215	20925709		MELO3C017040	chr7	267911	268225		Csa4G664250	chr4	23084118	23084956
MOMC0_1049g	scaffold_0	6852754	6854794		Cla023824	chr11	20928252	20930376		MELO3C017041	chr7	264357	266154		Csa4G664260	chr4	23085806	23087639
MOMC0_1050g	scaffold_0	6856061	6859418		Cla023825	chr11	20932441	20936123		MELO3C017042	chr7	259255	262580		Csa4G664270	chr4	23089486	23093030
MOMC0_1051g	scaffold_0	6865352	6868075		-	-	-	-		-	-	-	-		-	-	-	-
MOMC0_1052g	scaffold_0	6868813	6872730		Cla023826	chr11	20942294	20946442		MELO3C017043	chr7	251373	255406		Csa4G664290	chr4	23096848	23100850
MOMC0_1053g	scaffold_0	6873212	6875491		Cla023827	chr11	20946803	20949482		MELO3C017044	chr7	248689	250825		Csa4G664300	chr4	23101544	23103702
MOMC0_1054g	scaffold_0	6876453	6878734		Cla023828	chr11	20950917	20953553		MELO3C017045	chr7	245075	247045		Csa4G664320	chr4	23105053	23105265
MOMC0_1055g	scaffold_0	6880656	6882971		Cla023829	chr11	20955586	20958235		MELO3C017046	chr7	241008	243645		Csa4G664330	chr4	23109104	23111699
MOMC0_1056g	scaffold_0	6890325	6893299		Cla023831	chr11	20966487	20968776		MELO3C017048	chr7	230773	233440		Csa4G664360	chr4	23118730	23121207
MOMC0_1057g	scaffold_0	6894643	6897273		Cla023832	chr11	20970417	20973410		MELO3C017049	chr7	226858	229812		Csa4G664370	chr4	23122450	23125359
MOMC0_1058g	scaffold_0	6897834	6898139		Cla023833	chr11	20973768	20974106		MELO3C017050	chr7	226154	226453		Csa4G664380	chr4	23125673	23125987
MOMC0_1059g	scaffold_0	6899773	6899919		-	-	-	-		-	-	-	-		Csa4G664390	chr4	23127450	23127731
MOMC0_1060g	scaffold_0	6903100	6905481		Cla023834	chr11	20979273	20981275		MELO3C017052	chr7	219885	221553		Csa4G664400	chr4	23130805	23132771
MOMC0_1061g	scaffold_0	6907240	6907816		-	-	-	-		-	-	-	-		null	chr4	21084006	21084158
MOMC0_1062g	scaffold_0	6909344	6910698		Cla023835	chr11	20986029	20987581		MELO3C017053	chr7	212310	213891		Csa4G664420	chr4	23138272	23139883
MOMC0_1063g	scaffold_0	6915649	6917518		Cla023837	chr11	20994051	20994362		MELO3C017056	chr7	205625	205903		Csa4G664440	chr4	23143951	23144214
MOMC0_1064g	scaffold_0	6918950	6921204		Cla023838	chr11	20995936	20998552		MELO3C017057	chr7	203075	204783		Csa4G664460	chr4	23146712	23149182
MOMC0_1065g	scaffold_0	6921567	6923618		Cla023839	chr11	20998692	21000515		MELO3C017058	chr7	200897	202136		Csa4G664470	chr4	23149440	23150629
MOMC0_1066g	scaffold_0	6928999	6930884		Cla023841	chr11	21007938	21009964		MELO3C017059	chr7	193436	195512		Csa4G664480	chr4	23154653	23156626
MOMC0_1067g	scaffold_0	6931546	6933903		Cla023842	chr11	21011901	21012582		MELO3C017060	chr7	190768	192534		Csa4G664490	chr4	23157235	23159172
MOMC0_1068g	scaffold_0	6938599	6942030		Cla023843	chr11	21022052	21025690		-	-	-	-		-	-	-	-
MOMC0_1069g	scaffold_0	6944015	6944863		-	-	-	-		-	-	-	-		-	-	-	-
MOMC0_1070g	scaffold_0	6948368	6949288		-	-	-	-		-	-	-	-		-	-	-	-
MOMC0_1071g	scaffold_0	6954226	6963044		Cla023844	chr11	21027027	21029949		MELO3C017062	chr7	181350	182894		Csa4G664500	chr4	23163993	23165393
MOMC0_1072g	scaffold_0	6963595	6969651		Cla023846	chr11	21038923	21043922		MELO3C017063	chr7	173062	177528		Csa4G664520	chr4	23172623	23176814
MOMC0_1073g	scaffold_0	6970976	6971446		Cla023847	chr11	21045222	21045620		MELO3C017064	chr7	168624	169997		Csa4G664530	chr4	23178154	23178450
MOMC0_1074g	scaffold_0	6974146	6975614		Cla023847	chr11	21047429	21048738		MELO3C017064	chr7	168624	169997		Csa4G664530	chr4	23178154	23178450
MOMC0_1075g	scaffold_0	6976696	6977769		-	-	-	-		-	-	-	-		-	-	-	-
MOMC0_1076g	scaffold_0	6980323	6981150		Cla023848	chr11	21051507	21052553		MELO3C017065	chr7	165036	166001		Csa4G664540	chr4	23183742	23185019
MOMC0_1077g	scaffold_0	6982308	6985138		Cla023849	chr11	21053895	21057123		MELO3C017066	chr7	159909	162345		Csa4G664550	chr4	23186162	23188526
MOMC0_1078g	scaffold_0	6985491	6985868		-	-	-	-		-	-	-	-		-	-	-	-
MOMC0_1079g	scaffold_0	6986179	6994122		-	-	-	-		-	-	-	-		-	-	-	-
MOMC0_1080g	scaffold_0	6998165	7002699		Cla000522	chr0	12590390	12590869		MELO3C017067	chr7	149912	159235		Csa4G664560	chr4	23191440	23191796
MOMC0_1081g	scaffold_0	7005436	7011335		Cla000526	chr0	12606039	12610676		MELO3C017068	chr7	139871	145934		Csa4G664580	chr4	23203761	23209828
MOMC0_1082g	scaffold_0	7014693	7019533		Cla000527	chr0	12615585	12619870		MELO3C017069	chr7	130694	135501		Csa4G664590	chr4	23213376	23218012
MOMC0_1083g	scaffold_0	7020495	7022894		Cla000528	chr0	12622662	12625042		MELO3C017070	chr7	126855	129149		Csa4G665090	chr4	23219672	23220712
MOMC0_1084g	scaffold_0	7024375	7025302		Cla000529	chr0	12631952	12632359		MELO3C017071	chr7	124172	125200		Csa4G665110	chr4	23223135	23224150
MOMC0_1085g	scaffold_0	7030991	7032710		-	-	-	-		-	-	-	-		-	-	-	-
MOMC0_1086g	scaffold_0	7034874	7035488		Cla000530	chr0	12638172	12639056		MELO3C017072	chr7	117487	118144		Csa4G665120	chr4	23229615	23230268
MOMC0_1087g	scaffold_0	7037462	7050374		Cla000531	chr0	12642064	12659366		MELO3C017074	chr7	95189	100085		Csa4G665130	chr4	23233833	23244600
MOMC0_1088g	scaffold_0	7053297	7055691		-	-	-	-		MELO3C017081	chr7	23488	23769		Csa4G665680	chr4	23305204	23305844
MOMC0_1089g	scaffold_0	7056323	7058487		-	-	-	-		MELO3C017080	chr7	23818	26081		Csa4G665670	chr4	23294673	23297522
MOMC0_1090g	scaffold_0	7063253	7067079		-	-	-	-		MELO3C017079	chr7	42420	44656		Csa4G665660	chr4	23291579	23293867
MOMC0_1091g	scaffold_0	7067712	7068009		-	-	-	-		-	-	-	-		-	-	-	-
MOMC0_1092g	scaffold_0	7068755	7069596		-	-	-	-		-	-	-	-		-	-	-	-
MOMC0_1093g	scaffold_0	7071410	7074081		-	-	-	-		-	-	-	-		-	-	-	-
MOMC0_1094g	scaffold_0	7081870	7083693		-	-	-	-		MELO3C017075	chr7	89887	91858		Csa4G665140	chr4	23248494	23250549
MOMC0_1095g	scaffold_0	7086728	7088143		-	-	-	-		-	-	-	-		-	-	-	-
MOMC0_1096g	scaffold_0	7091052	7092061		-	-	-	-		-	-	-	-		-	-	-	-
MOMC0_1097g	scaffold_0	7093231	7093563		-	-	-	-		-	-	-	-		-	-	-	-
MOMC0_1098g	scaffold_0	7093918	7094454		-	-	-	-		-	-	-	-		-	-	-	-
MOMC0_1099g	scaffold_0	7100269	7101279		-	-	-	-		-	-	-	-		-	-	-	-
MOMC0_1100g	scaffold_0	7101685	7103290		-	-	-	-		-	-	-	-		-	-	-	-
MOMC0_1101g	scaffold_0	7103734	7104039		-	-	-	-		-	-	-	-		-	-	-	-
MOMC0_1102g	scaffold_0	7104689	7105356		-	-	-	-		-	-	-	-		-	-	-	-
MOMC0_1103g	scaffold_0	7107653	7111095		-	-	-	-		-	-	-	-		-	-	-	-
MOMC0_1104g	scaffold_0	7113396	7114578		-	-	-	-		MELO3C017076	chr7	81618	82860		-	-	-	-
MOMC0_1105g	scaffold_0	7115268	7117204		-	-	-	-		MELO3C017076	chr7	81618	82860		Csa4G665150	chr4	23256562	23258114
MOMC0_1106g	scaffold_0	7119656	7120135		-	-	-	-		-	-	-	-		-	-	-	-
MOMC0_1107g	scaffold_0	7123941	7125408		-	-	-	-		-	-	-	-		-	-	-	-
MOMC0_1108g	scaffold_0	7125761	7128924		-	-	-	-		-	-	-	-		Csa4G665650	chr4	23263223	23263715
MOMC0_1109g	scaffold_0	7131514	7132704		-	-	-	-		-	-	-	-		-	-	-	-
MOMC0_1110g	scaffold_0	7133413	7134600		-	-	-	-		-	-	-	-		-	-	-	-
MOMC0_1111g	scaffold_0	7136879	7138627		-	-	-	-		-	-	-	-		-	-	-	-
MOMC0_1112g	scaffold_0	7139807	7140359		-	-	-	-		-	-	-	-		Csa4G665650	chr4	23263223	23263715
MOMC0_1113g	scaffold_0	7151127	7152798		-	-	-	-		-	-	-	-		-	-	-	-
MOMC0_1114g	scaffold_0	7154893	7155637		-	-	-	-		-	-	-	-		-	-	-	-
MOMC0_1115g	scaffold_0	7159819	7162072		-	-	-	-		-	-	-	-		-	-	-	-
MOMC0_1116g	scaffold_0	7175133	7179139		-	-	-	-		-	-	-	-		-	-	-	-
MOMC0_1117g	scaffold_0	7181759	7182264		-	-	-	-		-	-	-	-		-	-	-	-
MOMC1_1g	scaffold_1	439	757		-	-	-	-		-	-	-	-		-	-	-	-
MOMC1_2g	scaffold_1	4740	9086		Cla007080	chr6	417427	422668		MELO3C022495	chr11	31070704	31075604		Csa6G077450	chr6	5203059	5207824
MOMC1_3g	scaffold_1	12602	15782		Cla007079	chr6	411181	415016		MELO3C022496	chr11	31078094	31081939		Csa6G077440	chr6	5195880	5199412
MOMC1_4g	scaffold_1	18438	19609		Cla007078	chr6	408075	409117		MELO3C022497	chr11	31083988	31085070		Csa6G077430	chr6	5192023	5193398
MOMC1_5g	scaffold_1	22233	26764		-	-	-	-		-	-	-	-		-	-	-	-
MOMC1_6g	scaffold_1	29977	30615		-	-	-	-		-	-	-	-		-	-	-	-
MOMC1_7g	scaffold_1	33970	34197		-	-	-	-		-	-	-	-		-	-	-	-
MOMC1_8g	scaffold_1	38636	39404		Cla007077	chr6	400883	401497		MELO3C022498	chr11	31088891	31089676		Csa6G077420	chr6	5188270	5188920
MOMC1_9g	scaffold_1	40587	43486		Cla007076	chr6	397770	399148		MELO3C022499	chr11	31091571	31092378		Csa6G077410	chr6	5185223	5185975
MOMC1_10g	scaffold_1	50305	54469		-	-	-	-		-	-	-	-		-	-	-	-
MOMC1_11g	scaffold_1	61397	63863		-	-	-	-		-	-	-	-		-	-	-	-
MOMC1_12g	scaffold_1	67284	69651		-	-	-	-		-	-	-	-		-	-	-	-
MOMC1_13g	scaffold_1	76644	76832		-	-	-	-		-	-	-	-		-	-	-	-
MOMC1_14g	scaffold_1	81023	83265		-	-	-	-		-	-	-	-		-	-	-	-
MOMC1_15g	scaffold_1	85478	88564		-	-	-	-		-	-	-	-		-	-	-	-
MOMC1_16g	scaffold_1	89286	89444		-	-	-	-		-	-	-	-		-	-	-	-
MOMC1_17g	scaffold_1	93866	96091		-	-	-	-		-	-	-	-		-	-	-	-
MOMC1_18g	scaffold_1	100726	101246		Cla007075	chr6	393821	394453		-	-	-	-		Csa6G077400	chr6	5179551	5183173
MOMC1_19g	scaffold_1	107224	110724		Cla007074	chr6	389098	389655		null	chr11	2078273	2078581		Csa6G077390	chr6	5178239	5178463
MOMC1_20g	scaffold_1	111369	111736		-	-	-	-		MELO3C015951	chr1	30690456	30690674		-	-	-	-
MOMC1_21g	scaffold_1	114582	117899		Cla007074	chr6	386975	389652		null	chr11	2078273	2078581		Csa6G077400	chr6	5179551	5183173
MOMC1_22g	scaffold_1	128235	137479		Cla007073	chr6	376892	384964		MELO3C022501	chr11	31113005	31117850		Csa6G077380	chr6	5170013	5176746
MOMC1_23g	scaffold_1	141400	147670		Cla007072	chr6	369799	374560		MELO3C022502	chr11	31120372	31125164		Csa6G077370	chr6	5163326	5167913
MOMC1_24g	scaffold_1	150043	153049		Cla007071	chr6	365642	368330		MELO3C022504	chr11	31127835	31130529		Csa6G077360	chr6	5158771	5161407
MOMC1_25g	scaffold_1	154701	157219		Cla007071	chr6	362860	364335		null	chr11	2078273	2078581		null	chr6	21084006	21084158
MOMC1_26g	scaffold_1	157932	158276		Cla007070	chr6	361114	361698		-	-	-	-		-	-	-	-
MOMC1_27g	scaffold_1	162656	165418		Cla007068	chr6	338649	338969		MELO3C022505	chr11	31136407	31139586		Csa6G076840	chr6	5139165	5139800
MOMC1_28g	scaffold_1	179972	181731		Cla007068	chr6	335903	336487		-	-	-	-		Csa6G076840	chr6	5139165	5139800
MOMC1_29g	scaffold_1	186709	187288		-	-	-	-		-	-	-	-		-	-	-	-
MOMC1_30g	scaffold_1	218580	222576		Cla007064	chr6	301475	302045		-	-	-	-		Csa6G076790	chr6	5112407	5113412
MOMC1_31g	scaffold_1	223518	224879		-	-	-	-		-	-	-	-		-	-	-	-
MOMC1_32g	scaffold_1	226412	227394		Cla007064	chr6	298077	299106		MELO3C022508	chr11	31208191	31209196		Csa6G076790	chr6	5112407	5113412
MOMC1_33g	scaffold_1	231486	232532		Cla007063	chr6	293309	294479		MELO3C022509	chr11	31210926	31212165		Csa6G076780	chr6	5110561	5111729
MOMC1_34g	scaffold_1	234985	239828		-	-	-	-		-	-	-	-		-	-	-	-
MOMC1_35g	scaffold_1	241427	242451		-	-	-	-		-	-	-	-		-	-	-	-
MOMC1_36g	scaffold_1	251506	254515		Cla007062	chr6	287520	289462		MELO3C022510	chr11	31214286	31216266		Csa6G076770	chr6	5105605	5108171
MOMC1_37g	scaffold_1	258703	265587		Cla007061	chr6	278317	284117		MELO3C022511	chr11	31219098	31223998		Csa6G076760	chr6	5097443	5102183
MOMC1_38g	scaffold_1	272760	274241		Cla007060	chr6	269759	270826		MELO3C022512	chr11	31229679	31230728		Csa6G076750	chr6	5090939	5091982
MOMC1_39g	scaffold_1	275756	275986		Cla007059	chr6	265135	265493		MELO3C022513	chr11	31232383	31232646		Csa6G076740	chr6	5089162	5089416
MOMC1_40g	scaffold_1	279518	279814		-	-	-	-		-	-	-	-		-	-	-	-
MOMC1_41g	scaffold_1	285749	290923		Cla007058	chr6	257396	261737		MELO3C022514	chr11	31236416	31240508		Csa6G076730	chr6	5080606	5084719
MOMC1_42g	scaffold_1	307830	308018		Cla007057	chr6	245455	245715		MELO3C022515	chr11	31246867	31247100		null	chr6	21084006	21084158
MOMC1_43g	scaffold_1	312715	315575		Cla007057	chr6	235521	235868		null	chr11	2078273	2078581		-	-	-	-
MOMC1_44g	scaffold_1	319285	319479		-	-	-	-		-	-	-	-		-	-	-	-
MOMC1_45g	scaffold_1	321458	325769		Cla007056	chr6	228281	232678		MELO3C022516	chr11	31259467	31261467		Csa6G076710	chr6	5060170	5062162
MOMC1_46g	scaffold_1	347990	352180		Cla007055	chr6	208786	213257		MELO3C022517	chr11	31270521	31274709		Csa6G075210	chr6	5041999	5045843
MOMC1_47g	scaffold_1	355228	355446		-	-	-	-		-	-	-	-		-	-	-	-
MOMC1_48g	scaffold_1	356756	360808		Cla007054	chr6	203679	204341		MELO3C022518	chr11	31278779	31279840		Csa6G075200	chr6	5036555	5037595
MOMC1_49g	scaffold_1	368483	371418		Cla007053	chr6	193671	196524		MELO3C022519	chr11	31281981	31284416		Csa6G075190	chr6	5025192	5029581
MOMC1_50g	scaffold_1	375771	381528		Cla007053	chr6	186868	191773		MELO3C022519	chr11	31281981	31284416		Csa6G075190	chr6	5025192	5029581
MOMC1_51g	scaffold_1	397330	401295		null	chr6	160428	161295		MELO3C022521	chr11	31302339	31305030		Csa6G075160	chr6	5012145	5014769
MOMC1_52g	scaffold_1	403457	404436		-	-	-	-		-	-	-	-		-	-	-	-
MOMC1_53g	scaffold_1	408273	413837		Cla007049	chr6	148441	152484		MELO3C022523	chr11	31316397	31321436		Csa6G075120	chr6	4995436	5001106
MOMC1_54g	scaffold_1	420146	420454		-	-	-	-		MELO3C016055	chr1	31600917	31601288		Csa7G394580	chr7	15014360	15014731
MOMC1_55g	scaffold_1	422783	423094		Cla014927	chr9	4971416	4971886		MELO3C016056	chr1	31603224	31603760		Csa7G394080	chr7	15011599	15012126
MOMC1_56g	scaffold_1	427725	432295		-	-	-	-		-	-	-	-		-	-	-	-
MOMC1_57g	scaffold_1	435871	436238		-	-	-	-		-	-	-	-		-	-	-	-
MOMC1_58g	scaffold_1	438764	439791		-	-	-	-		-	-	-	-		-	-	-	-
MOMC1_59g	scaffold_1	440461	441995		Cla014925	chr9	4954122	4956178		MELO3C016054	chr1	31589844	31590911		Csa7G394600	chr7	15023021	15024537
MOMC1_60g	scaffold_1	444686	445075		Cla014924	chr9	4949561	4950541		MELO3C016053	chr1	31585403	31585774		Csa7G394610	chr7	15027585	15028376
MOMC1_61g	scaffold_1	448186	449535		Cla014923	chr9	4947739	4947930		MELO3C016052	chr1	31582102	31582320		Csa7G394630	chr7	15031672	15031956
MOMC1_62g	scaffold_1	453506	455770		Cla014922	chr9	4939883	4942432		MELO3C016051	chr1	31574232	31574609		Csa7G394640	chr7	15036352	15038897
MOMC1_63g	scaffold_1	457820	458014		Cla014922	chr9	4938271	4938597		-	-	-	-		Csa7G394640	chr7	15036352	15038897
MOMC1_64g	scaffold_1	473883	480713		Cla014921	chr9	4917524	4925067		MELO3C016049	chr1	31549417	31555896		Csa7G394660	chr7	15054114	15060559
MOMC1_65g	scaffold_1	483711	485080		Cla014920	chr9	4914321	4914749		MELO3C016048	chr1	31540731	31545097		Csa7G394680	chr7	15063777	15064199
MOMC1_66g	scaffold_1	487672	492549		Cla014920	chr9	4909680	4913752		MELO3C016048	chr1	31540731	31545097		Csa7G394680	chr7	15063777	15064199
MOMC1_67g	scaffold_1	494210	494815		-	-	-	-		-	-	-	-		-	-	-	-
MOMC1_68g	scaffold_1	496227	503632		Cla014919	chr9	4898036	4906045		MELO3C016047	chr1	31530483	31538177		Csa7G394690	chr7	15070263	15078163
MOMC1_69g	scaffold_1	513900	518762		Cla014918	chr9	4880611	4885560		MELO3C016046	chr1	31512426	31514387		Csa7G394700	chr7	15087232	15092105
MOMC1_70g	scaffold_1	520532	522964		Cla014918	chr9	4877651	4879328		MELO3C016046	chr1	31512426	31514387		Csa7G394700	chr7	15087232	15092105
MOMC1_71g	scaffold_1	533084	534855		-	-	-	-		-	-	-	-		-	-	-	-
MOMC1_72g	scaffold_1	535656	535895		-	-	-	-		-	-	-	-		-	-	-	-
MOMC1_73g	scaffold_1	536549	539085		-	-	-	-		-	-	-	-		-	-	-	-
MOMC1_74g	scaffold_1	546659	550695		Cla014917	chr9	4870543	4873065		MELO3C016045	chr1	31504886	31506246		Csa7G394710	chr7	15099325	15101945
MOMC1_75g	scaffold_1	553968	554933		-	-	-	-		-	-	-	-		-	-	-	-
MOMC1_76g	scaffold_1	557551	559441		Cla014917	chr9	4861826	4863889		null	chr1	2078273	2078581		Csa7G394710	chr7	15099325	15101945
MOMC1_77g	scaffold_1	560582	564500		Cla014916	chr9	4855683	4860380		MELO3C016044	chr1	31492336	31496683		Csa7G395210	chr7	15112280	15116435
MOMC1_78g	scaffold_1	566813	569682		null	chr9	4847672	4850892		MELO3C016043	chr1	31481669	31482790		Csa7G395240	chr7	15121191	15122032
MOMC1_79g	scaffold_1	580961	581371		Cla014914	chr9	4817613	4818311		MELO3C016042	chr1	31459707	31460225		Csa7G395250	chr7	15134842	15135708
MOMC1_80g	scaffold_1	584356	584636		-	-	-	-		-	-	-	-		-	-	-	-
MOMC1_81g	scaffold_1	585797	590996		Cla014913	chr9	4797824	4804736		MELO3C016037	chr1	31398738	31401566		Csa7G395260	chr7	15139904	15144562
MOMC1_82g	scaffold_1	596544	604853		Cla014912	chr9	4779228	4791172		MELO3C016040	chr1	31422345	31429383		Csa7G395270	chr7	15148428	15154105
MOMC1_83g	scaffold_1	608108	612083		Cla014911	chr9	4768022	4772200		MELO3C016039	chr1	31413264	31416293		Csa7G395770	chr7	15158238	15161271
MOMC1_84g	scaffold_1	619371	621796		Cla014910	chr9	4760781	4763827		MELO3C016035	chr1	31393530	31395882		Csa7G395790	chr7	15170676	15172035
MOMC1_85g	scaffold_1	622886	623086		-	-	-	-		-	-	-	-		-	-	-	-
MOMC1_86g	scaffold_1	624093	624756		Cla014909	chr9	4753085	4753558		-	-	-	-		-	-	-	-
MOMC1_87g	scaffold_1	628979	629357		-	-	-	-		-	-	-	-		-	-	-	-
MOMC1_88g	scaffold_1	631720	632548		Cla014906	chr9	4737197	4737748		MELO3C016032	chr1	31377886	31378362		Csa7G395810	chr7	15178897	15179385
MOMC1_89g	scaffold_1	634727	635201		-	-	-	-		-	-	-	-		-	-	-	-
MOMC1_90g	scaffold_1	635628	635936		-	-	-	-		-	-	-	-		-	-	-	-
MOMC1_91g	scaffold_1	640915	643686		Cla014905	chr9	4733185	4734576		null	chr1	2078273	2078581		Csa7G395830	chr7	15185199	15186602
MOMC1_92g	scaffold_1	657511	659648		null	chr9	4715488	4715730		MELO3C016021	chr1	31221269	31221793		Csa7G396330	chr7	15193048	15193425
MOMC1_93g	scaffold_1	662453	662809		Cla015291	chr9	4712811	4713551		MELO3C016019	chr1	31217193	31218599		Csa4G001640	chr4	345414	345794
MOMC1_94g	scaffold_1	663042	663179		Cla015292	chr9	4712319	4712825		-	-	-	-		-	-	-	-
MOMC1_95g	scaffold_1	664325	664618		-	-	-	-		-	-	-	-		-	-	-	-
MOMC1_96g	scaffold_1	667513	671890		null	chr9	4702858	4703142		MELO3C016018	chr1	31208783	31213412		Csa7G396360	chr7	15200795	15205293
MOMC1_97g	scaffold_1	673240	673794		Cla015294	chr9	4699813	4700556		MELO3C016017	chr1	31204995	31205753		Csa7G396370	chr7	15207955	15208656
MOMC1_98g	scaffold_1	674636	674920		Cla015295	chr9	4697374	4697850		-	-	-	-		-	-	-	-
MOMC1_99g	scaffold_1	683316	684343		Cla015297	chr9	4685489	4686379		MELO3C016015	chr1	31177297	31188787		Csa7G396390	chr7	15218932	15219102
MOMC1_100g	scaffold_1	686949	702321		Cla015298	chr9	4671654	4682537		MELO3C016015	chr1	31177297	31188787		Csa7G396400	chr7	15224555	15233399
MOMC1_101g	scaffold_1	705827	706222		-	-	-	-		-	-	-	-		-	-	-	-
MOMC1_102g	scaffold_1	706421	707659		-	-	-	-		-	-	-	-		-	-	-	-
MOMC1_103g	scaffold_1	707931	708899		-	-	-	-		-	-	-	-		-	-	-	-
MOMC1_104g	scaffold_1	711831	714731		Cla015299	chr9	4662471	4666051		MELO3C016014	chr1	31167316	31171199		Csa7G396410	chr7	15237725	15240991
MOMC1_105g	scaffold_1	717379	724077		Cla015300	chr9	4653888	4660251		MELO3C016013	chr1	31158941	31165741		Csa7G396420	chr7	15242544	15248362
MOMC1_106g	scaffold_1	725752	727800		Cla015301	chr9	4651189	4652036		MELO3C016012	chr1	31156909	31158059		Csa7G396430	chr7	15249284	15250529
MOMC1_107g	scaffold_1	739208	746342		Cla015303	chr9	4619786	4627015		MELO3C016010	chr1	31128066	31131729		Csa7G396440	chr7	15257529	15264018
MOMC1_108g	scaffold_1	749841	750625		-	-	-	-		-	-	-	-		-	-	-	-
MOMC1_109g	scaffold_1	752554	759474		Cla015302	chr9	4634516	4641327		MELO3C016011	chr1	31136492	31143558		Csa4G001710	chr4	390696	395891
MOMC1_110g	scaffold_1	760775	761799		Cla015304	chr9	4617288	4618798		MELO3C016009	chr1	31124357	31125865		Csa7G396460	chr7	15277122	15278557
MOMC1_111g	scaffold_1	762899	766089		Cla015305	chr9	4613084	4615919		MELO3C016008	chr1	31119755	31123268		Csa7G396470	chr7	15279733	15283084
MOMC1_112g	scaffold_1	773844	774023		-	-	-	-		-	-	-	-		-	-	-	-
MOMC1_113g	scaffold_1	775429	777692		Cla015306	chr9	4599794	4602143		MELO3C016007	chr1	31111309	31113557		Csa7G396480	chr7	15288359	15290672
MOMC1_114g	scaffold_1	778732	779486		-	-	-	-		-	-	-	-		-	-	-	-
MOMC1_115g	scaffold_1	784152	785599		Cla015309	chr9	4591285	4591897		MELO3C016005	chr1	31103624	31105488		Csa7G397010	chr7	15296880	15297979
MOMC1_116g	scaffold_1	787336	789124		Cla015309	chr9	4590868	4591410		MELO3C016004	chr1	31100969	31101196		Csa7G397020	chr7	15301306	15301485
MOMC1_117g	scaffold_1	791849	794534		Cla015310	chr9	4584251	4585977		MELO3C016003	chr1	31097438	31099052		Csa7G397030	chr7	15304551	15306313
MOMC1_118g	scaffold_1	795740	799447		Cla015311	chr9	4577529	4581908		MELO3C016002	chr1	31092489	31096533		Csa7G397040	chr7	15307243	15311254
MOMC1_119g	scaffold_1	803907	804488		Cla015312	chr9	4573116	4574249		MELO3C016001	chr1	31087012	31087662		Csa7G397050	chr7	15314846	15315448
MOMC1_120g	scaffold_1	807807	810342		Cla015313	chr9	4568194	4568376		MELO3C016000	chr1	31076520	31079442		Csa7G397550	chr7	15323129	15326021
MOMC1_121g	scaffold_1	811468	812750		Cla015314	chr9	4563880	4565078		MELO3C015999	chr1	31074676	31075978		Csa7G397560	chr7	15326866	15328045
MOMC1_122g	scaffold_1	814677	817850		Cla015315	chr9	4552973	4556853		MELO3C015998	chr1	31063474	31067183		Csa7G397570	chr7	15333202	15337153
MOMC1_123g	scaffold_1	820567	827268		Cla015316	chr9	4545853	4551044		MELO3C015997	chr1	31055670	31061343		Csa7G397580	chr7	15339256	15344600
MOMC1_124g	scaffold_1	834028	842385		Cla015336	chr9	4414143	4422535		MELO3C015996	chr1	31041806	31049262		Csa7G397590	chr7	15350749	15358300
MOMC1_125g	scaffold_1	854568	856355		-	-	-	-		-	-	-	-		-	-	-	-
MOMC1_126g	scaffold_1	859464	861229		-	-	-	-		-	-	-	-		-	-	-	-
MOMC1_127g	scaffold_1	863325	863489		-	-	-	-		-	-	-	-		-	-	-	-
MOMC1_128g	scaffold_1	872221	872614		Cla015335	chr9	4438861	4439448		MELO3C015995	chr1	31019084	31019557		Csa7G398090	chr7	15372276	15372566
MOMC1_129g	scaffold_1	880693	881160		Cla015333	chr9	4447830	4448492		MELO3C015993	chr1	31010110	31010697		Csa7G398110	chr7	15380849	15381490
MOMC1_130g	scaffold_1	884709	887126		Cla015331	chr9	4453515	4456115		MELO3C015989	chr1	30993341	30995704		Csa7G398140	chr7	15390570	15393698
MOMC1_131g	scaffold_1	888101	889324		-	-	-	-		-	-	-	-		-	-	-	-
MOMC1_132g	scaffold_1	893580	895810		Cla015330	chr9	4458606	4460168		MELO3C015988	chr1	30989168	30991071		Csa4G001980	chr4	536696	538206
MOMC1_133g	scaffold_1	899077	900327		Cla015329	chr9	4463403	4463816		MELO3C015987	chr1	30984966	30985286		Csa7G398160	chr7	15401135	15401455
MOMC1_134g	scaffold_1	903113	904555		Cla015328	chr9	4466044	4467407		MELO3C015986	chr1	30981417	30981818		Csa7G398170	chr7	15403751	15404140
MOMC1_135g	scaffold_1	908253	909677		Cla015327	chr9	4469156	4471416		MELO3C015985	chr1	30978084	30979905		Csa7G398180	chr7	15405473	15407151
MOMC1_136g	scaffold_1	910839	912552		Cla015326	chr9	4473207	4473785		MELO3C015984	chr1	30976377	30976958		Csa7G398190	chr7	15408325	15408885
MOMC1_137g	scaffold_1	914426	915565		-	-	-	-		-	-	-	-		-	-	-	-
MOMC1_138g	scaffold_1	917598	918738		-	-	-	-		-	-	-	-		-	-	-	-
MOMC1_139g	scaffold_1	931201	931863		-	-	-	-		-	-	-	-		-	-	-	-
MOMC1_140g	scaffold_1	940361	941747		-	-	-	-		-	-	-	-		-	-	-	-
MOMC1_141g	scaffold_1	945756	946966		-	-	-	-		-	-	-	-		-	-	-	-
MOMC1_142g	scaffold_1	948160	948948		-	-	-	-		-	-	-	-		-	-	-	-
MOMC1_143g	scaffold_1	949599	950894		Cla015324	chr9	4479974	4480219		-	-	-	-		-	-	-	-
MOMC1_144g	scaffold_1	952542	952959		-	-	-	-		-	-	-	-		-	-	-	-
MOMC1_145g	scaffold_1	959305	961136		Cla015324	chr9	4480653	4480976		MELO3C015981	chr1	30935451	30935774		-	-	-	-
MOMC1_146g	scaffold_1	963681	964910		-	-	-	-		-	-	-	-		-	-	-	-
MOMC1_147g	scaffold_1	965765	966412		-	-	-	-		-	-	-	-		-	-	-	-
MOMC1_148g	scaffold_1	968139	969351		-	-	-	-		-	-	-	-		-	-	-	-
MOMC1_149g	scaffold_1	969628	973316		-	-	-	-		-	-	-	-		-	-	-	-
MOMC1_150g	scaffold_1	986385	986858		-	-	-	-		-	-	-	-		-	-	-	-
MOMC1_151g	scaffold_1	994564	995436		-	-	-	-		-	-	-	-		-	-	-	-
MOMC1_152g	scaffold_1	998230	998628		-	-	-	-		-	-	-	-		-	-	-	-
MOMC1_153g	scaffold_1	1002437	1004094		-	-	-	-		-	-	-	-		-	-	-	-
MOMC1_154g	scaffold_1	1007314	1008866		-	-	-	-		-	-	-	-		-	-	-	-
MOMC1_155g	scaffold_1	1014325	1018870		-	-	-	-		-	-	-	-		-	-	-	-
MOMC1_156g	scaffold_1	1023223	1023968		-	-	-	-		-	-	-	-		-	-	-	-
MOMC1_157g	scaffold_1	1032443	1034216		-	-	-	-		-	-	-	-		-	-	-	-
MOMC1_158g	scaffold_1	1038548	1039303		-	-	-	-		-	-	-	-		-	-	-	-
MOMC1_159g	scaffold_1	1042998	1045916		-	-	-	-		-	-	-	-		-	-	-	-
MOMC1_160g	scaffold_1	1047355	1052023		-	-	-	-		-	-	-	-		-	-	-	-
MOMC1_161g	scaffold_1	1056325	1056675		-	-	-	-		-	-	-	-		-	-	-	-
MOMC1_162g	scaffold_1	1057082	1058967		Cla015342	chr9	4392086	4392424		-	-	-	-		-	-	-	-
MOMC1_163g	scaffold_1	1063831	1066331		-	-	-	-		-	-	-	-		-	-	-	-
MOMC1_164g	scaffold_1	1083126	1086663		Cla015345	chr9	4359158	4363016		MELO3C015963	chr1	30764831	30766343		Csa7G405320	chr7	15482142	15483538
MOMC1_165g	scaffold_1	1105694	1108993		Cla015346	chr9	4334311	4338137		MELO3C015962	chr1	30743595	30746114		Csa7G405820	chr7	15499212	15501843
MOMC1_166g	scaffold_1	1109943	1113973		Cla015347	chr9	4327314	4331350		MELO3C015961	chr1	30738627	30742363		Csa7G405830	chr7	15502953	15506668
MOMC1_167g	scaffold_1	1116622	1122514		Cla015348	chr9	4315539	4320775		null	chr1	2078273	2078581		Csa7G405840	chr7	15511444	15516175
MOMC1_168g	scaffold_1	1125220	1128146		Cla015350	chr9	4304078	4307323		MELO3C015958	chr1	30719101	30721703		Csa7G405860	chr7	15521426	15525257
MOMC1_169g	scaffold_1	1131212	1134101		Cla015352	chr9	4294439	4296603		MELO3C015957	chr1	30714925	30717068		Csa7G405870	chr7	15526310	15528444
MOMC1_170g	scaffold_1	1137950	1138469		null	chr9	4288339	4288797		MELO3C015955	chr1	30708939	30712112		Csa7G405890	chr7	15532513	15533085
MOMC1_171g	scaffold_1	1140100	1143858		Cla015354	chr9	4282961	4286754		MELO3C015953	chr1	30700190	30702300		Csa7G405900	chr7	15535631	15539438
MOMC1_172g	scaffold_1	1144507	1146064		-	-	-	-		-	-	-	-		-	-	-	-
MOMC1_173g	scaffold_1	1150813	1152645		-	-	-	-		-	-	-	-		-	-	-	-
MOMC1_174g	scaffold_1	1153805	1155943		-	-	-	-		-	-	-	-		-	-	-	-
MOMC1_175g	scaffold_1	1159786	1161945		-	-	-	-		-	-	-	-		-	-	-	-
MOMC1_176g	scaffold_1	1183251	1183697		Cla015359	chr9	4232435	4233097		MELO3C015948	chr1	30659316	30660023		Csa7G405950	chr7	15577775	15578977
MOMC1_177g	scaffold_1	1184491	1184937		-	-	-	-		-	-	-	-		-	-	-	-
MOMC1_178g	scaffold_1	1194900	1197589		Cla015361	chr9	4219516	4220705		MELO3C015946	chr1	30649955	30650554		Csa7G405970	chr7	15585398	15585967
MOMC1_179g	scaffold_1	1197713	1199600		-	-	-	-		-	-	-	-		-	-	-	-
MOMC1_180g	scaffold_1	1200210	1200724		-	-	-	-		-	-	-	-		-	-	-	-
MOMC1_181g	scaffold_1	1203042	1206193		Cla015363	chr9	4210588	4213817		MELO3C015944	chr1	30644314	30646696		Csa7G405990	chr7	15589701	15592117
MOMC1_182g	scaffold_1	1218537	1219043		Cla015364	chr9	4194786	4195412		MELO3C015943	chr1	30633829	30634392		Csa7G406990	chr7	15603656	15604231
MOMC1_183g	scaffold_1	1222637	1223326		Cla015365	chr9	4190096	4190698		MELO3C015942	chr1	30631237	30631992		Csa4G002570	chr4	604616	604816
MOMC1_184g	scaffold_1	1230412	1230915		Cla015366	chr9	4177713	4178375		MELO3C015941	chr1	30621875	30622417		Csa7G407500	chr7	15613496	15614035
MOMC1_185g	scaffold_1	1232265	1238574		Cla015367	chr9	4169783	4176098		MELO3C015940	chr1	30612364	30618541		Csa7G407510	chr7	15617085	15623571
MOMC1_186g	scaffold_1	1246547	1249689		Cla015368	chr9	4157490	4160635		MELO3C015939	chr1	30600284	30603543		Csa7G407520	chr7	15632491	15635808
MOMC1_187g	scaffold_1	1251243	1255332		Cla015369	chr9	4150704	4154859		MELO3C015938	chr1	30594750	30598832		Csa7G407530	chr7	15637423	15641231
MOMC1_188g	scaffold_1	1257781	1261487		Cla015370	chr9	4147074	4148709		MELO3C015937	chr1	30590915	30592520		Csa7G407540	chr7	15643066	15644675
MOMC1_189g	scaffold_1	1269009	1272047		Cla015371	chr9	4138070	4141093		MELO3C015936	chr1	30582433	30585586		Csa7G407550	chr7	15648941	15651951
MOMC1_190g	scaffold_1	1278113	1278590		Cla015372	chr9	4129422	4129865		MELO3C015935	chr1	30571949	30572233		Csa7G407560	chr7	15656074	15656379
MOMC1_191g	scaffold_1	1282860	1283030		-	-	-	-		MELO3C015935	chr1	30571949	30572233		-	-	-	-
MOMC1_192g	scaffold_1	1286784	1294172		Cla015373	chr9	4113078	4119220		MELO3C015934	chr1	30562991	30569274		Csa7G407570	chr7	15662535	15668117
MOMC1_193g	scaffold_1	1304649	1306656		Cla015374	chr9	4102338	4104460		MELO3C015933	chr1	30551599	30553592		Csa4G003100	chr4	631751	632917
MOMC1_194g	scaffold_1	1323663	1324695		Cla015376	chr9	4070496	4071507		MELO3C015931	chr1	30522110	30522571		Csa7G407610	chr7	15703618	15704088
MOMC1_195g	scaffold_1	1329848	1337354		Cla015375	chr9	4076733	4082753		MELO3C015932	chr1	30528610	30533768		Csa7G407600	chr7	15694486	15699027
MOMC1_196g	scaffold_1	1337563	1339539		Cla015377	chr9	4066378	4067040		MELO3C015930	chr1	30517554	30518102		Csa7G407620	chr7	15707816	15708373
MOMC1_197g	scaffold_1	1341406	1343088		Cla015378	chr9	4064187	4064546		-	-	-	-		-	-	-	-
MOMC1_198g	scaffold_1	1344607	1345399		Cla015378	chr9	4059896	4060559		MELO3C015929	chr1	30509918	30510600		Csa4G003610	chr4	650412	651127
MOMC1_199g	scaffold_1	1346549	1355116		Cla015379	chr9	4049786	4058222		MELO3C015927	chr1	30499973	30500320		Csa7G407640	chr7	15717433	15725616
MOMC1_200g	scaffold_1	1357614	1358808		-	-	-	-		-	-	-	-		-	-	-	-
MOMC1_201g	scaffold_1	1360476	1366370		Cla015381	chr9	4033668	4039236		MELO3C015926	chr1	30492703	30498186		Csa7G407650	chr7	15727536	15733047
MOMC1_202g	scaffold_1	1371866	1375423		-	-	-	-		-	-	-	-		-	-	-	-
MOMC1_203g	scaffold_1	1381420	1387035		Cla015384	chr9	4018892	4024584		MELO3C015923	chr1	30479041	30484496		Csa7G407680	chr7	15740399	15745890
MOMC1_204g	scaffold_1	1389301	1389495		Cla015385	chr9	4015708	4016106		MELO3C015922	chr1	30476782	30477009		Csa7G407690	chr7	15748163	15748540
MOMC1_205g	scaffold_1	1392574	1394304		Cla015387	chr9	4007216	4009087		MELO3C015921	chr1	30472807	30474735		Csa7G407700	chr7	15750795	15752738
MOMC1_206g	scaffold_1	1394937	1395722		Cla015388	chr9	4005852	4006823		MELO3C015920	chr1	30471489	30472451		Csa4G003710	chr4	695941	696702
MOMC1_207g	scaffold_1	1398158	1399048		Cla015390	chr9	3997644	3998537		MELO3C015919	chr1	30466166	30467053		-	-	-	-
MOMC1_208g	scaffold_1	1400493	1401395		Cla015390	chr9	3997689	3998591		-	-	-	-		-	-	-	-
MOMC1_209g	scaffold_1	1402769	1406511		Cla015391	chr9	3994029	3996676		MELO3C015918	chr1	30460858	30463505		Csa7G407730	chr7	15759015	15762211
MOMC1_210g	scaffold_1	1407984	1410335		Cla015392	chr9	3988606	3991345		MELO3C015917	chr1	30455035	30457365		Csa7G407750	chr7	15765506	15768087
MOMC1_211g	scaffold_1	1412079	1414112		Cla015392	chr9	3985448	3987528		MELO3C015916	chr1	30451604	30453623		Csa7G407760	chr7	15769496	15771528
MOMC1_212g	scaffold_1	1416709	1421144		Cla015393	chr9	3975754	3980778		MELO3C015915	chr1	30442950	30447663		Csa7G407770	chr7	15774599	15779644
MOMC1_213g	scaffold_1	1424968	1434422		Cla015394	chr9	3963993	3971403		MELO3C015914	chr1	30420637	30423794		Csa7G407780	chr7	15782042	15790823
MOMC1_214g	scaffold_1	1435443	1440315		Cla015394	chr9	3959023	3961990		MELO3C015914	chr1	30420637	30423794		Csa7G407780	chr7	15782042	15790823
MOMC1_215g	scaffold_1	1441332	1442818		-	-	-	-		-	-	-	-		-	-	-	-
MOMC1_216g	scaffold_1	1443442	1443920		-	-	-	-		-	-	-	-		-	-	-	-
MOMC1_217g	scaffold_1	1444928	1447082		-	-	-	-		-	-	-	-		-	-	-	-
MOMC1_218g	scaffold_1	1447627	1450737		Cla015394	chr9	3953830	3956877		MELO3C015914	chr1	30420637	30423794		-	-	-	-
MOMC1_219g	scaffold_1	1454038	1459538		Cla015395	chr9	3944019	3950751		MELO3C015913	chr1	30409629	30417402		Csa7G407790	chr7	15802882	15809711
MOMC1_220g	scaffold_1	1462136	1465206		Cla015396	chr9	3936969	3940077		MELO3C015912	chr1	30401958	30405011		Csa7G407800	chr7	15813811	15817024
MOMC1_221g	scaffold_1	1471663	1474353		-	-	-	-		-	-	-	-		-	-	-	-
MOMC1_222g	scaffold_1	1478854	1481876		Cla015396	chr9	3937797	3940071		MELO3C015912	chr1	30401958	30405011		-	-	-	-
MOMC1_223g	scaffold_1	1486125	1486709		-	-	-	-		-	-	-	-		-	-	-	-
MOMC1_224g	scaffold_1	1488881	1492643		Cla015396	chr9	3937092	3940065		MELO3C015912	chr1	30401958	30405011		Csa7G407800	chr7	15813811	15817024
MOMC1_225g	scaffold_1	1503729	1504079		-	-	-	-		-	-	-	-		-	-	-	-
MOMC1_226g	scaffold_1	1516051	1517613		Cla015398	chr9	3914223	3916243		MELO3C015910	chr1	30382139	30384089		Csa7G407820	chr7	15833408	15835245
MOMC1_227g	scaffold_1	1524127	1525054		Cla015399	chr9	3906849	3907526		MELO3C015909	chr1	30376315	30376959		Csa7G407830	chr7	15840049	15840609
MOMC1_228g	scaffold_1	1526266	1527058		-	-	-	-		-	-	-	-		-	-	-	-
MOMC1_229g	scaffold_1	1535250	1539162		Cla015400	chr9	3889594	3893886		MELO3C015908	chr1	30361987	30366430		Csa7G412840	chr7	15852628	15856671
MOMC1_230g	scaffold_1	1539878	1540208		-	-	-	-		-	-	-	-		-	-	-	-
MOMC1_231g	scaffold_1	1541187	1545382		Cla015401	chr9	3882256	3886355		MELO3C015907	chr1	30356741	30361097		Csa7G412850	chr7	15857955	15862196
MOMC1_232g	scaffold_1	1545924	1550214		null	chr9	3872212	3872487		null	chr1	2078273	2078581		Csa7G412860	chr7	15862735	15868224
MOMC1_233g	scaffold_1	1551574	1555297		-	-	-	-		-	-	-	-		-	-	-	-
MOMC1_234g	scaffold_1	1556061	1556657		Cla015403	chr9	3869286	3869888		null	chr1	2078273	2078581		Csa7G412860	chr7	15862735	15868224
MOMC1_235g	scaffold_1	1560589	1563991		Cla015404	chr9	3864681	3867890		MELO3C015905	chr1	30344645	30347086		Csa7G412870	chr7	15872035	15874212
MOMC1_236g	scaffold_1	1566552	1573165		Cla015405	chr9	3856454	3863728		MELO3C015904	chr1	30336580	30343999		Csa7G412880	chr7	15875127	15882436
MOMC1_237g	scaffold_1	1590284	1590514		-	-	-	-		-	-	-	-		-	-	-	-
MOMC1_238g	scaffold_1	1590973	1593648		Cla015406	chr9	3835093	3838029		MELO3C023635	chr1	31673372	31675782		Csa7G413380	chr7	15899520	15900441
MOMC1_239g	scaffold_1	1594758	1597764		Cla015408	chr9	3828538	3828969		MELO3C023634	chr1	31679027	31679344		Csa7G413390	chr7	15903666	15903988
MOMC1_240g	scaffold_1	1598537	1598800		-	-	-	-		-	-	-	-		-	-	-	-
MOMC1_241g	scaffold_1	1599393	1600005		-	-	-	-		-	-	-	-		-	-	-	-
MOMC1_242g	scaffold_1	1602880	1603092		Cla015411	chr9	3797039	3797461		-	-	-	-		-	-	-	-
MOMC1_243g	scaffold_1	1603652	1603993		-	-	-	-		-	-	-	-		-	-	-	-
MOMC1_244g	scaffold_1	1605341	1607768		Cla015410	chr9	3798876	3801738		MELO3C023632	chr1	31706028	31708226		Csa7G414390	chr7	15926902	15929162
MOMC1_245g	scaffold_1	1613611	1614962		Cla015409	chr9	3810098	3811471		MELO3C023633	chr1	31696355	31697449		Csa7G413890	chr7	15918909	15920205
MOMC1_246g	scaffold_1	1628595	1630566		Cla015412	chr9	3792821	3794751		MELO3C023630	chr1	31710678	31712495		null	chr7	21084006	21084158
MOMC1_247g	scaffold_1	1632435	1632902		-	-	-	-		-	-	-	-		-	-	-	-
MOMC1_248g	scaffold_1	1633532	1635768		Cla015413	chr9	3787723	3789200		MELO3C023629	chr1	31716522	31717176		Csa7G414410	chr7	15936659	15937227
MOMC1_249g	scaffold_1	1641525	1641905		-	-	-	-		-	-	-	-		-	-	-	-
MOMC1_250g	scaffold_1	1643329	1643649		-	-	-	-		-	-	-	-		-	-	-	-
MOMC1_251g	scaffold_1	1651841	1652050		-	-	-	-		-	-	-	-		-	-	-	-
MOMC1_252g	scaffold_1	1656803	1658624		Cla015415	chr9	3772602	3774504		MELO3C023627	chr1	31731519	31733306		Csa3G664600	chr3	26022941	26025544
MOMC1_253g	scaffold_1	1662778	1663118		-	-	-	-		-	-	-	-		-	-	-	-
MOMC1_254g	scaffold_1	1671081	1672763		Cla015416	chr9	3756770	3758146		MELO3C023626	chr1	31746602	31747944		Csa7G414440	chr7	15962607	15964006
MOMC1_255g	scaffold_1	1673053	1675559		Cla015417	chr9	3753615	3756329		MELO3C023625	chr1	31748023	31751511		Csa7G414450	chr7	15964386	15967147
MOMC1_256g	scaffold_1	1678812	1679903		Cla015421	chr9	3740130	3741276		MELO3C023624	chr1	31753307	31754311		Csa7G414460	chr7	15968950	15969939
MOMC1_257g	scaffold_1	1685065	1685274		Cla015422	chr9	3734829	3735047		MELO3C023618	chr1	31776147	31776365		Csa7G414500	chr7	15990955	15991173
MOMC1_258g	scaffold_1	1688165	1689172		-	-	-	-		-	-	-	-		-	-	-	-
MOMC1_259g	scaffold_1	1691419	1693305		Cla015423	chr9	3729920	3731772		MELO3C023617	chr1	31788413	31789578		Csa7G414510	chr7	15994652	15995804
MOMC1_260g	scaffold_1	1697229	1699023		Cla015425	chr9	3719641	3720426		MELO3C023615	chr1	31803819	31804655		null	chr7	21084006	21084158
MOMC1_261g	scaffold_1	1701036	1702477		Cla015425	chr9	3719619	3720440		-	-	-	-		-	-	-	-
MOMC1_262g	scaffold_1	1705800	1706436		-	-	-	-		-	-	-	-		-	-	-	-
MOMC1_263g	scaffold_1	1708586	1709878		Cla015428	chr9	3704248	3704835		MELO3C023613	chr1	31816270	31816833		Csa7G419530	chr7	16007161	16007903
MOMC1_264g	scaffold_1	1713648	1715262		Cla015429	chr9	3698255	3698536		-	-	-	-		Csa7G419560	chr7	16022453	16022944
MOMC1_265g	scaffold_1	1718405	1719857		Cla015428	chr9	3703148	3704826		null	chr1	2078273	2078581		Csa7G419560	chr7	16022453	16022944
MOMC1_266g	scaffold_1	1722002	1725667		Cla015431	chr9	3691085	3693374		MELO3C023610	chr1	31859826	31862152		Csa7G419580	chr7	16031603	16033742
MOMC1_267g	scaffold_1	1736201	1741202		Cla015433	chr9	3678316	3684395		MELO3C023608	chr1	31868660	31873783		Csa7G419600	chr7	16038777	16043872
MOMC1_268g	scaffold_1	1742166	1744381		Cla015434	chr9	3675486	3676572		MELO3C023607	chr1	31875429	31876975		Csa7G419640	chr7	16057592	16058565
MOMC1_269g	scaffold_1	1758182	1759363		Cla015435	chr9	3657469	3658881		MELO3C023606	chr1	31894056	31895294		Csa7G419610	chr7	16048410	16049618
MOMC1_270g	scaffold_1	1762898	1766167		Cla015436	chr9	3648072	3652189		MELO3C023605	chr1	31899150	31903535		Csa3G659030	chr3	25926843	25929268
MOMC1_271g	scaffold_1	1772124	1775625		Cla015437	chr9	3637618	3640028		MELO3C023603	chr1	31915425	31917670		null	chr7	21084006	21084158
MOMC1_272g	scaffold_1	1778214	1784082		Cla015438	chr9	3629564	3635733		MELO3C023602	chr1	31919509	31925151		Csa7G420670	chr7	16092809	16098335
MOMC1_273g	scaffold_1	1786696	1787347		Cla015438	chr9	3628095	3628397		MELO3C023602	chr1	31919509	31925151		Csa7G420670	chr7	16092809	16098335
MOMC1_274g	scaffold_1	1798385	1800284		-	-	-	-		-	-	-	-		-	-	-	-
MOMC1_275g	scaffold_1	1808270	1808854		-	-	-	-		-	-	-	-		-	-	-	-
MOMC1_276g	scaffold_1	1812251	1824274		Cla015439	chr9	3615005	3623521		MELO3C023601	chr1	31929059	31934614		Csa7G420680	chr7	16102665	16111250
MOMC1_277g	scaffold_1	1827950	1833392		Cla015440	chr9	3603356	3608652		MELO3C023599	chr1	31942984	31948417		Csa7G420690	chr7	16114137	16119722
MOMC1_278g	scaffold_1	1838100	1842927		Cla015441	chr9	3592791	3597179		MELO3C023598	chr1	31951472	31954712		Csa7G420700	chr7	16122422	16126067
MOMC1_279g	scaffold_1	1845924	1874260		Cla015443	chr9	3554493	3558871		MELO3C023597	chr1	31959523	31982114		Csa7G420720	chr7	16130620	16152592
MOMC1_280g	scaffold_1	1876804	1879267		Cla015444	chr9	3547389	3550113		MELO3C023595	chr1	31989584	31992971		Csa7G420740	chr7	16160173	16163094
MOMC1_281g	scaffold_1	1880885	1882043		Cla015445	chr9	3545554	3546132		MELO3C023594	chr1	31993687	31994377		Csa3G653380	chr3	25751219	25752069
MOMC1_282g	scaffold_1	1885431	1886729		-	-	-	-		-	-	-	-		-	-	-	-
MOMC1_283g	scaffold_1	1888957	1891964		Cla015447	chr9	3531384	3533758		MELO3C023592	chr1	32002637	32004897		Csa3G681140	chr3	26140632	26141297
MOMC1_284g	scaffold_1	1901183	1910906		Cla015449	chr9	3507605	3509516		MELO3C023591	chr1	32015852	32019618		Csa7G420780	chr7	16182355	16186418
MOMC1_285g	scaffold_1	1911566	1912243		Cla015450	chr9	3503975	3504661		MELO3C023589	chr1	32027391	32028071		Csa7G420800	chr7	16192109	16192755
MOMC1_286g	scaffold_1	1915274	1918058		Cla015452	chr9	3496370	3498296		MELO3C023588	chr1	32030459	32034015		Csa7G420810	chr7	16195097	16198580
MOMC1_287g	scaffold_1	1919267	1920214		Cla015453	chr9	3494663	3495859		MELO3C023587	chr1	32035845	32036768		Csa7G420820	chr7	16200530	16201450
MOMC1_288g	scaffold_1	1927877	1932671		Cla015454	chr9	3477671	3482627		MELO3C023586	chr1	32045833	32049446		Csa7G420830	chr7	16209450	16213917
MOMC1_289g	scaffold_1	1938778	1945225		Cla015456	chr9	3468421	3469128		null	chr1	2078273	2078581		Csa7G420840	chr7	16215422	16219594
MOMC1_290g	scaffold_1	1947492	1949598		Cla015457	chr9	3464378	3466421		MELO3C023583	chr1	32058865	32060496		Csa7G420860	chr7	16223086	16224953
MOMC1_291g	scaffold_1	1950517	1950968		-	-	-	-		-	-	-	-		-	-	-	-
MOMC1_292g	scaffold_1	1952620	1956080		Cla015458	chr9	3458100	3462175		MELO3C023582	chr1	32061867	32065446		Csa3G687730	chr3	26290561	26292320
MOMC1_293g	scaffold_1	1958353	1970334		Cla015461	chr9	3440098	3442054		MELO3C023581	chr1	32065885	32066100		Csa7G420880	chr7	16230599	16230940
MOMC1_294g	scaffold_1	1971822	1972133		-	-	-	-		-	-	-	-		-	-	-	-
MOMC1_295g	scaffold_1	1976939	1979081		Cla015463	chr9	3429741	3430817		MELO3C023578	chr1	32111044	32112537		Csa7G425930	chr7	16262479	16264221
MOMC1_296g	scaffold_1	1979991	1983294		-	-	-	-		MELO3C023568	chr1	32210088	32211699		-	-	-	-
MOMC1_297g	scaffold_1	1988591	1991099		null	chr9	3430923	3431054		MELO3C023577	chr1	32118321	32121320		Csa7G420890	chr7	16248111	16249457
MOMC1_298g	scaffold_1	1994314	1997823		Cla015462	chr9	3429741	3432584		MELO3C023577	chr1	32118321	32121320		Csa7G425920	chr7	16260808	16264212
MOMC1_299g	scaffold_1	2000735	2000957		-	-	-	-		-	-	-	-		-	-	-	-
MOMC1_300g	scaffold_1	2002693	2007850		-	-	-	-		-	-	-	-		-	-	-	-
MOMC1_301g	scaffold_1	2019473	2022985		-	-	-	-		-	-	-	-		-	-	-	-
MOMC1_302g	scaffold_1	2025993	2026352		-	-	-	-		-	-	-	-		-	-	-	-
MOMC1_303g	scaffold_1	2026820	2029683		-	-	-	-		-	-	-	-		-	-	-	-
MOMC1_304g	scaffold_1	2031304	2035071		-	-	-	-		null	chr1	2078273	2078581		Csa7G420890	chr7	16248111	16249457
MOMC1_305g	scaffold_1	2037782	2042512		-	-	-	-		null	chr1	2078273	2078581		-	-	-	-
MOMC1_306g	scaffold_1	2047632	2058249		Cla015511	chr9	3047943	3051531		MELO3C023569	chr1	32194754	32195065		Csa7G425950	chr7	16275139	16284774
MOMC1_307g	scaffold_1	2060337	2063968		Cla015509	chr9	3060027	3064024		MELO3C023570	chr1	32190903	32194452		Csa7G426450	chr7	16286043	16289673
MOMC1_308g	scaffold_1	2065390	2071160		Cla015508	chr9	3065454	3071802		MELO3C023571	chr1	32183706	32189445		Csa7G426460	chr7	16291105	16297015
MOMC1_309g	scaffold_1	2090506	2094590		Cla015507	chr9	3092845	3095682		MELO3C023572	chr1	32162407	32164984		Csa7G426480	chr7	16312174	16314772
MOMC1_310g	scaffold_1	2108351	2110954		Cla015505	chr9	3105360	3106845		MELO3C023574	chr1	32147654	32148157		Csa7G426500	chr7	16322919	16324318
MOMC1_311g	scaffold_1	2113503	2116659		Cla015503	chr9	3116768	3119869		MELO3C023575	chr1	32141007	32141846		Csa7G425890	chr7	16254808	16255608
MOMC1_312g	scaffold_1	2121348	2121942		-	-	-	-		-	-	-	-		-	-	-	-
MOMC1_313g	scaffold_1	2128068	2132191		Cla015503	chr9	3116735	3119872		-	-	-	-		Csa7G426520	chr7	16327587	16330718
MOMC1_314g	scaffold_1	2136881	2141118		Cla015502	chr9	3123159	3127651		MELO3C023565	chr1	32261188	32265733		Csa7G426550	chr7	16340348	16344811
MOMC1_315g	scaffold_1	2146693	2149696		-	-	-	-		MELO3C023564	chr1	32271883	32272994		-	-	-	-
MOMC1_316g	scaffold_1	2152545	2152940		-	-	-	-		-	-	-	-		-	-	-	-
MOMC1_317g	scaffold_1	2153839	2154969		-	-	-	-		-	-	-	-		-	-	-	-
MOMC1_318g	scaffold_1	2157530	2158388		-	-	-	-		-	-	-	-		-	-	-	-
MOMC1_319g	scaffold_1	2159613	2160115		-	-	-	-		-	-	-	-		-	-	-	-
MOMC1_320g	scaffold_1	2163670	2164233		-	-	-	-		-	-	-	-		-	-	-	-
MOMC1_321g	scaffold_1	2164455	2171225		Cla015501	chr9	3144524	3151951		null	chr1	2078273	2078581		Csa7G426560	chr7	16358950	16364574
MOMC1_322g	scaffold_1	2174395	2177695		Cla015500	chr9	3158223	3162565		MELO3C023563	chr1	32290378	32292904		Csa7G426570	chr7	16367283	16370786
MOMC1_323g	scaffold_1	2179032	2180316		Cla015499	chr9	3164887	3166224		MELO3C023562	chr1	32295131	32296451		Csa3G690810	chr3	26377978	26378280
MOMC1_324g	scaffold_1	2182149	2188601		Cla015497	chr9	3170487	3178106		MELO3C023561	chr1	32300575	32307462		Csa7G427080	chr7	16376997	16384535
MOMC1_325g	scaffold_1	2189434	2191227		Cla015496	chr9	3179429	3182356		MELO3C023560	chr1	32308669	32311058		Csa7G427090	chr7	16385570	16387900
MOMC1_326g	scaffold_1	2192833	2196615		Cla015495	chr9	3185077	3188998		MELO3C023559	chr1	32316301	32320278		Csa7G427100	chr7	16389918	16394028
MOMC1_327g	scaffold_1	2198847	2204478		Cla015494	chr9	3190507	3196587		MELO3C023558	chr1	32323296	32329032		Csa7G427110	chr7	16395022	16400138
MOMC1_328g	scaffold_1	2205815	2207321		Cla015493	chr9	3197650	3199458		MELO3C023557	chr1	32330266	32332117		Csa7G427120	chr7	16401290	16403173
MOMC1_329g	scaffold_1	2210890	2215247		Cla015492	chr9	3204829	3209869		MELO3C023556	chr1	32335372	32338466		Csa3G690840	chr3	26391030	26391397
MOMC1_330g	scaffold_1	2222230	2228435		Cla015491	chr9	3220306	3226466		MELO3C023555	chr1	32347946	32353820		Csa7G428120	chr7	16419018	16424981
MOMC1_331g	scaffold_1	2231120	2233246		Cla015490	chr9	3228950	3231128		MELO3C023554	chr1	32356100	32358174		Csa7G428130	chr7	16427521	16429605
MOMC1_332g	scaffold_1	2239276	2244281		Cla015488	chr9	3241700	3246401		MELO3C023552	chr1	32368221	32371811		Csa7G428150	chr7	16438094	16442392
MOMC1_333g	scaffold_1	2249621	2257651		Cla015487	chr9	3257741	3263432		MELO3C023551	chr1	32377887	32383496		Csa7G428160	chr7	16448947	16454293
MOMC1_334g	scaffold_1	2259146	2261932		Cla015486	chr9	3265996	3268492		MELO3C023550	chr1	32386033	32388476		Csa3G696860	chr3	26443219	26446180
MOMC1_335g	scaffold_1	2270471	2272241		Cla008683	chr2	33246177	33247436		MELO3C023549	chr1	32398422	32400474		-	-	-	-
MOMC1_336g	scaffold_1	2275849	2279523		Cla015484	chr9	3288550	3290041		MELO3C023548	chr1	32404225	32406071		Csa3G696890	chr3	26474363	26475577
MOMC1_337g	scaffold_1	2281494	2283293		Cla015483	chr9	3294271	3296333		MELO3C023547	chr1	32410280	32412380		Csa7G428210	chr7	16479409	16481666
MOMC1_338g	scaffold_1	2284966	2287512		Cla015482	chr9	3297565	3300237		MELO3C023546	chr1	32413664	32415778		Csa7G428220	chr7	16483166	16485351
MOMC1_339g	scaffold_1	2294653	2296453		-	-	-	-		-	-	-	-		-	-	-	-
MOMC1_340g	scaffold_1	2300215	2301947		-	-	-	-		-	-	-	-		-	-	-	-
MOMC1_341g	scaffold_1	2309940	2311124		-	-	-	-		-	-	-	-		-	-	-	-
MOMC1_342g	scaffold_1	2318561	2320595		Cla008675	chr2	33348653	33350938		MELO3C023544	chr1	32442042	32444839		Csa7G428260	chr7	16506275	16509284
MOMC1_343g	scaffold_1	2323626	2325115		Cla015480	chr9	3331919	3332152		MELO3C023543	chr1	32446419	32446649		Csa7G428270	chr7	16510899	16511129
MOMC1_344g	scaffold_1	2325675	2326506		Cla015479	chr9	3332804	3333867		MELO3C023542	chr1	32447020	32447924		Csa7G428280	chr7	16511687	16512636
MOMC1_345g	scaffold_1	2328381	2332657		Cla015478	chr9	3336567	3339200		MELO3C023541	chr1	32449678	32453211		Csa7G428290	chr7	16514114	16517607
MOMC1_346g	scaffold_1	2336942	2337205		Cla015477	chr9	3344089	3344568		-	-	-	-		-	-	-	-
MOMC1_347g	scaffold_1	2343423	2344301		Cla015475	chr9	3348909	3349409		MELO3C023538	chr1	32462005	32462664		Csa7G428810	chr7	16525717	16526385
MOMC1_348g	scaffold_1	2348430	2348861		Cla008673	chr2	33370435	33370941		MELO3C023537	chr1	32466284	32466997		Csa7G428820	chr7	16529765	16530529
MOMC1_349g	scaffold_1	2352399	2352878		Cla015473	chr9	3357794	3358717		MELO3C023536	chr1	32469497	32470840		Csa3G697940	chr3	26515278	26515832
MOMC1_350g	scaffold_1	2359364	2361800		Cla015472	chr9	3365808	3367980		MELO3C023535	chr1	32474265	32476439		Csa7G428840	chr7	16537583	16539830
MOMC1_351g	scaffold_1	2362999	2368259		Cla015471	chr9	3368937	3370231		MELO3C023534	chr1	32477080	32478174		-	-	-	-
MOMC1_352g	scaffold_1	2370318	2374349		Cla015470	chr9	3373702	3376859		MELO3C023531	chr1	32497502	32500591		Csa7G428860	chr7	16544427	16547453
MOMC1_353g	scaffold_1	2384316	2386519		Cla015469	chr9	3398176	3400222		MELO3C023532	chr1	32481796	32483907		Csa7G428890	chr7	16559620	16561762
MOMC1_354g	scaffold_1	2386723	2387487		Cla015468	chr9	3400815	3401669		MELO3C023533	chr1	32480724	32481626		Csa7G428900	chr7	16561699	16562829
MOMC1_355g	scaffold_1	2392689	2395344		Cla015467	chr9	3409397	3412876		MELO3C023530	chr1	32507373	32510176		Csa3G698510	chr3	26555577	26556194
MOMC1_356g	scaffold_1	2400846	2401254		Cla015466	chr9	3419986	3420351		MELO3C023529	chr1	32516315	32516758		Csa3G698520	chr3	26560464	26560862
MOMC1_357g	scaffold_1	2402137	2402547		Cla008664	chr2	33450383	33451078		MELO3C023528	chr1	32517510	32518019		null	chr7	21084006	21084158
MOMC1_358g	scaffold_1	2404707	2405117		-	-	-	-		MELO3C023528	chr1	32517510	32518019		-	-	-	-
MOMC1_359g	scaffold_1	2406720	2411277		Cla015512	chr9	3040337	3045392		MELO3C023526	chr1	32522861	32526961		Csa7G428930	chr7	16580605	16584750
MOMC1_360g	scaffold_1	2413376	2414750		Cla015513	chr9	3034556	3036070		MELO3C023525	chr1	32530393	32531954		Csa3G698560	chr3	26595379	26597593
MOMC1_361g	scaffold_1	2416011	2418326		Cla003257	chr2	33642960	33645287		MELO3C023524	chr1	32534041	32536590		Csa3G698550	chr3	26592231	26594630
MOMC1_362g	scaffold_1	2419920	2422290		Cla015515	chr9	3025870	3027788		MELO3C023523	chr1	32539452	32541072		Csa7G428960	chr7	16595083	16596854
MOMC1_363g	scaffold_1	2431361	2431558		-	-	-	-		-	-	-	-		-	-	-	-
MOMC1_364g	scaffold_1	2439441	2441025		Cla015516	chr9	3010523	3010807		MELO3C023521	chr1	32551299	32552664		null	chr7	21084006	21084158
MOMC1_365g	scaffold_1	2442122	2443474		null	chr9	3008904	3009215		-	-	-	-		-	-	-	-
MOMC1_366g	scaffold_1	2444986	2447554		Cla015517	chr9	3001875	3004082		MELO3C023520	chr1	32556679	32559083		Csa7G428980	chr7	16609471	16611602
MOMC1_367g	scaffold_1	2448372	2452896		Cla015518	chr9	2997923	2999314		-	-	-	-		-	-	-	-
MOMC1_368g	scaffold_1	2455747	2459708		Cla015518	chr9	2996885	2999338		MELO3C023519	chr1	32560878	32561921		Csa7G428990	chr7	16613079	16613240
MOMC1_369g	scaffold_1	2462163	2467671		-	-	-	-		-	-	-	-		Csa7G428990	chr7	16613079	16613240
MOMC1_370g	scaffold_1	2478608	2478820		-	-	-	-		-	-	-	-		-	-	-	-
MOMC1_371g	scaffold_1	2480106	2482899		Cla015519	chr9	2982574	2984950		MELO3C023518	chr1	32569977	32572407		Csa7G429490	chr7	16623364	16625827
MOMC1_372g	scaffold_1	2485334	2486700		Cla015520	chr9	2976639	2977876		MELO3C023516	chr1	32574951	32576184		Csa7G429500	chr7	16628292	16629548
MOMC1_373g	scaffold_1	2490339	2491137		Cla015520	chr9	2974033	2974946		-	-	-	-		Csa7G429500	chr7	16628292	16629548
MOMC1_374g	scaffold_1	2491991	2496223		Cla015521	chr9	2969046	2973397		MELO3C023515	chr1	32580062	32583887		Csa7G429510	chr7	16633369	16637346
MOMC1_375g	scaffold_1	2515924	2516739		-	-	-	-		-	-	-	-		-	-	-	-
MOMC1_376g	scaffold_1	2534034	2534342		Cla003250	chr2	33689300	33689644		MELO3C023513	chr1	32621625	32622029		Csa7G429530	chr7	16667290	16667694
MOMC1_377g	scaffold_1	2537422	2538024		-	-	-	-		-	-	-	-		-	-	-	-
MOMC1_378g	scaffold_1	2539849	2551779		Cla015526	chr9	2839551	2849307		MELO3C023512	chr1	32627071	32634136		Csa7G429550	chr7	16672244	16681353
MOMC1_379g	scaffold_1	2555041	2562662		Cla015526	chr9	2828683	2838394		MELO3C023510	chr1	32639361	32642518		Csa7G429550	chr7	16672244	16681353
MOMC1_380g	scaffold_1	2563099	2568865		-	-	-	-		MELO3C023509	chr1	32654110	32654823		Csa7G429560	chr7	16693155	16693685
MOMC1_381g	scaffold_1	2569411	2569641		-	-	-	-		-	-	-	-		-	-	-	-
MOMC1_382g	scaffold_1	2579520	2580195		Cla015527	chr9	2818552	2819129		MELO3C023508	chr1	32659260	32660033		Csa7G429570	chr7	16697798	16698293
MOMC1_383g	scaffold_1	2581058	2582849		Cla015528	chr9	2817343	2817654		MELO3C023507	chr1	32660763	32661098		-	-	-	-
MOMC1_384g	scaffold_1	2585179	2590843		Cla015529	chr9	2808389	2813880		MELO3C023506	chr1	32664163	32670047		Csa7G429590	chr7	16702832	16708262
MOMC1_385g	scaffold_1	2595405	2602129		Cla015530	chr9	2796675	2799453		MELO3C023505	chr1	32673541	32676281		Csa7G429610	chr7	16713824	16715745
MOMC1_386g	scaffold_1	2603376	2603678		Cla015532	chr9	2790200	2790682		MELO3C023504	chr1	32682546	32683040		Csa7G429620	chr7	16722231	16722767
MOMC1_387g	scaffold_1	2606243	2606614		Cla015533	chr9	2786976	2787599		MELO3C023503	chr1	32684746	32685264		Csa7G429630	chr7	16724175	16724588
MOMC1_388g	scaffold_1	2616211	2617765		Cla015534	chr9	2775123	2776797		MELO3C023502	chr1	32692871	32693245		Csa7G430130	chr7	16729818	16730339
MOMC1_389g	scaffold_1	2621361	2628189		Cla015535	chr9	2764416	2770820		MELO3C023501	chr1	32697697	32703431		Csa7G430150	chr7	16734086	16739514
MOMC1_390g	scaffold_1	2629341	2629778		Cla015536	chr9	2761148	2761903		MELO3C023500	chr1	32704983	32705894		Csa7G430160	chr7	16741667	16742236
MOMC1_391g	scaffold_1	2633152	2637051		Cla015537	chr9	2753289	2757034		MELO3C023499	chr1	32708855	32711734		Csa7G430170	chr7	16745917	16748452
MOMC1_392g	scaffold_1	2637388	2641285		Cla015538	chr9	2747847	2751335		MELO3C023498	chr1	32712901	32714525		Csa7G430180	chr7	16749935	16750961
MOMC1_393g	scaffold_1	2646285	2646644		Cla015539	chr9	2743430	2743771		MELO3C023497	chr1	32720810	32721238		Csa7G430200	chr7	16756003	16756431
MOMC1_394g	scaffold_1	2649759	2652863		Cla015540	chr9	2737265	2740077		MELO3C023496	chr1	32723205	32725671		Csa7G430210	chr7	16759073	16761878
MOMC1_395g	scaffold_1	2660094	2670827		Cla015541	chr9	2717661	2728531		MELO3C023495	chr1	32734957	32745242		Csa7G430220	chr7	16770454	16781675
MOMC1_396g	scaffold_1	2671697	2671879		null	chr9	2715618	2715773		-	-	-	-		-	-	-	-
MOMC1_397g	scaffold_1	2679027	2679643		Cla015543	chr9	2697381	2698056		MELO3C023494	chr1	32754309	32762220		Csa7G430240	chr7	16795817	16796470
MOMC1_398g	scaffold_1	2687663	2687917		-	-	-	-		-	-	-	-		-	-	-	-
MOMC1_399g	scaffold_1	2691806	2695060		Cla015546	chr9	2675722	2679348		MELO3C023492	chr1	32779211	32782834		Csa7G430750	chr7	16814906	16818250
MOMC1_400g	scaffold_1	2703261	2704406		-	-	-	-		null	chr1	2078273	2078581		Csa7G430760	chr7	16827576	16828465
MOMC1_401g	scaffold_1	2706530	2712497		Cla015548	chr9	2656090	2662928		MELO3C023491	chr1	32795029	32801494		Csa7G430770	chr7	16829602	16835973
MOMC1_402g	scaffold_1	2720141	2720537		Cla015549	chr9	2643777	2644373		MELO3C023490	chr1	32811559	32811777		Csa7G430780	chr7	16845983	16846426
MOMC1_403g	scaffold_1	2721156	2721981		Cla015549	chr9	2642276	2642569		MELO3C023490	chr1	32811559	32811777		Csa7G430780	chr7	16845983	16846426
MOMC1_404g	scaffold_1	2723423	2724764		Cla015551	chr9	2632142	2633500		MELO3C023489	chr1	32815032	32816313		Csa7G430790	chr7	16849769	16850952
MOMC1_405g	scaffold_1	2726911	2730625		Cla015552	chr9	2625162	2629095		MELO3C023487	chr1	32821473	32822591		Csa7G430810	chr7	16856093	16860022
MOMC1_406g	scaffold_1	2734938	2735607		Cla015553	chr9	2619294	2620257		MELO3C023486	chr1	32826802	32827356		Csa7G430820	chr7	16861390	16861815
MOMC1_407g	scaffold_1	2738670	2739167		-	-	-	-		-	-	-	-		-	-	-	-
MOMC1_408g	scaffold_1	2742544	2747046		Cla015554	chr9	2608933	2610222		MELO3C023485	chr1	32837116	32838405		Csa7G431320	chr7	16871564	16872904
MOMC1_409g	scaffold_1	2750729	2755514		Cla015555	chr9	2595137	2601173		MELO3C023484	chr1	32845015	32850208		Csa7G431330	chr7	16880638	16885634
MOMC1_410g	scaffold_1	2757514	2760426		Cla015556	chr9	2588500	2591262		MELO3C023483	chr1	32853094	32856959		Csa7G431340	chr7	16887859	16887930
MOMC1_411g	scaffold_1	2762645	2764617		Cla015557	chr9	2582883	2585213		MELO3C023482	chr1	32861470	32864458		Csa7G431350	chr7	16894319	16897141
MOMC1_412g	scaffold_1	2766806	2775947		Cla015559	chr9	2548944	2560237		MELO3C023481	chr1	32865578	32871503		Csa7G431360	chr7	16898352	16904070
MOMC1_413g	scaffold_1	2781050	2782297		null	chr9	2566770	2567153		null	chr1	2078273	2078581		Csa7G431370	chr7	16911452	16912855
MOMC1_414g	scaffold_1	2783841	2784125		Cla015560	chr9	2529853	2530221		null	chr1	2078273	2078581		Csa3G710730	chr3	26841997	26842392
MOMC1_415g	scaffold_1	2788520	2790964		Cla015561	chr9	2521864	2524318		MELO3C023477	chr1	32932354	32932428		Csa7G431410	chr7	16959013	16959081
MOMC1_416g	scaffold_1	2792404	2795511		Cla015562	chr9	2516961	2520447		MELO3C023476	chr1	32938427	32941956		Csa7G431420	chr7	16962850	16966142
MOMC1_417g	scaffold_1	2797201	2798112		-	-	-	-		MELO3C023475	chr1	32943460	32944605		Csa7G431430	chr7	16968287	16969231
MOMC1_418g	scaffold_1	2802503	2804489		-	-	-	-		-	-	-	-		-	-	-	-
MOMC1_419g	scaffold_1	2805239	2805662		-	-	-	-		-	-	-	-		-	-	-	-
MOMC1_420g	scaffold_1	2807877	2811426		Cla015563	chr9	2509357	2513276		MELO3C023474	chr1	32952205	32952687		Csa7G431440	chr7	16974205	16977721
MOMC1_421g	scaffold_1	2823258	2823528		-	-	-	-		-	-	-	-		-	-	-	-
MOMC1_422g	scaffold_1	2827399	2831112		Cla015564	chr9	2484373	2488686		MELO3C023473	chr1	32966246	32970616		Csa7G431940	chr7	16992727	16997219
MOMC1_423g	scaffold_1	2833343	2834574		Cla015565	chr9	2480372	2481708		MELO3C023472	chr1	32973124	32974528		Csa7G431950	chr7	16998825	17000398
MOMC1_424g	scaffold_1	2835693	2838249		Cla015566	chr9	2476308	2478545		MELO3C023471	chr1	32974768	32975478		Csa7G431960	chr7	17000905	17003014
MOMC1_425g	scaffold_1	2841699	2843840		Cla015567	chr9	2470572	2472989		MELO3C023470	chr1	32980110	32982365		Csa7G431970	chr7	17006432	17008678
MOMC1_426g	scaffold_1	2852824	2858064		-	-	-	-		-	-	-	-		-	-	-	-
MOMC1_427g	scaffold_1	2859627	2864882		Cla015568	chr9	2453423	2458253		MELO3C023469	chr1	32990359	32996039		Csa7G431980	chr7	17014805	17019420
MOMC1_428g	scaffold_1	2866056	2869212		Cla015569	chr9	2449074	2452470		MELO3C023468	chr1	32997251	33000559		Csa7G431990	chr7	17020636	17023945
MOMC1_429g	scaffold_1	2873800	2876663		Cla015570	chr9	2440427	2443417		MELO3C023466	chr1	33014498	33017734		Csa7G432000	chr7	17027834	17031351
MOMC1_430g	scaffold_1	2878130	2881860		Cla015571	chr9	2431075	2437280		MELO3C023465	chr1	33019610	33024554		Csa3G716870	chr3	27060489	27062397
MOMC1_431g	scaffold_1	2888508	2894705		Cla015574	chr9	2406712	2407563		null	chr1	2078273	2078581		Csa7G432020	chr7	17042063	17050356
MOMC1_432g	scaffold_1	2897500	2898968		Cla015575	chr9	2403485	2404494		MELO3C023463	chr1	33041882	33042567		Csa7G432030	chr7	17052992	17053926
MOMC1_433g	scaffold_1	2899580	2899819		-	-	-	-		-	-	-	-		-	-	-	-
MOMC1_434g	scaffold_1	2902498	2903232		Cla015576	chr9	2400158	2401072		-	-	-	-		-	-	-	-
MOMC1_435g	scaffold_1	2905101	2906404		Cla015577	chr9	2396881	2398409		MELO3C023461	chr1	33047597	33049325		Csa7G432060	chr7	17059019	17059294
MOMC1_436g	scaffold_1	2909559	2911089		Cla015578	chr9	2390518	2391862		MELO3C023460	chr1	33051723	33053076		Csa7G432070	chr7	17063483	17064913
MOMC1_437g	scaffold_1	2926595	2926972		Cla015579	chr9	2372292	2373257		MELO3C023458	chr1	33065504	33066061		Csa7G432080	chr7	17075005	17075592
MOMC1_438g	scaffold_1	2931813	2938374		null	chr9	2361911	2362255		MELO3C023457	chr1	33073817	33076182		Csa7G432090	chr7	17081680	17084484
MOMC1_439g	scaffold_1	2941137	2943913		Cla015581	chr9	2354511	2358297		MELO3C023456	chr1	33082035	33083940		Csa7G432100	chr7	17088914	17092272
MOMC1_440g	scaffold_1	2946089	2947840		Cla015582	chr9	2349522	2351414		MELO3C023455	chr1	33088362	33090119		Csa7G432120	chr7	17095312	17097210
MOMC1_441g	scaffold_1	2950579	2951550		-	-	-	-		-	-	-	-		-	-	-	-
MOMC1_442g	scaffold_1	2953581	2953859		-	-	-	-		-	-	-	-		-	-	-	-
MOMC1_443g	scaffold_1	2959712	2960344		Cla012963	chr7	26192806	26193114		MELO3C023454	chr1	33093613	33094206		Csa4G007070	chr4	1213560	1213877
MOMC1_444g	scaffold_1	2962212	2962445		-	-	-	-		-	-	-	-		-	-	-	-
MOMC1_445g	scaffold_1	2965411	2967200		Cla015584	chr9	2333027	2334941		MELO3C023453	chr1	33096599	33098934		Csa7G432140	chr7	17103867	17106444
MOMC1_446g	scaffold_1	2968780	2970330		null	chr9	2329678	2331234		MELO3C023452	chr1	33100214	33101677		Csa7G432150	chr7	17107240	17108706
MOMC1_447g	scaffold_1	2972442	2976472		Cla015585	chr9	2324553	2327477		MELO3C023451	chr1	33104597	33108318		Csa7G432160	chr7	17111598	17115277
MOMC1_448g	scaffold_1	2979030	2980415		Cla015586	chr9	2321303	2322865		MELO3C023450	chr1	33109328	33111100		Csa7G432170	chr7	17115672	17117285
MOMC1_449g	scaffold_1	2983742	2991138		-	-	-	-		MELO3C023449	chr1	33112657	33114345		Csa7G432180	chr7	17119147	17120982
MOMC1_450g	scaffold_1	2992558	2992854		-	-	-	-		MELO3C023447	chr1	33124479	33124907		Csa7G432210	chr7	17131105	17131542
MOMC1_451g	scaffold_1	2994756	2997497		Cla015588	chr9	2308509	2310509		null	chr1	2078273	2078581		null	chr7	21084006	21084158
MOMC1_452g	scaffold_1	2998361	2999830		Cla015590	chr9	2305354	2306880		MELO3C023446	chr1	33127340	33128923		Csa7G432240	chr7	17134308	17135960
MOMC1_453g	scaffold_1	3001630	3007279		Cla015591	chr9	2295587	2303430		MELO3C023445	chr1	33130162	33136945		Csa7G432250	chr7	17137161	17143682
MOMC1_454g	scaffold_1	3012634	3014770		Cla015592	chr9	2287096	2289593		MELO3C023444	chr1	33141800	33144013		Csa7G432260	chr7	17148194	17150441
MOMC1_455g	scaffold_1	3015119	3016756		Cla012944	chr7	25993885	25994364		MELO3C023443	chr1	33144731	33146112		Csa4G006370	chr4	1093635	1093975
MOMC1_456g	scaffold_1	3022725	3024670		Cla015594	chr9	2276720	2278906		MELO3C023442	chr1	33153553	33155336		Csa7G432280	chr7	17156454	17158399
MOMC1_457g	scaffold_1	3025109	3031635		-	-	-	-		-	-	-	-		-	-	-	-
MOMC1_458g	scaffold_1	3045247	3045453		-	-	-	-		-	-	-	-		-	-	-	-
MOMC1_459g	scaffold_1	3051240	3062803		-	-	-	-		-	-	-	-		-	-	-	-
MOMC1_460g	scaffold_1	3067769	3072392		-	-	-	-		-	-	-	-		-	-	-	-
MOMC1_461g	scaffold_1	3078216	3083343		null	chr9	2255962	2256267		-	-	-	-		-	-	-	-
MOMC1_462g	scaffold_1	3105882	3106316		Cla015596	chr9	2247827	2248312		MELO3C023436	chr1	33177313	33177840		Csa7G432350	chr7	17187900	17188367
MOMC1_463g	scaffold_1	3107339	3115829		Cla015597	chr9	2236651	2246285		MELO3C023435	chr1	33179233	33184210		Csa7G432360	chr7	17189717	17197441
MOMC1_464g	scaffold_1	3123043	3127881		Cla015598	chr9	2220578	2226222		null	chr1	2078273	2078581		Csa7G432390	chr7	17209382	17213600
MOMC1_465g	scaffold_1	3130419	3132422		null	chr9	2215090	2217138		null	chr1	2078273	2078581		Csa7G432410	chr7	17215674	17217719
MOMC1_466g	scaffold_1	3135959	3136918		-	-	-	-		-	-	-	-		Csa7G432420	chr7	17218887	17219918
MOMC1_467g	scaffold_1	3137176	3139413		Cla015600	chr9	2209809	2212082		MELO3C023433	chr1	33196555	33199020		Csa7G432370	chr7	17205254	17207419
MOMC1_468g	scaffold_1	3144994	3150881		-	-	-	-		-	-	-	-		-	-	-	-
MOMC1_469g	scaffold_1	3156336	3160097		Cla015602	chr9	2200356	2201013		MELO3C023429	chr1	33214555	33215860		Csa7G432430	chr7	17221779	17221952
MOMC1_470g	scaffold_1	3162038	3173664		Cla015603	chr9	2187575	2198990		MELO3C023428	chr1	33220812	33223943		Csa7G432440	chr7	17228288	17240039
MOMC1_471g	scaffold_1	3174565	3176814		Cla015604	chr9	2183701	2186576		MELO3C023426	chr1	33235726	33238404		Csa7G432450	chr7	17240556	17243385
MOMC1_472g	scaffold_1	3181442	3182524		Cla012921	chr7	25643774	25644441		MELO3C023425	chr1	33243425	33244832		Csa4G005540	chr4	877825	878495
MOMC1_473g	scaffold_1	3185133	3186642		-	-	-	-		-	-	-	-		-	-	-	-
MOMC1_474g	scaffold_1	3189108	3190483		-	-	-	-		-	-	-	-		-	-	-	-
MOMC1_475g	scaffold_1	3190953	3192455		-	-	-	-		-	-	-	-		Csa3G710840	chr3	26949778	26951698
MOMC1_476g	scaffold_1	3194011	3195635		Cla015610	chr9	2157665	2158162		null	chr1	2078273	2078581		Csa7G432480	chr7	17252801	17253391
MOMC1_477g	scaffold_1	3198908	3200585		Cla015612	chr9	2151043	2151519		MELO3C023420	chr1	33260173	33260712		Csa7G432520	chr7	17263393	17263995
MOMC1_478g	scaffold_1	3202014	3204805		Cla015614	chr9	2140478	2141719		MELO3C023419	chr1	33264680	33265934		Csa4G005520	chr4	873624	874196
MOMC1_479g	scaffold_1	3211301	3212810		Cla015615	chr9	2129257	2131184		MELO3C023418	chr1	33272425	33274236		Csa7G432550	chr7	17274593	17276647
MOMC1_480g	scaffold_1	3215506	3217663		Cla015617	chr9	2121650	2121937		null	chr1	2078273	2078581		Csa7G432570	chr7	17282905	17283225
MOMC1_481g	scaffold_1	3222572	3224090		Cla015618	chr9	2116631	2117806		MELO3C023417	chr1	33285998	33287036		Csa7G432580	chr7	17286604	17287761
MOMC1_482g	scaffold_1	3226543	3226939		-	-	-	-		-	-	-	-		-	-	-	-
MOMC1_483g	scaffold_1	3234456	3238010		Cla012915	chr7	25593106	25595879		MELO3C023415	chr1	33294599	33297477		Csa4G004970	chr4	845110	848063
MOMC1_484g	scaffold_1	3240925	3244237		Cla015620	chr9	2094010	2096074		MELO3C023414	chr1	33300571	33301958		Csa7G432610	chr7	17302295	17304118
MOMC1_485g	scaffold_1	3246613	3249227		Cla012910	chr7	25556484	25558269		MELO3C023413	chr1	33303660	33304643		Csa4G004920	chr4	820630	822539
MOMC1_486g	scaffold_1	3249822	3257606		Cla015623	chr9	2080628	2084474		MELO3C023412	chr1	33307319	33309311		Csa7G432630	chr7	17309457	17310552
MOMC1_487g	scaffold_1	3259283	3261895		Cla015624	chr9	2076574	2078738		MELO3C023409	chr1	33315985	33318167		Csa7G432650	chr7	17316927	17319114
MOMC1_488g	scaffold_1	3277344	3278056		Cla015625	chr9	2058866	2060108		MELO3C023408	chr1	33329053	33329771		Csa7G433150	chr7	17331516	17332363
MOMC1_489g	scaffold_1	3285424	3285678		Cla015626	chr9	2051212	2051580		MELO3C023407	chr1	33333690	33334025		Csa7G433160	chr7	17336934	17337245
MOMC1_490g	scaffold_1	3290436	3293905		Cla015627	chr9	2043101	2046312		MELO3C023406	chr1	33337703	33341149		Csa7G433170	chr7	17341007	17345027
MOMC1_491g	scaffold_1	3299128	3300542		-	-	-	-		-	-	-	-		-	-	-	-
MOMC1_492g	scaffold_1	3302718	3303551		-	-	-	-		-	-	-	-		-	-	-	-
MOMC1_493g	scaffold_1	3304824	3306059		Cla015631	chr9	2024069	2024380		-	-	-	-		Csa7G433210	chr7	17353920	17355598
MOMC1_494g	scaffold_1	3307407	3310474		Cla015632	chr9	2018841	2020922		MELO3C023402	chr1	33357590	33359682		Csa7G433220	chr7	17357046	17359476
MOMC1_495g	scaffold_1	3312416	3313152		Cla012902	chr7	25491463	25491924		MELO3C023401	chr1	33365138	33365677		Csa4G004840	chr4	781051	781518
MOMC1_496g	scaffold_1	3319821	3320353		Cla015634	chr9	2007623	2007829		MELO3C023400	chr1	33369571	33369939		Csa7G433240	chr7	17368313	17368771
MOMC1_497g	scaffold_1	3322735	3323233		Cla015635	chr9	2003681	2004247		MELO3C023399	chr1	33372052	33372858		Csa7G433250	chr7	17370202	17371044
MOMC1_498g	scaffold_1	3324015	3327239		Cla015636	chr9	1999661	2002625		MELO3C023398	chr1	33374059	33376189		Csa7G433260	chr7	17371690	17374239
MOMC1_499g	scaffold_1	3328450	3331284		Cla015637	chr9	1987435	1990401		MELO3C023397	chr1	33377672	33381059		Csa7G433280	chr7	17376762	17379773
MOMC1_500g	scaffold_1	3334298	3335704		Cla015638	chr9	1982637	1983893		MELO3C023396	chr1	33384144	33385451		Csa7G433290	chr7	17382715	17383983
MOMC1_501g	scaffold_1	3337544	3341309		Cla015686	chr9	1539956	1542829		MELO3C023392	chr1	33400283	33403196		Csa7G433330	chr7	17399445	17402009
MOMC1_502g	scaffold_1	3342543	3347518		Cla015643	chr9	1955611	1956072		MELO3C023394	chr1	33390175	33395696		Csa7G433310	chr7	17388215	17393609
MOMC1_503g	scaffold_1	3349438	3351560		Cla015644	chr9	1951700	1953050		MELO3C023393	chr1	33397781	33398554		Csa7G433320	chr7	17395999	17396763
MOMC1_504g	scaffold_1	3356951	3357295		Cla015645	chr9	1945401	1946138		MELO3C023390	chr1	33412349	33413056		Csa7G433380	chr7	17408917	17409507
MOMC1_505g	scaffold_1	3361483	3361793		-	-	-	-		-	-	-	-		-	-	-	-
MOMC1_506g	scaffold_1	3362460	3362961		Cla015646	chr9	1938684	1938953		-	-	-	-		-	-	-	-
MOMC1_507g	scaffold_1	3366319	3366621		Cla015646	chr9	1933922	1934329		MELO3C023389	chr1	33420764	33421234		Csa7G433390	chr7	17415374	17415919
MOMC1_508g	scaffold_1	3367386	3370502		Cla015647	chr9	1929870	1933179		MELO3C023388	chr1	33421844	33425200		Csa7G433400	chr7	17416462	17419887
MOMC1_509g	scaffold_1	3384410	3387332		Cla015648	chr9	1909603	1912942		MELO3C023387	chr1	33436002	33438611		Csa7G433900	chr7	17426715	17429443
MOMC1_510g	scaffold_1	3388331	3391249		Cla015649	chr9	1905629	1908346		MELO3C023386	chr1	33439639	33442317		Csa7G433910	chr7	17430501	17433380
MOMC1_511g	scaffold_1	3399308	3399727		Cla015650	chr9	1901793	1902329		MELO3C023385	chr1	33444459	33444923		Csa7G433930	chr7	17435494	17435964
MOMC1_512g	scaffold_1	3400926	3401662		-	-	-	-		-	-	-	-		-	-	-	-
MOMC1_513g	scaffold_1	3403975	3407214		Cla015651	chr9	1894078	1897524		MELO3C023384	chr1	33447483	33450770		Csa7G433940	chr7	17438434	17441730
MOMC1_514g	scaffold_1	3410861	3417987		Cla015652	chr9	1884542	1891490		MELO3C023383	chr1	33453595	33455184		Csa7G433950	chr7	17444591	17451233
MOMC1_515g	scaffold_1	3420464	3423140		Cla015653	chr9	1875741	1877951		MELO3C023381	chr1	33464360	33465316		Csa7G434950	chr7	17454912	17456478
MOMC1_516g	scaffold_1	3424508	3426328		Cla015655	chr9	1865168	1867832		MELO3C023380	chr1	33467203	33467586		Csa7G434960	chr7	17459278	17460733
MOMC1_517g	scaffold_1	3431769	3433095		Cla015657	chr9	1826610	1827281		MELO3C023378	chr1	33475509	33476827		Csa7G434970	chr7	17468199	17468888
MOMC1_518g	scaffold_1	3441802	3444903		-	-	-	-		-	-	-	-		-	-	-	-
MOMC1_519g	scaffold_1	3452030	3453336		Cla015657	chr9	1826607	1827278		MELO3C023378	chr1	33475509	33476827		Csa7G434970	chr7	17468199	17468888
MOMC1_520g	scaffold_1	3473829	3474227		null	chr9	1803272	1803532		-	-	-	-		-	-	-	-
MOMC1_521g	scaffold_1	3476220	3480096		Cla015658	chr9	1796979	1801534		MELO3C023374	chr1	33525787	33529468		Csa7G435510	chr7	17506347	17509982
MOMC1_522g	scaffold_1	3481188	3485440		Cla015659	chr9	1791253	1796562		MELO3C023373	chr1	33530815	33532076		Csa7G435520	chr7	17511344	17516297
MOMC1_523g	scaffold_1	3487375	3492284		Cla015661	chr9	1782299	1783639		MELO3C023372	chr1	33543468	33548563		Csa7G435540	chr7	17520151	17525142
MOMC1_524g	scaffold_1	3499966	3503952		Cla015662	chr9	1765095	1767669		MELO3C023371	chr1	33557935	33560451		Csa7G435550	chr7	17533648	17536312
MOMC1_525g	scaffold_1	3506532	3508045		Cla015663	chr9	1761022	1762203		MELO3C023370	chr1	33562835	33563814		Csa7G440550	chr7	17538266	17539349
MOMC1_526g	scaffold_1	3510951	3511292		-	-	-	-		-	-	-	-		-	-	-	-
MOMC1_527g	scaffold_1	3518243	3520670		Cla015664	chr9	1749531	1749710		-	-	-	-		-	-	-	-
MOMC1_528g	scaffold_1	3524864	3537748		Cla015665	chr9	1729395	1746476		MELO3C023369	chr1	33573699	33574025		null	chr7	21084006	21084158
MOMC1_529g	scaffold_1	3540637	3541722		-	-	-	-		-	-	-	-		-	-	-	-
MOMC1_530g	scaffold_1	3543809	3545363		Cla015665	chr9	1727352	1728074		MELO3C023368	chr1	33585067	33587139		-	-	-	-
MOMC1_531g	scaffold_1	3548456	3552659		Cla015666	chr9	1718478	1722829		MELO3C023367	chr1	33591929	33596132		Csa7G440580	chr7	17569526	17573731
MOMC1_532g	scaffold_1	3554250	3559693		Cla015667	chr9	1711165	1716668		MELO3C023366	chr1	33597605	33602849		Csa7G440590	chr7	17574682	17579989
MOMC1_533g	scaffold_1	3560272	3563140		Cla015668	chr9	1706600	1709032		MELO3C023365	chr1	33604939	33607200		Csa7G440600	chr7	17582069	17584387
MOMC1_534g	scaffold_1	3569035	3574162		Cla015669	chr9	1699508	1703944		MELO3C023364	chr1	33609190	33614008		Csa7G440610	chr7	17585929	17590666
MOMC1_535g	scaffold_1	3576714	3577064		Cla015672	chr9	1686207	1686587		MELO3C023361	chr1	33628547	33628948		Csa7G441630	chr7	17601979	17602350
MOMC1_536g	scaffold_1	3581364	3581681		-	-	-	-		-	-	-	-		-	-	-	-
MOMC1_537g	scaffold_1	3582005	3582438		-	-	-	-		-	-	-	-		-	-	-	-
MOMC1_538g	scaffold_1	3588684	3588854		-	-	-	-		-	-	-	-		-	-	-	-
MOMC1_539g	scaffold_1	3594559	3595117		-	-	-	-		-	-	-	-		-	-	-	-
MOMC1_540g	scaffold_1	3601964	3602851		Cla015673	chr9	1660713	1661078		-	-	-	-		Csa7G446640	chr7	17616743	17617090
MOMC1_541g	scaffold_1	3607431	3608843		Cla015675	chr9	1653633	1655279		MELO3C024224	chr1	33678596	33680134		Csa7G446650	chr7	17624526	17626229
MOMC1_542g	scaffold_1	3614441	3627327		Cla012886	chr7	25288235	25299331		MELO3C024225	chr1	33684867	33701373		null	chr7	21084006	21084158
MOMC1_543g	scaffold_1	3647467	3651553		Cla015677	chr9	1606090	1610141		MELO3C024226	chr1	33723809	33727591		Csa7G446670	chr7	17670314	17674004
MOMC1_544g	scaffold_1	3655219	3655602		null	chr9	1602387	1602755		MELO3C024227	chr1	33729591	33729872		Csa7G446680	chr7	17676004	17676300
MOMC1_545g	scaffold_1	3657108	3660657		Cla015678	chr9	1596521	1600409		MELO3C024228	chr1	33733379	33737033		Csa7G446690	chr7	17679124	17682764
MOMC1_546g	scaffold_1	3662605	3663777		Cla015679	chr9	1592946	1594367		MELO3C024229	chr1	33738592	33739998		Csa7G446700	chr7	17684237	17685559
MOMC1_547g	scaffold_1	3664601	3668938		Cla015680	chr9	1588121	1592389		MELO3C024230	chr1	33740416	33745105		Csa7G446710	chr7	17686133	17690650
MOMC1_548g	scaffold_1	3672258	3687585		null	chr9	1568428	1569377		MELO3C024231	chr1	33746752	33758995		Csa7G446720	chr7	17692450	17705587
MOMC1_549g	scaffold_1	3688720	3689505		Cla015682	chr9	1563188	1564209		MELO3C024232	chr1	33762743	33763753		Csa7G446730	chr7	17708403	17709506
MOMC1_550g	scaffold_1	3694477	3694868		-	-	-	-		-	-	-	-		-	-	-	-
MOMC1_551g	scaffold_1	3697666	3698007		-	-	-	-		-	-	-	-		-	-	-	-
MOMC1_552g	scaffold_1	3700196	3702728		Cla012881	chr7	25228230	25232265		MELO3C024234	chr1	33768898	33771491		Csa3G481220	chr3	21013352	21017238
MOMC1_553g	scaffold_1	3703975	3706177		Cla015685	chr9	1550195	1552334		MELO3C024235	chr1	33773247	33775235		Csa7G446760	chr7	17717937	17719990
MOMC1_554g	scaffold_1	3712386	3713289		-	-	-	-		MELO3C024236	chr1	33782668	33783798		Csa7G446790	chr7	17729544	17730859
MOMC1_555g	scaffold_1	3721977	3724810		Cla015686	chr9	1540389	1540843		-	-	-	-		null	chr7	21084006	21084158
MOMC1_556g	scaffold_1	3727469	3737423		Cla015686	chr9	1539421	1540511		MELO3C023392	chr1	33400283	33403196		Csa7G433330	chr7	17399445	17402009
MOMC1_557g	scaffold_1	3738583	3740440		Cla015687	chr9	1533969	1534520		-	-	-	-		-	-	-	-
MOMC1_558g	scaffold_1	3742834	3745995		-	-	-	-		-	-	-	-		-	-	-	-
MOMC1_559g	scaffold_1	3747698	3748009		Cla012878	chr7	25205248	25205589		MELO3C024239	chr1	33807521	33807766		Csa3G483760	chr3	21055057	21055296
MOMC1_560g	scaffold_1	3749305	3750171		Cla015689	chr9	1526645	1527517		MELO3C024240	chr1	33809276	33810316		Csa3G731200	chr3	27568694	27569566
MOMC1_561g	scaffold_1	3752277	3757292		Cla015690	chr9	1519146	1524419		MELO3C024241	chr1	33812477	33817600		Csa7G446860	chr7	17754103	17759837
MOMC1_562g	scaffold_1	3758493	3766653		Cla015691	chr9	1509146	1517760		MELO3C024242	chr1	33819007	33820347		Csa7G446870	chr7	17761782	17762354
MOMC1_563g	scaffold_1	3767304	3768069		Cla012877	chr7	25195126	25195757		MELO3C024244	chr1	33829635	33830680		Csa3G483790	chr3	21078093	21078582
MOMC1_564g	scaffold_1	3769486	3775244		null	chr9	1498580	1499519		MELO3C024245	chr1	33831873	33838429		Csa7G446900	chr7	17772978	17779559
MOMC1_565g	scaffold_1	3781395	3783868		Cla015694	chr9	1492550	1495235		MELO3C024246	chr1	33841902	33844384		Csa7G446920	chr7	17783009	17785871
MOMC1_566g	scaffold_1	3786193	3787852		Cla015695	chr9	1487570	1489706		MELO3C024247	chr1	33846190	33847968		Csa7G446930	chr7	17787749	17789779
MOMC1_567g	scaffold_1	3790755	3792112		Cla015698	chr9	1478989	1480843		MELO3C024249	chr1	33850129	33851712		Csa7G446950	chr7	17791871	17793373
MOMC1_568g	scaffold_1	3793054	3795128		Cla015699	chr9	1473525	1476206		MELO3C024251	chr1	33857408	33858001		Csa7G446970	chr7	17799441	17802338
MOMC1_569g	scaffold_1	3798446	3801527		Cla012874	chr7	25180021	25182159		MELO3C024253	chr1	33867058	33868560		Csa3G483820	chr3	21090781	21092916
MOMC1_570g	scaffold_1	3804328	3810080		Cla012872	chr7	25169082	25169321		MELO3C024256	chr1	33872736	33877358		Csa3G484840	chr3	21121004	21121138
MOMC1_571g	scaffold_1	3820426	3820999		-	-	-	-		-	-	-	-		-	-	-	-
MOMC1_572g	scaffold_1	3826477	3828410		Cla015703	chr9	1440734	1441084		MELO3C024257	chr1	33886144	33886257		Csa7G447010	chr7	17823444	17823770
MOMC1_573g	scaffold_1	3831660	3839061		-	-	-	-		-	-	-	-		-	-	-	-
MOMC1_574g	scaffold_1	3841838	3843008		Cla015703	chr9	1436815	1438282		-	-	-	-		-	-	-	-
MOMC1_575g	scaffold_1	3843372	3845774		-	-	-	-		-	-	-	-		-	-	-	-
MOMC1_576g	scaffold_1	3850767	3857272		-	-	-	-		null	chr1	2078273	2078581		null	chr7	21084006	21084158
MOMC1_577g	scaffold_1	3857925	3861784		Cla015704	chr9	1425236	1429849		MELO3C024258	chr1	33891987	33893048		Csa7G447020	chr7	17829270	17833565
MOMC1_578g	scaffold_1	3862648	3862948		-	-	-	-		-	-	-	-		-	-	-	-
MOMC1_579g	scaffold_1	3864818	3865232		-	-	-	-		-	-	-	-		-	-	-	-
MOMC1_580g	scaffold_1	3872349	3873677		Cla015705	chr9	1405911	1406396		-	-	-	-		Csa7G447030	chr7	17841807	17842268
MOMC1_581g	scaffold_1	3876103	3879536		Cla015706	chr9	1397646	1397789		-	-	-	-		Csa7G447040	chr7	17846772	17847330
MOMC1_582g	scaffold_1	3883406	3884095		Cla015707	chr9	1390470	1391177		MELO3C024259	chr1	33898449	33899330		Csa7G447050	chr7	17851636	17852358
MOMC1_583g	scaffold_1	3894733	3897564		Cla015708	chr9	1377629	1380817		null	chr1	2078273	2078581		Csa7G447060	chr7	17857981	17861251
MOMC1_584g	scaffold_1	3900128	3904321		Cla015710	chr9	1365675	1370354		MELO3C024262	chr1	33913179	33918318		Csa7G447090	chr7	17866594	17870947
MOMC1_585g	scaffold_1	3905714	3907189		Cla015711	chr9	1362201	1363631		MELO3C024263	chr1	33920128	33921317		Csa7G447100	chr7	17872750	17874009
MOMC1_586g	scaffold_1	3907961	3909679		Cla015712	chr9	1360358	1361901		MELO3C024264	chr1	33922041	33923398		Csa7G447110	chr7	17874483	17876104
MOMC1_587g	scaffold_1	3910853	3915163		null	chr9	1354125	1354448		MELO3C024265	chr1	33925183	33929253		Csa7G447120	chr7	17877287	17881395
MOMC1_588g	scaffold_1	3915587	3918878		Cla015714	chr9	1352461	1353703		MELO3C024266	chr1	33929688	33931128		Csa7G447130	chr7	17882201	17883736
MOMC1_589g	scaffold_1	3920105	3922739		Cla015714	chr9	1346386	1349104		MELO3C024267	chr1	33933183	33935375		Csa7G447140	chr7	17885690	17888199
MOMC1_590g	scaffold_1	3929816	3930448		Cla012859	chr7	25022824	25023441		MELO3C024268	chr1	33941334	33942053		Csa3G455130	chr3	20722069	20722680
MOMC1_591g	scaffold_1	3935892	3938031		Cla015716	chr9	1332407	1333870		MELO3C024269	chr1	33945329	33945966		Csa7G447160	chr7	17897455	17897919
MOMC1_592g	scaffold_1	3940932	3948578		Cla000904	chr0	20939282	20945191		MELO3C024457	chr1	35380125	35381723		Csa7G453510	chr7	19200726	19201853
MOMC1_593g	scaffold_1	3949771	3952069		null	chr0	20949538	20949792		MELO3C024451	chr1	35297164	35300028		Csa7G453000	chr7	19148517	19151181
MOMC1_594g	scaffold_1	3954169	3956180		Cla000906	chr0	20957824	20960671		MELO3C024450	chr1	35290827	35293160		Csa7G452990	chr7	19145039	19147367
MOMC1_595g	scaffold_1	3958274	3959416		Cla000907	chr0	20964475	20964708		MELO3C024449	chr1	35288663	35288908		Csa7G452980	chr7	19142169	19142402
MOMC1_596g	scaffold_1	3966729	3968410		Cla000908	chr0	20979473	20981082		MELO3C024448	chr1	35280939	35281913		Csa3G457670	chr3	20795167	20796204
MOMC1_597g	scaffold_1	3970947	3972149		Cla000909	chr0	20985804	20986862		MELO3C024447	chr1	35274432	35275367		Csa3G462670	chr3	20804415	20805440
MOMC1_598g	scaffold_1	3973604	3973849		-	-	-	-		-	-	-	-		-	-	-	-
MOMC1_599g	scaffold_1	3979347	3985238		Cla000910	chr0	20996537	21003179		MELO3C024446	chr1	35259595	35265448		Csa7G452940	chr7	19118730	19124187
MOMC1_600g	scaffold_1	3985850	3986434		Cla000911	chr0	21003458	21004303		MELO3C024445	chr1	35258274	35258879		Csa7G452930	chr7	19117352	19118026
MOMC1_601g	scaffold_1	4003970	4009224		Cla000913	chr0	21029740	21035123		MELO3C024443	chr1	35235628	35240813		Csa7G452910	chr7	19098828	19103993
MOMC1_602g	scaffold_1	4009971	4011090		Cla000914	chr0	21035543	21036638		MELO3C024442	chr1	35231425	35231712		Csa7G452900	chr7	19094849	19095370
MOMC1_603g	scaffold_1	4012504	4013052		Cla000914	chr0	21038469	21039071		MELO3C024442	chr1	35231425	35231712		Csa7G452900	chr7	19094849	19095370
MOMC1_604g	scaffold_1	4015331	4015963		-	-	-	-		-	-	-	-		-	-	-	-
MOMC1_605g	scaffold_1	4016896	4022107		Cla000915	chr0	21043717	21047911		MELO3C024441	chr1	35223830	35227898		Csa7G452890	chr7	19088147	19092070
MOMC1_606g	scaffold_1	4030087	4039526		Cla000916	chr0	21055874	21058745		MELO3C024440	chr1	35216225	35219115		Csa7G452880	chr7	19081030	19084018
MOMC1_607g	scaffold_1	4048641	4056479		Cla000918	chr0	21073969	21076588		MELO3C024438	chr1	35194767	35200931		Csa7G452360	chr7	19059151	19064651
MOMC1_608g	scaffold_1	4057497	4061609		Cla000920	chr0	21085004	21088852		MELO3C024437	chr1	35179883	35181413		Csa7G452350	chr7	19046443	19053272
MOMC1_609g	scaffold_1	4063074	4069404		Cla000920	chr0	21089824	21091927		MELO3C024437	chr1	35179883	35181413		Csa7G452350	chr7	19046443	19053272
MOMC1_610g	scaffold_1	4073611	4075399		null	chr0	21105538	21105975		-	-	-	-		-	-	-	-
MOMC1_611g	scaffold_1	4079058	4080966		Cla000922	chr0	21108290	21110683		MELO3C024436	chr1	35159365	35161806		Csa7G452340	chr7	19038175	19040126
MOMC1_612g	scaffold_1	4087681	4092706		Cla000923	chr0	21117410	21122781		MELO3C024435	chr1	35148130	35150796		Csa7G452330	chr7	19027057	19031849
MOMC1_613g	scaffold_1	4098456	4100183		Cla000924	chr0	21131867	21134303		MELO3C024434	chr1	35140979	35143179		Csa7G452320	chr7	19018583	19020567
MOMC1_614g	scaffold_1	4103406	4104503		Cla000925	chr0	21139437	21141143		-	-	-	-		-	-	-	-
MOMC1_615g	scaffold_1	4106304	4108319		Cla000926	chr0	21143073	21145769		MELO3C024432	chr1	35130983	35134598		Csa7G452310	chr7	19010696	19013648
MOMC1_616g	scaffold_1	4110059	4110891		null	chr0	21153491	21154000		-	-	-	-		-	-	-	-
MOMC1_617g	scaffold_1	4111671	4113419		Cla000927	chr0	21154938	21156753		MELO3C024431	chr1	35125625	35127439		Csa7G452300	chr7	19005100	19006950
MOMC1_618g	scaffold_1	4113850	4114684		Cla000928	chr0	21157419	21158088		MELO3C024430	chr1	35121303	35123042		Csa7G452290	chr7	19002086	19002578
MOMC1_619g	scaffold_1	4117368	4119753		Cla000928	chr0	21159695	21160992		MELO3C024430	chr1	35121303	35123042		Csa7G452290	chr7	19002086	19002578
MOMC1_620g	scaffold_1	4123825	4128377		Cla000929	chr0	21165201	21170001		MELO3C024423	chr1	35075603	35079965		Csa3G850580	chr3	34970791	34971348
MOMC1_621g	scaffold_1	4129659	4139532		-	-	-	-		-	-	-	-		Csa7G452260	chr7	18983421	18988024
MOMC1_622g	scaffold_1	4140469	4144475		Cla000931	chr0	21178626	21182028		MELO3C024426	chr1	35103348	35107931		Csa7G452260	chr7	18983421	18988024
MOMC1_623g	scaffold_1	4145385	4149862		Cla000929	chr0	21165266	21168299		MELO3C024423	chr1	35075603	35079965		Csa7G452200	chr7	18951769	18956282
MOMC1_624g	scaffold_1	4151629	4156946		Cla000931	chr0	21178626	21184063		MELO3C024426	chr1	35103348	35107931		Csa7G452260	chr7	18983421	18988024
MOMC1_625g	scaffold_1	4157723	4157968		-	-	-	-		-	-	-	-		-	-	-	-
MOMC1_626g	scaffold_1	4163285	4168450		-	-	-	-		-	-	-	-		-	-	-	-
MOMC1_627g	scaffold_1	4169524	4174389		-	-	-	-		null	chr1	2078273	2078581		Csa7G452250	chr7	18977700	18979697
MOMC1_628g	scaffold_1	4180033	4184093		-	-	-	-		null	chr1	2078273	2078581		Csa7G452250	chr7	18977700	18979697
MOMC1_629g	scaffold_1	4190250	4191219		Cla015864	chr9	11179	11328		null	chr1	2078273	2078581		Csa7G452230	chr7	18970389	18970643
MOMC1_630g	scaffold_1	4192756	4196527		Cla015863	chr9	16072	20180		MELO3C024424	chr1	35081801	35082349		Csa7G452210	chr7	18958025	18961660
MOMC1_631g	scaffold_1	4198606	4202666		Cla015863	chr9	15904	20218		MELO3C024425	chr1	35082624	35086367		Csa7G452210	chr7	18958025	18961660
MOMC1_632g	scaffold_1	4204622	4208479		Cla000930	chr0	21175121	21176596		MELO3C024423	chr1	35075603	35079965		Csa7G452200	chr7	18951769	18956282
MOMC1_633g	scaffold_1	4211568	4215559		Cla015860	chr9	34770	37718		MELO3C024419	chr1	35061084	35062717		Csa7G452170	chr7	18942769	18945958
MOMC1_634g	scaffold_1	4217359	4221087		Cla015859	chr9	39899	43805		MELO3C024416	chr1	35050986	35053865		Csa7G452100	chr7	18926442	18929490
MOMC1_635g	scaffold_1	4222995	4227972		null	chr9	57161	57868		MELO3C024412	chr1	35038370	35041788		Csa7G452050	chr7	18910723	18916368
MOMC1_636g	scaffold_1	4233711	4234874		Cla015855	chr9	70509	71723		MELO3C024411	chr1	35033007	35034233		Csa3G850530	chr3	34938261	34938824
MOMC1_637g	scaffold_1	4243706	4247067		Cla015854	chr9	85629	89273		MELO3C024410	chr1	35012427	35015739		Csa7G452030	chr7	18894039	18897466
MOMC1_638g	scaffold_1	4251705	4252173		-	-	-	-		-	-	-	-		-	-	-	-
MOMC1_639g	scaffold_1	4261235	4261489		-	-	-	-		-	-	-	-		-	-	-	-
MOMC1_640g	scaffold_1	4262154	4267980		Cla015853	chr9	90637	101635		MELO3C024409	chr1	35006660	35011742		Csa7G452020	chr7	18888501	18893381
MOMC1_641g	scaffold_1	4270368	4272284		Cla012834	chr7	24759519	24761465		MELO3C024408	chr1	35001331	35003827		Csa3G850500	chr3	34915586	34917808
MOMC1_642g	scaffold_1	4274582	4275193		Cla012831	chr7	24742727	24743392		MELO3C024407	chr1	34997492	34998370		Csa3G849970	chr3	34895811	34896461
MOMC1_643g	scaffold_1	4277283	4282680		Cla015850	chr9	119543	125176		MELO3C024406	chr1	34990467	34996180		Csa7G451970	chr7	18871166	18871681
MOMC1_644g	scaffold_1	4283383	4283920		Cla015849	chr9	125639	126448		MELO3C024405	chr1	34989484	34989909		Csa7G451970	chr7	18871166	18871681
MOMC1_645g	scaffold_1	4285325	4288645		Cla012829	chr7	24725985	24728705		MELO3C024404	chr1	34984127	34987633		Csa3G849930	chr3	34867828	34870365
MOMC1_646g	scaffold_1	4298787	4310830		Cla015847	chr9	134815	139092		MELO3C024402	chr1	34966462	34967990		Csa7G451940	chr7	18848116	18849770
MOMC1_647g	scaffold_1	4312811	4315320		-	-	-	-		-	-	-	-		-	-	-	-
MOMC1_648g	scaffold_1	4315615	4317499		Cla015846	chr9	150693	152270		MELO3C024402	chr1	34966462	34967990		Csa7G451940	chr7	18848116	18849770
MOMC1_649g	scaffold_1	4319105	4321059		Cla012823	chr7	24674738	24676629		MELO3C013044	chr4	16515361	16517235		Csa3G849390	chr3	34814239	34816139
MOMC1_650g	scaffold_1	4323500	4327313		Cla015845	chr9	159468	163615		MELO3C024401	chr1	34958303	34960811		Csa7G451930	chr7	18837480	18841934
MOMC1_651g	scaffold_1	4336332	4337372		Cla015844	chr9	176379	177618		MELO3C024399	chr1	34943876	34944151		Csa7G451920	chr7	18827837	18829047
MOMC1_652g	scaffold_1	4340077	4341052		Cla015844	chr9	176428	177405		MELO3C024400	chr1	34946704	34947417		Csa7G451920	chr7	18827837	18829047
MOMC1_653g	scaffold_1	4346504	4347592		Cla015844	chr9	176712	177509		-	-	-	-		-	-	-	-
MOMC1_654g	scaffold_1	4353397	4358178		Cla015840	chr9	189123	194332		MELO3C024398	chr1	34936401	34941368		Csa7G451910	chr7	18820970	18825967
MOMC1_655g	scaffold_1	4370364	4380080		Cla015839	chr9	207580	210904		MELO3C024396	chr1	34918550	34923375		Csa7G451390	chr7	18804453	18807892
MOMC1_656g	scaffold_1	4382041	4385115		Cla015836	chr9	221467	221946		MELO3C024395	chr1	34914326	34917077		Csa7G451380	chr7	18800247	18803153
MOMC1_657g	scaffold_1	4387219	4389569		Cla015834	chr9	227375	230025		MELO3C024394	chr1	34910479	34913250		Csa7G451370	chr7	18796660	18799093
MOMC1_658g	scaffold_1	4391359	4394999		Cla015833	chr9	232019	235630		MELO3C024393	chr1	34905730	34909299		Csa7G451360	chr7	18791666	18795162
MOMC1_659g	scaffold_1	4397185	4398702		-	-	-	-		-	-	-	-		-	-	-	-
MOMC1_660g	scaffold_1	4399397	4400426		-	-	-	-		-	-	-	-		-	-	-	-
MOMC1_661g	scaffold_1	4404233	4413236		Cla015832	chr9	242193	250024		MELO3C024392	chr1	34891307	34899196		Csa7G451350	chr7	18779309	18786871
MOMC1_662g	scaffold_1	4421580	4425450		Cla012815	chr7	24560420	24566274		MELO3C024391	chr1	34878992	34883803		Csa3G848300	chr3	34706453	34711630
MOMC1_663g	scaffold_1	4426070	4430270		Cla015830	chr9	264473	269183		MELO3C024390	chr1	34875165	34878823		Csa7G451330	chr7	18762915	18766372
MOMC1_664g	scaffold_1	4436910	4437695		Cla012814	chr7	24551210	24552001		MELO3C024389	chr1	34866610	34867788		Csa3G848290	chr3	34699295	34700284
MOMC1_665g	scaffold_1	4438868	4444418		null	chr9	278954	279424		MELO3C024388	chr1	34860086	34864512		Csa7G451310	chr7	18748284	18753652
MOMC1_666g	scaffold_1	4445040	4446385		Cla015827	chr9	285541	286120		MELO3C024387	chr1	34858917	34859177		Csa7G451300	chr7	18747320	18747550
MOMC1_667g	scaffold_1	4452231	4452431		Cla015826	chr9	293612	294043		MELO3C024386	chr1	34850767	34850967		null	chr7	21084006	21084158
MOMC1_668g	scaffold_1	4457225	4460066		Cla012811	chr7	24501989	24502899		MELO3C024385	chr1	34843236	34846459		Csa3G848250	chr3	34660648	34661522
MOMC1_669g	scaffold_1	4471782	4474394		Cla015824	chr9	312706	313803		MELO3C024383	chr1	34816453	34818319		Csa7G450770	chr7	18714617	18716998
MOMC1_670g	scaffold_1	4475106	4477441		Cla015822	chr9	326602	327424		MELO3C024382	chr1	34813436	34814548		Csa7G450760	chr7	18711679	18712793
MOMC1_671g	scaffold_1	4478696	4480776		Cla015821	chr9	330096	332336		MELO3C024381	chr1	34808688	34810898		Csa7G450750	chr7	18707432	18709639
MOMC1_672g	scaffold_1	4481333	4481997		Cla015820	chr9	334111	334434		MELO3C024380	chr1	34805862	34806188		Csa7G450740	chr7	18704739	18705032
MOMC1_673g	scaffold_1	4488527	4493312		Cla015819	chr9	343366	348416		MELO3C024378	chr1	34793631	34798656		Csa7G450730	chr7	18692833	18697875
MOMC1_674g	scaffold_1	4494533	4494844		Cla015818	chr9	349488	350270		MELO3C024377	chr1	34792040	34792558		Csa7G450720	chr7	18690904	18691248
MOMC1_675g	scaffold_1	4497100	4499038		Cla012797	chr7	24376174	24378023		MELO3C024376	chr1	34787826	34789636		Csa3G848120	chr3	34522663	34524499
MOMC1_676g	scaffold_1	4503260	4503832		Cla015816	chr9	359112	359846		MELO3C024375	chr1	34783097	34783750		Csa7G450700	chr7	18682784	18683446
MOMC1_677g	scaffold_1	4505246	4509130		Cla015815	chr9	361660	366118		MELO3C024373	chr1	34777023	34778122		Csa7G450690	chr7	18677135	18681160
MOMC1_678g	scaffold_1	4510472	4513055		Cla015814	chr9	367851	370709		MELO3C024372	chr1	34772472	34775362		Csa7G450680	chr7	18672655	18675164
MOMC1_679g	scaffold_1	4518800	4520458		Cla015813	chr9	379405	381018		MELO3C024371	chr1	34765180	34767118		Csa7G450660	chr7	18666315	18668138
MOMC1_680g	scaffold_1	4524617	4526621		-	-	-	-		-	-	-	-		-	-	-	-
MOMC1_681g	scaffold_1	4529532	4529732		-	-	-	-		-	-	-	-		-	-	-	-
MOMC1_682g	scaffold_1	4531591	4536848		Cla015811	chr9	385976	386790		MELO3C024370	chr1	34756784	34757119		Csa7G450640	chr7	18628214	18657517
MOMC1_683g	scaffold_1	4539986	4571890		Cla015810	chr9	392858	400332		null	chr1	2078273	2078581		Csa7G450640	chr7	18628214	18657517
MOMC1_684g	scaffold_1	4574389	4576129		Cla015808	chr9	434064	435488		MELO3C024366	chr1	34723018	34724277		Csa7G450630	chr7	18625479	18626678
MOMC1_685g	scaffold_1	4577235	4584826		Cla015807	chr9	436801	438315		MELO3C024364	chr1	34714339	34718412		Csa7G450610	chr7	18616408	18620338
MOMC1_686g	scaffold_1	4593917	4594530		-	-	-	-		-	-	-	-		-	-	-	-
MOMC1_687g	scaffold_1	4594758	4601153		Cla015805	chr9	462852	465577		MELO3C024363	chr1	34701760	34705022		Csa7G450600	chr7	18603820	18606698
MOMC1_688g	scaffold_1	4609931	4611196		Cla012788	chr7	24248913	24250394		MELO3C024362	chr1	34675851	34677299		Csa3G846050	chr3	34340282	34341409
MOMC1_689g	scaffold_1	4621868	4624706		Cla015803	chr9	497254	499416		MELO3C024361	chr1	34663899	34666421		Csa7G450570	chr7	18578220	18580064
MOMC1_690g	scaffold_1	4625180	4625437		-	-	-	-		-	-	-	-		-	-	-	-
MOMC1_691g	scaffold_1	4625955	4630591		Cla015802	chr9	501588	505776		MELO3C024360	chr1	34657764	34662140		Csa7G450550	chr7	18568456	18570499
MOMC1_692g	scaffold_1	4631249	4633212		Cla015801	chr9	506979	509128		MELO3C024359	chr1	34654486	34656584		Csa7G450550	chr7	18568456	18570499
MOMC1_693g	scaffold_1	4634451	4637521		Cla015800	chr9	511619	514644		MELO3C024358	chr1	34649899	34652862		Csa7G450540	chr7	18564303	18567204
MOMC1_694g	scaffold_1	4638969	4644965		Cla015799	chr9	515583	521519		MELO3C024357	chr1	34643163	34648545		Csa7G450520	chr7	18557351	18562665
MOMC1_695g	scaffold_1	4646037	4646663		Cla015798	chr9	522627	523415		MELO3C024356	chr1	34641370	34642113		Csa7G450510	chr7	18555550	18556314
MOMC1_696g	scaffold_1	4647845	4649479		Cla015797	chr9	524116	526302		MELO3C024355	chr1	34638535	34640733		Csa7G450500	chr7	18552743	18554671
MOMC1_697g	scaffold_1	4650250	4653590		Cla015796	chr9	527215	530684		MELO3C024354	chr1	34633580	34637471		Csa7G450490	chr7	18548015	18551867
MOMC1_698g	scaffold_1	4654399	4655283		Cla015795	chr9	534343	535257		MELO3C024353	chr1	34628711	34629709		Csa7G450470	chr7	18543749	18544657
MOMC1_699g	scaffold_1	4657013	4659004		Cla015794	chr9	541606	542911		MELO3C024352	chr1	34625847	34626880		Csa7G449470	chr7	18540023	18541114
MOMC1_700g	scaffold_1	4659534	4662588		Cla012778	chr7	24168430	24171273		MELO3C024351	chr1	34622257	34625590		Csa7G449460	chr7	18536545	18539732
MOMC1_701g	scaffold_1	4668868	4670587		-	-	-	-		-	-	-	-		-	-	-	-
MOMC1_702g	scaffold_1	4675640	4681530		Cla015792	chr9	560355	567043		MELO3C024350	chr1	34605508	34611469		Csa7G449450	chr7	18519531	18525526
MOMC1_703g	scaffold_1	4685550	4687305		Cla015791	chr9	573472	575161		MELO3C024349	chr1	34598472	34600314		Csa7G449430	chr7	18513652	18515540
MOMC1_704g	scaffold_1	4691016	4693886		Cla015790	chr9	582245	585388		MELO3C024348	chr1	34590112	34593338		Csa7G449420	chr7	18505091	18508159
MOMC1_705g	scaffold_1	4702665	4703120		-	-	-	-		-	-	-	-		-	-	-	-
MOMC1_706g	scaffold_1	4708371	4710669		-	-	-	-		MELO3C024346	chr1	34571953	34574502		Csa7G448910	chr7	18487811	18490414
MOMC1_707g	scaffold_1	4714074	4720387		Cla015787	chr9	615311	621546		MELO3C024345	chr1	34561851	34568831		Csa7G448900	chr7	18477855	18483574
MOMC1_708g	scaffold_1	4722275	4722748		Cla015786	chr9	626553	627332		MELO3C024344	chr1	34558138	34558722		Csa7G448890	chr7	18474685	18475254
MOMC1_709g	scaffold_1	4725824	4729628		Cla012734	chr7	23855296	23858864		MELO3C024343	chr1	34549617	34554157		Csa7G448880	chr7	18466441	18470797
MOMC1_710g	scaffold_1	4742860	4748513		Cla015784	chr9	649669	656344		MELO3C024341	chr1	34518880	34525395		Csa7G448860	chr7	18448487	18453954
MOMC1_711g	scaffold_1	4749994	4753690		Cla015783	chr9	659957	661176		MELO3C024340	chr1	34514160	34516109		Csa7G448850	chr7	18444192	18445825
MOMC1_712g	scaffold_1	4762221	4763553		Cla015782	chr9	674089	675120		MELO3C024339	chr1	34488049	34488885		Csa7G448840	chr7	18430306	18431536
MOMC1_713g	scaffold_1	4766781	4767063		-	-	-	-		MELO3C024338	chr1	34484147	34484524		Csa7G448830	chr7	18426526	18426879
MOMC1_714g	scaffold_1	4769352	4772023		Cla015782	chr9	681518	683937		MELO3C024337	chr1	34478496	34481222		Csa7G448820	chr7	18421712	18424028
MOMC1_715g	scaffold_1	4779301	4782000		Cla015781	chr9	695475	698822		MELO3C024336	chr1	34458405	34459675		Csa7G448810	chr7	18410006	18411262
MOMC1_716g	scaffold_1	4787700	4793326		Cla012739	chr7	23902235	23910820		MELO3C024335	chr1	34449651	34454957		Csa3G645950	chr3	25359341	25368851
MOMC1_717g	scaffold_1	4794669	4806931		Cla015779	chr9	710561	722555		MELO3C024334	chr1	34435081	34440891		Csa7G448790	chr7	18386331	18398426
MOMC1_718g	scaffold_1	4810791	4819017		Cla015778	chr9	725318	733463		MELO3C024333	chr1	34424451	34430249		Csa7G448780	chr7	18376932	18383882
MOMC1_719g	scaffold_1	4819678	4822737		Cla015777	chr9	735659	737023		MELO3C024332	chr1	34420705	34422981		Csa7G448770	chr7	18373791	18375309
MOMC1_720g	scaffold_1	4825138	4827710		Cla012744	chr7	23943784	23945022		MELO3C024331	chr1	34416360	34418020		Csa7G448760	chr7	18368557	18370205
MOMC1_721g	scaffold_1	4830766	4833510		-	-	-	-		-	-	-	-		-	-	-	-
MOMC1_722g	scaffold_1	4834564	4841152		Cla015775	chr9	744866	751788		MELO3C024329	chr1	34408322	34410181		Csa7G448750	chr7	18360505	18366636
MOMC1_723g	scaffold_1	4843002	4847821		null	chr9	753608	753886		MELO3C024328	chr1	34397981	34399857		Csa7G448730	chr7	18350172	18352115
MOMC1_724g	scaffold_1	4850682	4853827		Cla015774	chr9	762217	764315		MELO3C024328	chr1	34397981	34399857		null	chr7	21084006	21084158
MOMC1_725g	scaffold_1	4860827	4862533		Cla015773	chr9	779537	781036		MELO3C024327	chr1	34383874	34385205		Csa7G448720	chr7	18337318	18338583
MOMC1_726g	scaffold_1	4863450	4864901		Cla015772	chr9	783736	784481		MELO3C024326	chr1	34379965	34380427		Csa7G448710	chr7	18332656	18333026
MOMC1_727g	scaffold_1	4865683	4866215		Cla015771	chr9	785275	785766		MELO3C024325	chr1	34378663	34379454		Csa7G448700	chr7	18331001	18331489
MOMC1_728g	scaffold_1	4870770	4872577		Cla015770	chr9	794970	797456		MELO3C024324	chr1	34371103	34373307		Csa7G448690	chr7	18324227	18326330
MOMC1_729g	scaffold_1	4884871	4885041		-	-	-	-		-	-	-	-		-	-	-	-
MOMC1_730g	scaffold_1	4898810	4899181		Cla012746	chr7	23968428	23968799		MELO3C024323	chr1	34358169	34358663		Csa3G646510	chr3	25445513	25445953
MOMC1_731g	scaffold_1	4901914	4907228		Cla015768	chr9	812886	819480		MELO3C024322	chr1	34349312	34354418		Csa7G448670	chr7	18303466	18309402
MOMC1_732g	scaffold_1	4911020	4917503		Cla015767	chr9	825845	832694		MELO3C024321	chr1	34336331	34336848		Csa7G448650	chr7	18291548	18296602
MOMC1_733g	scaffold_1	4921004	4926606		Cla015766	chr9	838997	845428		MELO3C024320	chr1	34324273	34325254		Csa7G448640	chr7	18281379	18286866
MOMC1_734g	scaffold_1	4927234	4927686		null	chr9	846361	846753		MELO3C024320	chr1	34324273	34325254		-	-	-	-
MOMC1_735g	scaffold_1	4936338	4939747		Cla015765	chr9	857425	860901		MELO3C024317	chr1	34303711	34307114		Csa7G448130	chr7	18263146	18266354
MOMC1_736g	scaffold_1	4941328	4942572		Cla015764	chr9	864981	865640		MELO3C024316	chr1	34298317	34299081		Csa7G448120	chr7	18257563	18258111
MOMC1_737g	scaffold_1	4944351	4946488		Cla012751	chr7	24000148	24000984		MELO3C024315	chr1	34293851	34296080		Csa3G646560	chr3	25490140	25491153
MOMC1_738g	scaffold_1	4958140	4958958		null	chr9	883713	883991		-	-	-	-		Csa7G448100	chr7	18242809	18243021
MOMC1_739g	scaffold_1	4959341	4961748		Cla015762	chr9	884943	887591		MELO3C024314	chr1	34280093	34282597		Csa7G448090	chr7	18240151	18242620
MOMC1_740g	scaffold_1	4965029	4966402		-	-	-	-		-	-	-	-		-	-	-	-
MOMC1_741g	scaffold_1	4971620	4976738		Cla012753	chr7	24008575	24011070		MELO3C024313	chr1	34265813	34270693		Csa3G646580	chr3	25502528	25505027
MOMC1_742g	scaffold_1	4978792	4979385		Cla015760	chr9	905019	905396		MELO3C024312	chr1	34262790	34263056		Csa7G448060	chr7	18223211	18223477
MOMC1_743g	scaffold_1	4982192	4982579		Cla015758	chr9	913129	913416		MELO3C024311	chr1	34258056	34258601		Csa7G448050	chr7	18216684	18217112
MOMC1_744g	scaffold_1	4983069	4987479		Cla015757	chr9	914301	918085		MELO3C024310	chr1	34253472	34257025		Csa7G448030	chr7	18212236	18215410
MOMC1_745g	scaffold_1	4993451	5002504		Cla015756	chr9	927913	937292		MELO3C024309	chr1	34236335	34245627		Csa7G448020	chr7	18195048	18204348
MOMC1_746g	scaffold_1	5003222	5003926		Cla015755	chr9	938053	939048		MELO3C024308	chr1	34234467	34235335		Csa7G448010	chr7	18193893	18194126
MOMC1_747g	scaffold_1	5006523	5010978		Cla012756	chr7	24026245	24030114		MELO3C024307	chr1	34227604	34231298		Csa3G646610	chr3	25533179	25537178
MOMC1_748g	scaffold_1	5013549	5016997		Cla012758	chr7	24043277	24045610		MELO3C024306	chr1	34217069	34221018		Csa3G646640	chr3	25561014	25563434
MOMC1_749g	scaffold_1	5024012	5029212		Cla015752	chr9	997327	1003105		MELO3C024305	chr1	34200246	34205110		Csa7G447980	chr7	18156886	18162184
MOMC1_750g	scaffold_1	5030937	5031761		Cla012761	chr7	24063335	24064213		MELO3C024304	chr1	34197110	34198060		Csa3G646670	chr3	25593851	25594759
MOMC1_751g	scaffold_1	5033940	5036859		Cla012763	chr7	24076783	24078610		MELO3C026659	chr4	22125836	22127666		-	-	-	-
MOMC1_752g	scaffold_1	5039484	5040224		Cla015750	chr9	1012359	1013121		MELO3C024303	chr1	34191224	34191671		Csa7G447960	chr7	18148418	18148747
MOMC1_753g	scaffold_1	5040654	5041837		Cla015750	chr9	1013753	1013863		MELO3C024303	chr1	34191224	34191671		Csa7G447960	chr7	18148418	18148747
MOMC1_754g	scaffold_1	5043703	5048593		Cla012764	chr7	24080138	24085432		MELO3C024302	chr1	34183789	34188522		Csa7G447940	chr7	18129187	18131016
MOMC1_755g	scaffold_1	5053357	5053878		-	-	-	-		-	-	-	-		-	-	-	-
MOMC1_756g	scaffold_1	5055694	5058243		-	-	-	-		-	-	-	-		-	-	-	-
MOMC1_757g	scaffold_1	5060163	5061089		null	chr9	1035895	1036119		MELO3C024301	chr1	34171645	34171827		null	chr7	21084006	21084158
MOMC1_758g	scaffold_1	5063325	5065768		Cla015748	chr9	1043288	1044886		-	-	-	-		Csa7G447930	chr7	18116603	18118225
MOMC1_759g	scaffold_1	5068413	5068841		-	-	-	-		-	-	-	-		-	-	-	-
MOMC1_760g	scaffold_1	5070159	5070617		Cla015745	chr9	1068391	1068663		MELO3C024297	chr1	34146749	34146970		Csa7G447900	chr7	18098714	18099082
MOMC1_761g	scaffold_1	5073348	5079122		Cla015746	chr9	1057030	1063641		MELO3C024298	chr1	34151390	34157347		Csa7G447910	chr7	18103289	18109234
MOMC1_762g	scaffold_1	5080860	5083947		Cla015747	chr9	1046263	1049842		MELO3C024299	chr1	34159204	34162564		Csa7G447920	chr7	18111852	18114889
MOMC1_763g	scaffold_1	5084742	5086760		Cla015743	chr9	1077430	1079562		MELO3C024293	chr1	34136021	34138360		Csa7G447870	chr7	18088616	18090931
MOMC1_764g	scaffold_1	5087277	5090705		Cla015744	chr9	1073030	1075945		MELO3C024294	chr1	34140448	34142927		Csa7G447880	chr7	18093118	18094822
MOMC1_765g	scaffold_1	5096655	5099145		Cla015742	chr9	1088370	1090974		MELO3C024292	chr1	34128015	34130846		Csa7G447860	chr7	18079954	18082909
MOMC1_766g	scaffold_1	5100644	5113796		Cla015741	chr9	1093173	1109779		MELO3C024291	chr1	34110692	34125269		Csa7G447850	chr7	18062446	18077419
MOMC1_767g	scaffold_1	5120575	5121800		Cla012729	chr7	23815883	23817066		MELO3C024290	chr1	34102670	34103968		Csa7G447830	chr7	18053525	18054984
MOMC1_768g	scaffold_1	5122422	5127002		Cla015738	chr9	1124957	1132084		MELO3C024289	chr1	34094802	34095263		Csa7G447820	chr7	18046654	18047439
MOMC1_769g	scaffold_1	5127997	5128416		Cla015738	chr9	1132711	1133058		-	-	-	-		Csa7G447820	chr7	18046654	18047439
MOMC1_770g	scaffold_1	5129623	5136740		Cla015737	chr9	1138057	1145963		MELO3C024288	chr1	34084490	34092207		Csa7G447810	chr7	18036559	18044412
MOMC1_771g	scaffold_1	5139563	5143600		Cla015736	chr9	1150452	1153413		MELO3C024287	chr1	34078588	34081112		Csa7G447800	chr7	18029968	18032485
MOMC1_772g	scaffold_1	5145573	5151111		Cla015735	chr9	1156469	1162518		MELO3C024286	chr1	34071280	34076092		Csa7G447790	chr7	18021778	18026848
MOMC1_773g	scaffold_1	5152112	5157528		Cla015734	chr9	1163853	1169948		MELO3C024285	chr1	34063818	34070232		Csa7G447780	chr7	18014545	18020875
MOMC1_774g	scaffold_1	5160860	5167355		Cla015733	chr9	1174283	1180264		MELO3C024284	chr1	34053975	34059582		Csa7G447770	chr7	18004788	18010160
MOMC1_775g	scaffold_1	5168843	5172226		Cla015732	chr9	1182170	1185047		MELO3C024283	chr1	34042765	34046521		Csa7G447760	chr7	17993597	17997351
MOMC1_776g	scaffold_1	5173654	5178102		null	chr9	1187523	1187867		MELO3C024283	chr1	34042765	34046521		Csa7G447760	chr7	17993597	17997351
MOMC1_777g	scaffold_1	5178258	5179001		Cla015730	chr9	1192606	1193241		MELO3C024282	chr1	34040854	34041315		Csa7G447750	chr7	17991108	17991758
MOMC1_778g	scaffold_1	5180048	5182260		-	-	-	-		-	-	-	-		-	-	-	-
MOMC1_779g	scaffold_1	5183060	5188153		Cla015729	chr9	1195609	1202960		MELO3C024281	chr1	34034178	34039498		Csa7G447740	chr7	17984347	17989940
MOMC1_780g	scaffold_1	5192027	5193370		Cla015727	chr9	1210892	1211824		MELO3C024279	chr1	34017704	34023089		Csa7G447710	chr7	17966243	17968082
MOMC1_781g	scaffold_1	5194445	5203648		Cla015728	chr9	1205712	1206338		MELO3C024279	chr1	34017704	34023089		Csa7G447710	chr7	17966243	17968082
MOMC1_782g	scaffold_1	5205091	5207356		Cla015726	chr9	1228683	1230654		-	-	-	-		Csa7G447710	chr7	17966243	17968082
MOMC1_783g	scaffold_1	5208112	5210845		Cla015725	chr9	1231867	1234244		MELO3C024278	chr1	34011698	34013943		Csa7G447700	chr7	17963199	17965378
MOMC1_784g	scaffold_1	5214766	5222891		Cla015724	chr9	1238995	1247793		null	chr1	2078273	2078581		Csa7G447200	chr7	17937270	17944441
MOMC1_785g	scaffold_1	5223866	5232483		Cla015723	chr9	1260935	1262723		MELO3C024274	chr1	33988302	33989969		Csa7G447200	chr7	17937270	17944441
MOMC1_786g	scaffold_1	5234241	5234666		Cla015721	chr9	1282247	1282564		MELO3C024273	chr1	33986595	33987104		Csa7G447190	chr7	17935538	17935984
MOMC1_787g	scaffold_1	5236283	5243677		Cla015720	chr9	1283859	1284697		MELO3C024272	chr1	33980369	33981041		Csa7G447180	chr7	17928663	17929356
MOMC1_788g	scaffold_1	5245806	5246715		Cla015719	chr9	1290114	1290803		MELO3C024272	chr1	33980369	33981041		Csa7G447180	chr7	17928663	17929356
MOMC1_789g	scaffold_1	5250740	5251244		-	-	-	-		-	-	-	-		-	-	-	-
MOMC1_790g	scaffold_1	5251545	5252466		-	-	-	-		-	-	-	-		-	-	-	-
MOMC1_791g	scaffold_1	5256794	5258799		-	-	-	-		-	-	-	-		-	-	-	-
MOMC1_792g	scaffold_1	5259612	5261626		-	-	-	-		-	-	-	-		-	-	-	-
MOMC1_793g	scaffold_1	5264069	5267242		-	-	-	-		-	-	-	-		-	-	-	-
MOMC1_794g	scaffold_1	5268418	5271951		-	-	-	-		-	-	-	-		-	-	-	-
MOMC1_795g	scaffold_1	5275208	5275600		-	-	-	-		-	-	-	-		-	-	-	-
MOMC1_796g	scaffold_1	5281220	5282057		-	-	-	-		-	-	-	-		-	-	-	-
MOMC1_797g	scaffold_1	5284694	5285595		-	-	-	-		-	-	-	-		-	-	-	-
MOMC1_798g	scaffold_1	5286964	5288807		-	-	-	-		-	-	-	-		-	-	-	-
MOMC1_799g	scaffold_1	5294247	5298086		Cla015156	chr9	7629316	7633147		MELO3C021073	chr1	25706607	25707302		Csa7G351890	chr7	12564443	12565144
MOMC1_800g	scaffold_1	5300066	5302542		Cla015155	chr9	7622537	7625616		MELO3C021075	chr1	25781190	25784034		Csa7G352410	chr7	12587770	12590582
MOMC1_801g	scaffold_1	5305513	5308718		Cla015156	chr9	7632434	7633147		MELO3C021073	chr1	25706607	25707302		Csa7G351890	chr7	12564443	12565144
MOMC1_802g	scaffold_1	5309828	5310259		-	-	-	-		-	-	-	-		-	-	-	-
MOMC1_803g	scaffold_1	5311853	5312311		-	-	-	-		-	-	-	-		-	-	-	-
MOMC1_804g	scaffold_1	5314359	5317556		Cla015161	chr9	7655954	7657600		MELO3C021072	chr1	25667437	25669799		Csa7G351880	chr7	12544366	12545988
MOMC1_805g	scaffold_1	5318654	5322343		Cla015162	chr9	7663924	7666852		MELO3C021071	chr1	25660838	25663851		Csa7G351870	chr7	12537922	12541058
MOMC1_806g	scaffold_1	5324938	5325924		-	-	-	-		-	-	-	-		-	-	-	-
MOMC1_807g	scaffold_1	5331433	5331961		-	-	-	-		-	-	-	-		-	-	-	-
MOMC1_808g	scaffold_1	5332583	5336036		-	-	-	-		-	-	-	-		-	-	-	-
MOMC1_809g	scaffold_1	5338604	5339587		-	-	-	-		-	-	-	-		-	-	-	-
MOMC1_810g	scaffold_1	5340470	5342799		-	-	-	-		MELO3C023579	chr1	32094130	32095536		-	-	-	-
MOMC1_811g	scaffold_1	5344262	5344597		-	-	-	-		-	-	-	-		-	-	-	-
MOMC1_812g	scaffold_1	5350833	5351276		-	-	-	-		-	-	-	-		-	-	-	-
MOMC1_813g	scaffold_1	5353083	5353565		-	-	-	-		-	-	-	-		-	-	-	-
MOMC1_814g	scaffold_1	5355985	5356449		-	-	-	-		-	-	-	-		-	-	-	-
MOMC1_815g	scaffold_1	5359656	5360418		-	-	-	-		-	-	-	-		-	-	-	-
MOMC1_816g	scaffold_1	5361639	5362946		-	-	-	-		-	-	-	-		-	-	-	-
MOMC1_817g	scaffold_1	5370652	5373928		-	-	-	-		-	-	-	-		-	-	-	-
MOMC1_818g	scaffold_1	5374280	5376769		-	-	-	-		-	-	-	-		-	-	-	-
MOMC1_819g	scaffold_1	5377753	5378462		-	-	-	-		-	-	-	-		-	-	-	-
MOMC1_820g	scaffold_1	5380302	5384336		-	-	-	-		-	-	-	-		-	-	-	-
MOMC1_821g	scaffold_1	5387775	5388149		-	-	-	-		-	-	-	-		-	-	-	-
MOMC1_822g	scaffold_1	5390264	5390848		-	-	-	-		-	-	-	-		-	-	-	-
MOMC1_823g	scaffold_1	5395824	5398600		-	-	-	-		-	-	-	-		-	-	-	-
MOMC1_824g	scaffold_1	5404949	5405638		-	-	-	-		-	-	-	-		-	-	-	-
MOMC1_825g	scaffold_1	5407250	5409967		Cla015166	chr9	7713631	7714185		-	-	-	-		-	-	-	-
MOMC1_826g	scaffold_1	5417117	5418726		Cla015170	chr9	7764872	7766286		MELO3C021059	chr1	25374958	25376336		Csa7G343320	chr7	12438843	12440226
MOMC1_827g	scaffold_1	5421275	5423260		Cla015170	chr9	7768817	7770902		MELO3C021059	chr1	25374958	25376336		Csa7G343320	chr7	12438843	12440226
MOMC1_828g	scaffold_1	5426999	5428597		Cla015172	chr9	7780514	7782371		MELO3C021057	chr1	25367289	25368197		Csa7G343300	chr7	12430683	12431547
MOMC1_829g	scaffold_1	5434200	5439189		Cla015175	chr9	7798643	7804223		-	-	-	-		-	-	-	-
MOMC1_830g	scaffold_1	5440596	5443192		Cla015177	chr9	7812531	7813309		MELO3C021054	chr1	25328278	25331526		Csa7G341210	chr7	12312918	12318251
MOMC1_831g	scaffold_1	5447757	5449648		-	-	-	-		-	-	-	-		-	-	-	-
MOMC1_832g	scaffold_1	5452963	5454603		-	-	-	-		-	-	-	-		-	-	-	-
MOMC1_833g	scaffold_1	5457214	5457785		-	-	-	-		-	-	-	-		-	-	-	-
MOMC1_834g	scaffold_1	5460175	5460746		-	-	-	-		-	-	-	-		-	-	-	-
MOMC1_835g	scaffold_1	5462976	5463509		-	-	-	-		-	-	-	-		-	-	-	-
MOMC1_836g	scaffold_1	5464812	5468016		Cla015181	chr9	7835892	7838692		MELO3C021052	chr1	25287670	25290594		Csa7G340200	chr7	12290888	12291844
MOMC1_837g	scaffold_1	5471839	5472529		Cla015181	chr9	7833476	7833871		MELO3C021052	chr1	25287670	25290594		Csa7G340200	chr7	12290888	12291844
MOMC1_838g	scaffold_1	5473736	5476252		Cla015180	chr9	7830993	7832116		-	-	-	-		-	-	-	-
MOMC1_839g	scaffold_1	5487714	5497639		null	chr9	7876733	7877721		MELO3C021033	chr1	24752057	24757645		Csa7G342780	chr7	12392467	12392870
MOMC1_840g	scaffold_1	5498027	5498266		-	-	-	-		-	-	-	-		-	-	-	-
MOMC1_841g	scaffold_1	5498745	5501096		-	-	-	-		-	-	-	-		-	-	-	-
MOMC1_842g	scaffold_1	5505099	5507025		-	-	-	-		-	-	-	-		-	-	-	-
MOMC1_843g	scaffold_1	5508240	5508841		-	-	-	-		-	-	-	-		-	-	-	-
MOMC1_844g	scaffold_1	5512633	5516307		Cla015190	chr9	7919932	7922443		MELO3C021027	chr1	24677545	24680641		Csa7G342750	chr7	12368272	12371487
MOMC1_845g	scaffold_1	5526556	5538922		null	chr9	7889579	7890154		MELO3C021029	chr1	24707413	24711607		null	chr7	21084006	21084158
MOMC1_846g	scaffold_1	5541144	5541842		Cla015186	chr9	7885643	7886047		MELO3C021031	chr1	24727359	24727685		Csa7G341240	chr7	12333792	12334112
MOMC1_847g	scaffold_1	5543214	5544656		-	-	-	-		-	-	-	-		-	-	-	-
MOMC1_848g	scaffold_1	5548728	5555391		null	chr9	7925082	7925666		MELO3C021025	chr1	24636523	24643148		Csa7G339670	chr7	12263568	12270046
MOMC1_849g	scaffold_1	5557259	5558807		-	-	-	-		-	-	-	-		-	-	-	-
MOMC1_850g	scaffold_1	5563680	5564158		-	-	-	-		-	-	-	-		-	-	-	-
MOMC1_851g	scaffold_1	5565812	5568117		Cla021738	chr5	3001973	3002299		MELO3C021024	chr1	24627079	24627783		Csa3G130880	chr3	8488108	8488518
MOMC1_852g	scaffold_1	5568845	5569403		-	-	-	-		-	-	-	-		-	-	-	-
MOMC1_853g	scaffold_1	5570667	5579878		Cla015194	chr9	7952582	7962722		MELO3C021017	chr1	24499042	24501054		Csa7G339660	chr7	12249766	12256834
MOMC1_854g	scaffold_1	5584053	5588977		-	-	-	-		-	-	-	-		-	-	-	-
MOMC1_855g	scaffold_1	5591346	5591820		-	-	-	-		-	-	-	-		-	-	-	-
MOMC1_856g	scaffold_1	5594093	5594836		Cla015195	chr9	7975449	7976471		MELO3C021015	chr1	24433974	24434225		Csa7G339650	chr7	12236176	12237045
MOMC1_857g	scaffold_1	5599579	5600569		-	-	-	-		-	-	-	-		-	-	-	-
MOMC1_858g	scaffold_1	5600810	5601656		-	-	-	-		-	-	-	-		-	-	-	-
MOMC1_859g	scaffold_1	5608333	5608647		-	-	-	-		-	-	-	-		-	-	-	-
MOMC1_860g	scaffold_1	5613986	5616056		-	-	-	-		-	-	-	-		-	-	-	-
MOMC1_861g	scaffold_1	5618798	5619094		-	-	-	-		-	-	-	-		-	-	-	-
MOMC1_862g	scaffold_1	5620949	5621353		Cla015160	chr9	7648420	7648857		-	-	-	-		-	-	-	-
MOMC1_863g	scaffold_1	5625838	5634399		Cla015197	chr9	7995625	7996038		MELO3C021013	chr1	24363200	24373633		Csa7G339130	chr7	12204609	12204848
MOMC1_864g	scaffold_1	5642216	5644272		Cla015199	chr9	8008124	8010651		MELO3C021008	chr1	24267722	24270168		Csa7G339120	chr7	12194764	12197217
MOMC1_865g	scaffold_1	5647805	5654733		Cla015200	chr9	8017710	8021104		MELO3C021009	chr1	24321474	24325893		Csa7G338620	chr7	12182356	12186107
MOMC1_866g	scaffold_1	5661676	5662050		null	chr9	8031223	8032110		-	-	-	-		null	chr7	21084006	21084158
MOMC1_867g	scaffold_1	5677999	5678522		-	-	-	-		-	-	-	-		-	-	-	-
MOMC1_868g	scaffold_1	5678829	5679050		-	-	-	-		-	-	-	-		-	-	-	-
MOMC1_869g	scaffold_1	5679972	5685082		-	-	-	-		-	-	-	-		-	-	-	-
MOMC1_870g	scaffold_1	5691611	5696360		Cla015203	chr9	8064188	8066734		MELO3C012759	chr1	23174282	23186931		Csa7G338100	chr7	12110774	12112701
MOMC1_871g	scaffold_1	5698355	5700923		Cla015204	chr9	8072213	8072497		MELO3C012764	chr1	23310659	23310925		Csa7G337600	chr7	12100453	12100857
MOMC1_872g	scaffold_1	5703725	5705856		Cla015207	chr9	8088409	8090165		MELO3C012775	chr1	23602217	23604041		Csa7G337070	chr7	12076345	12078023
MOMC1_873g	scaffold_1	5707264	5708424		Cla015205	chr9	8082107	8083429		MELO3C012766	chr1	23346487	23347836		Csa7G337080	chr7	12079867	12081132
MOMC1_874g	scaffold_1	5710386	5711269		-	-	-	-		-	-	-	-		-	-	-	-
MOMC1_875g	scaffold_1	5716707	5717074		-	-	-	-		-	-	-	-		-	-	-	-
MOMC1_876g	scaffold_1	5724986	5726257		Cla015214	chr9	8183080	8183301		MELO3C021004	chr1	24093657	24094705		Csa7G336500	chr7	11978775	11979158
MOMC1_877g	scaffold_1	5728340	5731202		-	-	-	-		-	-	-	-		-	-	-	-
MOMC1_878g	scaffold_1	5731819	5734402		-	-	-	-		-	-	-	-		-	-	-	-
MOMC1_879g	scaffold_1	5736947	5737210		-	-	-	-		-	-	-	-		-	-	-	-
MOMC1_880g	scaffold_1	5744972	5745235		-	-	-	-		-	-	-	-		-	-	-	-
[truncated: 43,863 more rows]
