# Supplementary material for: Draft genome sequence of bitter gourd (Momordica charantia), a vegetable and medicinal plant in tropical and subtropical regions
Source: DNA Res. 2016 Dec 17;24(1):51–8. doi: 10.1093/dnares/dsw047 (PMC5381343; doi:10.1093/dnares/dsw047)
Supplement: Supplementary Data [file dsw047_Supp.zip › Suppl Tab S11.xlsx]

## Sheet: Sheet1
Supplementary Table S11. List of selected orthologous genes among four cucurbit speceis.
gene ID
bitter gourd	melon	cucumber	watermelon	selected amino acid substituion model*
MOMC22_154g	MELO3C016513	Csa3G105950	Cla011978	WAGF
MOMC28_41g	MELO3C003122	Csa4G295470	Cla018498	HIVB
MOMC35_11g	MELO3C013860	Csa3G011790	Cla008940	JTTDCMUT
MOMC5_427g	MELO3C021489	Csa5G633180	Cla010531	JTTDCMUTF
MOMC87_10g	MELO3C005303	Csa5G570380	Cla003992	JTTDCMUT
MOMC44_128g	MELO3C021162	Csa6G007470	Cla006758	DCMUTF
MOMC9_354g	MELO3C002219	Csa1G045640	Cla008464	JTTDCMUTF
MOMC0_1027g	MELO3C017014	Csa4G658490	Cla023801	JTTDCMUTF
MOMC82_43g	MELO3C011855	Csa5G589290	Cla023301	MTZOAF
MOMC35_108g	MELO3C013795	Csa3G005550	Cla009013	JTTDCMUT
MOMC4_236g	MELO3C007841	Csa6G502840	Cla014449	HIVBF
MOMC6_645g	MELO3C010199	Csa1G257920	Cla019040	HIVBF
MOMC16_278g	MELO3C006949	Csa3G184070	Cla006237	HIVB
MOMC35_63g	MELO3C013830	Csa3G008860	Cla008978	MTZOA
MOMC6_264g	MELO3C017182	Csa1G009830	Cla019395	JTTDCMUT
MOMC35_112g	MELO3C013792	Csa3G005030	Cla009016	JTTDCMUT
MOMC61_57g	MELO3C008782	Csa2G070900	Cla005853	HIVBF
MOMC0_793g	MELO3C016756	Csa4G639830	Cla020982	JTTDCMUTF
MOMC2_554g	MELO3C003305	Csa3G915190	Cla009637	JTTDCMUT
MOMC3_382g	MELO3C011155	Csa2G375210	Cla022564	JTTDCMUT
MOMC6_493g	MELO3C017390	Csa1G434160	Cla019180	HIVBF
MOMC2_127g	MELO3C003374	Csa3G910640	Cla016400	HIVBF
MOMC82_42g	MELO3C011854	Csa5G589280	Cla023300	WAG
MOMC104_78g	MELO3C014688	Csa4G279890	Cla003211	JTTDCMUTF
MOMC17_339g	MELO3C005122	Csa5G456730	Cla006011	LG
MOMC5_591g	MELO3C022086	Csa5G643970	Cla016715	JTTDCMUT
MOMC163_38g	MELO3C004187	Csa2G034500	Cla020271	FLUF
MOMC0_591g	MELO3C016948	Csa4G651820	Cla021356	MTARTF
MOMC49_38g	MELO3C013052	Csa3G848810	Cla012817	JTTDCMUT
MOMC3_604g	MELO3C011470	Csa6G363580	Cla022320	DCMUT
MOMC51_160g	MELO3C020986	Csa2G245440	Cla016807	HIVBF
MOMC121_32g	MELO3C020514	Csa1G533500	Cla008259	HIVBF
MOMC28_81g	MELO3C003085	Csa4G293150	Cla018532	JTTDCMUT
MOMC17_145g	MELO3C003038	Csa5G374760	Cla002845	DCMUT
MOMC39_198g	MELO3C023314	Csa2G248730	Cla016837	VTF
MOMC0_582g	MELO3C016954	Csa4G651890	Cla021348	JTTDCMUT
MOMC0_372g	MELO3C003550	Csa3G889900	Cla023383	HIVBF
MOMC18_196g	MELO3C022174	Csa5G649330	Cla012686	JTTDCMUT
MOMC4_187g	MELO3C007885	Csa6G505220	Cla014489	JTTDCMUT
MOMC53_54g	MELO3C022346	Csa6G091950	Cla001511	HIVBF
MOMC73_98g	MELO3C012062	Csa5G604240	Cla010319	JTTDCMUTF
MOMC5_390g	MELO3C021519	Csa5G630940	Cla010555	JTTDCMUT
MOMC0_139g	MELO3C026971	Csa4G608100	Cla023588	JTTDCMUT
MOMC9_440g	MELO3C002306	Csa1G047440	Cla005206	HIVBF
MOMC189_50g	MELO3C026789	Csa5G207950	Cla004424	WAG
MOMC5_327g	MELO3C021605	Csa5G517840	Cla004714	JTTDCMUT
MOMC1_290g	MELO3C023583	Csa7G420860	Cla015457	JTTDCMUT
MOMC104_104g	MELO3C014663	Csa4G280670	Cla003233	JTTDCMUT
MOMC9_362g	MELO3C002227	Csa1G045720	Cla008456	JTTDCMUTF
MOMC12_235g	MELO3C011767	Csa5G579600	Cla023228	JTTDCMUTF
MOMC32_64g	MELO3C009474	Csa3G776940	Cla017964	HIVBF
MOMC14_237g	MELO3C002693	Csa1G467080	Cla019927	JTTDCMUTF
MOMC6_216g	MELO3C017142	Csa1G008420	Cla019437	JTTDCMUTF
MOMC17_92g	MELO3C010655	Csa6G381810	Cla014122	HIVBF
MOMC92_1g	MELO3C014032	Csa3G039320	Cla004483	HIVBF
MOMC0_769g	MELO3C016778	Csa4G641570	Cla020959	JTTDCMUTF
MOMC3_133g	MELO3C011438	Csa6G366310	Cla022346	JTTDCMUTF
MOMC35_171g	MELO3C013755	Csa3G002680	Cla009059	JTTDCMUT
MOMC6_171g	MELO3C026292	Csa1G004930	Cla019485	JTTDCMUT
MOMC21_259g	MELO3C021788	Csa1G714680	Cla009335	DCMUTF
MOMC2_527g	MELO3C003322	Csa3G914020	Cla002878	HIVBF
MOMC1_236g	MELO3C015904	Csa7G412880	Cla015405	HIVBF
MOMC12_277g	MELO3C012494	Csa5G626040	Cla010084	HIVBF
MOMC45_49g	MELO3C006115	Csa3G122450	Cla021558	JTTDCMUT
MOMC102_44g	MELO3C012943	Csa3G543170	Cla012893	JTTDCMUTF
MOMC2_288g	MELO3C018065	Csa3G624080	Cla002773	HIVBF
MOMC1_678g	MELO3C024372	Csa7G450680	Cla015814	JTTDCMUTF
MOMC163_6g	MELO3C004216	Csa2G031720	Cla020240	JTTDCMUT
MOMC55_176g	MELO3C018054	Csa4G182250	Cla006604	JTTDCMUT
* These models were selected by analysis of concatenated encoded amino acid sequences of these genes using Amonosan program.
