# Supplementary material for: Draft genome sequence of bitter gourd (Momordica charantia), a vegetable and medicinal plant in tropical and subtropical regions
Source: DNA Res. 2016 Dec 17;24(1):51–8. doi: 10.1093/dnares/dsw047 (PMC5381343; doi:10.1093/dnares/dsw047)
Supplement: Supplementary Data [file dsw047_Supp.zip › Suppl Tab S14.xlsx]

## Sheet: Sheet1
Supplementary Table S14. Putative trypsin inhibitor genes in bitter gourd scaffold sequences.
										anchored genes
scaffold				encoded protein ID	amino acid length of encoded protein	annotations				melon (C.melo)					cucumber (C.sativus)					watermelon (C.lanatus)
predicted gene ID	ID	start*	end*			domain (InterProscan)	UniProt**	non redundant database**		ID	chromosome	start*	end*		ID	chromosome	start*	end*		ID	chromosome	start*	end*
MOMC55_103g	scaffold_55	702528	702749	MOMC55_103	73	no hit	sp|P10296|IELI_MOMCH	gi|449469138|ref|XP_004152278.1|_PREDICTED:_trypsin_inhibitor_1-like_[Cucumis_sativus]		MELO3C018000	chr7	26361839	26362264		-	-	-	-		Cla006530	chr10	15022519	15022869
MOMC55_110g	scaffold_55	723464	723706	MOMC55_110	80	Proteinase inhibitor I7, squash	sp|P10296|IELI_MOMCH	gi|449469138|ref|XP_004152278.1|_PREDICTED:_trypsin_inhibitor_1-like_[Cucumis_sativus]
MOMC55_112g	scaffold_55	734013	734536	MOMC55_112	92	Proteinase inhibitor I7, squash	sp|P10294|ITR1_MOMCH	TIPRE1 precursor, partial [Momordica anigosantha]
MOMC55_113g	scaffold_55	735740	736075	MOMC55_113	111	Proteinase inhibitor I7, squash	sp|P10296|IELI_MOMCH	gi|449469138|ref|XP_004152278.1|_PREDICTED:_trypsin_inhibitor_1-like_[Cucumis_sativus]
MOMC55_114g	scaffold_55	738434	738715	MOMC55_114	93	Proteinase inhibitor I7, squash	sp|Q9S747|ITR3_MOMCH	gi|449469138|ref|XP_004152278.1|_PREDICTED:_trypsin_inhibitor_1-like_[Cucumis_sativus]
MOMC55_115g	scaffold_55	740100	740366	MOMC55_115	88	Proteinase inhibitor I7, squash	sp|P34950|ITR5_LUFAE	gi|449484368|ref|XP_004156863.1|_PREDICTED:_uncharacterized_protein_LOC101232593_[Cucumis_sativus]
MOMC55_117g	scaffold_55	750992	751234	MOMC55_117	80	Proteinase inhibitor I7, squash	sp|Q43667|ITR1_TRIKI	gi|449469138|ref|XP_004152278.1|_PREDICTED:_trypsin_inhibitor_1-like_[Cucumis_sativus]
MOMC55_118g	scaffold_55	755010	755246	MOMC55_118	78	Proteinase inhibitor I7, squash	sp|Q43667|ITR1_TRIKI	gi|449469138|ref|XP_004152278.1|_PREDICTED:_trypsin_inhibitor_1-like_[Cucumis_sativus]
MOMC55_119g	scaffold_55	759407	759640	MOMC55_119	77	no hit	sp|Q43667|ITR1_TRIKI	gi|449469138|ref|XP_004152278.1|_PREDICTED:_trypsin_inhibitor_1-like_[Cucumis_sativus]
MOMC55_120g	scaffold_55	766922	767083	MOMC55_120	53	no hit	no hit	gi|449469138|ref|XP_004152278.1|_PREDICTED:_trypsin_inhibitor_1-like_[Cucumis_sativus]
MOMC55_121g	scaffold_55	770292	770543	MOMC55_121	83	no hit	sp|P34950|ITR5_LUFAE	gi|449469138|ref|XP_004152278.1|_PREDICTED:_trypsin_inhibitor_1-like_[Cucumis_sativus]
MOMC55_122g	scaffold_55	773305	773535	MOMC55_122	76	Proteinase inhibitor I7, squash	sp|P34950|ITR5_LUFAE	gi|449469138|ref|XP_004152278.1|_PREDICTED:_trypsin_inhibitor_1-like_[Cucumis_sativus]
MOMC55_123g	scaffold_55	776289	776534	MOMC55_123	81	Proteinase inhibitor I7, squash	sp|P34950|ITR5_LUFAE	gi|449469138|ref|XP_004152278.1|_PREDICTED:_trypsin_inhibitor_1-like_[Cucumis_sativus]
MOMC55_124g	scaffold_55	782568	783214	MOMC55_124	90	no hit	sp|P34950|ITR5_LUFAE	gi|449469138|ref|XP_004152278.1|_PREDICTED:_trypsin_inhibitor_1-like_[Cucumis_sativus]
MOMC123_30g	scaffold_123	198809	200564	MOMC123_30	144	Proteinase inhibitor I7, squash	sp|P34950|ITR5_LUFAE	gi|449469138|ref|XP_004152278.1|_PREDICTED:_trypsin_inhibitor_1-like_[Cucumis_sativus]
MOMC123_32g	scaffold_123	206704	206973	MOMC123_32	89	Proteinase inhibitor I7, squash	sp|P34950|ITR5_LUFAE	gi|449469138|ref|XP_004152278.1|_PREDICTED:_trypsin_inhibitor_1-like_[Cucumis_sativus]
MOMC123_35g	scaffold_123	220522	220638	MOMC123_35	38	no hit	no hit	gi|449469138|ref|XP_004152278.1|_PREDICTED:_trypsin_inhibitor_1-like_[Cucumis_sativus]
MOMC123_38g	scaffold_123	235643	235912	MOMC123_38	89	Proteinase inhibitor I7, squash	sp|P34950|ITR5_LUFAE	gi|449469138|ref|XP_004152278.1|_PREDICTED:_trypsin_inhibitor_1-like_[Cucumis_sativus]
MOMC1_984g	scaffold_1	6363325	6363672	MOMC1_984	69	Proteinase inhibitor I13, potato inhibitor I	sp|P24076|BGIA_MOMCH	gi|449516591|ref|XP_004165330.1|_PREDICTED:_inhibitor_of_trypsin_and_hageman_factor-like_[Cucumis_sativus]
MOMC1_986g	scaffold_1	6368731	6368940	MOMC1_986	69	Proteinase inhibitor I13, potato inhibitor I	sp|P24076|BGIA_MOMCH	gi|449516591|ref|XP_004165330.1|_PREDICTED:_inhibitor_of_trypsin_and_hageman_factor-like_[Cucumis_sativus]
MOMC1_987g	scaffold_1	6372169	6372628	MOMC1_987	72	Proteinase inhibitor I13, potato inhibitor I	sp|P82381|ICI_LINUS	gi|449516589|ref|XP_004165329.1|_PREDICTED:_glu_S.griseus_protease_inhibitor-like_[Cucumis_sativus]
MOMC1_988g	scaffold_1	6374190	6374471	MOMC1_988	70	Proteinase inhibitor I13, potato inhibitor I	sp|P82381|ICI_LINUS	gi|449516589|ref|XP_004165329.1|_PREDICTED:_glu_S.griseus_protease_inhibitor-like_[Cucumis_sativus]		-	-	-	-		-	-	-	-		Cla021886	chr5	4137051	4137284
MOMC1_989g	scaffold_1	6376119	6376438	MOMC1_989	70	Proteinase inhibitor I13, potato inhibitor I	sp|P82381|ICI_LINUS	gi|449516589|ref|XP_004165329.1|_PREDICTED:_glu_S.griseus_protease_inhibitor-like_[Cucumis_sativus]
MOMC1_990g	scaffold_1	6378865	6379195	MOMC1_990	71	Proteinase inhibitor I13, potato inhibitor I	sp|P24076|BGIA_MOMCH	gi|449516589|ref|XP_004165329.1|_PREDICTED:_glu_S.griseus_protease_inhibitor-like_[Cucumis_sativus]		MELO3C006463	chr6	3414881	3415153		-	-	-	-		-	-	-	-
MOMC1_991g	scaffold_1	6381266	6381610	MOMC1_991	71	Proteinase inhibitor I13, potato inhibitor I	sp|P24076|BGIA_MOMCH	gi|449516589|ref|XP_004165329.1|_PREDICTED:_glu_S.griseus_protease_inhibitor-like_[Cucumis_sativus]		-	-	-	-		Csa3G142960	chr3	9401903	9402280		Cla021885	chr5	4132338	4132742
MOMC1_992g	scaffold_1	6382583	6382926	MOMC1_992	69	Proteinase inhibitor I13, potato inhibitor I	sp|P24076|BGIA_MOMCH	gi|356576501|ref|XP_003556369.1|_PREDICTED:_inhibitor_of_trypsin_and_hageman_factor-like_[Glycine_max]		-	-	-	-		-	-	-	-		Cla021887	chr5	4140426	4140758
MOMC32_27g	scaffold_32	245664	245954	MOMC32_27	96	no hit	no hit	gi|449469138|ref|XP_004152278.1|_PREDICTED:_trypsin_inhibitor_1-like_[Cucumis_sativus]
MOMC32_28g	scaffold_32	256632	256925	MOMC32_28	97	no hit	no hit	Chain A, Solution Structure Of Mch-1: A Novel Inhibitor Cystine Knot Peptide From Momordica Charantia
MOMC32_34g	scaffold_32	281148	281462	MOMC32_34	104	no hit	no hit	Chain A, Solution Structure Of Mch-2: A Novel Inhibitor Cystine Knot Peptide From Momordica Charantia
MOMC32_37g	scaffold_32	293093	293389	MOMC32_37	98	no hit	no hit	Chain A, Solution Structure Of Mch-1: A Novel Inhibitor Cystine Knot Peptide From Momordica Charantia
MOMC35_195g	scaffold_35	1301170	1302066	MOMC35_195	70	Proteinase inhibitor I13, potato inhibitor I	sp|P82381|ICI_LINUS	gi|449516597|ref|XP_004165333.1|_PREDICTED:_inhibitor_of_trypsin_and_hageman_factor-like_[Cucumis_sativus]
MOMC35_196g	scaffold_35	1309306	1310162	MOMC35_196	69	Proteinase inhibitor I13, potato inhibitor I	sp|P19873|ITH5_CUCMA	gi|449516597|ref|XP_004165333.1|_PREDICTED:_inhibitor_of_trypsin_and_hageman_factor-like_[Cucumis_sativus]
MOMC54_105g	scaffold_54	666712	666969	MOMC54_105	85	Proteinase inhibitor I7, squash	sp|P34950|ITR5_LUFAE	gi|449469138|ref|XP_004152278.1|_PREDICTED:_trypsin_inhibitor_1-like_[Cucumis_sativus]
MOMC54_106g	scaffold_54	671151	671420	MOMC54_106	89	Proteinase inhibitor I7, squash	sp|P34950|ITR5_LUFAE	gi|449484368|ref|XP_004156863.1|_PREDICTED:_uncharacterized_protein_LOC101232593_[Cucumis_sativus]
* Start and end positions of the predicted gene in scaffold or genome sequences.
** Annotation result by BLASTP analysis against each database.
