# Supplementary material for: Draft genome sequence of bitter gourd (Momordica charantia), a vegetable and medicinal plant in tropical and subtropical regions
Source: DNA Res. 2016 Dec 17;24(1):51–8. doi: 10.1093/dnares/dsw047 (PMC5381343; doi:10.1093/dnares/dsw047)
Supplement: Supplementary Data [file dsw047_Supp.zip › Suppl Tab S15.xlsx]

## Sheet: Sheet1
Supplementary Table S15. List of ribosome inactivating protein genes in bitter gourd scaffold sequences
	scaffold						annotation
predicted gene ID	ID	type	start*	end*	encoded proein ID	amino acid length of encoded protein	domain (InterProscan)	UniProt**	non redundant database**
MOMC175_2g	scaffold_175	chain-A	12797	13657	MOMC175_2	286	Ribosome-inactivating protein	no hit	gi|255577078|ref|XP_002529423.1|_ricin-agglutinin_family_protein_[Ricinus_communis]
MOMC175_30g	scaffold_175	chain-A	222401	223294	MOMC175_30	297	Ribosome-inactivating protein	sp|P24478|RIPS_TRIKI	gi|255582834|ref|XP_002532190.1|_ricin-agglutinin_family_protein_[Ricinus_communis]
MOMC175_33g	scaffold_175	chain-A	242810	244832	MOMC175_33	196	Ribosome-inactivating protein	sp|P56626|RIP1_TRIAN	gi|255582830|ref|XP_002532188.1|_ricin-agglutinin_family_protein_[Ricinus_communis]
MOMC175_27g	scaffold_175	chain-A	186526	193042	MOMC175_27	286	Ribosome-inactivating protein	sp|P24478|RIPS_TRIKI	gi|470145141|ref|XP_004308201.1|_PREDICTED:_uncharacterized_protein_LOC101305990_[Fragaria_vesca_subsp._vesca]
MOMC175_46g	scaffold_175	chain-A	309688	310545	MOMC175_46	285	Ribosome-inactivating protein	sp|P56626|RIP1_TRIAN	gi|255595024|ref|XP_002536216.1|_ricin_homolog,_truncated,_partial_[Ricinus_communis]
MOMC175_48g	scaffold_175	chain-B	325324	326967	MOMC175_48	547	Ricin B, lectin domain	sp|U3KRF8|SGSL_TRIAN	gi|449445192|ref|XP_004140357.1|_PREDICTED:_nigrin_b-like_[Cucumis_sativus]
MOMC175_52g	scaffold_175	chain-A	364195	365055	MOMC175_52	286	Ribosome-inactivating protein	sp|P16094|RIP1_MOMCH	gi|255595024|ref|XP_002536216.1|_ricin_homolog,_truncated,_partial_[Ricinus_communis]
MOMC175_61g	scaffold_175	chain-A	419585	420460	MOMC175_61	291	Ribosome-inactivating protein	sp|P56626|RIP1_TRIAN	gi|255595024|ref|XP_002536216.1|_ricin_homolog,_truncated,_partial_[Ricinus_communis]
MOMC175_67g	scaffold_175	chain-B	451587	452456	MOMC175_67	289	Ricin B, lectin domain	sp|P33183|NIGB_SAMNI	gi|255582832|ref|XP_002532189.1|_ricin-agglutinin_family_protein_[Ricinus_communis]
MOMC269_12g	scaffold_269	chain-A	96984	97910	MOMC269_12	308	Ribosome-inactivating protein	sp|P98184|RIP2_BRYDI	gi|255582836|ref|XP_002532191.1|_ricin_homolog,_truncated_[Ricinus_communis]
MOMC269_25g	scaffold_269	chain-A	171521	172366	MOMC269_25	281	Ribosome-inactivating protein	sp|P98184|RIP2_BRYDI	gi|586641973|ref|XP_006826167.1|_hypothetical_protein_AMTR_s04947p00003620_[Amborella_trichopoda]
MOMC269_35g	scaffold_269	chain-A	207948	208793	MOMC269_35	281	Ribosome-inactivating protein	sp|P98184|RIP2_BRYDI	gi|255582836|ref|XP_002532191.1|_ricin_homolog,_truncated_[Ricinus_communis]
MOMC269_36g	scaffold_269	chain-A	210973	211812	MOMC269_36	279	Ribosome-inactivating protein	sp|P24478|RIPS_TRIKI	gi|255582836|ref|XP_002532191.1|_ricin_homolog,_truncated_[Ricinus_communis]
MOMC269_39g	scaffold_269	chain-A	231837	232688	MOMC269_39	283	Ribosome-inactivating protein	sp|P24478|RIPS_TRIKI	gi|255582834|ref|XP_002532190.1|_ricin-agglutinin_family_protein_[Ricinus_communis]
MOMC297_14g	scaffold_297	chain-B	68343	69199	MOMC297_14	179	Ricin B, lectin domain	sp|P33183|NIGB_SAMNI	gi|449479957|ref|XP_004155759.1|_PREDICTED:_ribosome-inactivating_protein_SNAI'-like_[Cucumis_sativus]
MOMC297_24g	scaffold_297	chain-A	126479	127369	MOMC297_24	296	Ribosome-inactivating protein	no hit	gi|255550621|ref|XP_002516360.1|_ricin-agglutinin_family_protein_[Ricinus_communis]
MOMC297_29g	scaffold_297	chain-A	156253	156924	MOMC297_29	223	Ribosome-inactivating protein	sp|P16094|RIP1_MOMCH	gi|255577080|ref|XP_002529424.1|_ricin-agglutinin_family_protein_[Ricinus_communis]
MOMC297_33g	scaffold_297	chain-A	173135	173563	MOMC297_33	142	Ribosome-inactivating protein	sp|P24478|RIPS_TRIKI	gi|255550621|ref|XP_002516360.1|_ricin-agglutinin_family_protein_[Ricinus_communis]
MOMC55_11g	scaffold_55	chain-B	116280	117215	MOMC55_11	311	Ricin B, lectin domain	sp|U3KRF8|SGSL_TRIAN	gi|449497673|ref|XP_004160471.1|_PREDICTED:_nigrin_b-like_[Cucumis_sativus]
MOMC55_12g	scaffold_55	chain-B	119707	120123	MOMC55_12	138	Ricin B, lectin domain	sp|P82683|ML3_VISAL	gi|449524188|ref|XP_004169105.1|_PREDICTED:_nigrin_b-like_[Cucumis_sativus]
MOMC55_13g	scaffold_55	chain-B	126698	127582	MOMC55_13	294	Ricin B, lectin domain	sp|P82683|ML3_VISAL	gi|449524188|ref|XP_004169105.1|_PREDICTED:_nigrin_b-like_[Cucumis_sativus]
MOMC55_14g	scaffold_55	chain-B	130397	131278	MOMC55_14	293	Ricin B, lectin domain	sp|P33183|NIGB_SAMNI	gi|449524188|ref|XP_004169105.1|_PREDICTED:_nigrin_b-like_[Cucumis_sativus]
MOMC67_168g	scaffold_67	chain-A	1064410	1065326	MOMC67_168	294	Ribosome-inactivating protein	sp|P16094|RIP1_MOMCH	gi|449446440|ref|XP_004140979.1|_PREDICTED:_nigrin_b-like_[Cucumis_sativus]
MOMC67_172g	scaffold_67	chain-B	1081860	1082729	MOMC67_172	289	Ricin B, lectin domain	sp|P33183|NIGB_SAMNI	gi|255582832|ref|XP_002532189.1|_ricin-agglutinin_family_protein_[Ricinus_communis]
MOMC69_145g	scaffold_69	chain-A	945740	946566	MOMC69_145	253	Ribosome-inactivating protein	sp|P98184|RIP2_BRYDI	gi|255582836|ref|XP_002532191.1|_ricin_homolog,_truncated_[Ricinus_communis]
MOMC69_153g	scaffold_69	chain-A	990938	991426	MOMC69_153	162	Ribosome-inactivating protein	sp|P98184|RIP2_BRYDI	gi|255595024|ref|XP_002536216.1|_ricin_homolog,_truncated,_partial_[Ricinus_communis]
* Start and end positions of the predicted gene in scaffold sequences.
** Annotation result by BLASTP analysis against each database.
