# Supplementary material for: Draft genome sequence of bitter gourd (Momordica charantia), a vegetable and medicinal plant in tropical and subtropical regions
Source: DNA Res. 2016 Dec 17;24(1):51–8. doi: 10.1093/dnares/dsw047 (PMC5381343; doi:10.1093/dnares/dsw047)
Supplement: Supplementary Data [file dsw047_Supp.zip › Suppl Tab S17.xlsx]

## Sheet: Sheet1
Supplementary Table S17. List of bi-allelic RAD tags as markers for linkage map construction and genotypes in the bitter gourd inbred lines.
	scaffold*			RAD tag sequence**			genotype in OHB61-5***									genotype in OHB95-1A***									genotype in OHB3-1***
Marker ID	ID	position		OHB61-5	OHB95-1A		pos	pol	pos	pol	pos	pol	pos	pol		pos	pol	pos	pol	pos	pol	pos	pol		pos	pol	pos	pol	pos	pol	pos	pol
M1109	scaffold_0	319598		ATTAATATTTCACTATGAACCTTTGTAATAATTAGTCGGCTATAAGTTTTAAACTATGATAATTAAATTGTTGCATTCTA	ATTAATATTTCACTATGAACCTTTGTAATAATTAGGCGGCTATAAGTTTTAAACTATGATAATTAAATTGTTGCATTCTA		36	G								36	T								36	G
M2030	scaffold_0	321952		ATTAATGATTTAAAATATGAATTAGGGACATAGTCAAGATATGTATTTCTTATTCTTGCAACAAGGACCCAAAACTACGG	ATTAATGATTTAAAATATGAATTAGGGACATAGTCAAGATATATATTTCTTATTCTTGCAACAAGGACCCAAAACTACGG		43	A								43	G								43	A
M3791	scaffold_0	322942		ATTAATTTCTCGTGGGCATCATTTGATTTTTGACAACGATGAGAATTTTCCAAAAGATCAATAATCTACTTCTTCCCCTT	ATTAATTTCTCGTGGAGCATCATTTGATTTTTGACAACAATGAGAATTTTCCAAAAGATCAATAATCTACTTCTTCCCGT		16	del	38	A	78	G				16	in	38	G	78	C				16	del	38	G	78	C
M3906	scaffold_0	324702		ATTAATTTGGTCAACAGTCAGATTTCAGAAGGAAGAGGGCCACTCAACCCGCTTGCATAAACTATTCTGTGGCAATAAAC	ATTAATTTGGTCAACAGTCCGATTTCAGAAGGAAGAGGGCCACTCAACCCGCTTGCATAAACTATTCTGTGGCAATAAAC		20	C								20	A								20	C
M3036	scaffold_0	367350		ATTAATTCAAATAGAAAAATGTTGGACTCGATCGATCCAACGTCAAAAATTAACAATATTTATAATATACATAGACTATA	ATTAATTCAAATAGAAAAATGTTGGACTCGATCGATCCAACGTTAAAAATTAACAATATTTATAATATACATAGACTATA		44	T								44	C								44	T
M2893	scaffold_0	1237833		ATTAATTATGTAGCAATTAACAGTCTGCATAAATAATAGATCGATTTAAGGGTTTTTTTTTTTACAACAAAATGGTGGAT	ATTAATTATGTAGCAATTAACAGTCTGCATAAATAATAGATCGATTTAAGGTTTTTTTTTTTACAACAAAATGGTGGATG		50	in								50	del								50	del
M794	scaffold_0	1479026		ATTAATATATATTTTTTTTAACAATACTCCCAGATCTTCGGAGATCAGAACGTGCCGTCCCATACTCTTCAAGCGTCTTT	ATTAATATATTTTTTTTTTAACAATACTCCCAGATCTTCGGAGATCAGAACGTGCCGTCCCATACTCTTCAAGCGTCTTT		11	T								11	A								11	A
M3326	scaffold_0	1496459		ATTAATTGATGTTTTTTCCCTACTTTTTGGAGGGATCAGAAATATTATTTATTGAGAAATTTATCAACTAGATAAATTTT	ATTAATTGATGTTTTTCCCTACTTTTTGGAGGGATCAGAAATATTATTTATTGAGAAATTTATCAACTAGATAAATTTTT		12	in								12	del								12	del
M519	scaffold_0	1515039		ATTAATAGAAGCATTTATGGATCCAGCATTTAATTATATAATTTGGATGCTTTAATATCCAGAATAACAGTAATTAGCAA	ATTAATAGAAGCATTTATGAATCCAGCATTTAATTATATAATTTGGATGCTTTAATATCCAGAATAACAGTAATTAGCAA		20	A								20	G								20	G
M3822	scaffold_0	2064107		ATTAATTTGAAATAGAAAACGTGCATAACTGTGGCAACCAAGCCTTAATATTTATTGGGCTCTGATTTTAGGATTTTGAG	ATTAATTTGAAATAGAAAACGTGCATAACTGTGGCAACCACGCCTTAATATTTATTAGGCTCTGATTTTAGGATTTTGAG		41	C	57	A						41	A	57	G						41	A	57	A
M4142	scaffold_0	2147008		ATTAATTTTTACAATTATCGTGACTTTTTCTCAAATATCCGTCGACATCGACATTTCCCTAAAATCAAAATCTCGACATT	ATTAATTTTTACAATTATCGTGACTTTTTCTCAAATATCCGTCGATATCGACATTTCCCTAAAATCAAAATCTCGACATT		46	T								46	C								46	C
M3807	scaffold_0	2631402		ATTAATTTCTTCAGTGTCAAGTCATTTTGCATTTTCTGTTTTTCCTCTTCCTTGAGATAGTTGATCTATCTGTGTGTTGC	ATTAATTTCTTCAGTGTCAAGTCAATTTGCATTTTCTGTTTTTCCTCTTCCTTGAGATAGTTGATCTATCTGTGTGTTGC		25	A								25	T								25	T
M358	scaffold_0	2643136		ATTAATAATTCCTATTTATTTCCGATTGTAGAATCAGGGTAGTTCTAGAATCAAGATGGTTGTCCCGTGATGAGTAGAGC	ATTAATAATTCCTATTTATTTCCGATTGTAGAATCAGGGTAGTTCTAGAATCAAGATGATTGTCCCGTGATGAGTAGAGG		59	A	80	G						59	G	80	C						59	G	80	G
M1667	scaffold_0	2662852		ATTAATCTGATCTGTGTACTTTCAACTTTTATTCTGTATAGTCGTTGTACTTTCAAAATGTTCGTTATAATAATCTCTTA	ATTAATCTGATCTGTGTACTTTCAACTTTTATTCGGTATAGTCGTTGTACTTTCAAAATGTTCGTTATAATAATCTCTTA		35	G								35	T								35	T
M1921	scaffold_0	2938457		ATTAATGAGCTTTGTCTTACATTCAGTTATGTTTCAGGAACATTAACAAGGAGCCAAACGTAAATGATCAATGGATCTGG	ATTAATGAGCTTTGTCTTACATTCAGTTATGTTTCAGGAACATTAGCAAGGAGCCAAACGTAAATGATCAATGGATCTGG		46	G								46	A								46	G
M2233	scaffold_0	3013472		ATTAATGGGGGGGGCAGGTTCAAGGCAACTGATGTTCCAGGGAATGTAGTAAAAGGGGCACCAGATTTTTGCAATGTGTT	ATTAATGGGGGGGGGCAGGTTCAAGGCAACTGATGTTCCAGGGAATGTAGTAAAAGGGGCACCAGATTTTTGCAATGTGT		7	del								7	in								7	del
M3797	scaffold_0	3025449		ATTAATTTCTGGGTGTCTTTTCCAGGTGAATATGACTACAAAATTCCTTTTTCTAAAGGAATTCCAATAACTAGATCCGC	ATTAATTTCTGGGTGTCTTTTCCAGGTGAATATGACTACAAAATTTCTTTTTCTAAAGGAATTCCAATAACTAGATCCGC		46	T								46	C								46	C
M373	scaffold_0	3037035		ATTAATAATTTAGGGCGGGGGCTAAAATCGGCCTAGTCAATAGAGGTACGCACGTGACTAGCACGTGCTTTTGGGGGTGC	ATTAATAATTTAGGGCGGGGGCTAAAATCGGCCTAGTCAATAGAGGTACGCACGTGACTAGCACGTGCTTTTGGGGGGGG		78	G	80	G						78	T	80	C						78	G	80	C
M3039	scaffold_0	3339205		ATTAATTCAAATGATACTTCGGGATGGGTCTGGGCAATGTTGGTTCCTGATGCTTTTTTTTTTTTCTTGTCTGGTGTTAT	ATTAATTCAAATGATACTTCGGGATGGGTCTGGGCAATGTTGGTTCCTGATGCTTTTTTTTTTTCCTTGTCTGGTGTTAT		65	C								65	T								65	C
M785	scaffold_0	4666752		ATTAATATATTTATTTATAGAATTAAGTAGGTGTAGAGATGGATTAGTAAGTGAGGGTAGAATAAGTGAAAAATGAGTGA	ATTAATATATTTATTTATAGAATTAAGTAGGTGTAGTGATGGATTAGTAAGTGAGGGTAGAATAAGTGAAAAATGAGTGA		37	T								37	A								37	T
M1948	scaffold_0	4684204		ATTAATGATAATCAACAAAAACAAGTGCATTGTTCAATGTTTTCATTTAGACAATTCTTGCGTGTTGGTGCGTGCCGCAC	ATTAATGATAATCAACAAAAACAAGTGCATCGTTCAATGTTTTCATTTAGACAATTCTTGCGTGTTGGTGCGTGCCGCAC		31	C								31	T								31	T
M2716	scaffold_0	4685957		ATTAATTACTTAATGCATCTAATTTCATCTTTAGACCGTATATAAAAAGACTGATTGGATTTCGAGTCTCCCCATATACT	ATTAATTACTTAATGCATCTAATTTCATCTTTAGACCGTATATGAAAAGACTGATTGGATTTCGAGTCTCCCCATATACT		44	G								44	A								44	A
M1031	scaffold_0	4701726		ATTAATATTCATGGGGTTCCATCTCAAAACCAATTGGCAATGAGAGGGTAGTTCATGTCTATTATAAACCATTGTTAAAT	ATTAATATTCATGGGGTTCCATCTCAAAATCAATTGACAATGAGAGGGTAGTTCATGTCTATTATAAACCATTGTTAAAT		30	T	37	A						30	C	37	G						30	C	37	A
M350	scaffold_0	4702821		ATTAATAATTAGTTAAAAACTACATAATACTTGAATAAATTACATCTTTAGTCTTGAGATATGGGTTGGAATTTTATTTG	ATTAATAATTAGTTAAAAACTACAGAATACTTGAATAAATTACATCTTTAGTCTTGAGATATGGGTTGGAATTTTATTTG		25	G								25	T								25	G
M501	scaffold_0	5146172		ATTAATACTTTATATTTCTCTCTTGTACAGAGGAAGATGTTGCCAGCTACCCAAGGGAGGACCCACTTACAACAATTGGC	ATTAATACTTTATATTTCTCTCTTGTACAGAGGAAGATGTTGCCAGCTACCCAAGGGAGGACCCACTAACAACAATTGGC		68	A								68	T								68	A
M1808	scaffold_0	5150153		ATTAATGAAGCACTAGTACTTACAATCCAAGAAATTAAAATGTATCTTTAATATCTCCTAAAGGAACAGAATAATTACCG	ATTAATGAAGCACTAGTACTTACAATCCAAGAAATTAAAATGTATCTTTAATATCTGCTAAAGGAACAGAATAATTACCG		57	G								57	C								57	G
M3759	scaffold_1	31733		ATTAATTTCGAATCTGTCGTCGACTTTGTTCTCTCGTCTAAAATCTTGCATCAACGGATAATAATATGTCATAGCCAACA	ATTAATTTCGAATCTGACGTCGACTTTGTTCTCTCGTCTAAAATCTTGCATCAACGGATAATAATATGTCATAGCCAACA		17	A								17	T								17	A
M2400	scaffold_1	168705		ATTAATGTGGGTCACAGTGCCCCATCTGACACAAAAGCAAATTTGGTCCCTATTGATAGATCACAAACAGATAGGCTATA	ATTAATGTGGGTCACAGTGCCCCATCTGTCACAAAAGCAAATTTGGTCCCTATTGATAGATCACAAACAGATAGGCTATA		29	T								29	A								29	A
M2534	scaffold_1	171833		ATTAATTAAACAAAAAAAAAGCCCTAATTCCTTTTCAAAGTCATAATTATTTGACTTTTTTTTTAACTATATTGGAAGCT	ATTAATTAAACAAAAAAAAAGCCCTAATTCCTTTTCAAAGTCATAATTATTTGACTTTTTTTTTTAACTATATTGGAAGC		56	del								56	in								56	in
M3812	scaffold_1	449567		ATTAATTTCTTTTCCCATTAAAAAATAAATGACCAATTGATGGAGGCTAATTTATACATTACAGGACAATAATAAAAATC	ATTAATTTCTTTTCCCATTAAAAAATAAATGACCAATTGATGGAGGCTAATTTATAAATTACAAGACAATAATAAAAATC		57	A	64	A						57	C	64	G						57	A	64	G
M2963	scaffold_1	465904		ATTAATTATTTATCGGCTTATGTGCCAAATAACGTCAACTCATAACCCAAAATTTGTTCCTTCAAAAAAAAAAAAAAAAC	ATTAATTATTTATCGGCTTATCTGCCAAATAACGTCAACTCATAACCCAAAATTTGTTCCTTCAAAAAAAAAAAAAAAAA		22	C	80	A						22	G	80	C						22	G	80	A
M2560	scaffold_1	482851		ATTAATTAAATACTTTTCTTAAGTGTGGAGCGTAGAAATTGAACCGTCGACCTCGAAAAGAAGCATATGTCATTTACTGC	ATTAATTAAATACTTTTCTTCAGTCTGGAGCGTAGAAATTGAACCGTCGACCTCGAAAAGAAGCATATGTCATTTACTGC		21	C	25	C						21	A	25	G						21	C	25	G
M2139	scaffold_1	502554		ATTAATGCTTTATTAGGATCTCTTTATCGTTGGAGCAAGTAATAGACCTGATCTGATTGACCCCGCACTTCTGCGTCCCG	ATTAATGCTTTATTAGGATCTCTTTATCATTGGAGCAAGTAATAGACCTGATCTGATTGACCCCGCACTTCTGCGTCCCG		29	A								29	G								29	A
M1685	scaffold_1	572168		ATTAATCTTAATACACATAAAAGAATTGGTGGTCTCTCCTGAGAATTATGCTACAATTATTTTGAAGTTATCATATACAC	ATTAATCTTAATATACATAAAAGAATTGGTGGTCTCTCCTGAGAATTATGCTACAATTATTTTGAAGTTATCATATATAC		14	T	78	T						14	C	78	C						14	T	78	C
M1772	scaffold_1	709945		ATTAATGAAAGTAATAATTATCATTCTTGGTGCACAATTTGTCGTCTATATTTCTCTCCGAATAAATGTTTGAGTTCCAT	ATTAATGAAAGTAATAATTATCATTTTTGGTGCACAATTTGTCGTCTATATTTCTCTCCGAATAAATGTTTGAGTTCCAT		26	T								26	C								26	T
M212	scaffold_1	763690		ATTAATAACTAGACGAGGAAATATGTAGGCGGAAGCAGCTGTAAGCTTAATTTTAAATAACAGAAAATAAAAAACAAAAT	ATTAATAACTAGACGAGGAAATATGTAGGCGGAAGCAGCTGTAAGCTTAATTTTAAATAACAGAAAATAAAAAACTAAAT		76	T								76	A								76	A
M2635	scaffold_1	1513084		ATTAATTAAGCACTTGATTAAATACGTGCTTTCTTCTAAAAAAAATTACTTTCGAAAGAAAAGGAAATTATACTGCTGGG	ATTAATTAAGCACTTGATTAAATACGTGCTTTCTTCTAAAAAAAATTACTTTCGAAAGAAAAGGAAATTATACTGTTGGG		76	T								76	C								76	C
M1485	scaffold_1	1515291		ATTAATCGAGGAATCTCTCCGACGTTATTTAATGAGATTGAAGATATTGTGACTTTAAGTAAAGTGTTTAGTGAGCTTAA	ATTAATCGAGGAGTCTCTCCGACGTTATTTAATGAGATTGAAGATATTGTGACTTTAAGTAAAGTGTTTAGTGAGCTTAA		13	G								13	A								13	A
M2941	scaffold_1	1579334		ATTAATTATTGTGTGAGATTTGTGGAGGGAATAAAGATGGGAAAGAGATTTGTGAGGAGAGATGGTTGATTTTGAAACAT	ATTAATTATTGTGTGAGATTCGTGGAGGGAATAAAGATGGGAAAGAGATTTGTGAGGAGAGATGGTTGATTTTGAAACAT		21	C								21	T								21	T
M145	scaffold_1	1579455		ATTAATAAATAAGAAAGAATAAGGTCACCTCAAACTGATGTAACCCCAAATCAGTTTTTTAAACAAATCTGCCAAACACA	ATTAATAAATATGAAAGAACAAGGTCACCTCAAAATGATGTAACCCCAAATCAGTTTTTTAAACAAATCTGCCAAACACA		12	T	20	C	35	A				12	A	20	T	35	C				12	A	20	C	35	A
M2728	scaffold_1	1582546		ATTAATTAGAAGATGGAATTTCACTCCATCCTATGTTGAACACGAAAAGATAGCTGTAAAGCCCGAGGTTGCAAAATAAC	ATTAATTAGAAGATGGAATTTCACTCCATCCTATGTTGAACACGAAAAGATAGCTGTAAAGCCCGAGGTTGCAAAATAAT		80	T								80	C								80	C
M485	scaffold_1	1627349		ATTAATACTGTGGTTCGTTCATTCATTCATACGCTCGACGACTTTGCTCAAGGTGAAACTGACATCAACAGCTCGATCTC	ATTAATACTGTGGTTCGTTCATTCATTCATACGCTCGACGACTTTGCTCAAGGTGAAACCGACATCAACAGCTCGATCTC		60	C								60	T								60	T
M924	scaffold_1	1710539		ATTAATATGGTATCAGAATCCAAAACGCTCAAATGAACAACTTGTCCAAAAATAGGATTCAACCAAGATTGATGAGCCCA	ATTAATATGGTATCAGAATCTAAAACGCTCAAATGAACAACTTGTCCAAAAATAGGATTCAACCAAGATTGATGAGCCCA		21	T								21	C								21	C
M2749	scaffold_1	1942142		ATTAATTAGAGATAATGACACTATGGGTTGCCTACTGGTCAAGTGGACAAGTTAAAAAATTAAAGGGATAAATCTCATAG	ATTAATTAGAGATAATGACACTATGGGTTGCCTACTGGTCAAGTGGACAAGCTAAAAAATTAAAGGGATAAATCTCATAG		52	C								52	T								52	C
M729	scaffold_1	1944122		ATTAATATAGAAAATTGTATTAAGTCTAGACAAAATGAAGATGTTTTTAAAAGAGAAGCAATCTCTCCAACAGTGGAGGA	ATTAATATAGAAAATTGTATTAAGTCTAGACAAAATGAAGATGTTTTTAAAAGAGAAGCAAACTCTCCAACAGTGGAGGA		62	A								62	T								62	A
M20	scaffold_1	2090651		ATTAATAAAAAACACCCGACTTCTATTCCTTCTCAAGGCAATCAAAGTTAGCAACAGAATGTTCTTCTCTGATCTTTTCA	ATTAATAAAAAACACCCGACTTCTGTTCCTTCTCAAGGCAATCAAAGTTAGCAACAGAATGTTCTTCTCTGATCTTTTCA		25	G								25	A								25	A
M3713	scaffold_1	2109578		ATTAATTTCACGTTCTATCTACAGTCTATTAACTTCTGGTATTGCAATGCAACAGGACAATTGTTTAGAGTTGTGTTGTT	ATTAATTTCACGTTCTATCTACAGTCTATTAACTTCTGGTATTGCAATGCAACAGAACAATTGTTTAGAGTTGTGTTGTT		56	A								56	G								56	A
M3064	scaffold_1	2249333		ATTAATTCACCCTTAAAATGTCTTTAGAAATGTCAAACATACCATAAAATTTGCGTCCCAACGAGTATATCTCAATACTA	ATTAATTCACCCTTAAAATGTCTTTAGAAATGTCAAACATATCATAAAATTTGCGTCCCAACGAGTATATCTCAATACTA		42	T								42	C								42	T
M2958	scaffold_1	2470494		ATTAATTATTTAATTAAAATATTGCAGTTTGATATAGATGACGTGGAAATGTCACCTACATTATTTGGTTGACTAAAGCA	ATTAATTATTTAATTAAAATATTGCAGTTTGATATAGATGACGTGGAAATGTCACCTACGTTATTTGGTTGACTAAAGCA		60	G								60	A								60	A
M640	scaffold_1	2542495		ATTAATAGTATGTTCTTATTATCACAAATGGTACAACAATAAATCCTTCTTATGTTTTTCCGAACAGCGTATGTAATTCA	ATTAATAGTATGTTCTTATTATCACAAATGGTACAACAATAAATCCTTCTTATGTTTTTCCGAACAGCATATGTAATTCA		69	A								69	G								69	A
M4152	scaffold_1	3459527		ATTAATTTTTAGTAAAAATCACAAGATTGACAATCCATTAAAATGATTTTGGACTTTCCAAAATTACTTATAAATCTTTG	ATTAATTTTTAGTAAAAATCACAAGATTCACAATCCATTAAAATGATTTTGGACTTTCCAAAATTACTTATAAATCTTTG		29	C								29	G								29	C
M3435	scaffold_1	3462501		ATTAATTGTAACGACCCTATCCGACCCCCAAATTGGTGATGGTGTAATCGTTGACTGAGAAACAAATAATAAAATAACTC	ATTAATTGTAACGACCCTATACGACCCCCAAATTGGTGATGGTGTAATCGTTGACTGAGAAACAAATAATAAAATAACTC		21	A								21	C								21	C
M795	scaffold_1	3470676		ATTAATATCAAAAGTGTGTTTCACTTTTGAGAGTGTTGTTCGAGCGAGAACAAGTTTGAAAATTATTATAAAATTATTTC	ATTAATATCAAAAGTGTGTTTCACTTTTGAGAGTGTTGTTCGAGCGAGAGCAAGTTTGAAAATTATTATAAAATTATTTC		50	G								50	A								50	A
M3772	scaffold_1	3471283		ATTAATTTCTAAGGTTGGTGGCCACCATAAGATTTGAACTCATTCCCTTTTAATTAACCCTAGCTCTTTTGGACCAATGA	ATTAATTTCTAAGGTTGGTGGCCACCATAAGATTTGAACTCATTCCTTTTTAATTAACCCTAGCTCTTTTGGACCAATGA		47	T								47	C								47	C
M570	scaffold_1	3513671		ATTAATAGATGAATTTGAAAACTTTTACACATTACAGATAAAACTAAAAAAAAAGACACAAAATTTAGAGACCACATGTC	ATTAATAGATGAATTTGAAAACTTTTACACATTAAAGATAAAACTAAAAAAAAAGACACAAAATTTAGAGACCACATGTC		35	A								35	C								35	C
M209	scaffold_1	3513885		ATTAATAACTAAATCTTAGTATCGTTAAAGCGTTACCTTTTGTTCAAAGCTTATTATAAATTTATGAACAGTTGCGACTA	ATTAATAACTAAATCTTAGTATCGTTAAAGCGTTACCTTTTGTTCAAAGCTTATTATAAATTTATGAACAGTTGCGACTC		80	C								80	A								80	A
M1858	scaffold_1	3537673		ATTAATGACAAGATTGCCTCCAAAAAAGAATAGGGCTATTTCCTCCCACGTGATGATGATCTTTATTTGATGTGTTATGT	ATTAATGACAAGATTGCCTCCAAAAAAGAATAGGGCTATTTCCTCCCACGTGATGGTGATCTTTATTTGATGTGTTATGT		56	G								56	A								56	A
M735	scaffold_1	3598184		ATTAATATAGATTTGGATAAAGCTTTTCAAAGAGTGACAGTTTGATCCCGATCTTTAAAAAATAGTTCTAAATGGTCATT	ATTAATATAGATTTGGATAAAGCTTTTCAAAAAGTGACAGTTTGATCCCGATCTTTAAAAAATAGTTCTAAATGGTCATT		32	A								32	G								32	G
M911	scaffold_1	3601462		ATTAATATGCGCTATCAGAGCTCAACAAGCTCAAACGAACATTTAGTCCAAAAGAGAAATTCGGACAAGATTGGTGAGCC	ATTAATATGCGCTATCAGAGCTCAACAAGCTCAAACGAGCATTTAGTCCAAAAGAGAAATTCGGACAAGATTGGTGAGCC		39	G								39	A								39	A
M1405	scaffold_1	3653470		ATTAATCCACAAACGTACATATCAGAATAGTATCAACTCTAACTGCAAATCCCAAACATAGAATGGAGTCGCATATAAAG	ATTAATCCACAAACGTACATATCAGAATAGTATCAACTCTAACTGCAAATCCCAAACATAGAATGGAGTCACATATAAAG		71	A								71	G								71	A
M292	scaffold_1	3678144		ATTAATAACACTTATCTGATTTTACCGAGAGTTGGTCTGCAACCTATCTGGTTTTGGGCTTTTTCCTTTTTTAATTCCAT	ATTAATAATACTTATCTGATTTTACCGAGAGTTGGTCTGCAACCTATCTGGTTTTGGGCTTTTTCCTTTTTTAATTCCAT		9	T								9	C								9	C
M2004	scaffold_1	3793354		ATTAATGATGTGGTGAGTCTCTTTTGTTAGCGGGCAAGCAACGATCAGAATATCGGAGTTGGAGGCCAAATTGAGAAGAT	ATTAATGATGTGGTGAGTCTCTTTTGTTAGCGGGCAAGCAACAATCAGAATATCGGAGTTGGAGGCCAAATTGAGAAGAT		43	A								43	G								43	A
M1101	scaffold_1	4083522		ATTAATATTTATGGGTTCCATCTCAAAACCATCCTTAACATGCTCCCTCAAGATCGTGACTCTTTTGACATCTTAGTCGG	ATTAATATTTATGGGTTTCATCTCAAAACCATCCTTAACATGCTCCCTCAAGATCGTGACTCTTTTGACATCTTAGTCGG		18	T								18	C								18	T
M2770	scaffold_1	4157571		ATTAATTAGCTATCGGAACAATGGAATGATCGGGTCGTTTGACATCTATTATTCAACAAATTACCTCTTGAAAATGCAAA	ATTAATTAGCTATCAGAACAATGGAATGATCGGGTCGTTTGACATCTATTATTCAACAAATTACCTCTTGAAAATGCAAA		15	A								15	G								15	G
M4212	scaffold_1	4158429		ATTAATTTTTTATTTTTATTTTTTGATTGAATCAAGATTGAGATATAAAATTATATTAGCCTTTGAACGTTGAGCCTTGT	ATTAATTTTTTATTTCTATTTTTTGATTGAATCAAGATTGAGATATAAAATTATATTAGCCTTTGAACGTTGAGCCTTGT		16	C								16	T								16	T
M3371	scaffold_1	4317322		ATTAATTGCTGGACTATCTTTTAGTTGACTATGTTCTCATTCTGTAAAGCAGCAATCCTTCAGTAACAGTTATCACTGCC	ATTAATTGCTGGACTATCTTTTAGTTGACTATGTTCTCATTCTGTAAAGCAGCAATCCTTCAGTAACAGTTATCACTGCT		80	T								80	C								80	C
M2101	scaffold_1	4735856		ATTAATGCGTTTTTAATCTCTCGTCGTGTGGTCGCAATCCCCTGCGGCCGTGCCTATTTCCGAGTTCTGAGCGCTTGATT	ATTAATGCGTTTTTAATCTCTCGTTGTGTGGTCGCAATCCCCTGCGGCCGTGCCTATTTCCGAGTTCTGAGCGCTTGATT		25	T								25	C								25	C
M169	scaffold_1	5562523		ATTAATAAATTGGTAAATTATTATTTTTGTTAAAAGTATTTAAACATATGAAGACGACTCATAAATTTTAATTCGTTCAT	ATTAATAAATTGGTAAATTATTATTTTTGTTAAAATTATTTAAACATATGAAGACGACTCATAAATTTTAATTCGTTCAT		36	T								36	G								36	T
M1029	scaffold_1	5764105		ATTAATATTCGTGGGGCTCATCTCAAAACCAATTGGTAATGAGAGAAATAGTCCACTTACATTATAAACCATTATTAGGT	ATTAATATTCATGGGGTTCATCTCAAAACCAATTGGTAATGAGAGAAATAGTCCACTTACATTATAAACCATTATTAGGT		11	A	17	T						11	G	17	C						11	G	17	T
M420	scaffold_1	5848343		ATTAATACATACTCCTTTGTTTGAAGTGGAAGGTTATAAGTCTAATACCGGATATTGTACTAAAGACAAAAAGTTGTTGA	ATTAATACATACTCCTTTGTTTGAAGTGGAAGGTTATAAGTCTAATACCGGATATTGTACTAAAAACAAAAAGTTGTTGA		65	A								65	G								65	G
M3342	scaffold_1	5926064		ATTAATTGCAAAAATAAAAGTAGTGCTAGCATATATATATATGGTAAAACAAGCTTAACTAATTATGAATATGGTAACAA	ATTAATTGCAAAAATAAAAGTAGTGCTTGCATATATATATATGGTAAAACAAGCTTAACTAATTATGAATATGGTAACAA		28	T								28	A								28	A
M2696	scaffold_1	5951858		ATTAATTACCTTTCCATATTTTAAAATATATCAAATCAAGCACATATATCAGGTATATCATTGATATATCATCATTCATA	ATTAATTACCTTTCCATATTTTAAAATATATCAAATCAAGCATATATATCAGGTATATCATTGATATATCATCATTCATA		43	T								43	C								43	C
M3156	scaffold_1	5955344		ATTAATTCGGATTTTGATCAATTCCAACTATATCTTTGTAGTCTCTACTGGTTCTGTCTGTTTGGTTGCAGTTTCGTTGG	ATTAATTCGGATTTTGATCAATTCCAACTATATCTTTGTAGTCTCTACTAGTTCTGTCTGTTTGGTTGCAGTTTCGTTGG		50	A								50	G								50	A
M3722	scaffold_10	68300		ATTAATTTCACAGGGAGAGAAAAAGATAAAAGAAAAGAAAAAAGAATTTACCCCATTGATATACATTGAAAATGAATGGG	ATTAATTTCATAGGGAGAGAAAAGGATAAAAGAAAAGAAAAAAGAATTTACCCCATTGATATACATTGAAAATGAATGGG		11	T	24	G						11	C	24	A						11	T	24	A
M483	scaffold_10	165979		ATTAATAATGTCAAAAGGAAGAAAACAAATATGGACTGGAATTATTGTTTACATTAAAATTTGAATTTGCAAGTATAACA	ATTAATACTGTCAAAAGGAAGAAAACAAATATGGACTGGAATTATTGTTTACATTAAAATTTGAATTTGCAAGTATAACA		8	C								8	A								8	A
M3346	scaffold_10	168806		ATTAATTGCAAGAACTTAATGAACTGAACAAAGCAAAAACCATATATCAAGGACAATAAGCCTTTACCTGGCTTGACATA	ATTAATTGCAAGAACTTAATGAACTGAACAAAGCAAAAACCATATATCAAGGACAATAAGTCTTTACCTGGCTTGACATA		61	T								61	C								61	C
M515	scaffold_10	409061		ATTAATCGAAATTAAAAACAAAATAATTAAAATAATTAACTTGAAATTCTTGAAGGTAGTAAAATCATTTTGAATACAAA	ATTAATAGAAATTAAAAACAAAATAATTAAAATAATTAACTTGAAATTCTTGAAGGTAGTAAAATCATTTTGAATACAAA		7	A								7	C								7	C
M4082	scaffold_10	440669		ATTAATTTTGACATGAATATTGATATGGCATCACAGCTCAAAAAGCTCAAACGAAAATCAGATCCAAAAATTTGGATTCG	ATTAATTTTGACATGAATATTGATATGGCATCACAGCTCAAAAAGCTGAAACGAAAATCAGATCCAAAAATTTGGATTCG		48	G								48	C								48	C
M815	scaffold_10	482335		ATTAATATCATCCATAAAGCTGCAGTTTTTCCGACTGAAATGAAACGCGCTCACAATCATTTGTGACATTTTTCGTATGT	ATTAATATCATCCATAAAGCTGCAGTTTTTCTGACTGAAATGAAACGCGCTCACAATCATTTGTGACATTTTTCGTATGT		32	T								32	C								32	C
M2010	scaffold_10	794830		ATTAATGATTTTTTTTTCTTTTTTTAACATCTAAAATCAGTGATTTTGGTCTTTAAACTTTAAAAATGCGTATTAACATA	ATTAATGATGTTTTTTTCTTTTTTTAACATCTAAAATCAGTGATTTTGGTTTTTAAACTTTAAAAATGCGTATTAACATA		10	G	51	T						10	T	51	C						10	T	51	T
M476	scaffold_10	1224429		ATTAATACTCCATACTTCAACCAACCAGAACATAGTTCAGTGGGTTAAGGCACATGTATCCAACGGTTATTCGAAGGAAG	ATTAATACTCCATACTTCAACCAACCAGAACATAGCTCAGTGGGTTAAGGCACATGTATCCAACGGTTATTCGAAGGAAG		36	C								36	T								36	T
M3963	scaffold_10	1320920		ATTAATTTTAAAATTAACTATTAGTCTGTTGGTATTAGTTTATTTCTAATATTTGTTGCAGCTGATTTGTGAGAATACAA	ATTAATTTTAAAATTAACTATTAGTCTATTGGTATTAGTTTATTTCTAATATTTGTTGCAGCTGATTTGTGAGAATACAA		28	A								28	G								28	G
M3364	scaffold_10	1339535		ATTAATTGCTACGAATTTTCTCTCAAAGTCTTCTTTTTTTATGCTTTGTTGCTGTCTTTTTCTCTCTACCTTATTTAGTC	ATTAATTGCTACGAATTTTCTCTCAAAGTCTTCTTTTTTTAAGCTTTGTTGCTGTCTTTTTCTCTCTACCTTATTTAGTC		42	A								42	T								42	T
M1333	scaffold_10	1380181		ATTAATCAGCCACTGAAATCACACTGTCATTAGAGTTTACTGGTGGTTATGCTTTTCTGGCACGATCCTTGAACGATGTA	ATTAATCAGCCACTGAAATCACACTGTCATTAGAGTTTACTGGTGGTTATGCTTTTCTTGCACGATCCTTGAACGATGTA		59	T								59	G								59	G
M1360	scaffold_10	2369001		ATTAATTATAGCCCCTTTGGACCAATGAGCCATCCAGGATGGTTTTTACATTATGCTTATCTGAAACGGAAAATATAAAA	ATTAATCATAGCCCCTTTGGACCAATGAGCCATCCAGGATGGTTTTTACATTATGCTTATCTGAAACGGAAAATATAAAA		7	C								7	T								7	T
M3643	scaffold_10	2380496		ATTAATTTAGTTACAAATATTACTACGTTGATATATACACATATTATCAGAAACAAAAAATTTTAATAATGTGTTCCCAA	ATTAATTTAGTTACAAATATTACTACGTTGATATATACACATATTATCAAAAACAAAAAATTTTAATAATGTGTTCCCAA		50	A								50	G								50	G
M2884	scaffold_10	2847954		ATTAATTATGATTGAACTCACAACCTCTTTTGATTTAAGATATATGTCAATTACTATTCAACTATATCCTTCAGCATCAT	ATTAATTATGATTGAACTCACAACCTCTTTTGATTTAAGATATATGTCAATTACTATTCAACTATATCCTCCAGCATCAT		71	C								71	T								71	C
M741	scaffold_10	2866125		ATTAATATAGTATTAGAGTCCAAAACGCTCAAACGAACATCCAATTAAGATCAATGGACCAAAAAGAACCACAATCTTGA	ATTAATATAGTATTAGAGTCCAAAACGCTCAAACGAACATCCGATTAAGATCAATGGACCAAAAAGAGCCACAATCTTGA		43	G	68	G						43	A	68	A						43	A	68	G
M4092	scaffold_10	2986584		ATTAATTTTGATATAAAACCTCATGATCAAAATGGGATCCGACCAAGATTGGTGAACCGAAAAGAGGCACGATTTTGAGA	ATTAATTTTGATATAAAACCTCATGATTAAAATGGGATCCGACCAAGATTGGTGAACCGAAAAGAGGCACGATTTTGAGA		28	T								28	C								28	C
M1500	scaffold_10	2992913		ATTAATCGCCTTTACTAAAGTAATACGAGCATCAATGACAACTGCACCAGATTTGAACCAACTACCTCTTACAAAATTGG	ATTAATCGCCTCTACTAAAGTAATACGAGCATCAATGACAACTGCACCAGATTTGAACCAACTACCTCTTACAAAATTGG		12	C								12	T								12	C
M1470	scaffold_10	3127772		ATTAATCCTTTACTCTCATAAAATTCTGTTAACATTCCTCTACACAACCAAACACAGTTATCTTTGATTTTCAATTATTT	ATTAATCCTTTACTCTCATAAAATTCTGTTAACATTCCTCTACACAACCAAACACAGTTATCTTTGATTCTCAATTATTT		70	C								70	T								70	C
M531	scaffold_10	3248885		ATTAATAGAATCTGTTGTGACTCTCTGTAAAATACTCATTTAGATGAAAGCTACGAATAACAAACCTAGATTATTCACTT	ATTAATAGAATCTGTTGTGACTCTCTTTAAAATACTCATTTAGATGAAAGCTACGAATAACAAACCTAGATTATTCACTT		27	T								27	G								27	G
M4257	scaffold_10	3362802		ATTAATTTTTTTTTCCTTTCCACCAATGATGAGCGGAATTAGAGGTAAAGGTAATAAAGATATCAATGTGATTTGGAAAA	ATTAATTTTTTTTTCCTTTCCACCAATGATGAGCGGAATTAGAGGTAAAGGTAATAAAGATATCAATCTGATTTGGAAAA		68	C								68	G								68	C
M210	scaffold_100	137		ATTAATAACTAATTTCATAAGAAAACAAAAATTTTAATTATTTCAATCAAATAGTGATAGTGTTTGGGGAAAAGAATACC	ATTAATAACTAATTTCATAAGAAAACAAAAATTTTAATTATTTCAATCAAATAGTGATAGTGTTTGGGGGAAAGAATACC		70	G								70	A								70	A
M1790	scaffold_100	11385		ATTAATGAACAATTAAGTACGATTAAATCTTAATCCAACGTGAGCCAAAATGAGTATAGTTATATATATCTAATTAAGAG	ATTAATGAACAATTAAGTACATTAAATCTTAATCCAACGTGAGCCAAAATGAGTATAGTTATATATATCTAATTAAGAGG		21	in								21	del								21	del
M3484	scaffold_100	40812		ATTAATTGTTACAAACTTTAAAATACAGAGACTAAATCGTTACAAACTAAAGTTCAGAGCCTAAATCATTACAAACTAAA	ATTAATTGTTACAAACTTTAAACTACAGAGACTAAATCGTTACAAACTAAAGTTCAGAGCCTAAATCATTACAAACTAAA		23	C								23	A								23	A
M3285	scaffold_100	75374		ATTAATTGACTATGAGAGGAGTAGGCCAGATCTATTATAAACTTTGTTAGGTCCCTTATCTTTTCAACGTGCGATCTTCA	ATTAATTGACTATGAGAGGAGTAGACCAGATCTATTATAAACTTTGTTAGGTCCCTTATCTTTTCAACGTGCGATCTTCA		25	A								25	G								25	G
M2556	scaffold_100	77173		ATTAATTAAATAATCCCTCAATAATATTAGGTTCAATCAAGCAGTGTACTTTTTGAGTGTTCGAACCAGTTAATCTCATA	ATTAATTAAATAATCCGTCAATAATATTAGGTTCAATCAAGCAGTGTACTTTTTGAGTGTTCGAACCAGTTAATCTCATA		17	G								17	C								17	C
M3986	scaffold_100	250037		ATTAATTTTAATTAAGATACAAATAATCTGTAGAATCCATTTAAATAAACACTTATTATATTATCTCGAGTTCGATGGAG	ATTAATTTTAATTAAGATACAAATAATCTGTAGAATCCATTTAAATAAACACTTATTATGTTATCTCGAGTTCGATGGAG		60	G								60	A								60	G
M2552	scaffold_102	240411		ATTAATTAAAGTGGAAAGATTTGGTTAAAGTAAATCATCATAGATTGGTTCATTCGTACAAAGGGATAAAGTAAATCAAA	ATTAATTAAAGTGGAAAGATTTGGTTAAAGTAAATCATCATAGATTGGTTCATTCGTCCAAAAGGATAAAGTAAATCAAA		58	C	63	A						58	A	63	G						58	A	63	A
M935	scaffold_102	251331		ATTAATATGGTATTAGAGTCCAAAAGCTTAAACGAGCATCCGATTTAAAAATTGGATCCAATTAAGATGAGTAAACCCAA	ATTAATATGGTATTAGAGTCCAAAAGCTTAAACGAGCATCCGATTTAAAAATTGGATCCAATTAAGATGAATAAACCCAA		71	A								71	G								71	G
M3154	scaffold_102	296885		ATTAATTTGATTTTGTTCCAAAGTTTGATATTAAACAGTTAATAGAATTTGTCAAAATGATCAATCGGTTAGCATGTCGT	ATTAATTCGATTTTGTTCCAAAGTTTGATATTAAACAGTTAATAGAATTTGTCAAAATGATCAATCGGTTAGCATGTCGT		8	C								8	T								8	T
M97	scaffold_102	315556		ATTAATAAAGAAAATCATAGACAGTGAATGACGATCAGGTATCTCAAACAAAAAAGCCCAAGTGCTACTAGTTCGCTTCC	ATTAATAAAGAAAATCATAGACAGTGAATGACGATCAGGTATCTCAAACAAAAAAGCCCGAGTGCTACTAGTTCGCTTCC		60	G								60	A								60	A
M3173	scaffold_102	335168		ATTAATTCTAGCCAATTTGATTGATATTTTTATTTAAAATAATAGTTCGATGTCAATAAGTCAAAAGTCAAATTTGGAAA	ATTAATTCTAGCCAATTTGATTGATATTTTTATTTAAAATAATAGTTCGATGTCAAGAAGTCAAAAGTCAAATTTGGAAA		57	G								57	T								57	T
M1292	scaffold_102	725444		ATTAATCAATTCTGCCTCTTAAAACAAATTTAAAATGAATTTGTAGATACTTAAGTAATTTAGGTGATGGGTACCCTCTT	ATTAATCAATTCTGACTCTTAAAACAAATTTAAAATGAATTTGTAGATACTTAAGTAATTTAGGTGATGGGTACCCTCTT		15	A								15	C								15	C
M2462	scaffold_102	765557		ATTAATGTTGGTGGACCACACATCATTTTTAAATGATACTGACGTCGCGTACAATAAAGGACCGTAGTATCTATAATACA	ATTAATGTTGGTGGACCTCACATCATTTTTAAATGATACTGACGTCGCGTACAATAAAGGACCGTAGTATCTATAATATA		18	T	79	T						18	A	79	C						18	A	79	T
M2141	scaffold_102	766685		ATTAATGCTTTTAAAATCACTTGAAAAAATTAAAAGTGTGTAACCAAACATTTCCGATCTGATTTTAATATTAAAGACCA	ATTAATGCTTTTAAAATCACTTGAAAAAATTAGAAGTGTGTAACCAAACATTTTCGATCTGATTTTAATATTAAAGACCA		33	G	54	T						33	A	54	C						33	A	54	T
M1371	scaffold_103	182673		ATTAATCATCTTTCAAAATGCTAAAATCAGAATTCTTGAACTTGAAGCATCTTTGACTTTCGTTCATTTTTTAAATATTA	ATTAATCATCTTTCAAAATGCTAAAATCAGAATTCTTGAACTTGAAGCATCTTTGACTTTCATTCATTTTTTAAATATTA		62	A								62	G								62	A
M144	scaffold_103	199905		ATTAATAAATATCATTCCCCTCAACGAAAAGGTAATAGGGTCACTCTCCTTAGTTTACGTACATTTAGAGCGTTTCTAAT	ATTAATAAATATCATTCCCCTCAACGAAAAGGTAACAGGGTCACTCTCCTTAGTTTACGTACATTTAGAGCGTTTCTAAT		36	C								36	T								36	C
M904	scaffold_103	263993		ATTAATATGATTTTTTTTTTTAAATCCGTGTGTCCGGGTCAGCTTGCGCATCTTGACTAATCACGAGTCAATCCTATCAC	ATTAATATGATTTTTTTTTTAAATCCGTGTGTCCGGGTCAGCTTGCGCATCTTGACTAATCACGGGCCAATCCTACCACA		11	in	65	G	74	C				11	del	65	A	74	T				11	in	65	A	74	T
M2767	scaffold_103	332036		ATTAATTAGCCACATTTTATTTAAGATTTCTTTTATAACTTACCACCTTTTATCCTTCTAGAGTAGGTTTAAATTGGAGT	ATTAATTAGCCACATTTTATTTAAGATTTCTTTTATAACTTACCATCTTTTATCCTTCTAGAGTAGGTTTAAATTGGAGT		46	T								46	C								46	T
M2437	scaffold_103	376295		ATTAATGTTCACGTATCTTAAAACCAATTGGCTTGAGAGGAGTAGTCCACTTATATTATAAAGCCTTATTAGGTTTCTCA	ATTAATGTTCACGTATCTTAAAACCAATTGGCTTGAGAGGAGTAGTCCACTTATATTATAAAGCTTTATTAGGTTTCTCA		65	T								65	C								65	T
M1383	scaffold_103	404849		ATTAATCATTTAAAATGATTTGAATTAAAAGTGTTCATTTCGAAATTCCAAGATTGAAAGGATACCTACTCGTAGTGGAA	ATTAATCATTTAAAATGATTTGAATTAAAAGTGTTCATTTCGAAATTCCAAGATTCAAAGGATACCTACTCGTAGTGGAA		56	C								56	G								56	C
M3164	scaffold_103	406361		ATTAATTCGTCCAGAGCCGAATAATTCAAATAGACAGCTCCACCTCGGACCTACCGAGGTGAGAGACTTAGTCACTTAAA	ATTAATTCGTCCAGAGCCGAATAATTCAAATTGACAGCTCCACCTCGGACCTACCGAGGTGAGAGACTTAGTCACTTAAA		32	T								32	A								32	T
M1301	scaffold_103	408746		ATTAATTACAAATAATTTCAGGATAATAAGAAATTTGAACAAATTTAATTTATACTCATATGTACAGCTTTACATAAATT	ATTAATCACAAATAATTTCAGGATAATAAGAAATTTGAACAAATTTAATTTATACTCATATGTACAGCTTTACATAAATT		7	C								7	T								7	C
M1278	scaffold_105	126040		ATTAATCAATCTATTAACGATAGCTAGGTTGTGACAAACATTCAAACTTATTTTCAATGTTGAGATTAACGTAGGCACTT	ATTAATCAATCTATTAACGATAGCTAGGTTGTGACAAACATTCAAACTTATTTTCAATGTTGAGACTAACGTAGGCACTT		66	C								66	T								66	T
M3338	scaffold_105	161818		ATTAATTGATTTGGTAGGACATCAAAACATACTCTAAAACAAAATAGAGTATGATTGGTAAAAAAAGGAAAGATATATCT	ATTAATTGATTTGGTTGGACATCAAAACATACTCTAAAACAAAATAGAGTATGATTGGTAAAAAAAGGAAAGATATATCT		16	T								16	A								16	A
M3213	scaffold_105	235805		ATTAATTCTTATGGATTTTTCGATATCAAATGTTGTGGAATCAGATGTCTGTCCTATAATGAGATCAGTCGAAGTACGCC	ATTAATTCTTATGGATTTTTCGATATCAAATGTTGTGGGATCAGATGTCTGTCCTATAATGAGATCAGTCGAAGTACGTC		39	G	79	T						39	A	79	C						39	A	79	T
M4182	scaffold_105	258442		ATTAATTTTTCTGCAATTACTCTTGTTTATTTTATTACAATTCAACTTGTTCCATTTTGTACTTTCTTTCCAATTCTAAT	ATTAATTTTTCTGCAATTACTCTTGTTTATTTTATTACAATTCAACTTGTTCCATTTTGTACTTTCTTTCTAATTCTAAT		71	T								71	C								71	C
M3393	scaffold_105	405128		ATTAATTGGATGATCTTTCGGCCAAATGAACGTCTTTTTTTTGGCCTTTTCATTATTTGGTAGGGGTGTTTTCCCATTTG	ATTAATTGGATGATCCTTCGGCCAAATGAACGTCTTTTTTTTGGCCTTTTCATTATTTGGTAGGGGTGTTTTCCCATTTG		16	C								16	T								16	T
M1078	scaffold_105	619988		ATTAATATTGTTTTAGATTCAACTAAATAACCACGAGTTTACAGACAATTAAAATTGCGTATATTCGAAAACAATTAAAA	ATTAATATTGTTTTAGATTCAACTAAATAACCACGAGTTTACAAACAATTAAAATTGCGTATATTCGAAAACAATTAAAA		44	A								44	G								44	G
M7	scaffold_107	255264		ATTAATAAAAAAAAAGTTAGTACCACATTGTACCGTATTGTAGGATGGAAGATTCAAACTCATATTTTTTTGGTCGAACA	ATTAATAAAAAAAAAGTTAGTACCACATTGTACCGTATTGTAGGATAGGAAGATTCAAACTCATATTTTTTTGGTCGAAC		47	del								47	in								47	in
M2225	scaffold_107	410522		ATTAATGGGCAAGGCTATTGTATTGGTTTTTTTTTCTTTCTTTGTGGAGAAAAAGGTAGGGGATTTCAACTCACTACCTC	ATTAATGGGCAAGGCTATTGTATTGGTTTTTTTTTCTTTCTTTGTGGAGAAAAAGGTAGGGGATTTCGACTCACTACCTC		68	G								68	A								68	A
M3508	scaffold_107	414925		ATTAATTGTTTGACATCGTTACTCAAACTGAAGGTAGTGGTAGAACGAACACCCAGTTTGTTTCTGAGACCCTTGAAAAC	ATTAATTGTTTGACATCGTTACTCAAACTGAAGGTAGTGGTAGAACGAACGCCCAGTTTGTTTCTGAGACCCTTGAAAAC		51	G								51	A								51	A
M1335	scaffold_107	515646		ATTAATCAGCTCATTTTAAGGTAATTTGTACGGCTAAAATTTTACTTGTGACCAATTTGTGAGTCATTCACGATTAGATA	ATTAATCAGCTCATTTTAAGGTAATTTGTACGGCTAAAATTTTACTTGTTACCAATTTGTGAGTCATTCACGATTAGATA		50	T								50	G								50	T
M1835	scaffold_107	598635		ATTAATGAATCTTGTTGTTCGTATCAAACTATTGTAATTTTATTCCTTTTCCAAAAATATCAGATTACTATAGTTGCGCT	ATTAATGAATCTTGTTGTTCGTATCAAACTATTGTAATTTTATTCTTTTTCCAAAAATATCAGATTACTATAGTTGCTCT		46	T	78	T						46	C	78	G						46	T	78	G
M3854	scaffold_107	605421		ATTAATTTGATTCATAAAACCTATCCTGTAAAAACTATTTTATTTTATCGGGGAGAAAATATTTGACTTCTAGACCTTTT	ATTAATTTGATTCATAAAACCTATCCTGTGAAAACTATTTTATTTTATCGGGGAGAAAATATTTGACTTCTAGACCTTCT		30	G	79	C						30	A	79	T						30	G	79	T
M361	scaffold_107	605919		ATTAATAATTTTTTTTGTTTTTCTCTCTTTCAGTTTTCTTTCATTTCTTGTACAAGCCATTTTCCTTTCATTTGGTTGTC	ATTAATAATTCTTTTTTGTTTTTCTCTCTTTCAGTTTTCTTTCATTTCTTGTACAAGCCATTTTCCTTTCATTTGGTTGT		11	del								11	in								11	del
M1945	scaffold_109	21244		ATTAATGATAAAGATGCTGATTTAGTAACTAAAAGTTAATGTGTCGAAGAGCTTTTAAGATACCGGACAAGGCTTTCATA	ATTAATGATAAAGATGCTGATTTAGTAACTAAAAGTTAATGTGTCGAAGAACTTTTAAGATACCGGACAAGGCTTTCATA		51	A								51	G								51	A
M3932	scaffold_109	59068		ATTAATTTGTCCATCGAACCCTGTAACTTTTCCCACACCTCAATAATCCTGATACATAGAAGGTAACCCACAAAATATTA	ATTAATTTGTCCATCGAACCCTGTAACTTTTCCCACACCTCAATAATCCTGATATATAGAAGGTAACCCACAAAATATTA		55	T								55	C								55	C
M2027	scaffold_109	155353		ATTAATGATTGTAAAATAAATCCATTTGTACATAACATACTTCTATTTTACGCTAGAGGCTTTATCCTTGATAAAACTAT	ATTAATGATTGTAAAATAAATCCATTTGTACATAACATACTTCTATTTTACGCTAGAGGTTTTATCCTTGATAAAACCAT		60	T	78	C						60	C	78	T						60	C	78	C
M4235	scaffold_11	11887		ATTAATTTTTTTCTGTTGGAATCTAATAAGAAAATGTAGTTTTAAAAAATCCTTGTTATATTGCGAACTTGAGCCTAATT	ATTAATTTTTTTCTGTTGGAATCTAATAAGAAAATGTAGTTTTAAAAAATTCTTGTTATATTGCGAACTTGAGCCTAATT		51	T								51	C								51	T
M1359	scaffold_11	330937		ATTAATTATAGAGAAGACTTTCGAACTTGTAAATTCAAACTTCGTGATAATATGTATGCAACGTCAATGAACTAACTTAC	ATTAATCATAGAGAAGACTTTCGAACTTGTAAATTCAAACTTCGTGATAATATGTATGCAACGTCAATGAACTAACTTAC		7	C								7	T								7	T
M938	scaffold_11	485269		ATTAATATGTAAATATGTACTATATCCTTGCTATAATAACAAAACTCTCAAAATTAAAAAAAATGAAATAAATGAAGAAT	ATTAATATGTAAATATGTACTATATCCTTGCTATAATAACAAAACTCTCAAAATTAAAAAAAAATGAAATAAATGAAGAA		56	del								56	in								56	in
M174	scaffold_11	541419		ATTAATAAATTGTTTTTTCTTAGATGTTTCCGAGATCTCTCCTTCTATTAACTGAACTCTATTGGCTGAAGAAAAACTTC	ATTAATAAATTGTTTTTTCTTAGATGTTTCCGAGATCTCTCCTTCTATTAACTGAACTGTATTGGCTGAAGAAAAACTTC		59	G								59	C								59	G
M1249	scaffold_11	604262		ATTAATCAACCGACAAGATAAATAACTGAGAATAATCTGACCCACTAATAACAATACCGTATAATTTCTTTAACTTTCTC	ATTAATCAACCGAGAAGATAAATAACTGAGAATAATCTGACCCACTAATAACAATACCGTATAATTTCTTTAACTTTCTC		14	G								14	C								14	C
M3295	scaffold_11	604717		ATTAATTGAGATAAAAAATTTGGAGGCAGTGATTTTAGTAAATAGAAGAGAGATATTCAAAATACCTTTCTTGACATGTC	ATTAATTGAGATAAAAAATTTGGAGGCAGTGATTTTAGTAAATAGAAGAGAGATATTCAAAATACCTTTGTTGACATGTC		70	G								70	C								70	C
M408	scaffold_11	975044		ATTAATACACCAATTTAGTCAGATTTGGTTGGTTTTTCGGCTTTGGATGTTCACTCCTAGTCTTGATCGATCGGTTGGTA	ATTAATACACCAATTTAGTCAGATTTGGTTGGTTTTTCGGCTTTGGATGTTCACTCCTAGTCTTGATCGATGGGTTGGTA		72	G								72	C								72	G
M3208	scaffold_11	1088561		ATTAATTCTTAGATAAAGGTCATTATGGGGTTTAAACTCATTGTGTTTAAATTTTTTTGATTTAGATTGGTTTCGTTGAA	ATTAATTCTTAGATAAAGGTCATTATGGGGTTTAAACTCATTGTCTTTAAATTTTTTTGATTTAGATTGGTTTCGTTGAA		45	C								45	G								45	C
M1682	scaffold_11	1122852		ATTAATCTTAAATACGACAAATATGAGGATGGAAGATTGAAGCTCAACCCTAAACCTAAACGTAATGTTGAGTTATGCTT	ATTAATCTTAAATACGACAAATATGAGGATGGAAGATTGAACCTCAACTCTAAACCTAAACGTAATGTTGAGTTATGCTT		42	C	49	T						42	G	49	C						42	C	49	C
M1423	scaffold_11	1474598		ATTAATCCCACCTTTTACAAGGAGAGCTTTGAGAAACATTGCCCTACCATCGTATCAATAAGATCTATTTTTCATTCAAT	ATTAATCCCACCTTTTACAAGGAGAGCTTTGAGAAACATTGCCCTACCATCATATCAATAAGATCTATTTTTCATTCAAT		52	A								52	G								52	G
M724	scaffold_11	1474714		ATTAATATACTCGTGACGGCATAAGACGATGGGATTGGTTTGAACTTGTTATAAGTATAATTAGAGCCTCTCATGTCGTA	ATTAATATACTCGTGACGGCATAAGACGATGGGATTGGTTTGAACTTGTTATAAGTATAATCAGAGCCTCTCATGTCGTA		62	C								62	T								62	T
M2366	scaffold_11	2160507		ATTAATGTCTAGTTCTAACGTTAATACCTAAACCTAGTTCAACACATATTTAACTACTCGAGTCAAGGTGAAGTCATATC	ATTAATGTCTAGTTCTATCGTTAATACCTAAACCTAGTTCAACACATATTTAACTACTCGAGTCAAGGTGAAGTCATATC		18	T								18	A								18	T
M3300	scaffold_11	2251977		ATTAATTGAGGGTGTTCAGTTTTCTCTGTTCTTCTTCTTAATCATTTGTCATAGTCAAACTAAACCCCAAATATATAAAA	ATTAATTGAGGGTGTTCAGTTTTCTCTGTTCTTCTTCTTAATCATTTGTCAAAGTCAAACTAAACCCCAAATATATAAAA		52	A								52	T								52	A
M1009	scaffold_11	2418104		ATTAATATTATTGTTAACCTTTACAGTTCACCCTCTTTAACTCTACCTATAAATTAACTAGTAATTGGTCTTTCACATGT	ATTAATATTATTGTTAACCTTTACCGTTCACCCTCCTTAACTCTACCTATAAATTAACTAGTAATTGGTCTTTCACATGT		25	C	36	C						25	A	36	T						25	A	36	C
M3971	scaffold_11	2425849		ATTAATTTTAACGGTCCAGATTAACCGAATTTGAAACCAATCTCGAATAATTGGGCAAGAGAATATTTAGAACAGCGTAG	ATTAATTTTAACGGTCCAGATTAACCGAATTTGAAACCAATCTCGAATAATTGGGCAAGAGAATATTTAGAACAGCGTGG		79	G								79	A								79	G
M469	scaffold_11	2426325		ATTAATACTATGAATCATTGTTTTTTTTCTCGTGTACAACAAATAAAGAGTTTGAGAATTCGAACTCATACGTTCTAGGT	ATTAATACTATGGATCATTGTTTTTTTTCTCGTGTACAACAAATAAAGAGTTTGAGAATTCGAACTCATACGTTCTAGGT		13	G								13	A								13	G
M4136	scaffold_11	2758351		ATTAATTTTTAACTTGGTATCTAATAGAATTTTGACTTTATATGACATTTTTAAAAATTTCCAATCCTACAATTAGGACT	ATTAATTTTTAACTTGGTATCTGATAGAATTTTGACTTTATATGACATTTTTAAAAATTTCCAATCCTACAATTAGGACT		23	G								23	A								23	A
M2816	scaffold_11	2924297		ATTAATTATAACTGTAATTATCATAGGCTCGTTGGTCTAAATGGACGAGTTCAAATTCCAATGACCACTAGTTTTGTATA	ATTAATTATAACTGTAATTATCATAGGCTCGCTGGTCTAAATGGACGAGTTCAAATTCCAATGACCACTAGTTTTGTATA		32	C								32	T								32	C
M3043	scaffold_11	2957939		ATTAATTCAAATTTAGTCGTGTTTGAACATTTTTCCATAATTTTTTTTTCTTTTTTTTCTTAAGCACAACAAGTGGGTTG	ATTAATTCAAATTTAGTCGTGTTTGAACATTTTTCCATAATTTTTTTTTTCTTTTTTTTCTTAAGCACAACAAGTGGGTT		41	del								41	in								41	del
M2039	scaffold_11	2963460		ATTAATGATTTGTTATGTGGTCTTTAATTATATGGTTTTTGGACCTATTTTTGTTCCAATACACAAACTCAAAATGACCG	ATTAATGATTTGTTATGTGGTCTTTAATTATATGGTTTTTGGACCTATTTCTGTTCCAATACACAAACTCAAAATGACCG		51	C								51	T								51	T
M3281	scaffold_11	3275827		ATTAATTGACATATATCTCAAACTTAGGACCCGTAACATTCTATTTCTATTTTTTTTGTTTTATCTTTTATATAATTTCA	ATTAATTGACATATATCTCAAACTTAAGACCCGTAACATTCTATTTCTATTTTTTTTGTTTTATCTTTTATATAATTTCA		27	A								27	G								27	G
M1597	scaffold_110	83496		ATTAATCTATATTATTCCCGCACGAATAACATTACACAAAAAATTTTCATACTAACAAGTTTCACATTCATTTATTTTAA	ATTAATCTATATTATTCCCGCACGAATAACATTACACAAAAAAATTTCATACTAACAAGTTTCACATTCATTTATTTTAA		44	A								44	T								44	T
M1439	scaffold_110	210184		ATTAATCCGTATGTTTGAGAACTATAAACGTGCGATTGAGGGATGAAATTTGAAAGAAAGAGTCGAGGATGGAGGATTTC	ATTAATCCGTATGTTTGAGAACTATAAACGTGCGATTGAGGGATGAAATTTGAAAGAAAGAATCGAGGATGGAGGATTTC		62	A								62	G								62	A
M1380	scaffold_110	248709		ATTAATCATTGTCTATAATCCAAAAAACACATCTTATTGTTGTTAAGTTGTTAAATGGTGTAATGAGCTCCAAAGGGCAG	ATTAATCATTGTCTATAATCCAAAAAACACATCTTATTGTTGTTAAGTTGTTAAATGGTGTAATGAGCTCCAAAGGGTAG		78	T								78	C								78	C
M3841	scaffold_110	299469		ATTAATTTGACTCGCAAGAATGTTAAGAATATGTAAAGTTAGAAAGATAGATGGACACACGATATTTTTAATGTGGTTTG	ATTAATTTGACTCGCAAGAATGTTAAGAATATGTAAAGTTAGAAAGATAGATGGACACACGATATTTTTAATGTGGTTCG		79	C								79	T								79	C
M1590	scaffold_110	352603		ATTAATCTAGGCGGGTGATAAAGGTTCAAAGGTATCTCTTCACATAAAGGTGGCTATAGGAATTTCTAGGGTGGTCTTTT	ATTAATCTAGGTAGGTGATAAAGGTTCAAAGGTATCTCTTCACATAAAGGTGGCTATAGGAATTTCTAGGGTGGTCTTTT		12	T	13	A						12	C	13	G						12	T	13	G
M2298	scaffold_110	508501		ATTAATGTAAGAATAAAATATCTATTACCTTTCTTGAAGTTGAAGGTTCAATCTTCGGCCAAATTCAAAACGAAAGAAAA	ATTAATGTAAGAATAAAATATCTATTACCTTTCTTGAAGTTGAAGGTTCAATCTCCGGCCAAATTCAAAACGAAAGAAAA		55	C								55	T								55	C
M4025	scaffold_112	242648		ATTAATTTTATTATATTTTGTCAATTTTCACAATATCAAAACTCATTAACTCAATGTAATGTAATTAGAAGTGGATATAA	ATTAATTTTATTATATTTTGTCAATTTTCACAATATCAAAACTCATTAACTCAATGTAATGTAATTAGACCTGGATATAA		70	C	71	C						70	A	71	G						70	A	71	C
M3022	scaffold_112	417453		ATTAATTATTTTTTTGGAAAATTGTTTTTTTTATATGTATAGGATGTATCTATCAATGAACAGTAATTTCAAATTGTATA	ATTAATTATTTTTTTGGAAAATTTTTTTTTTTATATGTATAGGATGTATCTATCAATGAACAGTAATTTCAAATTGTATA		24	T								24	G								24	G
M3388	scaffold_112	671614		ATTAATTGGACAAATTGAATATAAATTCACACCGATTTGGCACATATCATTAAACACAATAATTACTTTGAATACTTGAT	ATTAATTGGACAAATTGAATATAAATTCACACCGATTTGGCACATATCATTAAACACAATAATTACTTTGAATATTTGAT		75	T								75	C								75	T
M1896	scaffold_112	710599		ATTAATGAGACCAAGTTACTCCTTTCTTCGCATTTTGAAATGAAAGATTTAGGAGAAGCTGATGTAATACTTGCTGTAAA	ATTAATGAGACCAAGTTACTCCTTTCTTCGCATTTTGAAATGAAAGATTTAGGAGAATCTGATGTAATACTTGCTGTAAA		58	T								58	G								58	G
M659	scaffold_114	37605		ATTAATAGTGCTGAATGATATAGACATCAACATACCGTGTACAATGATTGCAGTAACCCCAAGCTTGCACAAGGCCAAGC	ATTAATAGTGCTGAATGATATAGACATCAACATACCGTGTACAATGATTGCAGTAACCCCAAGATTGCACAAGGCCAAGC		64	A								64	C								64	A
M3798	scaffold_114	84140		ATTAATTTCTTAATACAAAAACTCATTAACCAATTATTTTATCTTCACAAAATAAGGAAATGAACCAGAGACATCAAACA	ATTAATTTCTTAATACAAAAACTCATTAACCAATTATTTTATCTTCACAAAATAAGAAAATGAACCAGAGACATCAAACA		57	A								57	G								57	A
M3193	scaffold_114	273315		ATTAATTCTCTCGGATGTAAACTTTAATTCAAGGGCTTGCGAGCTTGTTCTCGAATCAATGAGATCGATGCCTTCGACTT	ATTAATTCTCTCGGATGTAAACTTTAATTCAAGGGCTTGTGAGCTTGTTCTCGAATCAATGAGATCGATGCCTTCGACTT		40	T								40	C								40	C
M3964	scaffold_114	280500		ATTAATTTTAAAATTGGCAAATCAAATTATGTCACGTGTCTCTCGCCGTCCGGTGAAATCAGCCAATTAGACCAAACCCA	ATTAATTTTAAAATTGGCAAATCAAATTATGTCACGTGTCTCTCGTCGTCCGGTGAAATCAGCCAATTAGACCAAACCCA		46	T								46	C								46	C
M581	scaffold_114	291396		ATTAATAGCAATATCAGCATCGCCGCGATTGAGCTTGACGGCAGCACCAATGGAGCCTCCAGCAGACGCCTGGCAGAAGC	ATTAATAGCAATATCAGCATCGCCGCGATTGAGCTTGACGGCAGCACCAATGGAGCCTCCAGCAGAGGCCTGGCAGAAGC		67	G								67	C								67	C
M3212	scaffold_114	440194		ATTAATTCTTATATGTTTCTTAGTGTCAAATGTGGTAGAGTCAGGAGACTGCCTAGTGAGATTAGTCGAGATGCGCGTAA	ATTAATTCTTATATGTTTCTTAGTGTCAAATGTGGTAGAGTAAGGAGACTGCCTAGTGAGATTAGTCGAGATGCGCGTAA		42	A								42	C								42	A
M3091	scaffold_115	512901		ATTAATTCATCGAAGAGATATCGCACCTATGTTTTAATATATGTAGTTAAAATTATACATATCCACGTGATGACATGTCG	ATTAATTCATCGAAGAGATATCGCACCTATGTTTTAATATATGTAGTTAAAATTATACATATCCAGGTGATGACATGTCG		66	G								66	C								66	C
M1805	scaffold_115	607669		ATTAATGAAGACAACTTTTTCAAATTTCGTCCTTCCAGAGCAGGGAGTGTAAGATTAAACTTTACAAGCTAGAATCCAAG	ATTAATGAAGACAACTTTTTCAAATTTCGTCCTTCCAGAGCAGGGAGTGTAAGATTAAACTTTACAAGCTATAATCCAAG		72	T								72	G								72	T
M141	scaffold_115	610029		ATTAATAAATAGTTAGAATTATGTTCGAACTATGGTAGTCACCTATCTAGGATTTAATATCCAACGAGTTACCTTGCAAT	ATTAATAAATAGTTAGAATTATGTTCGAACTATGGTAGTCACCTATCTAGGATTTAATATCCAACGAGTTACCTTGGCAA		77	G	78	C	80	A				77	C	78	A	80	T				77	G	78	A	80	T
M635	scaffold_115	618748		ATTAATAGTAGAAATGAAAAGAATAATTAAAAAAGTTACGGAGATAAAGAAAGAGAAAATATAAAAGTAGTAAAGTAACT	ATTAATAGTAGAAATGAAAAGAATAATTAAAAAAGTTATGGAGATAAAGAAAGAGAAAATATAAAAGTAGTAAAGTAACT		39	T								39	C								39	C
M2938	scaffold_115	679444		ATTAATTATTGTGACATATTTGTGGAGTGAATAAAGATTTGTAAAGAGATTTGTTGGGGGGAGATGTTATTTTGAAACAT	ATTAATTATTGTGACATATTTGTGGAGTGAATAAAGATTTGTAAAGAGATTTGTGGGGGGAGAGATGTTATTTTGAAACA		55	G	61	del						55	T	61	in						55	T	61	del
M434	scaffold_116	338572		ATTAATACCAAATAAGCGGAAGCGTACCTTGATCCATAATTGAATGTCGATTGACGGGTTTGATCTTCTAAGTCTAGATG	ATTAATACCAAATAAGCGGAAGCGTACCTTGATCCATAATTGAATGTTGATTGACGGGTTTGATCTTCTAAGTCTAGATG		48	T								48	C								48	C
M3726	scaffold_116	362077		ATTAATTTCATTATTAACTTGTACTCCACTATAAACCCGGAGTTGCACTTTTATATACTGTAGGACAATTATGTTCATTA	ATTAATTTCATTATTAACTTGTACTCCACTATAAACTCAGAGTTGCACTTTTATATACTGTAGGACAATTATGTTCATTA		37	T	39	A						37	C	39	G						37	C	39	A
M1379	scaffold_116	364811		ATTAATCATTGGCTCTAACACTGTTAGTCAATGGATTGTTATCTCATAGGATGACCAGGTAATTCGATCTTAATCTTGAG	ATTAATCATTGGCTCTAACATTGTTAGTCAATGGATTGTTATCTCATAGGATGACCAGGTAATTCGATCTTAATCTTGAG		21	T								21	C								21	C
M1638	scaffold_116	701870		ATTAATCTCCTATCGTTGAAGCTTTTTATCTGTAGGTCCATTCCCCTTGCTAGCTCACAACGGATAAAATGGGAGAGGAT	ATTAATCTCCTATCGTTGGAGCTTTTTATCTGTAGGTCCATTCCCCTTGCTAGCTCACAACGGATAAAATGGGAGAGGAT		19	G								19	A								19	A
M1941	scaffold_117	190529		ATTAATGAGTTTAGTGAGAGTATTTTCAATTTTGCAATCCTAGATAACCATTGTTAAGATACTTAGAAACAAGATAGTCA	ATTAATGAGTTTAGTGAGAGTATTTTCAATTTTGCAATCCTAGATAACCATTGTTAAGATACTTAGAAGCAAGATAGTCA		69	G								69	A								69	G
M1172	scaffold_117	214677		ATTAATCAAAACACACGTTTTGACAAAGTTGGTCTTCAAAATTGCGCCAGGTGCAATTCCTGCAAAACAAAAAATTGTTA	ATTAATCAAAACACACGTTTTGACAAAGTTGGTCTTCAAAATTGCGCCAGGTGCAATTCCTGCAAAACAAAAAACTGTTA		75	C								75	T								75	C
M2773	scaffold_118	263		ATTAATTAGCTGAATTGGAGCGAATTTTGGCATCCTAAGAAAGCAAAATTAAAAAAATAAAAATAAAAAATGCCCGAAAT	ATTAATTAGCTGAATTGGACCGAATTTTGGCATCCTAAGAAAGCAAAATTAAAAAAATAAAAATAAAAAATGCCCGAAAT		20	C								20	G								20	G
M1718	scaffold_118	22551		ATTAATCTTGGAAAATTGCTAAGGGTTTGAAATTACTAGTGTGACCATATTCCAAACCAGCGAAAGCTGATAAGGTATTA	ATTAATCTTGGAAAATTGCTAAGGGTTTGAAGTTACTAGTGTGACCATATTCCAAACCAGCGAAAGCTGATAAGGTATTA		32	G								32	A								32	A
M1247	scaffold_118	158008		ATTAATCAACCAGATTATTTATATTAAATTTTAGGAGATAACAAGGGATGATAATGAAGGTGATAAAAGCGCTCCACTTT	ATTAATCAACCAGATTATTTATATTAAATTTTAGGAGATAACAAGGGATGATAATGAAGGTGATAAAAGGGCTCCACTTT		70	G								70	C								70	C
M3440	scaffold_118	233395		ATTAATTGTAGTGTGGCTCCATTGACGCAAACAACTATACGAGAAATCGAGAAAAGCTAGAGGAATAGGTGGTCTTCTAG	ATTAATTGTAGTGTGGCTCCATTGACGCAAACAACTATATGAGAAATCGAGAAAAGCTAGAGGAATAGGTGGTCTTCTAG		40	T								40	C								40	C
M968	scaffold_118	324702		ATTAATATTAAAGTTCCATCTCAAAATCAAATGGTAATGAAAGAAGCAACGTTTATTATTAGATCTCTTGTCTTATCCAT	ATTAATATTAAAGTTCCATCTCAAAATCAAATGGTGATGAAAGAAGCAACGTTTATTATTAGATCTCTTGTCTTATCCAT		36	G								36	A								36	A
M2443	scaffold_118	330258		ATTAATGCTCGATCAGGATTTATGGATTCCGAGTAATCTCTCAAGTTTTCATTCACCATATTTTCCCCCTCAAATATCTC	ATTAATGTTCGATCAGGATTTATGGATTCCGAGTAATCTCTCAAGTTTTCCTTCACCATATTTTCCCCCTCAAATATCTC		8	T	51	C						8	C	51	A						8	T	51	A
M1330	scaffold_118	350654		ATTAATCAGATTGAGATACAACGAGAAATTCCTAGAACAAACCTGCACGTGATATCTCGTTCCCTTCACCATCCTGAACT	ATTAATCAGATTGAGATACAGCGAGAAATTCCTAGAACAAACCTGCACGTGATATCTCGTTCCCTTCACCATCCTGAACT		21	G								21	A								21	A
M3420	scaffold_119	59521		ATTAATTGGTGTTGATGATGTAAAAGACAAAAATTAAACAGAAGTCTTGAGAAAAAAAAACAGTAAGTAGCAAGAAGCAC	ATTAATTGGTGTTGATGATGTAAAAGACAAAAATTAAACAGAAGTCTTGAGAAAAAAAAAACAGTAAGTAGCAAGAAGCA		52	del								52	in								52	in
M2661	scaffold_119	61275		ATTAATTACAAATACACGAGCTAAGGGCACAAAATCCAACATCCTCTTTGGTTCGAGGTTTTTTTCATCCAGAGAAAGTA	ATTAATTACAAATACACGAGCTAAGGGCACAAAATCCAACATCCTCTATGGTTCGAGGTTTTTTTCATCCAGAGAAAGTA		48	A								48	T								48	T
M891	scaffold_119	186139		ATTAATATGACGAACAGGAACGAGATGCCACCGGCATTTTTCCTGCCTTCACGCTTCAACAGTTCCTGCACAATGCAAAC	ATTAATATGACGAACAGGAACGAGATGCCACCGGCGTTTTTCCTGCCTTCACGCTTCAACAGTTCCTGCACAATGCAAAC		36	G								36	A								36	G
M3763	scaffold_12	207450		ATTAATTTCGGAAGTTTGGAACTAGGCGATGTGCGACCTGACCTTGCCTAAATACTTCTCCATCGTTGAGTCCTTTGTCT	ATTAATTTCGGAAGTTTGGAACTAGGCGATGTGCGACCTGACCTTGCCTAAATACTTCTCCATCGTTGAGTGCTTTGTCT		72	G								72	C								72	C
M867	scaffold_12	346006		ATTAATATCTGTAGTACTTGAGTGACTAAAAACCCAATCGAGTGGACGATATCGGTAATTACTTACCACTTTTATCAAAA	ATTAATATCTGTAGTACTTGAGTGACTAAAAACCCAATCCAGTGGACGATATCGGTAATTACTTACCACTTTTATCAAAA		40	C								40	G								40	C
M802	scaffold_12	472547		ATTAATATCAATACGAGAATGCGTTATAGAGTTTTAGAGTTTTTGAAAATTTAGCTCACAAGTGGTCTCTTCTACCTAAG	ATTAATATCAATACGAGAATGCGTTATAGAGTTTTAGAGTTTTTGAAAATTTAGCTCACAAGTGGTCTCTTCTACTTAAA		76	T	80	A						76	C	80	G						76	C	80	A
M3789	scaffold_12	482658		ATTAATTTCTCCTTCACATTATTTCTATGAAATTGACAAAAAATTTCACTTCTCTTCAGGTTAACCTAATTTCATTTTTT	ATTAATTTCTCCTTCACATTATTTCTATGAAATTGACAAAAAATTTCACTTCTCTTCGGGTTAACCTAATTTCATTTTTT		58	G								58	A								58	A
M2645	scaffold_12	580667		ATTAATTAAGTAAATGGTTCATAAAATCAATAGGTGAAATCAATTCCTTAGGACCTTTCTCCCTATTGTTTTTATCTTTG	ATTAATTAAGTAATTGGTTCATAAAATCAATAGGTGAAATCAATTCCTTAGGACCTTTCTCCCTATTGTTTTTATCTTTG		14	T								14	A								14	A
M644	scaffold_12	661076		ATTAATAGTCAATATTAGAAATGGTCAGTAAGACTTAACTAAATTATAAAGATCAAATTGTCAAAACGAACATAGCTCAG	ATTAATAGTCAATATTAGAAATGGTTGGTAAGACTTAACTAAATTATAAAGATCAAATTGTCAAAACGAACATAGCTCAG		26	T	27	G						26	C	27	A						26	C	27	G
M1216	scaffold_12	1016404		ATTAATCAAAACTTTATTTCGATTAACGAGAAGTGCCATTACATAAACTGGAATATGTGTCCTTACCTCCTTTCTACTTT	ATTAATCAAACTTTATTTCGATTAACGAGAAGTGCCATTACATAAACTGGAATATGTGTCCTTACCTCCTTTCTACTTTT		8	in								8	del								8	in
M1323	scaffold_12	1091184		ATTAATCACTTTAAGAGAGAAGTATATGAGATAAATATAGACAAATTTTGTATATATAATTGAAAATATCATTCAACGTT	ATTAATCACTTTAACAGAGAAGTATATGAGATAAATATAGACAAATTTTGTATATATAATTGAAAATATCATTCAACGTT		15	C								15	G								15	G
M2222	scaffold_12	1098700		ATTAATGGGAATTTATTGGTGTGCAACAAAAAAAGAAAGAGAAAGAGGACCAATATATAAATGCTTTGGGATGGAAAGTT	ATTAATGGGAATTTATTGGTGTGCAACAAAAAAGAAAGAGAAAGAGGACCAATATATAAATGCTTTGGGATGGAAAGTTG		28	in								28	del								28	in
M3050	scaffold_12	1127770		ATTAATTCAAGAACCTTAATAGCATATTCGTCTCAACTATAAAGGGAAAAAAAGGGCTAGTATACAAGTTTATATGTCTA	ATTAATTCAAGAACCTTAATAGCATATTCGTCTCAACTATAAAGGGAAAAAAAGGGCTAGTATACAATTTTATATGTCTA		68	T								68	G								68	T
M772	scaffold_12	1129900		ATTAATATATGATTAGAAGGGTAAGCAGAAATTTAATTTATCCCATTTTTTCTCGTCTTATTTCTTCTATTTGTCCAATA	ATTAATATATGATGAGAAGGGTAAGCAGAAATTTAATTTATCCCATTTTTTCTCGTCTTATTTCTTCTATTTGTCCAATA		14	G								14	T								14	T
M2868	scaffold_12	1314083		ATTAATTATCGATTCAGGGAGAGTATGATGATAGCTATCGAAATGGGGTTCGCTCGGCTGGCTGTGGAGACTGACTCCAT	ATTAATTATCGATTCAGGGAGAGTATGGTGATAGCTATCGGAATGGGGTTCGCTCGGCTGGCTGTGGAGACTGACTCCAT		28	G	41	G						28	A	41	A						28	G	41	A
M309	scaffold_12	1315099		ATTAATTATATTATTGTTGACTTCAACTCAAATATTTTAATAGTCAATTTGAATATAACCAAGTTGATAAGATGCATGTC	ATTAATAATATTATTGTTGACTTCAACTCAAATATTTTAATAGTCAATTTGAATATAACCAAGTTGATAAGATGCATGTC		7	A								7	T								7	T
M1286	scaffold_12	1316372		ATTAATCAATTAACTATAAACTGATAGATTTTCTTCCCTTCTAATCAACGTGGGACTATATTTACGTTCTAACTGTTGAT	ATTAATCAATTAACTATAAACTGATAGATTTTCTTCACTTCTAATCAACGTGGGACTATATTTACGTTTCAACTGTTGAT		37	A	69	T	70	C				37	C	69	C	70	T				37	A	69	C	70	T
M4233	scaffold_12	1316704		ATTAATTTTTTTCGAAAAGACAAAGTATCAAAAATAGGATCACTTTCCTGTACAAGAAGAGGCTTAGTTTTGGTTCAAGT	ATTAATTTTTTTCGAAAAGGCAAAGTATCAAAAATAGGATCACTTTCCTGTATAAGAAGAGGCTTAGTTTTGGTTCAAGT		20	G	53	T						20	A	53	C						20	A	53	T
M124	scaffold_12	1328175		ATTAATAAATAAATAAATTACGACAACAAAAATTTGGAGCAATTATTTAGTTTAAAATAAGACCCCACCTTTCAATAGTA	ATTAATAAATAAATAAATTACGACAACAAAAATTTGGAGCAATTATTTAGTTTAAAATAAGACACCACCTTTCAATAGTA		64	A								64	C								64	A
M242	scaffold_12	1328537		ATTAATAAAGACAATTTTCAATACCATTGACTTTGTTAAAACTCCGTCATTTTTCCGCCAATTCAAAGCTACCATTTTAA	ATTAATAAGGACAATTTTCAATACCATTGACTTTGTTAAAACTCCGTCATTTTTCCGCCAATTCAAAGCTACCATTTTAA		9	G								9	A								9	A
M4186	scaffold_12	1369914		ATTAATTTTTGACATTGGCTTCTTTTGTAACATTAAATAAAACATTATGATTTTAAAAAAAGGATGCAACTTTTATTTAA	ATTAATTTTTGACATTGGCTTCTTTTGTAACATTAAATAAAACATTATGATTTTAAATAAAGGATGCAACTTTTATTTAA		58	T								58	A								58	A
M90	scaffold_12	1536847		ATTAATAAACTCGAATAAATATGTCTTAAAAAGATTTTAACCATATTATTGGATCAGTATAATTTATCGAATTGTCCTGT	ATTAATAAACTCGAATAAATATGTCTTAAAAAGATTTTAACCATATTATTGGATCAGTATAATTTATCGAATGGTCCTGT		73	G								73	T								73	G
M2973	scaffold_12	1664892		ATTAATTATTTCCACATCTTTCTATCTTCTTGATATGCCCTCAAATTTCTTAGTTAGTGTTTTTAGTACACCATAATGAG	ATTAATTATTTCCACATCTTTCTATCTTCTTGATATGCCATCAAATTTCTTAGTTAGTGTTTTTAGTACACCATAATGAG		40	A								40	C								40	A
M1678	scaffold_12	2154185		ATTAATCCGTTGTCCCCTCCGATTTTTCGAGCTTCTTCCACAATCCATATGATTTCAGAGATCTTGCCTCTCCCCATTTA	ATTAATCTGTTGTCCCCTCCGATTTTTCGAGCTTCTTCCACAATCCATATGATTTCAGAGATCTTGCCTCTCCCCATTTA		8	T								8	C								8	C
M74	scaffold_12	2173295		ATTAATAAACATATTGAACATAATTAGAAGTCCAATTACCAAAATGCCCAAGGATTATCCAAGATAGATTGGAGAGATTG	ATTAATAAACATATTGAACATAATTAGAAGGCCAATTACCAAAATGCCCAAGGATTATCCAAGATAGATTGGAGAGATTG		31	G								31	T								31	T
M3804	scaffold_12	2241440		ATTAATTTCTTAGTGGGTCATCTCAGATTTTGATATGGTTGAGAAAAAATGGTTCCTTTTTCTTGCAGTTTCCCCCCTCA	ATTAATTTCTTAGTGGGTCATCTCAGATTTTGATATGGTTGAGAAAAACTGGTTCCTTTTTCTTGCAGTTTCCCCCCTCA		49	C								49	A								49	A
M2972	scaffold_12	2798560		ATTAATTATTTCATAAATTTATATTAACTATTTTTAGTCGGAAAGAGATTCAAACTTATAACTTCTTGATCACAAATATA	ATTAATTATTTCATAAATTTATATTAACTCTTTTTAGTCGGAAAGAGATTCAAACTTATAACTTCTTGATCACAAATACA		30	C	79	C						30	A	79	T						30	C	79	T
M1058	scaffold_12	2819900		ATTAATATTGATAATCACTTACCAAGAACGACGCCCCGACTCTCGGGGAAGTTCTTGACGCAGGTAACAAGAGAGCCGGT	ATTAATATTGATAATCACTTACCAAGAACGACGCCCCGACTCTCGGGGAAGTTCTTGACGCAGGTAACAAGAGAGCCAGT		78	A								78	G								78	A
M403	scaffold_12	3087435		ATTAATACAATTAGCTAACACATTCAACTAAATCCAAATTAAAAGTTTATTATTGTTAACCCAAAAGAAGTATCACTATT	ATTAATACAATTAGCTAACACATTCAACTAAATCCAAATTATAAGTTTATTATTGTTAACCCAAAAGAAGTATCACTATT		42	T								42	A								42	A
M3559	scaffold_120	88816		ATTAATTTAAGTGTTTCCAATGGATTTCTAATGCAAATGTAATCTCGTTTGTTTTAGGAAACTTTCGGCACGTCTTAGTA	ATTAATTTAAGTGTTTCCAATGGATTTCTAATGCAAATGTAATCTCGTTTGTTTTAGGTAACTTTCGGCACGTCTTAGTA		59	T								59	A								59	T
M2885	scaffold_120	286227		ATTAATTATGCTTAATTATTCAGGTTTTACGCAGAAATTGTAGAATTTTTTTAGCACAAGTTAAGTGCTACTAAAGCTGC	ATTAATTATGCTTAATTATTGAGGTTTTACGCAGAAATTGTAGAATTTTTTTAGCACAAGTTAAGTGCTACTAAAGCTGC		21	G								21	C								21	G
M1105	scaffold_120	634885		ATTAATATTTATGGAGTTCCATCTCAAGACCAATTGGCAATGAGAAGAGTAGCCCCTCTCTTTTTAACGTGGGATCCATA	ATTAATATTTATTGAGTTCCATCTCAAGACCAATTGGCAATGAGAAGAGTAGCCCCTCTCTTTTTAACGTGGGATCCATA		13	T								13	G								13	T
M2601	scaffold_121	183645		ATTAATTATCCGAGATTAAGGGCCAAAAAGTCAACAGTAATTTGAACCATCACCAGTTGCATCAACAAGATCATCATTAT	ATTAATTAACCGAGATTAAGGGCCAAAAAGTCAACAGTAATTTGAACCATCACCAGTTGCATCAACAAGATCATCATTAT		9	A								9	T								9	T
M2130	scaffold_122	132629		ATTAATGCTTAAGTTTTATCCTTTGCTCAGTTTTTCAATCTTTTTTCTTACTTCTTTTTCCTATGTTGTCATTCGTGGGG	ATTAATGCTTAAGTTTTATCCTTTGCTCAGTTTTTCAATCTTTCTTCTTACTTCTTTTTCCTATGTTGTCATTCGTGGGG		44	C								44	T								44	C
M2118	scaffold_122	154272		ATTAATGCTAAGCATCAAATTTTTAATAAATTGTACCGATGTTGAGTTTTTTCAACTCATCTTTTATTGTTAAATACAAA	ATTAATGCTGAGCATCAAATTTTTAATAAATTGTACCGATGTTGAGTTTTTTCAACTCATCTTTTATTGTTAAATACAAA		10	G								10	A								10	G
M259	scaffold_122	154346		ATTAATAAGTTAGAAAGAATTTTGCAATACTTATCTTAACATTTGGATGAACAAATAAAAGATGTTGCACGACACTATGA	ATTAATAAGTTAGAAAGAATTTTGCAATACTTATCTTGACATTTGGATGAACAAATAAAAGATGTTGCACAACACTATGA		38	G	71	A						38	A	71	G						38	G	71	G
M3345	scaffold_122	521139		ATTAATTGCAAAGGAGTCAAAGAAACAATATTTGAAACAGGAAAAGGTAACCTATGTAGTTTACAATAGATGCAATGTTC	ATTAATTGCAAAGGAGTCAAAGAAACAATATTTGAAACAGGAAAAGGTAACCTATGTAGTTTACAATAGATGTAATGTTC		73	T								73	C								73	T
M584	scaffold_123	37225		ATTAATAGCACGAGCATAAACATCACTCTGAACAAGATGTAAAATAACTAAAGCTGACGATAAACACCAACACCACCATG	ATTAATAGCACGAGCATAAACATCACTCTGAACAAGATGTAAAATAACTAAAGCTGACGATAAACACCAACACTACCATG		74	T								74	C								74	T
M829	scaffold_123	42581		ATTAATATCGACCAAAACAAAGTTGCCGAAATAATATCGACCAGAACAAACAGAACGGTTAATTAAGTGCGAGACCATGT	ATTAATATCGACCAAAACAAAATTGCCGAAATAATATCGACCAGAACAAACAGAACGGTTAATTAAGTGCGAGACCATGT		22	A								22	G								22	A
M1586	scaffold_123	56971		ATTAATCTAGATTGATGGTACACACCTGTATGGCAAGTATAAGGGAAAATTACTTATTACCACCTTAATTGATTCAAATG	ATTAATCTAGATTGATGGTACACACCTGTATGGCAAGTATAAGGGAAAATTACTTATTACCACCTCAATTGATTCAAATG		66	C								66	T								66	C
M3961	scaffold_123	60338		ATTAATTTTAAAATCGACAAATCAAATTATGACACGTATCTCTTTTATGGTCGTCCGATAAAATCAACTAATTGGATCAA	ATTAATTTTAAAATCGACAAATCAAATTATGACACGTATCTCTTTTATGGCCGTCCGATAAAATCAACTAATTGGATCAA		51	C								51	T								51	C
M3608	scaffold_123	107637		ATTAATTTACCATTCACTGAGCTTTCTAGCTCACTATTTACCCTTTGTTTTCCCCTCAGGTTGTATTTGAGTTTCGAAGA	ATTAATTTACCATTCACTGAGCTTTCTAGCTCACTCTTTACCCTTTGTTTTCCCCTCAGGTTGTATTTGAGTTTCGAAGA		36	C								36	A								36	C
M208	scaffold_123	126175		ATTAATAACGTAAAAAGCTCCCCCTAAAAATATGAACACAATTTTGCATAAATGCTCCCCTATCAATATGCATTTAAGAA	ATTAATAACGTAAAAAGCTCCCCCTAAAAATATGAACACAATTTTGCATAAATGCTCCCCTATCAATATGCATTTAAAAA		78	A								78	G								78	A
M2862	scaffold_123	126249		ATTAATTATCATTATTTTTTGTTCTTTTTTATGATTCCAAAGGGGGAGAAGTTTAAGAAAAATTTTGCTCTAAAATTGTT	ATTAATTATCATTATATTTGGTTCTTTTTTATGATTCCAAAGGGGGAGAAGTTTAAGAAAAATTTTGCTCTAAAATTGTT		16	A	20	G						16	T	20	T						16	A	20	T
M3909	scaffold_123	139764		ATTAATTTGGTTAAACTCATTAACCAACTTAATCACCATACGTTAACTACGAAGCAAGTATAAAAGGATTTTCGAGTAGC	ATTAATTTGGTTAAACTCATTAACCAACTTAATCAACATACGTTAACTACGAAGCAAGTATAAAAGGATTTTCGAGTAGC		36	A								36	C								36	A
M300	scaffold_125	246575		ATTAATAATATATCATATTTCCCTTTCTTATCTTTTTCTTTACTATCTTGTTTGATAGTTCCAATTTTTTCCTTAAAAAA	ATTAATAATATATCATATTTCCCTTTCTTATCTTTTTCTTTACTATCTTGTTTAATAGTTCCAATTTTTTCCTTAAAAAA		54	A								54	G								54	G
M3535	scaffold_125	547448		ATTAATTTAAATGGAGTTCAAAACTTACCACTGAAAGGTAACAAGCTGAAAAGTAAGCATAAACTTGAAATAAACTAAGT	ATTAATTTAAATGGAGTTCAAAACTTACCACTAAAAGGTAACAAGCTGAAAAGTAAGCATAAACTTGAAATAAACTAAGT		33	A								33	G								33	G
M4226	scaffold_126	139789		ATTAATTTTTTTACCTTTAACATTTCAAGAAATTTTAGATGATTTCTTGCCGATGAAAACGGATCAAGCTAATCTCTCTA	ATTAATTTTTTTACCTTTAACATTTCAAGAAATTTTAGATGATTTCTTACCGATGAAAACGGATCAAGCTAATCTCTCTA		49	A								49	G								49	A
M2907	scaffold_126	139929		ATTAATTATTAAAAATTCCAAATTCTATATCAACATATTTTAATCTGCTGGTGCCCTTTTAGCATATTGCAATGACATAT	ATTAATTATTAAAAATTCCAAATTCTATATCAACATATTTTAATCTGTTGGTGCCCTTTTAGCATATTGCAATGACATAT		48	T								48	C								48	T
M2819	scaffold_126	164208		ATTAATTATAATATATATGTAGGGTCCACTGAATAAAGAATGAGAATGAGATTGCTGAGGTTGTAGGAGTATAATGAGAT	ATTAATTATAATATATATGTAGGGTCCACGAAATAAAGAATGGGAATGAGATTGCTGAGGTTGTAGGAGTATAATGAGAT		30	G	31	A	43	G				30	T	31	G	43	A				30	G	31	G	43	A
M2041	scaffold_126	166322		ATTAATGATTTTCCCCTTATCTAGCCAATGTAGGATTTTGATCACATTTTTAACAATCCTCCCTTTGAACAAAGTACCAC	ATTAATGATTTTCCCCTTATCTAGCCAATGTAGGATTTTGATCACATTTTTAACGATCCTCCCTTTGAACAAAGTACCAC		55	G								55	A								55	G
M1076	scaffold_126	203007		ATTAATATTGTTTCCATATCAATGATATTTTTAAAAATCATATATAATGGAAATATCAACGTAGCTCATTCCTTACGTCG	ATTAATATTGTTTCCATATCAATGATATTTTTAAAAATCGTATATAATGGAAATATCAACGTAGCTCATTCCTTACGTCG		40	G								40	A								40	G
M383	scaffold_126	478340		ATTAATAATTTGTCCAATATTGAGTAATTAAGTAGTTGATTCATAGATTCAATAGGTGAAATCAATTTCGTATGACCTTT	ATTAATAATTTGTCCAATATTGAGTAATTAAGTAGTTGATTCATAGATTCAATAGGTGAAATCAATTCCGTATGACCTTT		68	C								68	T								68	T
M1253	scaffold_126	484004		ATTAATCAAGAAGCAAGCCCGAAACAGCATCAGCCCAAAAGTATTTTGGAACTTGCATTCAAAACATTAAGGCCCTTGTT	ATTAATCAAGAAGCAAGCCCGAAACAGCATTAGCCCAAAAGTATTTTGGAACTTGCATTCAAAACATTAAGGCCCTTGTT		31	T								31	C								31	C
M762	scaffold_126	491390		ATTAATATATCAGAAGAATAAATCAATAGTATATCAGAAGTCAATCAGTTCTATATCAGTTGTATAATAGTAAATCACTA	ATTAATATATCAGAAGAATAAATCAATAGTATATCAGAAGTCAATCAATTCTATATCAGTTGTATAATAGTAAATCACTA		48	A								48	G								48	G
M634	scaffold_126	493003		ATTAATAGTACCGTTGTTAATTATAATCATTGGTCCACAACTATGATAATCGCTACCAAAGCGAGCATAGTTCAACGGTA	ATTAATAGTACCGTTGTTAATTATAATCATTGGTCCACAACTATGATAATCGCTATCAAAGCGAGCATAGTTCAACGGTA		56	T								56	C								56	C
M2289	scaffold_127	37326		ATTAATGTAAAAACAAAACAAAAACAAAAAAAGAGAGATAGAGTAGAAACAAATTAAACAGGAAGATCAAGAATTTAAGC	ATTAATGTAAAAACAAAACAAAAACAAAAAAAGAGAGATAGAGCAGAAACAAATTAAACAGGAAGATACAAGAATTTAAG		44	C	68	del						44	T	68	in						44	C	68	in
M3917	scaffold_127	76196		ATTAATTTGTAAATTTTCACAAAAATTTTCAAAAAGGTGAGAAGTGTCATTGAACACTCTTTGATTTCTTTCCTTCCACA	ATTAATTTGTAAATTTTTACAAAAATTTTCAAAAAGGTGAGAAGTGTCATTGAACACTCTTTGATTTCTTTCCTTCCACA		18	T								18	C								18	T
M2180	scaffold_127	103225		ATTAATGGAGAAAGTGGGAACTAATCAGCTACTGTTTTTGGTACTTAAAATTCTTCACAAATGGAAATGTTTTACGTACA	ATTAATGGAGAGAGTGGGAACTAATCAGCTACTGTTTTTGGTACTTAAAATTCTTCACAAATGGAAAAGTTTTACGTACA		12	G	68	A						12	A	68	T						12	G	68	T
M3968	scaffold_127	375133		ATTAATTTTAAATTCAGTAAATCAATATATGTCACGTGTCTTTCTTATGATCATCCGATGAATTGACCAATGAGTTAATG	ATTAATTTTAAATTCAGTAAATCAATATATGTCACGTGTCTTTCTTATGATCATCCGATGAATTGACTAATGAGTTAATG		68	T								68	C								68	T
M1987	scaffold_128	1112		ATTAATGATCTTATTTGGAAAGTATGTCACTTAAGGTAACTTCGACCTTTACTTCCATTATTAGTTTTGTGAGTCCATAT	ATTAATGATCTTATTTGGAAAGTATGTCACTTAAGGTAACTTCGACCTTTACTTCCATTATTAGTTTTGTGAGTCTATAT		76	T								76	C								76	C
M3893	scaffold_128	286509		ATTAATTTGGCTTTTTGTTTTCTTTGCTCAATAACAAACATTTAATGCATTGTGTGTTTTGGCTCCATTTTATCCCATTT	ATTAATTTGGCTTTTTGTTTTCTTCGCTCAATAACAAACATTTAATGCATTGTGTGTTTTGGCTCCATTTTATCCCATTT		25	C								25	T								25	C
M3424	scaffold_128	339268		ATTAATTGGTTAAACTCATTAAGCACTTTAATCAACATACGTTAACTACAGGTTACTCCACTAAAAGCTCGCAGCTGAAC	ATTAATTGGTTAAACTCATTAAGCACTTTAATCAACATACGTTAACTACAGGTTACTCCACTAAAAGCTCGCAGCTGGAC		78	G								78	A								78	G
M949	scaffold_128	399903		ATTAATATGTCTAAAAGATTGGGGTCTAGCGAAGAAAAGAATGTATGAAGAAGAAAATATTAAAAAAGTGGCTGAAGAAA	ATTAATATGTCTAAAAGATTGGGGTCTAGCGAAGAAAAAAATGTATGAAGAAGAAAATATTAAAAAAGTGGCTGAAGAAA		39	A								39	G								39	A
M3505	scaffold_128	445404		ATTAATTGTTTCAGGAGAATCAAACTTTGCAGAGACATTATCGCACAAAAAATCACTGAATAAAATAGTTTGGACAAGCA	ATTAATTGTTTCAGGAGAATCAAACTTTGCAGAGACATTATCGCACAAAAAAACACTGAATAAAATAGTTTGGACAAGCA		53	A								53	T								53	A
M1084	scaffold_128	573691		ATTAATATTTAACTCCCCTGCAAAATTGCACGGGAGTAGGCAGTTTTTCTTGGTTATTGTTCTTTTGCAGTTATGCAAAA	ATTAATATTTAAGTCCCCTGCAAAATTGCACGGGAGTAGGCAGTTTTTCTTGGTTATTGTTCTTTTGCAGTTATGCAAAA		13	G								13	C								13	G
M1050	scaffold_13	45291		ATTAATATTGAGATATAGATACAAAACGATATAGTAGTAAATTGAGTGATGGATATCATCTTGAATGAGGTTGTTTCATG	ATTAATATTGAGATAAAGATACAAAACGATATAGTAGTAAATTGAGTGATGGATATCATCTTGAATGAGGTTGTTTCATG		16	A								16	T								16	A
M3653	scaffold_13	263837		ATTAATCTATAACTTAGATTATACAATACCACTTTTATTGCTTGACATTTAATGTTATGTGAGTTTTGTACTTGATTTTT	ATTAATTTATAACTTAGATTATACAATACCACTTTTATTGCTTGACATTTAATGTTATGTGAGTTTTGTACTTGATTTTT		7	T								7	C								7	C
M3277	scaffold_13	450058		ATTAATTGACACAAAATTGAAAAATTAGAATTCTACTCAACACAAAATTCAATTTTATGTCTAATAAGATCCGTTATTTT	ATTAATTGACACAAAATTGAAAAATTAGAATTCTACTCGACACAAAATTCAATTTTATGTCTAATAAGATCCGTTATTTT		39	G								39	A								39	A
M1552	scaffold_13	469171		ATTAATCGTCTCTTTTTTAATACAACAATTCGGAGAAATAGAAGATCGAACTCCAACCTCGAGAGAAGAAGTACGTGTTA	ATTAATCGTCTCTTTTTTAATACAACAATTTGGAGAAATAGGAGATCGAACTCCAACCTCGAGAGAAGAAGTACGTGTTA		31	T	42	G						31	C	42	A						31	T	42	A
M539	scaffold_13	486642		ATTAATAGACCCTTATTTACCTCATTGCTCTGGCCAAGGAAGCTAGGTAGCTCTCGTGGAGTTTGACTCGTTTCAAGTCA	ATTAATAGACCCTTATTTACCTCATTGCTCTGGCCAAGGAAGCTAGGTAGCTCTCGTGGAATTTGACTCGTTTCAAGTCA		61	A								61	G								61	G
M547	scaffold_13	823749		ATTAATAGAGATCAAAATGTTAAAAGGATAAACAAAAGTCAAGAGTAAAAAATTGAACCGAAATATTTCTAGACGGTACA	ATTAATAGAGATCAAAATGTTAAAAGGATGAACAAAAGTCAAGAGTAAAAAATTGAACCGAAATATTTCTAGACGGTACA		30	G								30	A								30	A
M1866	scaffold_13	1030152		ATTAATGACATTTTCTAAAAACGGACAATCTCATTCTCCTCTAACAATTTCATGAATCTCGTTTTCATTCCTTATTTCAT	ATTAATGACATTTTCTAAAAACGGGCAATCTCATCCTCCTCTGACAATTTCATGAATCTCGTTTTCATTCCTTATTTCAT		25	G	35	C	43	G				25	A	35	T	43	A				25	A	35	C	43	G
M78	scaffold_13	2294736		ATTAATAAACATTTCAAGAACTTAATGTGGCAAAATTAGAAAACCAAATTTAACTAAGTTAGTGTGCCAAATTTGTCATT	ATTAATAAACATTTCAAGAACTTTATGTGGCAAAATTAGAAAACCAAATTTAACTAAGTTAGTGTGCCAAATTTGTCATT		24	T								24	A								24	T
M1571	scaffold_13	2348746		ATTAATCTAAAGACACTGTTTGATGTCAAAACAAAGGTATGGTTAAATAGTTTGAAATATGTTGGGACTTGGAAGGTGAA	ATTAATCTAAAGACACTGTTTGATGTCAAAACAAAGGTTTGGTTAAATAGTTTGAAATATGTTGGGACTTGGAAGGTGAA		39	T								39	A								39	T
M1137	scaffold_131	201145		ATTAATATTTTAGGTTACTACTCCAACTAAATTTCGTAAACTATTAACCTATTCAATTCAAGAATATATCCAGTGACATA	ATTAATATTTTAGGTTACTACTCCAACTAAATTTCGTAAACTATTAACATATTCAATTCAAGAATATATCCAGTGACATA		49	A								49	C								49	C
M822	scaffold_131	350253		ATTAATATCCCTCTAAAAGATTTGCTGAAGCCTTATTTCTCCTTTTATAGGTAGTTTCCCTTTTTGTTTCAAAATTGGAC	ATTAATATCCCTCTAAAAGATTTGCTGAAGCCTTATTTCTCGTTTTATAGGTAGTTTCCCTTTTTGTTTCAAAATTGGAC		42	G								42	C								42	C
M2148	scaffold_131	356002		ATTAATGGAAAGGTATGTAACGTTATAATCGATAGTGGTAGCACGGAAAATGTGGTTTCTAGCAAGTTAGTGACAACCCT	ATTAATGGAAAGGTATGTAACGTTATAATCGATAGTGGTAGCACAGAAAATGTGGTTTCTAGCAAGTTAGTGACAACCCT		45	A								45	G								45	G
M1254	scaffold_132	75174		ATTAATCAAGAAGCAAGTCATTGAAACAGCATCGGCCCAAAAGTATTTTGAAACCTTAATGCCCTTGCTGTTTCGAGAAG	ATTAATCAAGAAGCAAGTCGTTGAAACAGCATCGGCCCAAAAGTATTTTGAAACCTTAATGCCCTTGCTGTTTCGAGAAG		20	G								20	A								20	G
M3803	scaffold_132	152478		ATTAATTTCTTAGAAATTGCAGGCGTGTAAAGAACATTGTGTAGAATAAGAGGTTTGTAAGGAGAAGACAGTGAAGAAGA	ATTAATTTCTTAGAAATTGCAGGTGTGTAAAGAACATTGTGTAGAATAAGAGGTTTGTAAGGAGAAGACAGTGAAGAAGA		24	T								24	C								24	T
M73	scaffold_132	204920		ATTAATAAAATTTTTTAAATAATGTTAATTAAAAAAAGCGAAAATAAGGCAAGTTTTCAAACTTATTCTAGAAATAATGC	ATTAATAAAATTTTTTAAATAATGTTAATTAAAAAAAACGAAAATAAGGCAAGTTTTCAAACTTATTCTAGAAATAATGC		38	A								38	G								38	A
M3377	scaffold_132	420442		ATTAATTGCTTTTGAGTGTTACGATTGGTGGAGTTAAAACGACGTCGGATCGAGCTAGGGAAGAGTCGGGATTGAGCCTA	ATTAATTGCTTTTGATTGTTACGATTGGTGGAGTTAAAACGACGTCGGATCGAGCTAGGGAAGAGTCGGGATTGAGCCTA		16	T								16	G								16	G
M2425	scaffold_132	505872		ATTAATGTTGGAAACCTTGAAAACGAAACCGTCATCCGGCGCGCATTCAAGTACCTCTGGCGTTTGGACTTCTTCCGATC	ATTAATGTTAGAAACCTTGAAAACGAAACCGTCATCCGGCGCGCATTCAAGTACCTCTGGCGTTTGGACTTCTTCCGATC		10	A								10	G								10	G
M889	scaffold_132	518081		ATTAATATGACCTATGTGAGAGTAGAATTGGGTTGGTTCTATGAGAACTTTTCAAATGGCTTATGTTCTCTAAAGCTCTC	ATTAATATGACCTATGTGAGAGTAGAATTGGGTTGGTTCTATGAGAACTTTTCAAATGACTTATGTTCTCTAAAGCTCTC		59	A								59	G								59	G
M2065	scaffold_132	520176		ATTAATGCACTCACAAACTCCTAGAATACACACGGAGGCCAATGCCTTCATCCCCTAGGGATCCCACTACTATTTATTAT	ATTAATGCACTCACAAACTCCTAGAATACACACAGAGGCCAATGCCTTCATCCCCTAGGGATCCAACTACTATTTATTAT		34	A	65	A						34	G	65	C						34	A	65	C
M1653	scaffold_132	558562		ATTAATCTCTGATGGGGGAGCTTAAAATGGATCTTGGCGATGTTTTGCCGGATTTGGCGTGGCCGTAATCGCCGCCTCAG	ATTAATCTCTGATGGGGGAGCTTAAAATGGATCTTGGCGATGTTTTGCCGGATTTGGCGTGGCCGCAATCGCCGCCTCAG		66	C								66	T								66	C
M411	scaffold_135	200596		ATTAATACAGAATACCTTGTAGGTTATGTTATTCAGATTATGCCTCTGATTTGGATAAGAGACGTTCGCTGACAAGGCAT	ATTAATACAGAATACCTTGTAGGTTATGTTATTCAAATTATGCCTCTGATTTGGATAAGAGACGTTCGCTGACAAGGCAT		36	A								36	G								36	G
M4140	scaffold_135	250771		ATTAATTTTTAATTTGATTAGGGGTCAAATTAAAAATAACCTTGTAATCAACTAATGATTTTGGTAGGTTACGTAGGAGT	ATTAATTTTTAATTTGATTAGGGGTCAAATTAAAAATAACCTTATAATCAACTAATGATTTTGATAGGTTAGGTAGGAGT		44	A	64	A	72	G				44	G	64	G	72	C				44	G	64	A	72	G
M1677	scaffold_135	313942		ATTAATCTGTTGCACGAAAATCAAATATGTAAATGATTAAGTTAGATATTCTCAATCCATAAAATTTCCATTCGTATATA	ATTAATCTGTTGCACGAAAATCAAATATGTAAATGATGAAGTTAGATATTCTCAATCCATAAAATTTCCATTCGTATATA		38	G								38	T								38	T
M3396	scaffold_135	343886		ATTAATTGGCAAGGAGAAGAGTTGCTTACTTTACATTATAATTTCTTGTTAGATCCCTTATTTTTTTTAATGTGAATCCT	ATTAATTGGCAAGGAGAAGAGTAGCTTACTTTACATTATAATTTCTTGTTAGATCCCTTATTTTTTTTAATGTGAATCCT		23	A								23	T								23	T
M2451	scaffold_138	104948		ATTAATGTTCTTGACAAATTAGAGGATCTAGTGGTGGCAGAGGCGATGATGAGTTTATAATGTAGCATTGTGGATGATTA	ATTAATGTTCTTGACAAATTAGAGGATCTAGTGGTGGCAGAGGCGATGATGAGCTTATAATGTAGCATTGTGGATGATTA		54	C								54	T								54	C
M796	scaffold_139	128100		ATTAATATCAAAGAAGCCGAAGCGTACCTTTAATCTTCCAAATTTAGATGAATCACGATTTTTAGTGACTTGGGGATCAT	ATTAATATCAAAGAAGTCGAAGCGTACCTTTAATCTTCCAAATTTAGATGAATCACGATTTTTAGTGACTTGGGGATCAT		17	T								17	C								17	C
M791	scaffold_14	2389778		ATTAATATATTTTTTAAATAAATCTCATTCAAGTGCCACGTGGGATAATGGGACCCACCAGTCATTCCCCTTTGACCAGG	ATTAATATATTTTTTAAAAAAATCTCATTCAAGTGCCACGTGGGATAATGGGACCCACCAGTCATTTCCCTTTGACCAGG		19	A	67	T						19	T	67	C						19	A	67	C
M3305	scaffold_140	111867		ATTAATTGAGTGAGAATATATGTTTTTAGATAACTACTTTCCAAAGCTTTTTTTTTTCTTGCTTTTCTTTAGTGTTCCTT	ATTAATTGAGTGAGAATATATGTTTTTAGATAACTACTTTCGAAAGCTTTTTTTTTTCTTGCTTTTCTTTAGTGTTCCTT		42	G								42	C								42	C
M2486	scaffold_140	190898		ATTAATGTTTTCATCAGCTTAATCAATTAGAATTGATTAAGGCATACATTTTTAAACAATAGGTCGAAGATTCAAATTTT	ATTAATGTTTTCATCAGCTTAATCAATTAGAATTGATTAAGGTATACATTTTTAAACAATAGGTCGAAGATTCAAATTTT		43	T								43	C								43	C
M230	scaffold_140	241816		ATTAATAAGACATCTATTACATTTTTCAAAATCAAAGGTTCGAATCTCTCAATTCCACGCTTATCAAATGAAGAAAAAAA	ATTAATAAGACATCTATTACATTTTTCAAAATCAAAGGTTCGAATCTCTCAATTCCACACTTATCAAATGAAGAAAAAAA		59	A								59	G								59	G
M3233	scaffold_140	297678		ATTAATTCTTTTTTATTGTCAAAGCGAGTATAGTTTAGCGATAATTGACATATATCTCCAAAGAATCCACCACATGTCGT	ATTAATTCTTTTTTATTGTCAAAGCGAGTATAGTTTAGCGATAATTGACATATATCTCCAAAAAATCCACCACATGTCGT		63	A								63	G								63	G
M3598	scaffold_141	63526		ATTAATTTACAATGAGATGAGAGGAGTAGCACCCACCTATTATTATAAATCTTTGTTATGTTTCTTAACAATTATGAGGT	ATTAATTTACAATGAGATGAGAGGAGTAGCACCCACCTATTATTATAAATCTTTGTTATGTTTCTTAACAATTCTGAGGT		74	C								74	A								74	A
M2241	scaffold_141	177787		ATTAATGGTAAATAGTACTTATTTTTCTTAAAGTCAGAGGTTCGAATATGTATAACTCCACATTTGTTTTACTAAAAAAC	ATTAATGGTAAATAGTACTTATTTTTCTTGAAGTCAGAGGTTCGAATATGTATAACTCCACATTTGTTTTACTAAAAAAC		30	G								30	A								30	A
M4091	scaffold_141	178140		ATTAATTTTGATAATTCTACTTCCAAAATATCTATTTTAGTCCCTGTATTTTTAACAATTTTGTTTATTAAATGTCTTGG	ATTAATTTTGATAATTCTACTCCCAAAATATCTATTTTAGTCCCTGTATTTTTAACAATTTTGTTTATTAAATGTCTTGG		22	C								22	T								22	T
M502	scaffold_141	205764		ATTAATACTTTCTATGACTTGCTTCTTAAATGCGAGTATGCTTATGATCATATGTCTTCAAACACGTATGCTTACGATAA	ATTAATACTTTCTATGACTTGCTTCTTAAATGCGAGTATGCTTATGATCATATGTCTTCAAACACGTATGCTTATGATAA		75	T								75	C								75	C
M780	scaffold_141	205995		ATTAATATACTCTGAAAGATTGGTAATCATCCACCCATATCTGTACCCACCATCACGTGATTATGTCCACTTTTCAATTC	ATTAATATATTCTGAAAGATTGGTAATCATCCACCCATATCTGTACCCACCATCACGTGATTATGTCCACTTTTCAATTC		10	T								10	C								10	C
M1256	scaffold_141	253249		ATTAATCAAGAGGACAACCATCCTAATTCATAGGTGATTTGAATAGGGTTGTTTTCATTTATTTGAACTCAACCCAATCC	ATTAATCAAGAGGACAACCATCCTAATTCATAGGTGATTTGAATAGGGTTGTTTTCATTTATTTGAACTCAACCTAATCC		75	T								75	C								75	C
M2017	scaffold_142	142757		ATTAATGATTAGTTTATGATGGGCTTTTTGTAATAAGAAAAAACAAATGTTTTTTTTAGTGAAAACACTTATTTTATCCC	ATTAATGATTAGTTTATGATGGGCTTTTTGTAATAAGAAAAAACAAATGTTTTTTTAGTGAAAACACTTATTTTATCCCG		50	in								50	del								50	del
M3267	scaffold_142	550378		ATTAATTGAATATGTTGTCGCTATGTAGCTATGGTCGAAAGAAATTTTCAGATGACAGTGTATGCGCATCGGATTAGGAA	ATTAATTGAATATGTTGTCGCTATGTAGCTATGGTCGAAAGAAATTTTCAGATGAAAGTGTATGCGCATCGGATTAGGAA		56	A								56	C								56	C
M1481	scaffold_143	57081		ATTAATCGACATTTGTAGCAAAAAAGCAAATCCTCGATGCCTCCCTGAATGCAAATAAGCTCAATGAGGGGTAGAACAAC	ATTAATCGACATTTGTAGCAAAAAATCAAATCCTCGATGCCTCCCTGAATGCAAATAAGCTCAATGAGGGGTAGAACAAC		26	T								26	G								26	G
M912	scaffold_143	252944		ATTAATATGCTTTAGTACCTTAGTTTTCAGTACCTTTATGGCTCTTCCTTGAGTTTCTAGCAGTTTAACTACATAATCAA	ATTAATATGCTTTAGTACCTTAGTTTTCAGTACCTTTATGGCTCTTCCTTGAGTTTCTAGTAGTTTAACTACATAATCAA		61	T								61	C								61	C
M2140	scaffold_144	305507		ATTAATGCTTTGGTCAAGCTTTGACTAAAATAGATATTATACCCTGCAACAAGTTAAAAGACATTTTATTAGTTTTTATA	ATTAATGCTTTGGTCAAGCTTTGACTAAAATAGATATTATACCTTGCAACAAGTTAAAAGACATTTTATTAGTTTTTATA		44	T								44	C								44	C
M414	scaffold_144	563511		ATTAATACAGCCCAAATGCGGCGACCATCGGAACGTCGTCGTGGCATTCTCCACCCTCTTATACGCACTCAACTTCCTGA	ATTAATACAGCCCAAATGCGGCGACCATCGGAACGTCGCCGTGGCATTCTCCACCCTCTTATACGCACTCAACTTCCTGA		39	C								39	T								39	T
M882	scaffold_144	568232		ATTAATATGAAAAGCTTATCGCATATGATAAAACTTGTAAAGTAAGGAGTGAAAATTGTGTGAGACTTGCCCACCAAAGT	ATTAATATGAAAAGCTCATCGCATATGATAAAACTTGTAAAGTAAGGAGTGAAAATTGTGTGAGACTTGCCCACCAAAAT		17	C	79	A						17	T	79	G						17	T	79	A
M3190	scaffold_145	77172		ATTAATTTTCGTTTATAAAATTGAAAACAAGAAACAGTAAACAAAAACGAGAATACGAGAATGGAGAATCAGAAACATGT	ATTAATTCTCGTTTATAAAATTGAAAACAAGAAACAGTAAACAAAAACGAGAATACGAGAATGGAGAATCAGAAACATGT		8	C								8	T								8	T
M633	scaffold_145	308823		ATTAATAGTAATTTCAACACGTGAAAAGTTAGAAGAGTGTTTTTCTCATCAATCCTTTCATCTGTCATTCGATCTTCAAT	ATTAATAGTAATTTCAACACGTGAAAAGTTAGAAGAGTGTTTTTCTCATCAATCCTTTCATTTGTCATTCGATCTTCAAT		62	T								62	C								62	C
M3474	scaffold_147	335789		ATTAATTGTGGATACCGTAGCTGAAAAATTAGTTGGAATTTTCTTAATTAAGGCCAATTTGTAGTTGAAGTAGCTAGATA	ATTAATTGTGGATACCGTAGCTGAAAAATTAGTTGGAATTTTCTTAATTAAGGCCAATTTGTAGTTGAATTAGCTAGATA		70	T								70	G								70	G
M3047	scaffold_147	530134		ATTAATTCAACCAATGGAGATACTGATTCAGACTTGGTTTTTGAAGTAAGCATTAGTGGTATTGAATCTGAATCTATTTG	ATTAATTCAACCAATGGAGATACTGATTCAGACTTGGTTTTTGAAGTAAGCATTAGTGGTATTGAATCCGAATCTATTTG		69	C								69	T								69	C
M1276	scaffold_147	542995		ATTAATCAATCCTCTAACAAAGTTCCAATTGTTTGGTGTGATAACATCAGTGCGTTATCCGTAACTGCCAACCCAGTATT	ATTAATCAATCCTCTAACAAAGTTCCAATTGTTTGGTGTGATAACATCAGTGCGTTATCCGTAACTGCCAACCCAATATT		76	A								76	G								76	A
M399	scaffold_148	118105		ATTAATACAACCAAATTGGAAGGATCATTCGAATTTCTTTTGGGGAGAGCATCAAGTGAAAAGTATCCCTCCATACGAGC	ATTAATACAACCAAATTGGAAGGATCATTCGAATTTCTTTTGGGGAGAGCATCAAGTCAAAAGTATCCCTCCATACGAGC		58	C								58	G								58	G
M1878	scaffold_148	281266		ATTAATGACGTATCAGCCCTCGACCATTTATACCGAGGCCCTGACACTCACACATTCATTTCCTTCAATAATCCAACTCA	ATTAATGACGTATCAGCCCTAAACCATTTATACCGAGGCCCTGACACTCACACATTCATTTCCTTCAATAATCCAACTCA		21	A	22	A						21	C	22	G						21	C	22	A
M1841	scaffold_148	308447		ATTAATGAATGCTGAACTCCGGTAACTTGTGTAAAATTTGACTCTACTCGTTACTATCGTCTACTACTACCGAGCTACGT	ATTAATGAATGCCGAACTCCGGTAACTTGTGTAAAATTTGACTCTACTCGTTACTATCGTCTACTACTACCGAGCTACGT		13	C								13	T								13	C
M1697	scaffold_148	413623		ATTAATCTTATGCCATTATCAGTTTTCAAATCTTTAGGCATAGGACAAGCTAGACGTACTACGGTTACCCTCCGACTAGC	ATTAATCTTATGCCATTATCAGTTTTCAAATCTTTAGGCATAGGACAAGCTAGACCTACTACGGTTACCCTCCGACTAGC		56	C								56	G								56	C
M3587	scaffold_148	439476		ATTAATTTAATTCCTTTCATTGTAGGTGACAAGTAGGATTCGAGGATGAAACCTTTTCAAGAGAGAGGGGATGATATGTT	ATTAATTTAATTCCTTTCATTGTAGGTGACAAGTAGGATTCGAGGATGAATCCTTTTCAAGAGAGAGGGGATGATATGTT		51	T								51	A								51	T
M4217	scaffold_148	450673		ATTAATTTTTTCTCAACCACAAATGTAGCAAAAAATATACACCATAATTAGGAAATCAATTTACAAAATCAAAAAAACTA	ATTAATTTTTTCTCAACCACAAATGTAGCAAAAAATATACACCATAATTAGGAAATCAATTTACAAAATCAAAAAAACTG		80	G								80	A								80	G
M4122	scaffold_15	174558		ATTAATTTTGTTGATTCTCATCTCAACCCAACAACTAACACCATCGTCTGTTATACAATAATCAAGTTGACCAAATAATT	ATTAATTTTGTTGATTCTCATCTCAACCCAACAACTAACACAATCGTCTGTTATACAATAATCAAGTTGACCAAATAATT		42	A								42	C								42	C
M3120	scaffold_15	209117		ATTAATTCCCAACAATCAAGTTCCAATTTCCAAGGGTGGTAAATCGAATTCTTGGCCGACTTGAAAACAACCAAGTTGAC	ATTAATTCCCAACAATCAAGTTCCAATTTCCAAGGGTGGTGAATCGAATTCTTGGCCGACTTGAAAACAACCAAGTTGAC		41	G								41	A								41	A
M252	scaffold_15	676696		ATTAATAAAGTTGTATATAAATCTTATCTTGATCACTATTCAATCAATAAAGAAATATTTTTCTGATCAATCACATGTCG	ATTAATAAGGTTGTATATAAATCTTATCTTGATCACTATTCAATCAATAAAGAAATATTTTTCTGATCAATCACATGTCG		9	G								9	A								9	A
M3624	scaffold_15	1185252		ATTAATTTAGAGTTAACTTTTGCCAAAGGAATCTAGCCTCTGCTCCCTGCCTTTTTTAGTCAATGCGGTGTTGAAAATGG	ATTAATTTAGAGTTAACTTTTGCCAAAGGAATCTAGCCTCTACTCCCTGCCTTTTTTAGTCAATGCGGTGTTGAAAATGG		42	A								42	G								42	G
M3666	scaffold_15	1316887		ATTAATTTATCCCATACGTCGTCTAAAAAATATCATTCATTCTCTTTCACGACTTAATGTGAATTGTTATTTTTGAAAAT	ATTAATTTATCCCATACGTCGTCTAAAAAATATCATTCATTCTCTTTCACAACTTAATGTGAATTGTTATTTTTGAAAAT		51	A								51	G								51	G
M821	scaffold_15	1344819		ATTAATATCCCCGGTAAGATGGCTGTAGAGATTTTCACTCAAAACCTCTCGGTTGAAACCAAGGTTCTTTTATAACCACC	ATTAATATCCCCGGTAAGATGGCTGTAGAGATTTTCACTCAAAACCTCTCGTTGAAACCAAGGTTCTTTTATAACCACCG		51	in								51	del								51	del
M1627	scaffold_15	1437517		ATTAATCTCAATGCAACGTGGGACTTTCCTCCTAGCTCAACGAACTCGAATTTCAATCCAAATCCACATCTTGTCGCAAG	ATTAATCTCAATGCAACGTGGGACTTTCCTCCTAGCTCAACGAACTCGAATTTCAATCCAAATCCACATCTTGTTGCAAG		75	T								75	C								75	T
M2747	scaffold_15	1700371		ATTAATTAGAGAAAAAGAATTAAATTGAAGCGAGAAATAAGAAATACGGGAGAGAGACAACGAAATCCAAGCCAACGCCT	ATTAATTAGAGAAAAAGAATTAAATTGAAGCGAGAAATAAGAAATACGGGAGAGAGACAACGAAATCCAATCCAACGCCT		71	T								71	G								71	G
M2642	scaffold_15	1831614		ATTAATTAAGGTCGGTCTCTTAATTTTTAATTGTTACACGACTTGAAAAATAAGAGTATATAATAAATGTAGCCAAAAAC	ATTAATTAAGGTCGGTCTCTTAATTTTTAATTGTTACACGACTTGAAAAATAAGAGTATATAATAAATGTTGCCAAAAAC		71	T								71	A								71	A
M1446	scaffold_15	1853378		ATTAATCCTAGCCTCAGCTTTTTATTTCCAAATTGTTTTGAAAAGAAGGAAAGAAAAATACAGTGGACTAAATAAAATTT	ATTAATCCTAGCCTCAGCTTTTTATTTCCAAATTGTTTTGAAAAGGAGGAAAGAAAAATACAGTGGACTAAATAAAATTT		46	G								46	A								46	A
M3207	scaffold_15	1915603		ATTAATTCTTAAACTAGCTAGTGGCCATTATGAAATTTAAATCATTCGTTACTTCTTACCTTATCCTAATCTCTTTGTAT	ATTAATTCTTAAACTAGCTAGTGGCCATTATGAAATTTAAATCATTCGTTACTTCTTACCTTATCCTAGTCTCTTTGTAT		69	G								69	A								69	G
M1923	scaffold_15	2123174		ATTAATAAGGACCATAATTCTCAATAAACTTGTGATGGAGTGATTGTTGGTGAGTTACTCAATTTTGGTATTTGTAATTT	ATTAATGAGGACCATAATTCTCAATAAACTTGTGATGGAGTGATTGTTGGTGAGTTACTCAATTTTGGTATTTGTAATTT		7	G								7	A								7	G
M2360	scaffold_15	2133680		ATTAATGTCGCATTAGAAAATGAATCTCCTCTAGTAGTCTTTTTACCAAAAAAATAAAAAAGAAAGAAAAAGGAATTGAA	ATTAATGTCGCATTAGAAAATGAATCTCCTCTAGTAGTCTTTTTACCAAAAAAAATAAAAAAGAAAGAAAAAGGAATTGA		48	del								48	in								48	del
M3748	scaffold_15	2219084		ATTAATTTCCCTAATTTCGTAGAAGGAATCTTATTGTGTAGGATTTATTAAATCCAAAATCAAATTTGATTTGAATTTGA	ATTAATTTCCCTAATTTCGTAGAAGGAATCTTATTGCGTAGGATTTATTAAATCCAAAATCAAATTTGATTTGAATTTGA		37	C								37	T								37	T
M2394	scaffold_15	2413705		ATTAATGTGCTCCTATTGTAGAAAGCACAATGAAACAGAAGTTCCAGATCCTTATTACGGTGGCCAACAGGGTTTCGAGA	ATTAATGTGCTCCTATTGTAGAAAGAACAATGAAACAGAAGTTCCAGATCCTTATTACGGTGGCCAACAGGGTTTCGAGA		26	A								26	C								26	A
M3839	scaffold_15	2413779		ATTAATTTGACCTGACATTATTGTACCAGCAACTTCACGAGATCACAACACAAGAAGAAAAAAGATTGAAACCTATACAA	ATTAATTTGACCTGACATTATTGTACCAGCAACTTCACGAGATCACAACACAAGAAGAAAAAAGATTGAAAACTATACAA		72	A								72	C								72	A
M4153	scaffold_150	32661		ATTAATTTTTATAAAAAGTCTCTTCTTCTTTTCATTTTTCTCTCTCATTTATTAAATAGTAAATATAAGATTGATGCTTA	ATTAATTTTTATAAAAAGTCTCTTCTTTTTTTCATTTTTCTCTCTCATTTATTAAATAGTAAATATAAGATTGATGCTTA		28	T								28	C								28	T
M3729	scaffold_150	50777		ATTAATTCCATTCCTATATATAGGGGTGTTCACAGTTCGGTTTGAGAGCCAAACCGAAACCGAAACCGATTTTTAAAAAA	ATTAATTTCATTCCTATATATAGGGGTGTTCACAGTTCAGTTTGAGAGCCAAACCGAAATCGAAACCGATTTTTAAAAAA		8	T	39	A	60	T				8	C	39	G	60	C				8	T	39	G	60	C
M331	scaffold_150	60581		ATTAATAATGGTAATAATAATTTATTCCAACAAGCGAGAGGGAGATTAGAAGATAATGAAGAAGAGAGAAAAAAAAAAGA	ATTAATAATGGTAATAATAATTTATTCCAACAAGCGAGAGGGAGATTAGAAGATAATGAAGAAGAGAGAAAAAAAACAGA		77	C								77	A								77	C
M3734	scaffold_150	129604		ATTAATTTCATTTCAAATAATTAGCATAAATCACGCGAACAATATAAACACGACAATGATTATCTTAAACCGACTACCAG	ATTAATTTCATTTCAGATAATTAGCATAAATCACGCGAACAATATAAACACGACAATGATTATCTTAAACCGACTACCAG		16	G								16	A								16	G
M1141	scaffold_150	147285		ATTAATATTTTCAACGTGAATAGAAGTAAAAGCTCTACTTTATAAAGATTTTTGTGAGTGTGCGGTTCCTCGATCCCTAA	ATTAATATTTTCAACGTGAATAGATGTAAAATCTCTACTTTATAAAGATTTTTGTGAGTGTGCGGTTCCTCGATCCCTAA		25	T	32	T						25	A	32	G						25	T	32	G
M4099	scaffold_150	147471		ATTAATTTTGTATTTGCGACTTACTTGAGAACATTTTCTAGTAAGTGCTAGAAATTAAGAAACTCTAAAAATGGCCAGGT	ATTAATTTTGCATTTGCGACTTACTTGAGAACATTTTCTAGTAAGTGCTAGAAATTAAGAAACTCTAAAAATGGCCAAGT		11	C	78	A						11	T	78	G						11	C	78	G
M1540	scaffold_150	163803		ATTAATCGGTTAAACTCATTGATCGAGTTAATCAAGATTCGTTAATTACAGGTCATTCCACTAAAGACCCGCAGTTGTAC	ATTAATCGGTTAAACTCATTGATCGAGTTAATCAAGATTCGTTAATTACGGGTCATTCCACTAAAGACCCGCAGTTGTAC		50	G								50	A								50	G
M2370	scaffold_150	169724		ATTAATGTCTGTCATCTTTTTAAAGATATCAACGATCTCATTTACCGACTTCTCTAACAACGAGTCGTTGGCTGTGGTGT	ATTAATGTCTGTCATCTTATTAAAGATATCAACGATCTCATTTACCGACTTCTCTAACAACGAGCCGTTGGCTGTGGTGT		19	A	65	C						19	T	65	T						19	A	65	T
M1188	scaffold_150	171923		ATTAATCAAAACGTGCGTTTTGACAAATTCCCTTCTAAAAATGCGCCGGGCACAATTCTGCAAAAAATGAAATTCTTTTA	ATTAATCAAAACGTGTGTTTTGACAAATCCCCTTCTAAAAATGCGCCGGGCACAATTCTGCAAAAAACGAAATTCTTTTA		16	T	29	C	68	C				16	C	29	T	68	T				16	T	29	T	68	T
M2793	scaffold_150	179634		ATTAATTAGGGCACTTTTAGCTTACCTTAGGGTTTGGTTGATGGTTCTATTTATAAGTATTCCGAAGGTTTTAGAGCCTT	ATTAATTAGGGCGTTTTTAGCTTACCTTAGGGTTTGGTTGATGGTTCTATTTATAAGTATTCCGAAGGTTTTAGAGCCTT		13	G	14	T						13	A	14	C						13	G	14	C
M3842	scaffold_150	186429		ATTAATTTGACTTTATATGATTCTAGGTATGGGCGTACGAGACTATCTCGACATTGAGTATGCGAGTAGCAACGAGGTTG	ATTAATTTGACTTTATATGATTCCAGGTATGGGCGTACGAGACTATCTCGACATTGAGTATGCGAGTAGCAACGAGGTTG		24	C								24	T								24	C
M2962	scaffold_150	191216		ATTAATTATTTATACAAATATTTATCTCTAAAATGTGACCAGCACGTACGTGCGAGTGCACGCACACAAAGTATGGTGGC	ATTAATTATTTATACAAATATTTATCTCTAAAATGTGATCAGCACGTACGTGAAGTGCACGCACACAAAGTATGGTGGCC		39	T	53	A						39	C	53	del						39	T	53	del
M567	scaffold_150	195679		ATTAATAGATCGCTTCAGAATGGAATATACATCATACATCCTGGATCAAATAAAGACTCTAGGGTTCCAGCAGGCCACTG	ATTAATAGATCGCTTCAGAATGGCATATACATCATACATCCTGGATCAAATAAAGATTCTGGGGTTCCAGCAGGCCACTG		24	C	57	T	61	G				24	A	57	C	61	A				24	A	57	T	61	G
M1746	scaffold_150	196552		ATTAATGAAAAAGAGTGTTATTCTTCCAAGCATAAATACACAAACAATACAGACTGAGTTATCTTAACATAATAGGTAAG	ATTAATGAAAAAGAGTGTTATTCTTCCAAGCATAAATACACAAACAATGCAGACTGAGTTATCTTAACATAATAGGTAAG		49	G								49	A								49	G
M4105	scaffold_150	203362		ATTAATTTTGGCCTGTAATTTTCTTTGATAGTCTCTTGTTAATAGTATAAAAATCTTGCTGGCTGAATGCAAAGTTAAAT	ATTAATTTTGGCCTGTAATTTTCTTTGATCGTCTCTTGTTAATAGTATAAAAATCTTGCTGGCTGAATGCAAAGTTAAAT		30	C								30	A								30	C
M1168	scaffold_150	205052		ATTAATATTTTTTTAGTTAATCATTCTTTAGTCCCGTTTACTTGTTGTGCTAGCTACTTGTGTCTTTATCCATTGTATTT	ATTAATATTTTTTTAGTTAATCATTCTTTAGTCTCGTTTACTTGTTGTGCTAGCTACTTGTGTCTTTATCCATTGTATTT		34	T								34	C								34	T
M3785	scaffold_150	215616		ATTAATTTCTCATTGGACAAGTAGAAGCCAAAAGAGCCAAAGTAATGACTAGTCTGATTGTTTTGCAAAGAGAAAAATGG	ATTAATTTCTCATTGGACAAGTGGAAGCCAAAAGAGCCAAAGTAATGACTAGTCTGATTGTTTTGCAAAGAGAAAAATGG		23	G								23	A								23	G
M437	scaffold_150	238329		ATTAATACCCCAATTAGACAGCAAAACACTCTCTTATGGAAAGTTATCACATCTCCAAACTTAAAACCTTTTTTATCCCC	ATTAATACCCCAATTAGACAGCAAAACACTCTTTTATGGAAAGTTATCACATCTCCAAACTTAAAACCTTTTTTATCCCC		33	T								33	C								33	T
M946	scaffold_150	247464		ATTAATATGTATATGCTTAAGTACCTCAAGAAATCGTTTAAACTGCCCATCTTGATTCTTTTTCTGCAGTCTTTTCGAGT	ATTAATATGTATATGCTTAAGTACCTCAAGAAATCGTTTAAATTGCCCATCTTGATTCTTTTTCTGCAGTCTTTTCGAGT		43	T								43	C								43	T
M3044	scaffold_150	255949		ATTAATTCAAATTTGAAATTTAAACTTACCTCTAGGTCGAAATAATTACCGCCTCTCCTCAAATCTACCTAGCTCCTTTC	ATTAATTCAAATTTGAAATTTAAACTTACCTCTAGGTCGAAATAATTACCGCCTCTCCTCACATTTACCTAGCTCCTTTC		62	C	65	T						62	A	65	C						62	C	65	C
M3068	scaffold_150	258529		ATTAATTCACTCTCGCTTTAGCCTTTAATCTAACACTAACGTCTTTCCAATGCAGTCGTGACTTCTAAGATTTCCAACGC	ATTAATTCACTCTCACTTTAGCCTTTAATCTAACACTAACGTCTTTCCAATGCAGTCGTGACTTCTAAGATTTCCAACGC		15	A								15	G								15	A
M1432	scaffold_151	459044		ATTAATCCCTAAGTAAATTAGATAATGACGTGGCCTTTTAGGATTGGCCCAAAATTTATGATTCTACAAATGTCTCACTA	ATTAATCCCTAAGTAAATTAGATAATGACGTGGCCGTTTAGGATTGGCCCAAAATTTATGATTCTACAAATGTCTCACTA		36	G								36	T								36	T
M2160	scaffold_152	153036		ATTAATGGAACTACACTTCAAACTACTTCGAGTGAAGTTTCATTTACAATCGGGAGGTTATAAAGACTTTAAAGGGTGAC	ATTAATGGAACTACACTTCAAACTACTTCGAGTGAAGTTTCATTTACAATCGGGAGGTTATAAAGACTTTGAAGGGTGAC		71	G								71	A								71	A
M168	scaffold_152	165239		ATTAATAAATTGAAAACAAACTAATTTATAACAATCTCCAGCTTGATTTCTATTCATCAAGAAACCAACTCCAAAGAGCT	ATTAATAAATTGAAAACAAACTAATTTATAACAATCTCCACCTTGATTTCTATTCATCAAGAAACCAACTCCAAAGAGCT		41	C								41	G								41	G
M3504	scaffold_152	169187		ATTAATTGTTTCGGCAGTATGTGGAGCGATGACATATATGAACCTAAGACATAAGTAAAACACAAAAATAAATATACAAA	ATTAATTGTTTCAGCAGTATGTGGAGCGATGACATATATGAACCTAAGACATAAGTAAAACACAAAAATAAATATACAAA		13	A								13	G								13	G
M2450	scaffold_153	170019		ATTAATGTTCTGTTTATTTTCTTGGCAACTAAATGTTCACGTTTAACTTTTAAAATATTTTGAACGTTAGGTACCAGTGG	ATTAATGTTCTGCTTATTTTCTTGGCAACTAAATGTTCACGTTTAACTTTTAAAATATTTTGAACGTTAGGTACCAGTGG		13	C								13	T								13	T
M3406	scaffold_153	172540		ATTAATTGGGGGCAAAATTTGAACTAATATTGTGATTAGTGTTCCAAGGGTTTTCTGCACAAGGGGCAGCAATTGCGCTT	ATTAATTGGGGCAAAATTTGAACTAATATTGTGATTAGTGTTCCAAGGGTTTTCTGCACAAGGGGCAGCAATTGCGCTTC		8	in								8	del								8	del
M2251	scaffold_153	174091		ATTAATGGTCAAAGCGAGCATATCTCAACGATAATTTACATATACCTCCAACCACGAGGTTGTGAGTTCGAATCCCTCCC	ATTAATGGTCAAAGCGAGCATATCTCAACGATAATTTACATATACCTCCAACCACGAGGTTGTGAGTTCGAATCCCCTCC		77	C	78	T						77	T	78	C						77	T	78	T
M2677	scaffold_153	179041		ATTAATTACACAGTTCTTTATTATGATTTCAGATGATCTGGAAGCATATGATAAGGAATTTGCCAACCTACCCGACGTTT	ATTAATTACACAGTTCTTTATTATGATTTCAGATGATCTGGAAGCCATATGATAAGGAATTTGCCAATCTACCCGACGTT		45	del	67	T						45	in	67	C						45	in	67	T
M3829	scaffold_153	179423		ATTAATTTGAATAATTGTTATAACGAAATAAAAGATTATATCGTAGCACCAAATGCTGCTCCTTCTCGAGTTATATATCG	ATTAATTTGAATAATTGTTATAACGAAATAAAAGATTATATCGTAGCACCAAATGCTGCTCCTTCTCGAATTATATATCG		70	A								70	G								70	G
M4086	scaffold_153	186936		ATTAATTTTGAGATGAAATCTTATGAATCACCATCGAAAAACGCTCAAACAAACCTAAGTCCAAAATAGAATCTGAAACT	ATTAATTTTGAGATGAAATCTTATGAATCACCATCGAAAAACGCTCAAACAAACCTAAGTCCAAAATAGAATCCGAAACC		74	C	80	C						74	T	80	T						74	T	80	C
M334	scaffold_153	187373		ATTAATAATGTCTAAATTTCCCAATACTTCCACCCTCTGCTGCTCCGTCCACTGCTACGGCGGCGCCGGCCAAGTTCTGG	ATTAATAATGTCTAAATTTCCCAATACTTCCACCCTCTGCTACTCCGTCCACTGCTACGGCGGCGCCGGCCAAGTTCTGG		42	A								42	G								42	G
M1816	scaffold_153	224095		ATTAATGAAGTGAAGAGAATGTTGAACCAATTAACATTGCTTCAAACCTTCCCGCAGCCTTACTTGTGTAGAAATTATAA	ATTAATGAAGTGAAGAGAATGTTGAACTAATTAACATTGCTTCAAACCTTCCCGCAGCCTTACTTGTGTAGAAATTATAA		28	T								28	C								28	C
M2965	scaffold_153	269628		ATTAATTATTTATTCAATTTCTTTTGGATTCATCTTCCTCCGATCCGATCCAATCCAATTTCTGAGTTCTTTTCCATCCA	ATTAATTATTTATTCAATTTCTTTTGGATTCATCTTCCTCTGATCCGATCCAATCCAATTTCTGAGTTCTTTTCCATCCA		41	T								41	C								41	C
M1897	scaffold_153	273612		ATTAATGAGACCAAGTTACTCCTTCACCTTTTGAAATGAAAGATTTAGGAGAGACTATATAATACTTGGTGTAAAAATAA	ATTAATGAGACCAAGTTGCTCCTTCACCTTTTGAAATGAAAGATTTAGGAGAGACTATATAATACTTGGTGTAAAAATAA		18	G								18	A								18	A
M2006	scaffold_153	280485		ATTAATGATGTTATCCTTGGATAAATCCATTTTAAATTTTGACTTTAAGGATTCAACAGCAGCTTGATACGCGTCATTTG	ATTAATGATGTTATCCTTGGATAAATCCATTTTAAATTTTGACTTTAAGGATTCAACAACAGCTTGATACGCGTCATTTG		59	A								59	G								59	G
M303	scaffold_153	315062		ATTAATAATATGAAAAGGACGGAAAAGTTCAAGGATACAAGCTCCCAAAGGAAGCGAAAAATAAGAAAAGCAACCAAACG	ATTAATAATATGAAAAGGACGGAAAAGTTCAAGGATACAAGCTCCCAAAGGAAGCGAAAAATAAGAAAAGCAACCAAACC		80	C								80	G								80	G
M98	scaffold_153	363905		ATTAATAAAGAAACCCTAAAAAGCCAAATGGGCCTTCTTCTAGTTAGGCTTCATAACAAGTGAAAAATACTCAATAAATC	ATTAATAAAGAAACCCTAAAAGGCCAAATGGGCCTTCTTCTAGTTAGGCTTCATAACAAGTGAAAAATACTCAATAAATC		22	G								22	A								22	A
M2457	scaffold_153	366546		ATTAATGTTGAGCCATGCTCGCTTTGAGTAATGTATAAATCATTTAATTGATATGTATAATACAAATTTTATCAAACCGG	ATTAATGTTGAGTCATGCTCGCTTTGAGTAATGTATAAATCATTTAATTGATATGTATAATACAAATTTTATCAAACCGG		13	T								13	C								13	C
M3004	scaffold_153	369827		ATTAATTATTTGTTTTTAGGGGCCAAAGGCAGGGGAATAGTAATGGTACAATTTTAGCAACATTAAAATAGATACAGGAT	ATTAATTATTTGTTTTTAGGGGCCAAAGGCAGGGGAATAGTAATGGTACAATTTTAGCAACATTAAAATAGATACAGGTT		79	T								79	A								79	A
M1401	scaffold_153	371570		ATTAATCAAAATTTATCCCTTAACAACTTTGAAATGTGAGCCCTTCCAACAATAAAATTTAAGGTTCACATTTAAGACTC	ATTAATCCAAATTTATCCCTTAACAACTTTGAAATGTGAGCCCTTCCAACAATAAAATTTAAGGTTCACATTTAAGACTC		8	C								8	A								8	A
M3409	scaffold_153	442653		ATTAATTGGGGGTCTTGGCTGAAAAACCTTTGGCCTGACAATTTGAGAGAATGAGGAAGGATTCCTCAGAATAGTAGATT	ATTAATTGGGGGTCTTGGCTGAAAAACCTTTGGCCTGACAATTTGAGAGAATGAGGAAGGATTCCTCATAATAGTAGATT		69	T								69	G								69	G
M3846	scaffold_154	39147		ATTAATTTGAGATCTAGACATATTTCTCTCAAAATTATTTTCAATAGCACAACAAATTCAAACTCAACTGCTCAAGACAT	ATTAATTTGAGATCCAGACATATTTCTCTCAAAATTATTTTCAATAGCACAACAAATTCAAACTCAACTGCTCAAGACAT		15	C								15	T								15	C
M1095	scaffold_154	53881		ATTAATATTTATGAATTCCATCTCAAAACCAATTCGCAATAAAACGAGTAGCACATGTCTATTATAAACTCTTGTTAGGT	ATTAATATTTATGAATTCCATCTCAAAACCAATTCGCAATAAAACGAGTAGCACATGTCTATTATAAAACTCTTGTTAGG		66	del								66	in								66	del
M4231	scaffold_154	317621		ATTAATTTTTTTATTATATCTTTATAACATTTTAAATAATGTCGGAATCGTTAAAGGGACATAGCTCAACGGTAATTGAC	ATTAATTTTTTTATTATATCTTTATAACATTTTAAATAATGTCGGAATCGTCAAAGGGAGCATAGCTCAACGGTAATTGA		52	C	60	del		A				52	T	59	in						52	C	59	in
M1375	scaffold_154	322691		ATTAATCATTCTAACACCAATCAACTTTGCTAGGCCAAAATCGCTAATAATGGCTTCAAAATCTTCATCAAGAAATACAT	ATTAATCATTCTAACACCAATCAACTTTGCTAGGCCAAAATCACTAATAATGGCTTCAAAATCTTCATCAAGAAATACAT		43	A								43	G								43	A
M4069	scaffold_154	336779		ATTAATTTTCTTAACTATTGAATTCTCGCAGATGGAGGAGGAAAACCATAGAATATAAATAATTCTTAACCTATTTTCAT	ATTAATTTTCTTAACTATTGAATTCTGCAGATGGAGGAGGAAAACCATAGAATATAAATAATTCTTAACCTATTTTCATT		27	in								27	del								27	in
M2309	scaffold_154	337432		ATTAATGTACCACTTTTACCTTTTCTCCCTCATCTATGGATTAGATCCATATAATTTTTAATCACCTGAACTTATGTATT	ATTAATGTACCACTTTTACCTTTTCTCCCTCATCTATGGATTAGATCCATATAATTTTTAATCACCTGAATTTATGAATT		71	T	77	A						71	C	77	T						71	T	77	T
M1773	scaffold_154	338692		ATTAATGAAAGTGGGAGAACCTAATCTAAGGCCCCATTTACTTACACACAATCGTAATCAATGAATCGTAATCAAAATTT	ATTAATGAAAGTGGGAGAACCTAATCTAAGGCCCCATTTACTTACACGCAATCGTAATCAATGAATCGTAATCAAAATTT		48	G								48	A								48	G
M2265	scaffold_154	353854		ATTAATGGTGCGAGCATCAGTGTCTGAACTGCAAGACGTGGATGAGCAAGTAGGATCGCTTGGGGAAACGATAGGGAAAG	ATTAATGGTGCGAGCATCAGTGTCTGAACTGCAAGACGTGGATGAGCAAGTAGGATTGCTTGGGGAAACAATAGGGAAAG		57	T	70	A						57	C	70	G						57	T	70	G
M619	scaffold_154	370839		ATTAATAGGTGCATTATTACTTTTTGCTAAAATTGATTGGTTTTAATGGGTAGTGTAATAATATAATATAGATTTTTTTG	ATTAATAGGTGCATTATTACTTTTTGCTAAAATTGATTGGTTTTAATGGGTAGTGTAATAATATAATATAGATTTTTTGT		79	G	80	T						79	T	80	G						79	G	80	G
M3877	scaffold_154	371620		ATTAATTTGCCAAATATAACTTTTATATTGGAGTTATTTAACACTAATATTTTACTTTATTAAACACTTTAACGAACTAA	ATTAATTTGCTAAATATAACTTTTATATTGGAGTTATTTAACACTAATATTTTACTTCATTAAACACTTTAACGAACTAA		11	T	58	C						11	C	58	T						11	T	58	T
M1475	scaffold_154	377361		ATTAATCGAAGTTTTAGGGGCAGAACTGCAAACATCAGCATAAATCAATTCTAAAAGATACATTGAACAAGAAAAAGAAA	ATTAATCGAAGTTTTAGGGGCAGAACTGCAAACATCAGCATAAATCAATTCTAAAGGATACATTGAACAAGAAAAAGAAA		56	G								56	A								56	G
M3398	scaffold_154	441922		ATTAATTGGCCAAATCAAGTTTTAACTTTGTAAAACAACCTTAAGTGATAAAAGAAGAGAAAAACACCATTTGCCTTATT	ATTAATTGGCCAAATCAAGTTTTAACTTTGTAAAACAACCTTAAGTGATAAAAGAAGAGAAAAACACCATTTTCCTTATT		73	T								73	G								73	T
M3859	scaffold_154	483187		ATTAATTTGCAAACCCTAACAAATTCAATTACAAAATGCGTAAGAATCTTCCAAACAACATAGAGAGGGTTTTTTTTTTT	ATTAATTTGCAAACCCTAACAAATTCAATAACAAAATGCGTAAGAATCTTCCAAACAACATAGAGAGGGTTTTTTTTTTC		30	A	80	C						30	T	80	T						30	T	80	C
M1219	scaffold_154	503771		ATTAATCAAAGTAACCAACATTCGTTAACTGTCGGTTACTCTACTAAAGATCCACAGCTGCACTCTTCGCACTGTAGAAA	ATTAATCAAAGTAACCAACATTCGTTAACTGTCGGTTACTCCACTAAAGATCCACAGCTGCACTCTTCGCACTGTAGAAA		42	C								42	T								42	T
M1927	scaffold_154	518243		ATTAATGAGGGACAAGGAAGACATTTCCTATGTGTTTGAATCAAAGTTATAACCGTGAGTCTTAAGTCAAATGAGAGTGG	ATTAATGAGGGACAAGGAAGACATTTTCTATGTGTTTGAATCAAAGTCATAACCGTGAGTCTTAAGTCAAATGAGAGTGG		27	T	48	C						27	C	48	T						27	C	48	C
M387	scaffold_154	520845		ATTAATAATTTTGCGGTTCGATCTTATACAAACTCATTGTATACGATACCCCCACTCGTATGTCTCCATATGAATTACCT	ATTAATAATTTTGCGGTCCGATCTTATACAAACTAATTGTATACGATACCCCCACTCGTATGTCTCCATATGAATTACCT		18	C	35	A						18	T	35	C						18	T	35	A
M1798	scaffold_154	523983		ATTAATGAACCCTAACAATTATCAAATTTGCAATGATGCTTCAGTGATTTAGAATAACAGCCGTCGAAGGATAGTCAGTC	ATTAATGAACCCTAACAATTATCAAATTTGCAATGATGCTTCAGTGATTTAGAATAACAGCCGTTGAAGGATAGTCAGTC		65	T								65	C								65	C
M717	scaffold_154	524709		ATTAATATACAGTACATATTCGATATACAGGTGGATAATGTTTCAGTATTAACCCAAATGGTCTATAGTACATAGATAAG	ATTAATATACAGTACATATTCGATATACACGTGGATAATGTTTCAGTATTAACCCAAATGGTCTATAGTACATAGATAAG		30	C								30	G								30	G
M4175	scaffold_155	390883		ATTAATTTTTCGAAATTGAGTTGTACTAAATCTTGGGTTTTTTTTATGGGTTTTTTTTTGTTACTTTTTCGAAATTGCGT	ATTAATTTTTCGAAATTGAGTTGTACTAAATCTTGGGTTTTTTTTATGGGTTTTTTTTTTGTTACTTTTTCGAAATTGCG		51	del								51	in								51	del
M18	scaffold_156	102287		ATTAATAAAAAAATTGTCTATTAACCAACAATTTCAACCGAATTTCACAAAACTCGAGCGAGTTGACTTCAATCTTCGAG	ATTAATAAAAAAATTGTCTATTAACCAACAATTTCAACCGAATTTCACAAAACTCGGGCGAGTTGACTTCAATCTTCGAG		57	G								57	A								57	A
M326	scaffold_156	167443		ATTAATAATGATCTTCGGATGCGAGGTTGAAGATTCGTGTGTATATATATATAGTTTAATTTAACTAGTTGAATTATATT	ATTAATAATGATCTTCGGATGCGAGGTTGAAGATTCGTGTGTATATATATATATAGTTTAATTTAACTAGTTGAATTATA		42	delA	79	A						42	in								42	in	79	A
M2874	scaffold_156	269335		ATTAATTATCTTACCTATGTTATGTACTAAAATTGGTAGTTTCAGTTCCATCGTGACATAACTCATTGATTATTTTTATA	ATTAATTATCTTACCTATGTTATGTACTAAAATTGGTAGTTTGAGTTCCATCGTGACATAACTCATTGATTATTTTTATA		43	G								43	C								43	C
M3298	scaffold_156	343722		ATTAATCGAGGAATCTTGTCAATTATGGCACCTCTATTTAGGATTTGAAGAGAAATAATTATCTCCAAAGTGCCTTATTC	ATTAATTGAGGAATCTTGTCAATTATGGCACCTCTATTTAGGATTTGAAGAGAAATAATTATCTCCAAAGTTGCCTTATT		7	T	71	del						7	C	71	in						7	C	71	del
M251	scaffold_158	470309		ATTAATAAAGTTGCTTAGAGATTGCACGTTAGGAAATATCGACCCTAGCTTTTATACGGAGCTTTGGAAAGCGTTAACAC	ATTAATAAGGTTGCTTAGAGATTGCACGTTAGGAAATATCGACCCTAGCTTTTATACGGAGCTTTGGAAAGCGTTAACAC		9	G								9	A								9	G
M603	scaffold_158	493669		ATTAATAGGCAACCTCTTTCCCTCCTTTCTATGTTTTCACTCTCCATCATAGTGTCTTCATATTTAGAGAGTTAAAAGAT	ATTAATAGGCAACCTCTTTCCCTCCTTTCTATGTTTTCACTCTCCATCACAGTGTCTTCATATTTAGAGAGTTAAAAGAT		50	C								50	T								50	T
M2151	scaffold_158	500404		ATTAATGGAAATTGAGTGGGAGAATACTTTTTCTAACTTCTAGCGGGCCGATGGAAGACATTGTCAGATAGAAAGTTTGG	ATTAATGGAAATTGAGTGGGAGAATAACTTTTTCTAACTTCTAGCGGGCCGATGGAAGACATTGTCAGATAGAAAGTTTG		26	del								26	in								26	in
M1192	scaffold_159	260053		ATTAATCAAAAGAAGCAAAAAGACGGAAAAACCTTCATTGGAGGCGCCAGATGCCTGGTAGGCTGCAGAAATCCTTGTTT	ATTAATCAAAAGAAGCAAAAAGACGGAAAAACCTTCATTGGAGGTGCCAGATGCCTGGTAGGCTGCAGAAATCCTTGTTT		45	T								45	C								45	C
M1342	scaffold_159	289477		ATTAATCAGTCAAAGTAATTAACCGAGTTAATCAATATTCGTTAACTGCGAGTCACTCCACTAAAGACCCGCAGCTGCAC	ATTAATCAGTCAAAGTAATTAACCGAGTTAATCAATATTCGTTAACTGCGAGTCACTCTACTAAAGACCCGCAGCTGCAC		59	T								59	C								59	C
M1433	scaffold_159	311680		ATTAATCCCTCCCCTTCTCCATTACTCACAAACTTATTGATTCCCCTTCATCATTAAAAGGTAGATGTTGAGGTCTCAAA	ATTAATCCCTCCCCTTCTCCATTACTCACAAACTTATTGATTCTCCTTCATCATTAAAAGGTAGATGTTGAGATCTCAAA		44	T	73	A						44	C	73	G						44	C	73	A
M857	scaffold_16	62160		ATTAATATCTACATTTTATTGATATTTTCATCGATATTTCCATGAAATTGAGATATTGACATTTCATCGATATCAACATT	ATTAATATCTACATTTTATTTATATTTTCATCGATATTTCCATGAAATTGAGATATTGACATTTCATCGATATCAACATT		21	T								21	G								21	T
M2311	scaffold_16	888260		ATTAATCTACGTTGCTCCTTCAGAGATTGTAAGTTCAATCTTTCATCCCACGTCTGTAATGGATATAATATTAAATTCAA	ATTAATGTACGTTGCTCCTTCAGAGATTGTAAGTTCAATCTTTCATCCCACGTCTGTAATGGATATAATATTAAATTCAA		7	G								7	C								7	G
M2046	scaffold_16	1170464		ATTAATGATTTTTGGGTGAACTATGTGTGTGTTTTTAATGAAACACAGGTGCTTTGATGTCCAAGAAGAAGAAGAAGCCA	ATTAATGATTTTTGGGTGAACTATGTGTGTGTTTTTAATGAAACACAGGTGCTTTGATGTCCAAGAAGAAGAAGACGCCA		76	C								76	A								76	A
M3093	scaffold_16	1215307		ATTAATTCATCTTATCAATTTTAACTGCAGACTTTAGAATTTCCTGCTGCAATAAAGCTAGATAAAGTGGTAGATGATAC	ATTAATTCATCTTATCAATTTTAACTGCAGACTTTAGAATTTCCTGCTGCAATAAAGCTAGACAAAGTGGTAGATGATAC		63	C								63	T								63	C
M900	scaffold_16	1235591		ATTAATATGATATTAGAGCCCAAAAGCTCAAACGAGCAACCAGTCCAAAAAATGGAATCCGACCAAGATCGATTTTTAGT	ATTAATATGATATTAGAGCCCAAAAGCTCAAACGAGCAACCAGTCCAAAAAATAGAATCCGACCAAGATCGATTTTTAGT		54	A								54	G								54	G
M678	scaffold_160	4681		ATTAATATAAAAAACTTGTTTGGCTTGGGTATCAAGGATATAAGGGTCATCCGTATACCAATAATGTGATGTGTTGATTG	ATTAATATAAAAAACTTGTTTGGCTTGGGTAGCAAGGATATAAGGGTCATCCGTATACCAATAATGTGATGTGTTGATTG		32	G								32	T								32	G
M291	scaffold_160	6334		ATTAATAATACGCTTCATTTTCTTATCTTTTCTGGATGGATGTTTACTTAACACTGGAAAGCTTAGCGCAGTTACTTGTT	ATTAATAATACGCTTCATTTTCTTATCTTTTCTGGAAGGATGTTTACTTAACACTGGAAAGCTTAGCGCAATTACTTGTT		37	A	71	A						37	T	71	G						37	A	71	G
M3299	scaffold_160	6666		ATTAATTGAGGAGTTGAAAAAGTTATGGACAAATGGTGTGTGCACTTATGATTGCACAACTAGGGAGTACTTTCGACTAC	ATTAATTGAGGAGTTGAAAAAGTTATGGACAAATGGTGTGCGCACTTATGATTGCACAACTAGGGAGTACTTTCGACTAC		41	C								41	T								41	C
M3288	scaffold_160	12328		ATTAATTGACTTATCAGTGGAAAAACGTCCCATTAGAGAAAGTAATTTAATTTTTACGAAAGATAAAAATTCTATACATT	ATTAATTGACTTATCAGTGGAAAAACGTCCCATTAGAGAATGTAATTTAATTTTTACGAAAGATAAAAATTCTATACATT		41	T								41	A								41	T
M3184	scaffold_160	39150		ATTAATTCTCATCCCATTGGACTCTCTTGAAACGAACTAGCAAAATTTCTGATGTCACCAACCCAAGTAACGAACTAGCA	ATTAATTCTCACCCCATTGGACTCTCTTGAAACGAACTAGAAAAATTTCTGATGTCACCAACCCAAGTAACGAACTAGCA		12	C	41	A						12	T	41	C						12	C	41	C
M3030	scaffold_160	116762		ATTAATTCAAACAACCAACTCTCTCATCTGTGCACTTCAGCAAACCAGTCTTCTTCATTTGTGCACTTCGTACTCAGCTT	ATTAATTCAAACAACCAACTCTCCCATCTGTGCACTTCAGCAAACCAGTCTTCTTCATTTGTGCACTTCGTACTCAGCTT		24	C								24	T								24	C
M3136	scaffold_160	160651		ATTAATTCCTATTAAACCTTTCAATATGGAACAATTCGGGGGCAAAATATTGGAATATGAAACAATTCTTAATCTAAGCA	ATTAATTCCTATTAAACCTTTCAATATGGAACAATTCGGAGGCAAAATATTGGAATATGAAACAATTCTTAATCTAAGCA		40	A								40	G								40	A
M60	scaffold_160	162009		ATTAATAAAATATGCGGTAACTAAAGAATACATATTTTTCGTTAATTTCCATATCACACAACTCATCTTTGTGTTGCCAT	ATTAATAAAATATGCGGTAACTAAGGAATACATATTTTTCGTTAATTTCCATATCACACAACTCATCTTTGTGTTGCCAT		25	G								25	A								25	G
M2530	scaffold_163	24982		ATTAATTAAAATTCAGGGACACGTGCCCTTGGTTTCAACGTGGATCCATCCCTATCGGCACCTATCTCTAACTTCATGTC	ATTAATTAAAATTCAGGGACACGTGCCCTTGGTTTCAACGTGGATCCATCCTTATCGGCACCTATCTCTAACTTCATGTC		52	T								52	C								52	C
M3552	scaffold_163	46176		ATTAATTTAAGCGTACAACATATTTCCAAAATGTTTTCCAGTGTTAACAAAATTTCTCGAACTATGTTTTCTAAAAACCG	ATTAATTTAAGCGTACAACATATTTCCAAAATATTTTCCAGTGTTAACAAAATTTCTCGAACTATGTTTTCTAAAAACCG		33	A								33	G								33	G
M4079	scaffold_165	210989		ATTAATTTTGACAAATCTGTCATCCCTTTTAGCCCTAATACCCCGCACCATACTACGGTTGCTATTGAATCCTCCATCCG	ATTAATTTTGACAAATCTGTCATCCCTTTTAGCCCTAATACCCCGCACCATACTATGGTTGCTATTGAATCCTCCATCCG		56	T								56	C								56	C
M12	scaffold_166	77732		ATTAATAAAAAAAAATGCTCAATCTTTTACTTGTAGAACCACTTGTAAGATATGTTTCACTAACTAATGGGAAAATGACA	ATTAATAAAAAAAATGCTCAATCTTTTACTTGTAGAACCACTTGTAAGATATGTTTCACTAACTAATGGGAAAATGACAA		7	in								7	del								7	del
M445	scaffold_166	317780		ATTAATACCTCACAAATAAGTATTTAGCCTATAGCACAAACATTGTGAATAAATGTGAAAATTATTTTGGTGAGAAGGCA	ATTAATACCTCACAAATAAGTATTTAGCCTATAGCACAAACATTGTGAATAAATGTGAAAATTAGTTTGGTGAGAAGGCA		65	G								65	T								65	T
M1001	scaffold_167	92635		ATTAATATTATGTCTATATTAGAGGAAATTTGTTGATATTTTCATATTTTGCTGATTTTTTGCAATACGGTGGAAATGTC	ATTAATATTATGTCTATATTAGAGGAAATTTGTTGATATTTTCATATTTTGCTGATTTTTTGCAATATGGTGGAAATGTC		68	T								68	C								68	C
M1990	scaffold_167	95731		ATTAATGATGAAGGTCAAATCTGACAAAGGAAACACGTATTATTAAGTCAATAGTTCAACTCTGCTCACGTCCCTTACGA	ATTAATGATGAAGGTCAAATCTGACATAGGAAACACGTATTATTAAGTCAATAGTTCAACTCTGCTCACGTCCCTTACGA		27	T								27	A								27	A
M2675	scaffold_168	128059		ATTAATTACAATTACAAAAACACGAGCTAAGGGCACAAAATCCAACAATTTCCCACTTGTCCTAAAGCGAGCGGGATGTA	ATTAATTACAATTACAAAAACACGAGCTAAAGGCACAAAATCCAACAATTTCCCACTTGTCCTAAAGCGAGCGGGATGTA		31	A								31	G								31	G
M801	scaffold_168	163473		ATTAATATCAAGGACATAAAGGTAATCCAAGAAAAATCATCTCAACAAATTGCACAAGATAGATATATTAAAAATAAATC	ATTAATATCAAGGACATAAAGGTAATCTAAGAAAAATCATCTCAACAAATTGCACAAGATAGATATATTAAAAATAAATC		28	T								28	C								28	C
M2102	scaffold_168	166345		ATTAATGCTAAGAAACTATTATACCCTAGATGTAAAAAGTTCACGAAGTTGCCAGCTCTAATCAGATTATGCAACTTAAA	ATTAATGCTAAGAAACTATTATACCCTAGATGTAAAAAGTTCACGAAGTTGCCAGCTCTAATCATATTATGCAACTTAAA		65	T								65	G								65	G
M1418	scaffold_169	43167		ATTAATCCATTCTTTTTCTCTTCCGTCACAGATTTTTCCTCCCATTCTCTCTAAAATTTTCTTACGTTACTCGCTCACTT	ATTAATCCATTCTTTTTTTCTTCCGTCACAGATTTTTCCTCCCATTCTCTCTAAAATTTTCTTACGTTACTCGCTCACTT		18	T								18	C								18	C
M3386	scaffold_169	118880		ATTAATTGGAACGAACTGTCATTCGACATCGTTCCAAATTTGGAACAAAGCTTCATCCAAATGTTTGGAAAGAAGTTGCG	ATTAATTGGAACGAACTGTCATTCGACATCGTTCCAAATTTGGAACAAAGCTTCATCCAAATGTTTGGAAGGAAGTTGCG		71	G								71	A								71	A
M4196	scaffold_169	145465		ATTAATTTCTGTTGACGAAGAGCCAGTGATGACTATGTCATCTACATAAATGAGTACATAGCAAGCAGAGGTGGATTTAA	ATTAATTTTTGTTGACGAAGAGCCAGTGATGACTATGTCATCTACATAAATGAGTACATAGCAAGCAGAGGTGGATTTAA		9	T								9	C								9	C
M35	scaffold_169	148610		ATTAATAAAAATACGTCATATTAAAAAGTCCGAAGAAACTTCTATCGACGAGTATGTAGGTAAGTATTGTTGATAAAAAA	ATTAATAAAAATACGTCATATTAAAAAGTCCGAAGAAACTCCTATCGACGAGTATGTAGGTAAGTATTGTTGATAAAAAA		41	C								41	T								41	T
M3911	scaffold_169	202315		ATTAATTTGGGTAGAACAACAAGTCTCACGTCCTGAGGACAATAATCTCCATTGATATGTGAGTTCTTAGATGAAACAAA	ATTAATTTGGTTAGAACAACAAGTCTCACGTCCTGAGGACAATAATCTCCATTGATATGTGAGTTCTTAGATGAAACAAA		11	T								11	G								11	G
M3755	scaffold_169	203031		ATTAATTTCCTTGGTTTTAGTTTTTTGGTTGTTCTGTTTCTTCTTTCTTCGTTTTCTGTTGGTTTGTGTACTTAGTATCT	ATTAATTTCCTTGGTTTTAGTTTTTTGGTTGTTCTGTTTCTTCTTTCTTCGTTTTCTGTTGGTTTGTGTACTTTGTATCT		74	T								74	A								74	A
M2566	scaffold_169	203105		ATTAATTAAATTAAAATACTTTGACGATCTGTAGCAATAACTTCAGAAAGATCTGGCGGCCACTCCTCAACCCAGATGCG	ATTAATTAAATTAAAACACTTTGACGATCTGTAGCAATAACTTCAGAAAGATCTGGCGGCCACTCCTCAACCCAGATGCG		17	C								17	T								17	T
M4011	scaffold_169	208123		ATTAATTTTAGTCATTTCTCAATTGCCCAAAAGCTAAATTGTGTAGAAAAAAGTAGAGGTGAACTATATATATTAGGGGA	ATTAATTTTAGTCATTTCTCAATTGCCCCAAAGCTAAATTGTGTAGAAAAAAAGTAGAGGTGAACTATATATATCAGGGG		29	C	47	del	74	C				29	A	47	in	74	T				29	A	47	del	74	C
M2201	scaffold_169	330541		ATTAATGGATTGGCTTTTCGTACGAATGATAAAGATGCATAAATGAAAACACAAAATAGTGGCATTTTAGTGACAGCACA	ATTAATGGATTGGCTTTTCGTACGAAGGATAAAGATGCATAAATGAAAACACAAAATAGTGGCATTTTAGTGACAGCACA		27	G								27	T								27	G
M1587	scaffold_17	30278		ATTAATCTAGCCTGTCTTGTGTCTGGAATTGATCCTATTTAATTTTCTTAGGAAAAAATCTTTAGAATATTATCTTAAAA	ATTAATCTAGCCTATCTTGTGTCTGGAATTGATCCTATTTAATTTTCTTAGGAAAAAATCTTTAGAATATTATCTTAAAA		14	A								14	G								14	G
M37	scaffold_17	40306		ATTAATAAAAATCAAGACCATAAATCTACTCTCTGGTTGATTAAAAACGAATGAACTAATTCCAAAACTTACCAATCATA	ATTAATAAAAATCAAGACCATAAATCTACTCTCTGGTTGATTAAAAACGAACCAACTAATTCCAAAACTTACCAATCATA		52	C	53	C						52	T	53	G						52	T	53	C
M510	scaffold_17	162043		ATTAATAGAAAATGCTATTTGTTTTTATTGCTATGTTATCTAAATAAGGACAATAGTGAACTAGATGGAAGAGAGATGAC	ATTAATAGAAAATGCTATTTGTTTTTATTGCTATGTTATCTAAATAACGACAATAGTGAACTAGATGGAAGAGAGATGAC		48	C								48	G								48	G
M1117	scaffold_17	162193		ATTAATATTTGAAAATATTCTAAATTTGGATCACATAATTCACAAGCAATTTTAAGATACAAATCTATAAAATTATAGAA	ATTAATATTTGAAAATATTCTAAATTTGGATCACATAATTCACAAGCAATTTTAAGATACAAATCTGTAAAATTATAGAA		67	G								67	A								67	A
M3619	scaffold_17	201720		ATTAATTTACTTTCCTCGGGAATCTTCTAAGTCTGCCAAACCACTGCATTTCTTATAGGTGAGGAGGACCATACTGGTTT	ATTAATTTACTTTCCTCGGGAATCTTCTAAGTCTGCCCAACCACTGCATTCCTTATAGGTGAGGAGGACCATACTGGTTT		38	C	51	C						38	A	51	T						38	C	51	T
M2545	scaffold_17	202807		ATTAATTAAAGGAGGTTGGTCTGTCAAAATTTATAAATAATTTCCTTTTGGACCCCACGTCCGTAGGTAGGTGACAACTT	ATTAATTAAAGGAGGTTGGTCTGTCAAAATTTATAAATAATTTCCTTTTGGACCCCACGTCCGTAGGTAGGTGACAACTC		80	C								80	T								80	C
M2410	scaffold_17	317758		ATTAATGTGTGATAACACTTAGTGGAGACATAAAAAAGAATGACTATCTGAGAATGATTCTCTGGAGCCAGAAGGATGGC	ATTAATGTGTGATAACACTTAGTGGAGACATTAAAAAGAATGACTATCTGAGAATGATTCTCTGGAGCCAGAAGGATGGC		32	T								32	A								32	T
M2771	scaffold_17	1307177		ATTAATTAGCTCCAATCAAGTATAAGTATCAATAAAAGGCAACATCAGACCTCATTTATATATCCATTTGTGCTACTACA	ATTAATTAGCTCCAATCAAGTATAAGTATCAATAAAAGGCAACATCAGACCTCATCTATATATCCATTTGTGCTACTACA		56	C								56	T								56	T
M2279	scaffold_17	1378711		ATTAATGGTTCTGCAGTGCTTTAGAATCAAATCCAAAAATTTGATCATCCTCGAGATGCTATGAACTTGTGTGTGTTTAA	ATTAATGGTTCTGCAGTGCTTTAGAATCAAATCCAAAAATTTGATCATCCTCGAGATGTTATGAACTTGTGTGTGTTTAA		59	T								59	C								59	C
M1059	scaffold_17	1415272		ATTAATATTGATAATTACTTGTGCTAGTTTCCAAATCCACAGGGGGAAATGTTAAAAACAATCCAATTTACACCGTCAAG	ATTAATATTGATAATTACTTGTGCTAGTTTCCAAATCCACAGGGGGTAATGTTAAAAACAATCCAATTTACACCGTCAAG		47	T								47	A								47	A
M1566	scaffold_17	1546594		ATTAATCTAAAAAATAATGACGTGTTAATTTGTGTTTGATTGAAATTTATCATTTAACAACTACGTTTAAAGAAATTTAA	ATTAATCTAAAAAATAATGACGTGTTAATTTGTGTTTGATTGAAATTTATCATTTAACGACTACGTTTAAAGAAATTTAA		59	G								59	A								59	G
M3225	scaffold_17	1620134		ATTAATTCTTTAAGTTAGCTAGGTGTCCACTTGGACCAATAAATCACCTATGATGGTTTTCTAATATATATGATATTGTA	ATTAATTCTTTAAGTTAGCTAGGCGTCCATTTGGACCAATAAATCACCTATGATGGTTTTCTAATATATATGATATTGTA		24	C	30	T						24	T	30	C						24	C	30	C
M2899	scaffold_17	1635408		ATTAATTATGTTAGTAAATTTTGTGTTACAAATAAAAGCTATTTCTTCAAGACATTTCTTAATTAGAAATTAAAGTATGA	ATTAATTATGTTAGTAAATTTTGTGTTACAAATAAAAGCTATTTCTTAAAGACATTTCTTAATTAGAAATTAAAGTATGA		48	A								48	C								48	C
M4134	scaffold_17	1678449		ATTAATTTTTAACAAAAAAAAATATTGTTTTTACTTTTCTATCTTAATCTTCGAGGACAAAATCCCTCCCGAGAAGTTAA	ATTAATTTTTAACAAAAAAATATTGTTTTTACTTTTCTATCTTAATCTTTGAGGACAAAATCCCTCCCGAGAAGTTAAAT		14	in	50	T						14	del	50	C						14	del	50	T
M398	scaffold_17	2238700		ATTAATACAACAAGTAGGGATGAGAGAAATCAAACTCATGATCTCTTGATCAGAGACAGGTGCCAATTAAATTACCAATG	ATTAATACAACAAGTAGGGATGAGGGAAATCAAACTCATGATCTCTTGATCAGAGACAAGTGCCAATTAAATTACCAATG		25	G	59	A						25	A	59	G						25	G	59	G
M745	scaffold_17	2264774		ATTAATATAGTTCACAGGACTTCTTGTGCTATATCAGACAATGATTTAAGACTATTAGCAAGATGACTCCTTCCAGAAAA	ATTAATATAGTTCACAGGGCTTCTTGTGCTATATCAGACAATGATTTAAGACTATTAGCAAGATGACTCCTTCCAGAAAA		19	G								19	A								19	G
M3418	scaffold_17	2269296		ATTAATTGGTGTAGTGAAACTGTTGATTATTTATAATAGCATTTGTGTATATATCTATTGTTACTGAACTGTAAAGAGCT	ATTAATTGGTGTAGTGAAACTGTTGATTATTTATAATAGCATTTGTGTATGTATCTATTGTTACTGAACTGTAAAGAGCT		51	G								51	A								51	G
M1294	scaffold_170	23070		ATTAATCAATTTCAATTTCAAATTGAGATTTAATTTTTAAATTTGTTTGAAGAATACAACGAAGATTTTATTTTCTAACC	ATTAATCAATTTCAATTTCAAATTGAGATTTAATTTTTAAATTTGTTTGAAGAATACAACGAATATTTTATTTTCTAACC		64	T								64	G								64	T
M478	scaffold_170	32554		ATTAATACTCTCCCCATTTCTGCCTCCCCCTCTTTTTTTCTCTATTTGTCAATTTTCAATTGCCAGTGCTACAAATAAAA	ATTAATACTCTCCCCATTTCTGCCTCCCCCTCTTTTTTTCTCTATTTGTCAATTTTCAATTGCCATTGCTACAAATAAAA		66	T								66	G								66	T
M3304	scaffold_170	53586		ATTAATTGAGTGAAACACGTGAGGGAGTGAATTGTGAGGTCCACTTTTCTTTTAATTGTTTTCTCTTTTGCAGCGATGTC	ATTAATTGAGTGAAACACGTGAGAGAGTGAATTGTGAGGTCCACTTTTCTTTTAATTGTTTTCTCTTTTGCAGCGATGTC		24	A								24	G								24	A
M2002	scaffold_170	75158		ATTAATGATGTGATGTTGTTGCTATTAAAATTATTATGCAACTATGGAAAATATATCTTCTTTGTGAAATTTTACATGTC	ATTAATGATGTGATGTTGTTGCTGTTAAAATTATTATGCAACTATGGAAAATATATCTTCTTTGTGAAATTTTACATGTC		24	G								24	A								24	A
M3629	scaffold_170	75506		ATTAATTTAGCTTGGACTTTAATTTTCTTAATTTGTTGGAAATAGAAAATGTAAAAAAACTCAAATATTTGTGATGCTCA	ATTAATTTAGCTTGGACTTTAATTTCCTTAATTTGTTGGAAATAGAAAATGTAAAAAAACTCAAATATTTGTGATGCTCA		26	C								26	T								26	C
M599	scaffold_170	83633		ATTAATAGGAAGACAAAAAATAGTTACGATGTTGGGAAAAAACGCCAATATGAGCATAGCTCAACGGCAATTGGCATGTC	ATTAATAGGAAGACAAAAAATAGTTACGATGTTGGGAAAAAACGCCAATATGAGCATAGCTCAACGGCAATTGACATGTC		74	A								74	G								74	G
M2058	scaffold_170	89776		ATTAATGCAATCTTTTAACGATCCTTCTCGCTGATTTGGAGCTACAATCCTGATTTAATATCAAATTTTGTGAATATTTT	ATTAATGCAATCTTTTAACGATCCTTCTCGCTGATTTGGAGCTAGAATCCTGATTTAATGTCAAATTTTGTGAATATTTT		45	G	60	G						45	C	60	A						45	G	60	A
M3354	scaffold_170	133134		ATTAATTGTAGTAGTTGGGACGTGTCTCGTCGTGGCAATTATGGTTGCATCCTGACACGGCGACGGCGTAGGCGTCGACG	ATTAATTGCAGTAGTTGGGACGTGTCTCGTCGTGGCAATTATGGTTGCATCCTGACACGGCGACGGCGTAGGCGTCGATG		9	C	79	T						9	T	79	C						9	C	79	C
M263	scaffold_170	134840		ATTAATAATAAAATTAAAACGTAAAACGGTAACACGTTAATGATACCGCCATCGTGTTGGACGCAGCGAATAAATATGTC	ATTAATAATAAAATTAAAACGTAAAACGGTAACACGTTAATGATACCACCATCGTGTTGGATGCAGCGAATAAATATGTC		48	A	62	T						48	G	62	C						48	A	62	C
M318	scaffold_170	140322		ATTAATAATCCTGCCCTGCAAGTCTATCTAGCTTTTGATCAATGAATGGGAGAGGGAAGTGGTCATTCTTTGTGGCATTA	ATTAATAATCCTGCCCTGCAAGTCTATCTAGCTTTTGATCAATGAATGGGAGAGGGAAGTAGTCATTCTTTGTGGCATTA		61	A								61	G								61	A
M1146	scaffold_170	140396		ATTAATATTTTCTAGATGGCTACAGTGGGTACAATCAGATTACGATAGTCCCTCAAGATCAGTAGAAGACGACATTTACT	ATTAATATTTTCTAGATGGCTACAGTGGGTACAATCAGATTACGATAGTCCCTCAAGATCAGTAGAAGATGACATTTACT		70	T								70	C								70	T
M156	scaffold_170	154549		ATTAATAAATGTCACAGAAAGTCATTTAATCACAATTTATAGGTGTCACTAAAACAATCAAATAGTTTTATCCTCCTGTC	ATTAATAAATGTCACAGAAAGTCATTTAATCACAATTTATAGGTGTCACTAAAACAATAAAATAGTTTTATCCTCCTGTC		59	A								59	C								59	A
M3403	scaffold_170	258046		ATTAATTGGGAGTCGCTAAAGACCTTGATGTGACGGCCCCCAGTCCTTTGGCAATGCACAGGCCTGCCAGGAGTGCTTCG	ATTAATTGGGAGTCGCTAAAGACCTTGATGTGACGGCCCCCAGTCCTTTGGCAATGCGCAGGCCTGCCAGGAGTGCTTCG		58	G								58	A								58	G
M1187	scaffold_170	297641		ATTAATCAAAACGTGCGTTTTGCCAATTTGTTCTCCAAAAATGTGTCGGGCGCAATTTTGCAAGAGTAGAAAACTGTTAT	ATTAATCAAAACGTGCGTTTTGCCAATTTGTTCTCCAAAAATGTGTCGGGCGCAATTCTGCAAGAGTAGAAAACTGTTAT		58	C								58	T								58	C
M3781	scaffold_170	305007		ATTAATTTCTATCATCTTGTTCAACAACAATCTCATTAACTAACTTTTCTAACAATGAGCCATTGGCTGCAGTGTTTTAA	ATTAATTTCTATCATCTTGTTCAACAACAATCTCATTAACTAACTTTTCTAACAATGAGCCATTGGCTGCAGTGTTTAAC		78	A	80	C						78	T	80	A						78	A	80	A
M1334	scaffold_170	376076		ATTAATCAGCCCTTCCCTTTTTATGTTTGTCATCAAAATTTAGTTGCTATTTGATATTCTTGATGTGTACAGAAATTTTG	ATTAATCAGCCCTTCCCTTTTTATGTTTGTCATCAAAATTTAGTTGCCATTTGATATTCTTGATGTGTACAGAAATTTTG		48	C								48	T								48	C
M1549	scaffold_172	130584		ATTAATCGTATTTGTTCATCTGTTTACCATATTTGTTCATTTGTTCACCATATTTGTTCATCTATTCACCGTATTTCTTC	ATTAATCGTATTTGTTCATCTGTTTACCATATTTGTTCATTTGTTCACCATATTTGTTCATCTGTTCACCGTATTTCTTC		64	G								64	A								64	G
M1111	scaffold_172	443682		ATTAATATTTCATATGATGACTGTTGGGACTTTCTCTACCTTAAAAAAGATTAGAGACACGTGCAAGCACACACGGTCAC	ATTAATATTTCATATGATGACTGTTGAGACTTTCTCTACCTTAAAAAAGATTAGAGACACGTGCAAGCACACACGGTCAC		27	A								27	G								27	G
M1315	scaffold_173	367083		ATTAATCACGAGATTTCATATCACTCACTAAATTTCTTAAAATGTCGTCGTACTAAATGATTTAGGGTTTCCTCCGGCCC	ATTAATCACGAGATTTCATATCACTCACTAAATTTCTTAAAATGTCGTCGTACTAAATGATTTAGGGTTTCCTCAAGCCC		75	A	76	A						75	C	76	G						75	C	76	A
M3061	scaffold_173	369913		ATTAATTCACAAGAGCTTCGAAAGAGGGAAAAATAGAAGGAAAAAACCATCCCAACAAATCAAGAAACAGCCACTAGAAC	ATTAATTCACAAGAGGTTCGAAAGAGGGAAAAATAGAAGGAAAAAACCATCCCAACAAATCAAGAAACAGCCACTAGAAC		16	G								16	C								16	C
M2390	scaffold_173	430817		ATTAATGTGATGTCGAGGATGAGAGGAATCGAAGTCGCAGTGGATCGCGAATGATTAACAGCAAGGCCAACGACAGACAA	ATTAATGTGATGTCGAGGATGAGAGGAATCGAAGTCGCAGTGGATCGCGAATGATTAACAGCAAGGCCAATGACAGACAA		71	T								71	C								71	C
M3356	scaffold_173	433875		ATTAATTGCATATGGAAACATCCTGATGCTCCGTTAGTGTATCTGATTTGCAATCTTCTAGGACAGGAAGATATATTGCA	ATTAATTGCATATGGAAACATCCCGATGCTCCGTTAGTGTATCTGATTTGCAATCTTCTAGGACAGGAAGATATATTGCA		24	C								24	T								24	T
M3108	scaffold_173	437397		ATTAATTCCAACAATGTACATCTCTCCGAGTTTGTGAATTATGTGTAGAAAGAATGGAGACGATCAAACTCATCTCTTCC	ATTAATTCCAACAATGTACATCTCTCCGAGTTCGTGAATTATGTGTAGAAAGAATGGAGACGATCAAACTCATCTCTTCC		33	C								33	T								33	T
M3584	scaffold_173	442049		ATTAATTTAATTATGTAGTCGACTTAAACCTCATTAACCTGAAACGAGTACAGAAATCCATAGAGACTATAAGTCTCAAC	ATTAATTTAATTATGTAGTTGACTTAAACCTCATTAACCTGAAACGAGTACAGAAATCCATAGAGACTATAAGTCTCAAC		20	T								20	C								20	C
M1756	scaffold_173	453829		ATTAATGAAAATAATTAAGTTCTTCCTAACTTAAACAACAACCTTTCAAATATTCTAATTTTTTCGATTCTTTGTTGTCT	ATTAATGAAAATAATTAAGTTGTTCCTAACTTAAACAACAACCTTTCAAATATTCTAATTTTTTCGATTCTTTGTTGTCT		22	G								22	C								22	C
M2774	scaffold_174	316625		ATTAATTAGCTGCTTCTTCCAACAGGGAATACCTTTCAAGGGTTGCAACAGTCAGATCCTTTGCACTGCAAATGTTAACA	ATTAATTAGCTGCTTCTTCCAACAGGGAAAACCTTTCAAGGGTTGCAACAGTCAGATCCTTTGCACTGCAAATGTTAACA		30	A								30	T								30	T
M4023	scaffold_175	60005		ATTAATTTTATGGTTAATTAAGATTATGTTAAACATATAATTGAATAATTGAAATTCGATGTCACCAAAATAACCTCTGT	ATTAATTTTATGGTTAATTAAGATTATGTTAAACATATAATTGAATAATTGAAATTCGATGTCACCAAAGTAACCTCTGT		70	G								70	A								70	A
M315	scaffold_175	318315		ATTAATAATCATTCAAATTTAGTTTCTACCGATTTTCACATTATTAAGGCATATATCTCCAACTAAAAACATCGGGAGTT	ATTAATAATCATTCAAATTTAGTTTCTACCAATTTTCACATTATTAAGGCATATATCTCCAACTAAAAACATCGGGAGTT		31	A								31	G								31	G
M4009	scaffold_175	398656		ATTAATTTTAGGTTTCAATTCAATTCTCTCCATTTTGAATCTTTGATTATCTCTCTTTTCTAACATTTTCAATTTCATCT	ATTAATTTTAGGTTTCAATTCAATTCTCTCCATTTTGAATATTTGATTATCTCTCTTTTCTAACATTTTCAATTTCATCT		41	A								41	C								41	C
M240	scaffold_175	399220		ATTAATAAGCCCTCACTAAAATTCATTCTAAAACTCACCAACTTTTAAGAGAAGAAATTTGTTCTGTTATGAAACCCAAG	ATTAATAAGCCCTCACTAAAATTCACTCTAAAACTCACCAACTTTTAAGAGAAGAAATTTGTTCTGTTATGAAACCCAAG		26	C								26	T								26	T
M2832	scaffold_175	407678		ATTAATTATATACTATATATGAAATACATACCTTCTATATTAAATATATACAATTGTATTAGAAAGTGCAAGACACATCA	ATTAATTATATACTATATATGAAATACATACCTTGTATATTAAATATATACAATTGTATTAGAAAGTGCAAGACACATCA		35	G								35	C								35	C
M2420	scaffold_178	37453		ATTAATGTTAACTGCAAAAGATAGCGTAGATATGCAGTGCATAATACGTCCAACCCACTCAGTAGCAAAACCCAACCTCA	ATTAATGTTAACTGCAAAAGATAGCGTAGATATGCAGTGCATAATACGTCCAACCCACTAAGTAGCAAAACCCAACCTCA		60	A								60	C								60	A
M2313	scaffold_178	135548		ATTAATGTACTCTCTTCGATACCAAAAAATTTCATTGCATATAGGGCACGAAATCTTATATAAATTCATTGCATATGATA	ATTAATGTACTCTCTTCGATACCAAAAAATTTCATTGCATATAAGGCACGAAATCTTATATAAATTCATTGCATATGATA		44	A								44	G								44	A
M3117	scaffold_18	701552		ATTAATTCCATCAGTTTCCCACTTGGGTAACAGAATTCTACGATAAATCATATAAGTTTCAACTTTTAGTGCACAACCAA	ATTAATTCCATCAGTCTCCCACTTGGGTAACAGAATTCTACGATAAATCATATAAGTTTCAACTTTTAGTGCACAACCAA		16	C								16	T								16	C
M2342	scaffold_18	880955		ATTAATGTCAAATGCAACTAAAAAATTGACATATATCTCCAAATACATAAGTTTAGTGGTAATTGACATATATCTCCAAC	ATTAATGTCAAATGCAACTAAAAAATTGACATATATCTCCAAATATATAAGTTTAGTGGTAATTGACATATATCTCCAAC		46	T								46	C								46	C
M1491	scaffold_183	138547		ATTAATCGATCAAACTCATTAACCGAGTCAATCAACATTCGTTAAATGCGGGTCACTCCACTAAAGACCCATAGTTACAC	ATTAATCGATCAAACTCATTAACCGAGTCAATCAACATTCGTTAAATGCGGGTCACTCCACTAAAAACCCATAGTTACAC		66	A								66	G								66	G
M3339	scaffold_184	102151		ATTAATTGATTTTCAACACGCTCGGGATTTTGCCTATAATTGTACCTGACACATATGTGGGTTGGTTTCTAAAAACTTTT	ATTAATTGATTTTCAACACGCTCGGGATTTTGCCCATAATTGTACCTGACACATATGTGGGTTGGTTTCTAAAAACTTTT		35	C								35	T								35	C
M2036	scaffold_184	143268		ATTAATGATTTCATTATTTGACTTCTCTAACAATGAGTCATTGGCTGCGGTGTTCAATATCATCCTCGATGGATGATCTA	ATTAATGATTTCATTATTTGACTTCTCTAACAATGAGTCATTGGCTGCGGTGTTCAATATCATCATCGATGGATGATCTA		65	A								65	C								65	C
M86	scaffold_185	114810		ATTAATAAACGATCACCTCTTTGATATTTGAGTCTACCTCAAATCACTGAGCTCCACTCAAATGGGGCCGGGGAGTGATA	ATTAATAAACGATCACCTCTTTGATATTTGAGTCTACCTCAAATCACTGAGCTCCACTCAAATGAGGCCGGGGAGTGATA		65	A								65	G								65	A
M1891	scaffold_187	124258		ATTAATGAGAATACATTTTCCTCATTTCAATCTTAATATGGTATCAGTAGTGTTTGGGGAAGAGAATACCCTGGACACGT	ATTAATGAGAATACATTTTCCTCATTTCAATCTTAATATGGTATCAGTAGTGTTTGGAGAAGAGAATACCCTGGACACGT		58	A								58	G								58	G
M243	scaffold_187	373773		ATTAATAAGGAGATATATAACCACAGTACTAAAGTGATAAGAGACAACATACCAAAACTTAAAAAAAAAAAAATTTGACC	ATTAATAAGGAGATATATAACCACAGTACTAAAGTGATAAGAGACAACATACCAAAACTTAAAAAAAAAAAAAATTGACC		74	A								74	T								74	T
M219	scaffold_188	17887		ATTAATAACTTACATATAAATCCAGGCAAATAATTGAACTCGACAAACGCTTTACCGGTACACGCTTCAGAGCAAATGGT	ATTAATAACTTACATATAAATCCAGACAAATAATTGAACTCGACAAACGCTTTACCGGTACACGCTTCAGAGCAAATGGT		26	A								26	G								26	G
M3344	scaffold_188	52583		ATTAATTGCAAAAATTATGAAAAAGATGAAACAGACTATTCAAGTGCCGTGGAATGAAAAGGAAATAATGGAGATTTACC	ATTAATTGCAAAAATTATGAAAAAGATGAAACGACTATTCAAGTGCCGTGGAATGAAAAGGAAATAATGGAGATTTACCA		33	in								33	del								33	del
M1404	scaffold_188	256969		ATTAATCCAAGGTCGAATCTTCAGGGACTTGTTGCTTTTCAAAACAGTTTTTAAGAAGTGAATGGTTCAAATATGCAATT	ATTAATCCAAGGTCGAATTTTCAGGGACTTGTTGCTTTTCAAAACAGTTTTTAAGAAGTGAATGGTTCAAATATGCAATT		19	T								19	C								19	C
M2636	scaffold_189	66838		ATTAATTAAGCCCCATAAACTTTAAACTTTACCCCCCCAAAAAAAAGCCCATAAGATTTTGATAGTATGTGTTGAAGGGT	ATTAATTAAGCCCCATAAACTTTAAACTTTACCCCCCAAAAAAAAAGCCCATAAGATTTTGATAGTATGTGTTGAAGGGT		38	A								38	C								38	C
M1932	scaffold_189	77669		ATTAATGAGTCCAAAAAAGGCGATCACAATCTTGTGAGGGCATATTAGGGATCCTACCTAAAAAAGACCATCTTTTTTCT	ATTAATGAGTCCAAAAAAGGCGATCACAATCTTGTGAGGGCATATTAGGGATCCTACCTAGAAAAGACCATCTTTTTTCT		61	G								61	A								61	G
M2396	scaffold_189	123876		ATTAATGTGCTTGCCATAACTACTTGTATTGTGCCTTGTTAAGTCAGACGAAGGTTAGCTGTGGAGAACACTCCATCCCA	ATTAATGTGCTTACCATAACTACTTGTATTGTGCCTTGTTAAGTCAGACGAAGGTTAGCTGTGGAGAACACTCCATCCCA		13	A								13	G								13	A
M451	scaffold_189	151568		ATTAATACGATATTTGATTTAGATTCAAAAAAGTGTTTCAGAAAAGAGGATCATCAAATGCTTTGTTTAGTTGATGCCAA	ATTAATACGATATTTGATTTAGATTCAAAAAAGTGTTTCAGAAAAGAGGATCATCAAATGCTTTGTTTAGTTGATGCCCA		79	C								79	A								79	A
M4095	scaffold_19	326920		ATTAATTTTGATTTTATCCTTTAAAATCCTAAATTCATAAGAAAAAAATACAAAATCTAAATGTTCAACTATAATTAACC	ATTAATTTTGATTTTATCCTTTAAAATCCTAAATTCATAAGAAAAAATACAAAATCTAAATGTTCAACTATAATTAACCT		42	in								42	del								42	del
M4065	scaffold_19	447807		ATTAATTTTCTGCTAAACAAAGTGGATTCTACCTCGACATTGGCACTTCAAAGATGAAAAATGAAGAATTCAAATCCACC	ATTAATTTTCTGCTAAACAAAGTGGATTCTACCTCGACATTGGCACTTCAAAGATGAAAAATGAAGAATTGAAATCCACC		71	G								71	C								71	G
M3527	scaffold_19	811393		ATTAATTTAAACTTCGTGTACCTTAATTAGAATAAACTTTAAGGGCCAAAAATGTTAAAAGAGTCAAAGGGTATGACCAG	ATTAATTTAAACTTCGTGTACCTTAATTAGAATAAACTTTAAGGGCCAAAAATGTTAAAAGAGTCAAAGGGTATGGCCAG		76	G								76	A								76	G
M3272	scaffold_19	813646		ATTAATTGAATTAGAACCATTAGAGCCTTCGTTAATAAAGTGACCTAGTCCTTTCGAACCATAAAGTCCAAAGCTTGGTT	ATTAATTGAATTAGAACCATCAGAGCCTTCGTTAATAAAGTGACCTAGTCCTTTCGAACCATAAAGTCCAAAGCTTGGTT		21	C								21	T								21	C
M606	scaffold_19	814583		ATTAATAGGCCAAAAGGAAAGAAGCGTGGCTGATTGAGAAGTTGAGGAAATTTGAGGTTTCCAAACCTGTTGTAGAAAAA	ATTAATAGGCCAAAAGGAAAGAAGCGTGGTTGATTGAGAAGTTGAGGAAATTTGAGGTTTCCAAACCTGTTGTAGAAAAA		30	T								30	C								30	T
M881	scaffold_19	822164		ATTAATATCTTTTGATTTGAAATAATGCATAGTGAAGTAGGGGAACAACCCAAGTAATGAAAGTGAGTTACCTCTTGAAC	ATTAATATCTTTTGATTTGAAATAATGCATAGTGAAGTAGGGGAACAACCCAAGTACTGAAAGTGAGTTACCTCTTGAAC		57	C								57	A								57	A
M3733	scaffold_19	1528225		ATTAATTTCATTTATCGATGACCTAGATAACTTCATCTAAATCCTGAGCCATCTATGAACTCCTATTTATTAAGGATTCT	ATTAATTTCATTTATCGATGACCTAGATAACTTAATCTAAATCCTGAGCCATCTATGAACTCCTATTTATTAAGGATTCT		34	A								34	C								34	C
M3702	scaffold_19	1697881		ATTAATTTCAAATATAATTTCCTTGCTCTAGTTAGAAAGAAGAAATGTGTTGTGTAAAATTACTGCTCATAAAAATGATC	ATTAATTTCAAATATAATTTCCTTGCTCTAGTTAGAAAGAAGAAATGTGTTGTGTAAAATTACTGCTGATAAAAATGATC		68	G								68	C								68	C
M2446	scaffold_19	1799764		ATTAATGTTCTAAAATACTAAAGCTCTCAATAGCACCTAATTTGACTGTTTTAGTTATGTCCTATTGGTCATTCCTAATA	ATTAATGTTCTAAAATACTAAAGCTCTCAATAGCACCTAATTTGACTGTTTCAGTTATGTCCTATTGGTCATTCCTAATA		52	C								52	T								52	C
M1221	scaffold_19	1858955		ATTAATCAAAGTTGAAAGCACAGTGAATAAAATGAATAAAAGATCATCTATCGATTGATCTCTAATATCGATACCGAACC	ATTAATCAAAGTTGAAAGCACAGTGAATAAAATGAATAAAAGATCATTTATCGATTGATCTCTAATATCGATACCGAACC		48	T								48	C								48	C
M1520	scaffold_19	1914157		ATTAATCGGTCAAACTCATTGACCAAGTTAATCAAGATTCGTTAACTACAGTCATTCCACTAAAGACCCGGAGTTGCACT	ATTAATCGGTCAAACTCATTGACCAAGTTAATCAAGATTCGTTAACTACAGTCATTCCACTAAAGACCCGCAGTTGCACT		71	C								71	G								71	C
M2777	scaffold_19	2065232		ATTAATTAGGAAAATCTAGACACGAGATTAAAAGTTTAGGAACCTGTTATTTGAAACGTATAGATACTAAATAGACATAA	ATTAATTAGGAAAATCTAGACACGAGATTAAAAGTTTAGGAACCTGTTATTTGAAACGTATACATACTAAATAGACATAA		63	C								63	G								63	C
M1730	scaffold_19	2067654		ATTAATCTTTATAAATAGAGGTGCCTTATTGGAAGGTCCAAGATCCAAGTTTCAACGAACAGCTCTCTCCTCCTAAATAC	ATTAATCTTTATAAATAGAGGTGACTTATTGGAAGGTCCAAGATCCAAGTTTCAACCAACACTCTCTCCTCCTAAATTCA		24	A	57	C	62	in	78	T		24	C	57	G	62	del	78	A		24	A	57	G	62	del	78	A
M272	scaffold_19	2067778		ATTAATAATAAGAACAATAAACAAAGAATACTTGAAAATGAAGAAATCTATATCTAACTTGGACTTGAATCACCCTTAAG	ATTAATAATAAGAACAATAAACAAAGAATACTTGAAAATGGAGAAATCTATATCTAACTTGGACTTGAATCACCCTTAAG		41	G								41	A								41	G
M2614	scaffold_19	2068026		ATTAATTAACTCCACTACAACAAATTCGGCTTTTAATGACAAACATTGCATTTGTACTCAGTCTATAAAATAAAAATTCA	ATTAATTAACTCCACTACAACAAATTCGGCTTTTAATGACGAGCATTGCATTTGTACTCAGTCTATAAAATAAAAATTCA		41	G	43	G						41	A	43	A						41	G	43	A
M1754	scaffold_192	123903		ATTAATGAAAAGGAACAAAATGTTTAAAGGATACAAACTCCCGTAGGGAGCAAAAAAAGAAAAGATAAGAGAAAGCAGGA	ATTAATGAAAAGGAACAAAATGTTTAAAGGATACAAACTCCCGTAGGGAGCAAAAAAAGAAAAGAGAAGAGAAAGCAGGA		66	G								66	T								66	T
M3116	scaffold_196	205478		ATTAATTCCATATTGACGCGCAATTAAAATTTTAGGTGAGAAAAAAGGTAATATATAACAGGTGGTGTCGATGCATTTCT	ATTAATTCCATATTGACGCGCAATTAAAATTTTAGGTGAGAAAAAAGGTAATATATAACAGGTCGGTGTCAATACATTTC		64	del	70	A	73	A				64	in	70	G	73	G				64	in	70	A	73	A
M4008	scaffold_198	308496		ATTAATTTTAGGAGAGAGAAAAATGAGAGTTGAAACGATCTAATTATCCAAATAACTTAATGGGATGATAACCTAAAATT	ATTAATTTTAGGAGAGAGAAAAATGAGAGTTGAAACGATCTAATTATCCAAATAACTTAATGAGATGATAACCTAAAATT		63	A								63	G								63	G
M294	scaffold_198	312338		ATTAATAACAGAATCCACAAAAAAAAGAGTGAAGATTTCATAAATTTCTGGTCAATATTGTATTAAATGATCGAGATTTA	ATTAATAATAGAATCCACAAAAAAAAGAGTGAAGATTTCATAAATTTCTGGTCAATATTGTATTAAATGATCGAGATTTA		9	T								9	C								9	C
M839	scaffold_198	320768		ATTAATATCGACCAGAATAGAGTTGTCGAAATAATATTGACCAGAAGAGAGTTGTCGAAATAATATCGACTAGAACAAAT	ATTAATATCGACCAGAATAGAGTTGTCGAAATAATATTGACCAGAAGAGAGTTGTCGAAATAATATCGACTAGAACAAAC		80	C								80	T								80	T
M1989	scaffold_199	7100		ATTAATGATGAAAGATCAAAAGGCCAAGCAGGAGAAAACAAGGAAGGATATTGAGGAGTTGCGCGAAAAGTTAGATGTCA	ATTAATGATGAAAGATCAAAAGGCCAAGCAGGAGAAAATAAGGAAGGATATTGAGGAGTTGCGCGAAAAGTTAGATGTCA		39	T								39	C								39	C
M693	scaffold_199	32868		ATTAATATAAATTGTTCACAAACAATAAGAACAATAAAAAAATAATACTTGAAAAAGAAGAAATCCTTATGTAATTCGAG	ATTAATATAAATTGTTCACAAACAATAAGAACAATAAAAAAATAATACTTGAAAAAGAAGAAATCCTTATCTAATTCGAG		71	C								71	G								71	G
M858	scaffold_199	276357		ATTAATATCTATATGCACGGACCGAACTGCACAAATACCCAACCCCTAAAATCACATTAAACAATACTCTTATAAACAAA	ATTAATATCTATATGCACGGACCGAACTGCACAAATACCCAACCCCTAAAATCACATTAAACAATACTCTTAGAAACAAA		73	G								73	T								73	T
M3547	scaffold_199	317194		ATTAATTTAACTCATTAGCTTAAGTCTCATCGGATAATCATTTCATTTTTAGTTTTTCGTTTTTTAAAATTAAGCTTGTT	ATTAATTTAACTCAATAGCTTAAGTCTCATCGGATAATCATTTCATTTTTAGTTTTTCGTTTTTTAAAATTAAGCTTGTT		15	A								15	T								15	T
M1803	scaffold_199	320493		ATTAATGAAGAAGGTATTGACTAAATGTTAAACTCCTCCTTAAGTAAGCTTTTTCGTAGTGAAGACTAAGTTTTCTTTTT	ATTAATGAAGAAGGTATTGACTAAATGTTAAACTCCTCCTTAAGTAAGCTTTTTCGCAGTGAAGACTAAGTTTTCTTTTT		57	C								57	T								57	T
M544	scaffold_2	85904		ATTAATAGAGAAAAATGTATAGCTAAAACCTCTATTTTTAAGAGTAACTTAAAACCGATCAGTCTAAAAGAGAAGTCATA	ATTAATAGAGAAAAATGTATAGCTAAAACCTCTATTTTTAAGAGTAACTTAAAACCGATCAATCTAAAAGAGAAGTCATA		62	A								62	G								62	G
M1228	scaffold_2	340201		ATTAATCAAATTATTTCAAAAAATAATACTAGAAACATAAATTATCGTCTCTCAAGAGACCTATGAAGTGGTATTCATAG	ATTAATCAAATTATTTCAAAAAATAATACTAGAAACATAAATTATCGTCTCTCAAGAGACTTATGAAGTGGTATTCATAG		61	T								61	C								61	T
M82	scaffold_2	622063		ATTAATAAACCACCACTCAACCCAAAAGTTTAAGTTGATGGGTTGGGAAAATGTAATTCATATATTGGATATCTAACCAT	ATTAATAAACCACCACTCAACCCAAAAGTTTAAGTTGATGGGTTGGGTAAATGTAATTCATATATTGGATATCTAACCAT		48	T								48	A								48	A
M203	scaffold_2	1574721		ATTAATAACCCAGGTCCCCCAACCAAATTCTTACCAAAACTTCGTGTGCATTATTGTACACCCAGCTTTCTGAAATAGGC	ATTAATAACCTAGGTCCCCCAACCAAATTCTTACCAAAACTTCGTGTGCATTATTGTACACCCAGCTTTCTGAAATAGGC		11	T								11	C								11	C
M4208	scaffold_2	1790085		ATTAATATTTTATGATTAAGCATTCAAGAAATGTTTGAGAAAAAATGGATTAGGCGAACTTGCCATTGGAGTTATTGAAT	ATTAATTTTTTATGATTAAGCATTCAAGAAATGTTTGAGAAAAAATGGATTAGGCGAACTTGCCATTGGAGTTATTGAAT		7	T								7	A								7	A
M3253	scaffold_2	1935543		ATTAATTGAACTAAAAATGAAGACAAAAATTTTGGACACTAACTTTAATTTCGCTTCTTTTTTTTTTTCTCACGTCAAGG	ATTAATTGAACTAAAAGTGAAGACAAAAATTTTGGACACTAACTTTAATTTCGCTTCTTTTTTTTTTTCTCACGTCAAGG		17	G								17	A								17	A
M3489	scaffold_2	1948292		ATTAATTGTTATTGTACTGTAAAGCATTATTAACAAGTTACTCTTTAAGAAATTTACCGTGTTGTTTCATAATATAAAAC	ATTAATTGTTATTTGTACTGTAAAGCATTATTAACAAGTTACTCTTTAAGAAATTTACCGTGTTGTTTCATAATATAAAA		12	del								12	in								12	in
M3159	scaffold_2	2030107		ATTAATTCGGTAGTTCTTAGGAAATGAAGTTCTCAATCTGATGCTGAATTATCATTCCAATGATCATAGCTACCGATTGG	ATTAATTCGGTAGTTCTTAGGAAATGAAGTTCTCAATCTGATGCTGAATTATCATTCCAATGATCATAGCTGCCGATTGG		72	G								72	A								72	A
M1484	scaffold_2	2036250		ATTAATCGAGCTAATGAGTATGCTGTAGCTGTTCAATCAACAAGAATAGTGGTACTGAAGCCTAGTCCTGGGAGGAGTCA	ATTAATCGAGCTAATGAATATGCTGTAGCTGTTCAATCAACAAGAATAGTGGTACTGAAGCCTAGTCCTGGGAGGAGTCA		18	A								18	G								18	G
M3670	scaffold_2	2340285		ATTAATTTATGAATTAAGTTGATTACTAGTTGATTTAATGGGAAGGTAATTAACGCGGTAGTTAACATACTCACTTAGAT	ATTAATTTATGAATTAAGTTGATTACTAGTTGATTTAATGGGAAGGTAATTAACGCAGTAGTTAACATACTCACTTAGAT		57	A								57	G								57	A
M3632	scaffold_2	2415731		ATTAATTTAGGACACATGTAATTTTATGACTGGTATTAAATATAATTTTAAATTTGTGACGTGACATTTAATTATTAGTC	ATTAATTTAGGACACATGTAATTTTATGACTGGTCTTAAATATAATTTTAAATTTGTGACGTGACATTTAATTATTAGTC		35	C								35	A								35	A
M1669	scaffold_2	2751334		ATTAATCTGGGGATGAGCAATCAAAATTGCGTGCCTACGTTTAGATAGGTGTGGATCCCACTTGTTGACTATTTTTCACA	ATTAATCTGGGGATGAGCAATCAAAATTGCGTGCCTACGTTTAGATAGGTGTGGATCCCACTTGCTGACTATTTTTCACA		65	C								65	T								65	C
M1421	scaffold_2	2755324		ATTAATCCCAACCAAAGAGACCAAACATTATATACACATAATTATGCTAAACCCAAAATAAATAATAACCCCAAAATTAA	ATTAATCCCAACCACAGAGACCAAACATTATATACACATAATTATGCTAAACCCAAAATAAATAATAACCCCAAAATTAA		15	C								15	A								15	C
M3411	scaffold_2	3014516		ATTAATTGGTAATGAGAGAAGTGAGTCACGTCTATGATAAACCATTGTAAGATCCATTTTCTTTTCAATGTGAGATGTTT	ATTAATTGGTAATGAGAGAAGTGAGTCACGTCTATGATAAACCATTGTAAGATCCATTATCTTTTCAATGTGAGATGTTT		59	A								59	T								59	T
M2776	scaffold_2	3167623		ATTAATTAGCTTTTCGTTTTCTTATTTTTCATTTTTTGTCCAAACATAAAAATGCTCTGTGAAGGAAAATTATGAAAATT	ATTAATTAGCTTTTCGTTTTCTTATTTTTCATCTTTTGTCCAAACATAAAAATGCTCTGTGAAGGAAAATTATGAAAATT		33	C								33	T								33	T
M743	scaffold_2	3171926		ATTAATATAGTTAAAGCAATTTTTGTCTAGATTAAATGTAAAATTTTGTCCCACCTTACGAAAATTTCTTACTCAACCTC	ATTAATATAGTTAAAGAAATTTTTGTCTAGATTAAATGTAAAATTTTGTCCCACCTTACGAAAATTTCTTACTCAACCTC		17	A								17	C								17	C
M2154	scaffold_2	3729067		ATTAATGGAACATTCATTACTCTCCTCCTTAAAAGGAAGTTGGCCCTCAAGCTTGTTGATTATCGATCCGTCAATCTCAC	ATTAATGGAACATTCATTACTTTCCTCCTTAAAAGGAAGTTGGCCCTCAAGCTTGTTGATTATCGATCCGTCAATCTCAC		22	T								22	C								22	C
M2000	scaffold_2	3729141		ATTAATGATGGTTTGACGATGTCGAGAGGAGGAGAGTAATGAACGTTCCATTAGTGATGGGATTGCCAACCAAACTACAT	ATTAATGATGGTTTGACGATGTCGAGAGGAGGAGAGTAATGAACGTTCCATTAGTGATGGCATTGCCAACCAAACTACAT		61	C								61	G								61	G
M198	scaffold_2	3817796		ATTAATAACCACATCAAGGGCTTTGAAAACTGAAAAATAGTAAGTGGAAAGATTAGATAGGGCAGCCAATGAGAGAGTTA	ATTAATAACCACATCAAGGGCTTTGAAAAATGAAAAATAGTAAGTGGAAAGATTAGATAGGGCAGCCAATGAGAGAGTTA		30	A								30	C								30	C
M1511	scaffold_2	3852199		ATTAATAGGCCAAAGGCCCCAAGCAGAATCTTCAATGGATGTCTGGGCATAAGTTTCACCAACAGATGCAAGATGTCTCA	ATTAATCGGCCAAAGGCCCCAAGCAGAATCTTCAATGGATGTCTGGGCATAAGTTTCACCAACAGATGCAAGATGTCTCA		7	C								7	A								7	C
M2434	scaffold_2	4063790		ATTAATGTTATGTAAAAAATTGGGAACAGGAACCCAAAACAAAAAGCTTGATTTCGTTGTTTTCGAAATTTCTGTACCAT	ATTAATGTTATGTAAAAAATTGGGAACAGGAACCCAAAACAAAAAGCTTGATTTCGTTGTTTTCGAAATTTCTATACCAT		74	A								74	G								74	G
M568	scaffold_2	4228149		ATTAATAGATCTTCTAGCCGTTAACAGAAGCTAAGCACTTAAAAAGTACGCCAAAAAACATTATGGTTCTTCAAATTTCG	ATTAATAGATCTTCTAGCCGTTAACAGAAGCTAAGCACTTAAAAAGTACGCCAAAAAACATTATGGTTCTTCAAATTTCA		80	A								80	G								80	A
M2516	scaffold_2	4231229		ATTAATTAAAACTACTTTTTTTTAATTATTAAATGAAAGTCAAATTATTAACAAATGGCTAAATTTGGTTTATTATTTTT	ATTAATTAAAACTACTTTTTTTTAATTATTAAATGAAAGTCAAATTATTAACAAATGGCTTAATTTGGTTTATTATTTTT		61	T								61	A								61	A
M578	scaffold_2	5331463		ATTAATAGATTTTATGCCAACTACGAGGATAGCCAAAATGATCCTTTTTGTTGAATGTCAACCAATATTCCACCAGGTGA	ATTAATAGATTTTATGCCAACTACGAGGATAGCCAAAATGATCCTTTTTGTTGAATGTCAACGAATATTCCACCAGGTGA		63	G								63	C								63	C
M2326	scaffold_2	5495537		ATTAATGTAGGAAGCCGGATATTGGCCAGCTACGTCCGATCGTGTGCGAGGATGAAAAGGCCACGTATCAAAGGCGTGTT	ATTAATGTAGGAAGCCGGATATTGGCCAGCTACGTCCGATCGTGTGCGAGAATGAAAAGGCCACGTATCAAAGGCGTGTT		51	A								51	G								51	G
M3211	scaffold_2	5759637		ATTAATTCTTATATATTTTGTTACCAAATATTGTAGGTTCGGCTGTCCCGTGAGATTAGTTGAGTTATGCGTAATAGGTT	ATTAATTCTTATATATTTTGTTACCAAATATTGTAGGTTCGGCTGTCCCGTGAGATTAGTTGAGTTATGCGTAATCGGTT		76	C								76	A								76	A
M3103	scaffold_2	5774486		ATTAATTCATTTGTCTTCAATTTTATTCTAAAATCGAGCTAAACTGAATCGCTTAAATCCCTAGTAGAGAGGTATAAAGC	ATTAATTCATTTGTCTTCAATTTTATTCTAAAATCGAGCTAAACTGAATCGCTTAAGTCCCTAGTAGAGAGGTATAAAGC		57	G								57	A								57	A
M522	scaffold_2	5913800		ATTAATAGAAGGGTTGCACTCAATCTCGTAAGTAGTTTTTCTTTGACTAATTCTGTGAATACGAACAGTGAAACCGCTCT	ATTAATAGAAGGGTTGCACTCAATCTCGTAAGTAGTTTTTCTTTGACTAATTCTGTGAGTACGAACAGTGAAACCGCTCT		59	G								59	A								59	A
M127	scaffold_2	5967661		ATTAATAAATAACAAGATCACAAATGTATATCAGACAGGCAAACTTGGCCATCAAGGAAAACATCATAAATTCAGTAACT	ATTAATAAATAACAAGATCACAAATGTATATCAGACAGGCAAACTTGGCCATAAAGGAAAACATCATAAATTCAGTAACT		53	A								53	C								53	C
M257	scaffold_2	5995260		ATTAATAAGTTAATAACAAACAAAATTAAAGAAACAGAGTTCGATGGACAAGAGTTATTTATTTCGTGCGGCGGGCTTCA	ATTAATAAGTTAATAACAAACAAAATTAAAGAAACAGAGTTCAATGGACAAGAGTTATTTATTTCGTGCGGCGGGCTTCA		43	A								43	G								43	A
M3273	scaffold_2	6306209		ATTAATTGAATTTAAATTTGAATCTCACTCGAGAGAGGTGGTTTAGATTGAAACTTTAATGACTGAAGTAGTTTTAAAAT	ATTAATTGAATTTAAATTTGAATCTCACTCGAGAGAGGTGGTTTAGATTGAAACTTTAATGACTGAAATAGTTTTAAAAT		68	A								68	G								68	A
M569	scaffold_20	326904		ATTAATAGATGAAGATTTGAGCCTGAAGAGGCAGATGTCTTCCATTTTGTTAATTATCGCTGAGTCTCTATCAGTAGTTA	ATTAATAGATGAAGATTTGAGCCTGAAGAAGCAGATGTCTTCCATTTTGTTAATTATCGCTGAGTCTCTATCAGTAGTTA		30	A								30	G								30	G
M3828	scaffold_20	425287		ATTAATTTGAAGTTAGATATTTCACAAAACCAGTATCATTTCCTTCTTTGTGGTCCTTGCGCATCTTTACTACCTAAGAA	ATTAATTTGAAGTTAGATATTTCACAAAACCAGTATCATTTCCTTCTTTGTGGTCCTTGCCCATCTTTACTACCTAAGAA		61	C								61	G								61	G
M135	scaffold_20	427305		ATTAATAAATAATTCTCAGATTTTTTCCTTTTTTACGAATGAAAAGGAACAAAAATTGTTGGAAGATACAACCCCCGTAA	ATTAATAAATAATTCTCAGATTTTTTCCTTTTTTACGAATGAAAAGGAACAAAAATGGTTGGAAGATACAACCCCCATAA		57	G	77	A						57	T	77	G						57	T	77	A
M2618	scaffold_20	491384		ATTAATTAACTTAACAATTATTAACTTTAATGGATAAACCATTGAAAACTCAGAAGTTCAAATTACAAATATGTACATAG	ATTAATTAACTTAACAATTATTAACTTTAATGGGATAAACCATTGAAAACTCAGAAATTCAAATTACAAATACGTACATA		32	del	56	A	72	C				32	in	56	G	72	T				32	in	56	A	72	C
M3378	scaffold_20	1665310		ATTAATTGCTTTTTAGAGCATCAGAAAATCGAAAAGAACCGTATCCATACGTGAGATTTTTTGTCATCAGAATCTAAGGC	ATTAATTGCTTTTTAGAGCACCAGAAAATCGAAAAGAACCGTATCCATACGTGAGATTTTTTGTCATCAGAATCTAAGGC		21	C								21	T								21	C
M367	scaffold_20	1845711		ATTAATAATTGTTGATGCTTATTATTTCGGGACTGGTGTCACAAGAGTGCTACAAACGTCCTTGTCTCCTAGTTTAAGGT	ATTAATAATTGTTGATGCTTATTATTTCGGGACTGGTGTCACGAGAGTGCTACAAACGTCCTTGTCTCCTAGTTTAAGGT		43	G								43	A								43	A
M2505	scaffold_200	28713		ATTAATTAAAAAAGTTATAGGTCTCGTTAATATATGAGGGAGAAATGACCGTAAAAGTAGAAAAGTAATTACAATAAATA	ATTAATTAAAAAAGTTATAGGTCTCGTTAATATATGAAGGAGAAATGACCGTAAAAGTAGAAAAGTAATTACAATAAATA		38	A								38	G								38	A
M3258	scaffold_200	41801		ATTAATTGAAGAATTGAGTTGAAAATATTTTTTGTTTTAATTTGATGAAATAGGCATATCACTCACACAATAAAAAAACC	ATTAATTGAAGAATTGAGTTGAAAATATTTTTTTGTTTTAATTTGATGAAATAGGCATATCACTCACACAATAAAAAAAC		28	del								28	in								28	del
M3910	scaffold_200	56590		ATTAATTTGGTTAAACTCATTAACCACCTTAATCAACATACGTTAACTACGGGTTAGTCCAGTAAAAACCCGCAGCTGAA	ATTAATTTGGTTAAATTCATTAACCACCTTAATCAACATACGTTAACTACGGGTTAGTCCAGTAAAAACCCGCAGCTGAA		16	T								16	C								16	T
M770	scaffold_200	63649		ATTAATATATGGTAGTTCAAGACTAATAAGCTCTTCATTATCTTGTCGAGATCGAAATATATTTTTTTTCACGTCAAGTG	ATTAATATATGATAGTTCAAGACTAATAAGCTCTTCATTATCTTGTCGAGATCGAAATATATTTTTTTTCACGTCAAGTG		12	A								12	G								12	A
M624	scaffold_200	359288		ATTAATAGGTTGAGGAAGAGAGGTGAAGGTAAGCAATTTCTTAGTTATTTATTTTTTTTTTGTGAAAGAAACAATTTCAT	ATTAATAGGTTGAGGAAGAGAGGTGAAGGTAAGCAATTTCTTAGTTATTTATTTTTTTTTTGTGAAAGAAACCATTTCAT		73	C								73	A								73	A
M2936	scaffold_201	300977		ATTAATTATTGGCTCTAACACTGTTAGTCAATGGATTGTTATCTCATAGGATGACAAAGTAACTTGATCTTAATGTTGAG	ATTAATTATTGGCTCTAACACTGTTAGTCAATGGATTGTTATCTCATAGGATTACAAAGTAACTTGATCTTACTGTTGAG		53	T	73	C						53	G	73	A						53	G	73	C
M1163	scaffold_201	308801		ATTAATGTTTTTTACTATTGATAACAGAGAGCACGTAAGTTAGTTAAAATAAGATAATTTGTTATTTGATGACAACATGT	ATTAATATTTTTTACTATTGATAACAGAGAGCACGTAAGTTAGTTAAAATAAGATAATTTGTTATTTGATGACAACATGT		7	A								7	G								7	A
M1794	scaffold_201	308875		ATTAATGAACCAACAAATCGAACTAATCTAGATGAACTTGTTTGGTTTGATAATATTGTAAATTTTGGACACGTTTCTTT	ATTAATGAACCAACAAATCGAACTAATCTAGATGAACTTGTTTGGTTCGATAATATTGTAAATTTTGGACACCTTTCTTT		48	C	73	C						48	T	73	G						48	T	73	C
M585	scaffold_201	314143		ATTAATAGCAGTATTCATAGCATAAGAAAGTGGAGCAGAATTCAAATCAGGAGGCATAGAACTCAAATTAGTACACAAAG	ATTAATAGCAGTATTCATAGCATAAGCAAGTGGAGCAGAATTCAAATCAGGAGGCATAGAACTCAAATTAGTACACAAAG		27	C								27	A								27	A
M687	scaffold_201	341435		ATTAATATACACTATTGCCTTTATTCTTTTTAAGACTAACACTAGCATCATAAGGTGTTCTTATAGCTGGATTATCAAAA	ATTAATATAAACTATTGCCTTTATTCTTTTTAAGACTAACACTAGCATCATAAGGTGTTCTTATAGCTGGATTATCAAAA		10	A								10	C								10	C
M405	scaffold_201	341848		ATTAATACACAAAATGGATGTAAAAATGACATTCCTTAGTGACGATTTAGAGGAGGAGATCTATATGACACAAACTAAAG	ATTAATACACAAAATGGATGTAAAAATGACATTCTTTAGTGACGATTTAGAGGAGGAGATCTATATGACACAAACTAAAG		35	T								35	C								35	T
M1585	scaffold_201	343816		ATTAATCTACTATGTTTGTGAAAAACCAGGACACAAATCCTATCAGTGCAACTAGAGGAAAAGGAAGCCATATCAAACAT	ATTAATCTACTATGTTTGTGAAAAACCAGGACACAAATCCTATCAGTGCAACTAGAGGAAAAGGAAGCGATATCAAACAT		69	G								69	C								69	C
M3886	scaffold_201	343890		ATTAATTTGGACTTCTAAATTCTTCCACCTGAGATTTTTAAACTGAAAGTCTTTCTTCTATTGATCTTTGGCATTCTGTT	ATTAATTTGGACCTCTAAATTCTTCCACCTGAGATTTTTAAACTGAAAGTCTTTCTTCTATTGATCTTTGGCATTCTGTT		13	C								13	T								13	T
M1874	scaffold_202	354691		ATTAATGACCGCAGGTCGGTCATCTCTCCGAGATGGCGTCCTTGAACACTTCCTTTCTTCTTTCTTTTCTGTCGAGCTTG	ATTAATGACCGCAGGTCGGTCATCTCTCCGAGATGGCGTCCTTGAACACTTCCTTTTTTCTTTCTTTTCTGTCGAGCTTG		57	T								57	C								57	C
M1085	scaffold_204	114290		ATTAATATTTAATAAAAGGAACAAAAGTGCCTATGCTATAACAATCACAATATTATACAAATAAGATTTTTATAAACACG	ATTAATATTTAATAAAATGAACAAAAGTGCCTATGCTATAACAATCACAATATTATACAAATAAGATTTTTATAAACACG		18	T								18	G								18	T
M3357	scaffold_204	292601		ATTAATTGCATCATTAACCTGAGTCTTAATTATATATTCACGGCTTCAACTCAATCCATTACCAAATGATACTTAATTTA	ATTAATTGCATCATTAACCTGAGTCTTAATTATATATTCACAGCTTCAACTCAATCCATTACCAAATGATACTTAATTTA		42	A								42	G								42	G
M3209	scaffold_206	180768		ATTAATTCTTAGCAAAAAAACGTTTAAATCTCAAATCCTATATAAACCCTTCCCCACTCTCATTTGCAACACACAAAAAT	ATTAATTCTTAGCAAAAAAACGTTTAAATCTCAAATCCTATATAAACCCTTCCTCACTCTCATTTGCAACACACAAAAAT		54	T								54	C								54	C
M1637	scaffold_207	150009		ATTAATCTCCGACCGTGACTTGGTTTTCGTGGATTCCGCTGCGACACTACAAGAGGTTAGTATCTTATCGAACGAAAACC	ATTAATCTCCGACCGTGACTTGGTTTTCGTGGATTCCGCTGCGACACTACAAGAGGTTAGTATCTTATCGAACGAAAACT		80	T								80	C								80	T
M155	scaffold_207	181903		ATTAATAAATGTCACAAAAAGTCATTTAATTACAATTTATAACTGTCACTAAAAAATTGAAAGATGTTATTCTCCTATCA	ATTAATAAATGTCACAAAAAGTCATTTAATTACAATTTATAACTGTCACTAAAAAATTGAAAGATGTTATTCTCCTGTCA		77	G								77	A								77	A
M2296	scaffold_207	187881		ATTAATGTAACTCAATTCGATAACTTCTCCAATGACACCGTAGAAATCAAATAACTCGGTGTTATGTCCACCCATAACAC	ATTAATGTAACTCAATTCGATAACTTCTCCAATGACACCGTAGAAATCAGATAACTCCGTGTTATGTCCACCCATAACAC		50	G	58	C						50	A	58	G						50	A	58	C
M1705	scaffold_207	193419		ATTAATCTTCATCTCCATTCTATTTTTCTAGGAAGTTTGCAATCACAAAATTTTGTGGAATCGACCGAGTATTGTCTCGA	ATTAATCTTCATCTCCATTCTATTTTTCTATGAAGTTTGCAATCACACAATTTTGTGGAATCGACCGAGTATTGTCTCGA		31	T	48	C						31	G	48	A						31	T	48	A
M254	scaffold_208	16038		ATTAATAAGTGGCTAGCAATTAAATTCCAAATGAAAGATTTGGGAGACGCTAAGTTTGTTATCGGGTTTCAAATCATTGA	ATTAATAAGTGGCTAGCAATTAAATTCCAAATGAAAGATTTGGGAGACGCTAAGTTTGTTATCGGGTTTTAAATCATTGA		70	T								70	C								70	C
M410	scaffold_21	332279		ATTAATGCACTACCAAGAAGCAGTGTGCTGTACATTCCTACAAAAAATGTCAAAAGGGCTGATTATATCATCGAAGACCC	ATTAATACACTACCAAGAAGCAGTGTGCTGTACATTCCTACAAAAAATGTCAAAAGGGCTGATTATATCATCGAAGACCC		7	A								7	G								7	G
M1438	scaffold_21	377165		ATTAATCCGGGACAATGATCTGAACCACGTTTTTTTTCTCTAAGAACTCCATTCCAGCATTTTCAAAAGTGAAAATATGG	ATTAATCCGGGACAATGATCTGAACCACGTTTTTTTTCTCTAAGAATTCCATTCCAGCATTTTCAAAAGTGAAAATATGG		47	T								47	C								47	C
M967	scaffold_21	398813		ATTAATATTAAAGTCTTAATATAGCCCAAAGAGGCAGCTCGATTGGCAAGGGTTTGAGGTCTCTTGATCATACTGATTTA	ATTAATATTAAAGTCTTAATATAGCCCAAAGAGGCAGCTCGATTGGCAAGGGTTTGAGTTCTCTTGATCATACTGATTTA		59	T								59	G								59	G
M1826	scaffold_21	859512		ATTAATAAATAAGGAGCGAGACCCATTATCTTGAATCGAAAAATGGAGCACATTGACGAATCAACGAGTAAACAATTAAA	ATTAATGAATAAGGAGCGAGACCCATTATCTTGAACCGAAAAATGGAGCACATTGACGAATCAACGAGTAAACAATTAAA		7	G	36	C						7	A	36	T						7	A	36	C
M2367	scaffold_21	886110		ATTAATGTCTATTTGACGAATAGGACATCTATGAGCAAGAGCAAAAGTTAAGAGCACTCGAATTGACCGGTTTTACCACA	ATTAATGTCTATTTGACGAATAGGACATCTATGAGCAAGAGCTAAAGTTAAGAGCACTCGAATTGACCGGTTTTACCACA		43	T								43	A								43	A
M4148	scaffold_21	906030		ATTAATTTTTAGCGCAAAATTTTTCTAATTGCCTAAATTGAAGCTACTTGTGCAACGAAATTCAATAAAGTTTGACCAGG	ATTAATTTTTAGCGCAAAATTTTTCTAATTGCCTAAATTGAAGCTACTTGTGCAACAAAATTCAATAAAGTTTGACCAGG		57	A								57	G								57	G
M1357	scaffold_21	908708		ATTAATCATACGCATAATCGACTATTAGATAAGTCTTGCAAAATTTACATAAATTTTAAAAAAACCAGCTTCTATTGTTG	ATTAATCATACGCATAATCGACTATTAGATAAGTCTGGCAAAATTTACATAAATTTTAAAAAAAACCAGCTTCTATTTTG		37	G	58	del						37	T	58	in						37	T	58	del
M2363	scaffold_21	909600		ATTAATGTCGTATCAAACTTAGTTTTGTGTACGTAAAGGGCAGTGCTATAGTGAATCATTGCATTATTATTGTCCTTATA	ATTAATGTCGTATCAAACTTAGTTTTGTGTACGTAAAGGGCAGTGCTATAGTGAACCATTGCATTATTATTGTCCTTATA		56	C								56	T								56	T
M500	scaffold_21	1005515		ATTAATACTTCACTTTGATAGGATAAGTCGTTTCAAGTTGTTTTGTTCTTACTCACAAATCTTGATAGGATGTTTTGTCC	ATTAATACTTTACTTTGATAGGATAAGTCGTTTCAAGTTGTTTTGTTCTTACTCACAAATCTTGATAGAATGTTTTGTCC		11	T	69	A						11	C	69	G						11	C	69	A
M2003	scaffold_21	1073075		ATTAATGATGTGCCAATGGAAGAAAGTCAGGTAAATTGTTTCTACAATGTCAAAGTGCTCCATATGCTCAATAGAAACTG	ATTAATGATGTGCCAATGGAAGAAAGTCAGGTAAATTGTTTCTACAATGTCAAAGTGCTCCATATGCTCGATAGAAACTG		70	G								70	A								70	G
M4054	scaffold_21	1414369		ATTAATTTTCGTATAAAATTATAGAGAACAAAAACAAGAATTTGTTACTTCTTGTCCCATCCCCATTGGCAATGACTTAG	ATTAATTTTCGTATAAAATTATAGAGAACAAAAACAAGAATTCGTTACTTCTTGTCCCATCCCCATTGGCAATGACTTAG		43	C								43	T								43	T
M1394	scaffold_21	1516516		ATTAATCATTTTTAGTTATATGTAATATGTTTGATCAGGAAAATGACCAAGTTTGCCAACCTTTGCTCGAACAGAGGATG	ATTAATCATTTTTAGTTATATGTAATATGTTTGATCAGGAAAATGACCAAGTTTGCGAACCTTTGCTCGAACAGAGGATG		57	G								57	C								57	C
M3169	scaffold_21	1800351		ATTAATTCTAAATTTAATTCGAAAGTGATATTTTGATCTCAACGTTTTCAAGATGTCTCTAATAGCCCAATGACTGAAGT	ATTAATTCTAAATTTAATTGGAAAGTGATATTTTGATCTCAACGTTTTCAAGATGTCTCTAATAGCCCAATGACTGAAGT		20	G								20	C								20	G
M2192	scaffold_21	1816538		ATTAATGGATGAAAACACATTCGAATTTTCTCAAACCGATGGCTTCGTCACAATGTAGTTCTTGTTGGATTTGAAAGAAT	ATTAATGGATGAAAACACATTCGAATTTTCTCAAATCGATGGCTTCGTCACAATGTAGTTCTTGTTGGATTTGAAAGAAT		36	T								36	C								36	T
M591	scaffold_21	1827891		ATTAATAGCGAGTAATTTGGTCTTAAATTACATTTCCTTACTGGGAACGTAGAGATTTTGCAATGTGGAGGTGTTACCTG	ATTAATAGCGTGTAATTTGGTCTTAAATTACATTTCCTTACTGGGAACGTAGAGATTTTGCAATGTGGAGGTGTTACCTG		11	T								11	A								11	T
M592	scaffold_210	233042		ATTAATAGCTAATAGCTACCGCCGCCCGCCCGCCCGCTAGTTTACAAATCTGCAGAAAGTGTTTATTTTTCCCTTTTCTC	ATTAATAGCTAATAGCTACCGCCGCCCGCCCGCCCGCAAGTTTACAAATCTGCAGAAAGTGTTTATTTTTCCCTTTTCTC		38	A								38	T								38	T
M2863	scaffold_213	29443		ATTAATTATCATTTTAAAAATTCTGATGACGGAAATTGGAACCTTCCAATATTCCTGAGGTGATAAAATTTTTATAATTG	ATTAATTATCATTTTAAAAACTCTGATGACGGAAATTGGAACCTTCCAATATTCCTGAGGTGATAAAATTTTTATAATTG		21	C								21	T								21	C
M1842	scaffold_213	33280		ATTAATGAATGTCTTCACTTGACAAGAGATATATATAGCAAGGTAATTTCTCAACCAAATGAGGTTTGGTGAGGGAATTT	ATTAATGAATGTCTTCACTTTACAAGAGATATATATAGCAAGGTAATTTCTCAACCAAATCAGGTTTGGTGAGGGAATTT		21	T	61	C						21	G	61	G						21	T	61	G
M2155	scaffold_213	68464		ATTAATGGAACCACTGGTTGAACCCTAGAGGTAAGCAAATAAACCGTAAGTACTTCACTTAGTAATTCTCCTATCACTGA	ATTAATGGAACCACTGGTTGAACCCTAGAGGTAAGCAAATAAACCGTAAGTACTTCACTTAGTAATTCTCCTATCGCTGA		76	G								76	A								76	G
M1336	scaffold_213	77071		ATTAATCAGCTCTGCTCGTCCCCAGCTCACCCTAAAGGCATCGAGTAGGTGGAGGCGGTCAACAAAATCATTAAGTGCGG	ATTAATCAGCTCTGCTCGTCCCCAGCTCACCCTTAAGGCATCGAGTAGGTGGAGGCGGTCAACAAAATCATTAAGCGCGG		34	T	76	C						34	A	76	T						34	T	76	T
M1517	scaffold_213	83208		ATTAATCGGTCAAACTCATTGACCGAGTTAATCTTGATTCGTTAACTAAGTATCATTCCACTAAAGACCTGCAGTTACAC	ATTAATCGGTCAAACTCATTAACCGAGTTAATCTTGATTCGTTAACTAAGTGTCATTCCACTAAAGACCTGCAGTTGCAC		21	A	52	G	77	G				21	G	52	A	77	A				21	A	52	A	77	A
M3448	scaffold_213	91432		ATTAATTGTATTATACTTTTGACTAGGAAAAATTACAAATAAAAGTTGGATAAAAATAAGGATAGAATATACGGAAGGAA	ATTAATTGTATTATACTTGTGACAAGGAAAAATTACAAATAAAAGTTGGATAAAAATAAGGATAGAATATACGGAAGGAA		19	G	24	A						19	T	24	T						19	G	24	T
M4170	scaffold_213	95163		ATTAATTTTTCAACCCTCCTACAAATGGTTTAGTTCATTTATTTTAAATTACATCTATCAGTGAGCACGACGTATTACAC	ATTAATTTTTCAACCCTCCTACGAATGGTTTAGTTCATTTATTTTAAATTACATCTATCAGTGAGCACGACGTATTACAC		23	G								23	A								23	G
M3594	scaffold_213	117922		ATTAATTTAATTGTGTTTTTTTAGGATGGCAAAAACCGATTCAATGTGCTATTTAATTATTATGAATTATGAATGTATGT	ATTAATTTAATTGTGTTTTTTAGGATGGCAAAAACCGATTCAATGTGCTATTTAATTATTATGAATTATGAATGTATGTT		16	in								16	del								16	in
M2768	scaffold_213	118615		ATTAATTAGCCGAAATTTACGTAAGTAATAAACCCTGTTTTTTTTTTTTAATGCTAAGTGGGAGGATAATATATATATAT	ATTAATTAGCCGAAATTTACGTAAGTAATAAACCCTGTTTTTTTTTTAATGCTAAGTGGGAGGATAATATATATATATAT		38	in								38	del								38	in
M2956	scaffold_213	123791		ATTAATTATTTAACAAATGGAAACAGGGATGGGGTCGGGACATACATTTCCTATTTTTGGACCCAACTCTACGAAAATTT	ATTAATTATTTAACAAATGGAAACAGAGATGGGGTCGGGACATACATTTCCTATTTTTGGACCCAACTCTACGAAAATTT		27	A								27	G								27	A
M1248	scaffold_213	131806		ATTAATCAACCCACTCTACTCCAAATTTGCAGGAGAATGGGCAAGTGATGAGGTGGGTAATTTCTCCCACCTCATCGATA	ATTAATCAACCCACTCTGCTCCAAATTTGCAGGAGAATGGGCAAGTGATGAGGTGGGTAATTTCTCCCACCTCATCCATA		18	G	77	C						18	A	77	G						18	G	77	G
M3081	scaffold_213	132194		ATTAATTCATATGATCAAAGCTTCTAATCTGTAGGTCAATTAAGTCTCCTAGCTCACAACGGGTAAACTGAGGATCAAGA	ATTAATTCATATGATCAAAGCTTCTAATCTGTAGGTCAATTAAATCTCCTAGCTCACAACGGATAAACTGAGGATCAAGA		44	A	63	A						44	G	63	G						44	A	63	G
M2583	scaffold_213	132435		ATTAATTAAATTTGAGATTAAGGGCCAACAAGCCAGCAAAGGGGAAAGAAGTATATATAGGGGTAAAATGGTACTTTGAC	ATTAATTAAATTTGAGATTAAGGGCCAACAAGCCAACAAAGGGGAAAGAAGTATATATAGGGGTAAAATGGTACTTTGAC		36	A								36	G								36	A
M1592	scaffold_213	143212		ATTAATCTAGTTAGATTACAGTGTTATAAGTAAGAATTAACTATTCCGCGGCCGATCTTATATAAGCACATTGTATAGGA	ATTAATCTAGTTAGATTACAGTGTTATAAGTAAGAATTAACTATTTCGCGGCCGATCTTATATAAGCACATTGTATAGGA		46	T								46	C								46	T
M2952	scaffold_213	188236		ATTAATTATTTAAAAAATGGAATTAGGGAGGGGTCGGGACATACATTTCCTATTTTTGAAGGAGGGACCTGACCTTGTAG	ATTAATTATTTAAAAAATGGAATTAGGGACGGGGTTGGGACATACATTTCCTATTTTTGAAGGAGGGACCTGACCTTGTA		30	del	35	T						30	in	35	C						30	del	35	C
M3738	scaffold_213	208677		ATTAATTTCCACTCCCAAAAGGTCCTAAAATGTTATAAATACAATATAAGCCAACCACAAATCATCATATATGAATTTTG	ATTAATTTCCACTCCCAAAAGGTCCTAAAATGTCATAAATACAATATAAGCCAACCACAAATCATCATATATGAATTTTG		34	C								34	T								34	C
M4139	scaffold_213	235055		ATTAATTTTTAATAACAAAAGTTGATAATCACAAATGTATAAACTCGAAAACTACTGAATTTGATCAAATCAGTAATTCA	ATTAATTTTTAATAACAAAAGTTGATAATCACAGATGTATAAACTCGAAAACTACTGAATTTGATCAAATCAGTAATTCA		34	G								34	A								34	G
M1281	scaffold_217	5067		ATTAATCAATGCTCATTATCCACCAGTTTTAAAAGTTTTTAAAGATAAAAACAATTAAATTTAAAGCACCTAAATTTACA	ATTAATCAATGCTCATTATCCACCAGTTTTAAAAGTTTTTAAAGATAAAAACAACTAAATTTAAAGCACCTAAATTTACA		55	C								55	T								55	T
M3454	scaffold_217	30376		ATTAATTGTCCACATCAAAGCTGCATGAAGTCGAAAGTTCTGACTACTACATACATCATACGTATCAACACCAGTAGATC	ATTAATTGTCCACATCAACGCTGCATGAAGTCGAAAGTTCTGACTACTACATACATCATACGTATCAACACCAGTAGATC		19	C								19	A								19	A
M862	scaffold_217	34460		ATTAATATCTCCCTTAAGTTGATAAATACGAGGCCCATTGACAACTGAGAATCGTTCATCCAAATCATCCCATAATTGCT	ATTAATATCTCCCTTAAGTTGATAAATACGAGGCCCATTGACAACTGAGAATCGTTCATTCAAATCATCCCATAATTGCT		60	T								60	C								60	C
M1504	scaffold_217	34534		ATTAATCGATGTGAACAGAATAAAAATATGCCTGTCACTGTTTATATTAGTAAATTAAATGTATTGTGGGTTGAATTAGA	ATTAATCGCTGTGAACAGAATAAAAATATGCCTGTCACTGTTTATATTAGTAAATTAAATGTATTGTGGGTTGAATTAGA		9	C								9	A								9	A
M1062	scaffold_217	45344		ATTAATATTGCCTTCAAGTTAAACATTTCCTCACGATATGCATCGTAACATTCAACACCGTTTTCCTATAAACTTTTCAA	ATTAATATTGCCTTCAAGTTAAACATTTCCGCACGATATGCATCGTAACATTCAACACCGTTTTCCTATAAACTTTTCAA		31	G								31	T								31	T
M1883	scaffold_217	53261		ATTAATGACTGCAGATCGGTCATATCTTCTAGGTAGCGTCCTTGAACGCTTCCCTGCTTCTTTCTTTTCTGTCGAGCTCG	ATTAATGACTGCAGATCGGTCATATCTTCTAGGTAGCGTCCTTGAACGCTTCCCTGCTTCTTTCTTTTTTGTCGAGCTCG		69	T								69	C								69	T
M3457	scaffold_217	71624		ATTAATTGTCGGGCCTTATGGAACGATCGCAACTCCTTCATATTCAATAAGGGCCTTATTGATATTAGTGTGAAAGTATC	ATTAATTGTCGGGCTTTATGGAACGATCGCAACTCCTTCATATTCAATAAGGGCCTTATTGATATTAGTGTGAAAGTATC		15	T								15	C								15	C
M586	scaffold_217	74304		ATTAATAGCATAAGACTTTCAAAGAAGGAAGAAAAAAAATTGCTGAAAAAATGTTAGAACAATCATCCTCCATCCATGTC	ATTAATAGCATAAGACTTTCAAAGAAGGAAGAAAAAAAATTGCTGAAAAAATGTTAGAACAATCATCCTCCATCCACGAA		77	C	79	A	80	A				77	T	79	T	80	C				77	C	79	T	80	C
M3905	scaffold_217	83818		ATTAATTTGGTCAAAGATATCATTAACAACTTTAATGAATCTTTTGTAAGTGTGACCCATAATTTCATATCCTATAGTTC	ATTAATTTGGTCAAAGATATCATTAACAACTTTAATGAATCTTTTGTAAGTGTGACCCATAATTTCATACCCTATAGTTC		70	C								70	T								70	T
M3201	scaffold_217	152755		ATTAATTCTGAAGCTAGGAATATACCTGACGCCTTGTAGCACTGATTTTCCTTGTTGACAAGGGTAAAAAAAAACTAGTT	ATTAATTCTGAAGCTAGGAATATACCTGACGCCTTGTAGCACTGATTTTCCTTGTTGACAAGGGTAAAAAAAACTAGTTA		66	in								66	del								66	del
M1629	scaffold_218	52283		ATTAATCTCACAGTCATAGTCTTTTACCAACTCTAACCACCTCCTCTGCCTTAGGTTATGTTCTTTCTGAGTGAAGAAAT	ATTAATCTCACAGTCATAGTCTTTTACCAACTCTAACCACCTCCTCTGCCTTAGGTTATGTTCTTTCTAAGTGAAGAAAT		69	A								69	G								69	G
M647	scaffold_218	141205		ATTAATAGTCATTCGGTTGTACTTGTATTCCATTTTTTCAAATATGTGTTTGATAGCCGATACCAAAATTGAATTTCAAT	ATTAATAGTCATTCGGTTGTACTTGTATTCCATCTTTTCAAATATGTGTTTGATAGCCGATACCAAAATTGAATTTCAAT		34	C								34	T								34	T
M96	scaffold_218	191072		ATTAATAAAGAAAAGAAGTCAAACAATGTCAAGATTTAGTATGCTTTAAACTCAAAGAAAGAAATCCAATATCCATATTC	ATTAATAAAGAAAAGAAGTCAAACAATGTCAAGATTTAGTATGCTTTAAACTCAAAGAAAGAAATCCAATATTCATATTC		73	T								73	C								73	C
M192	scaffold_218	211730		ATTAATAACATAATAGAGTTTAGAATTAGGCCTTTTTTGATTTAAAAACAACCCAAAGCCCATTTAAACAGAACCCAACT	ATTAATAACATAATAGAGTTTATAATTAGGCCTTTTTTGATTTAAAAACAACCCAAAGCCCATTTAAACAGAACCCAACT		23	T								23	G								23	T
M1227	scaffold_218	215029		ATTAATCAAAACGTGCGTTTTGCCAATTTGTTCTCTAAAAATGCGTTGGGCGCAATTCTGCAAAAACATAAAACTGTTAT	ATTAATCAAATGTGCGTTTTGCCAATTTGTTCTCTAAAAATGCGTTGGGCGCAATTCTGCAAAAACATAAAACTGTTATT		8	in	11	T						8	del	11	C						8	in	11	C
M620	scaffold_218	218424		ATTAATAGGTTACCTTTTCTGTTTCTAATTCTATTAAATTTCCTACTGACGTAGAATAATGCTCTCTCTTAAGACATGTC	ATTAATAGGTTACCTTTTCTGTTTCTAATTCTATTAAATTTCGTACTGACGTAGAATAATGCTCTCTCTTAAGACATGTC		43	G								43	C								43	C
M917	scaffold_218	232411		ATTAATATGGAGGTGCAAATAGGTCAGCTAGCTACATAATTGAAAAGTTGTCCATGAGGAGTGCTTCTGAGTGACACTCA	ATTAATATGGAGGTGCAAATAGGTCAGCTAGCTACATAATTGAAAAGTTGTCCATGAGGAGTGCTTCCGAGTGACACTCA		68	C								68	T								68	C
M1309	scaffold_218	243818		ATTAATCACCACGAACACGACCACTTGAGTTACCTGAGTGACTATTTTGCCAAGAGTGATCGAGAGCTTGATGCATCCGT	ATTAATCACCACGAATACGACCACTTGAGTTACCTGAGTGACTATTTTGCCAAGAGTGATCGAGAGCTTGATGCATCCGT		16	T								16	C								16	T
M2049	scaffold_219	43835		ATTAATGCAAACCACGTGTCCTTGCAAATGGAAACTTCTAATGGCAATATGCATTACTTATCGTAGCGGGAGTCTGATAT	ATTAATGCAAACCACGTGTCCTTGCAAATGGAAACTTCTAATGGCAGTATGCATTACTTATCGTAGCGGGAGTCTGATAT		47	G								47	A								47	G
M3222	scaffold_219	124927		ATTAATTCTTGTACTCTTAACACATTCATTTTGGTCTTTTAAAAAGTGACCATTTTAGTTTCTTTATATTCTCTATTTTT	ATTAATTCTTGTACTCTTGACACATTCATTTTGGTCTTTTAAAAAGTGACTATTTTAGTTTCTTTATATTCTCTATTTTT		19	G	51	T						19	A	51	C						19	G	51	C
M3793	scaffold_219	187747		ATTAATTTCTCTCATTAACGTTAAAATTTTCATCGAAATATAATTTTATTCATTAACGACGAGGATACCTGATAGGATTT	ATTAATTTCTCTCATTAACGTTAAAATTTCCATCGAAATATAATTTTATTCATTAACGACGAGGATACCTGATAGGATTT		30	C								30	T								30	C
M2678	scaffold_22	143072		ATTAATTACACCGTTCTTTACTACAATTTCAGATGATCTGGAAGTCATATGATAAGGAATTTGCCAACCTACCCGACTTT	ATTAATTACACCGTTTTTTACTACAATTTCAGATGATCTGGAAGTCATATGATAAGGAATTTGCCAACCTACCCGACTTT		16	T								16	C								16	C
M697	scaffold_22	468454		ATTAATACAAGCATAGCTCAATGTCAGAGTGAACATAACTCAATGCTAATTGACAAATAGTTCAAGAGTTTGTGAATTTG	ATTAATATAAGCATAGCTCAATGTCAGAGTGAACATAACTCAATGCTAATTGACAAATAGTTCAAGAGTTTGTGAATTTG		8	T								8	C								8	C
M608	scaffold_22	1441715		ATTAATAGGCTCATTACTTATCTGGGGTGGATAGAACTCTTCACTCTCTGCTATTATTTACCTAAACTCGGATCATTCCT	ATTAATAGGCTCATTACTTATCTGGGGTGGATAGAACCCTTCACTCTCTGCTATTATTTACCTAAACTCGGATCATTCCT		38	C								38	T								38	T
M51	scaffold_220	82886		ATTAATAAAAGAGGATATAAAAAAGAATGAGATGAGATATCCCTGGTAAAGCCAAGGGGATTACAAATGGACTCCCGGTT	ATTAATAAAAGAGGATATAAAAAAGAATGAGATGAGATATCCCTGGTAAAGCCAAGGGGATTACAAATGGACTCCCAGTT		77	A								77	G								77	G
M1047	scaffold_221	183773		ATTAATATTGACCAGAACAGAGTTGTCGAAATAATATCGACGAGAACAAACAAAACGGTTACTTAAGTGTGAGACCATGT	ATTAATATTGACCAGAAAAGAGTTGTCGAAATAATATCGACGAGAACAAACAAAACGGTTACTTAAGTGTGAGACCATGT		18	A								18	C								18	C
M1362	scaffold_222	14624		ATTAATCATATATTTTTGATAATTGATATATATCTCTGAAAATCAAATGGTGAATTCGATCGCCGAGCGTGGAGGGTAGC	ATTAATCATATATTTTTTATAATTGATATATATCTCTGAAAATCAAATGGTGAATTCGATCGCCGAGCGTGGAGGGTAGC		18	T								18	G								18	G
M2639	scaffold_222	42751		ATTAATTAAGGGAGGACAAAATAGGAAATTAGTCAAACATTACTATAAACCCTATTTTTGGAAAAACCAAGGTGCATAAA	ATTAATTAAGGGAGGACAAAATAGGAAATTAGTCCAACATTACTATAAACCCTATTTTTGGAAAAACCAAGGTGCATAAA		35	C								35	A								35	A
M1061	scaffold_222	63936		ATTAATATTGCATAAAAAACCATTTTAGACCCGAACCATAATTTCTCGTAAATCGTTTAACAAAAATCTAATCTTTTTTT	ATTAATATTGCATAAAAAACCATTTTAGACCCGAACCATAATTTCTCGTAAATTGTTTAACAAAAATCTAATCTTTTTTT		54	T								54	C								54	C
M3334	scaffold_222	67629		ATTAATTGATTCAAACTTTTTTTTCCTTTTTAATTATGACGACCAAATAAAAAAAATTGGAGGTTAGGTTCAATTTTGTT	ATTAATTGATTCAAACTTTTTTTTCCTTTTTAATTATGACGACCAAATAAAAAAAATTGGAGGTTAGTTTCAATTTTGTT		68	T								68	G								68	G
M269	scaffold_222	87826		ATTAATAATAAATTTGTTGAGAGTGGGATTTGAACCCACGCCCTTTCGGACCAGAACCTTAATCTGGCGCCTTAGACCAA	ATTAATAATAAATTTGTTGAGAGTGGGATTTGAATCCACGCCCTTTCGGACCAGAACCTTAATCTGGCGCCTTAGACCAA		35	T								35	C								35	T
M667	scaffold_222	88136		ATTAATAGTTTATTGAGTATGTCTATGATTTTGTAAAGACAAAAATTAGAGAGGTCATTTTTTCAAACAACAAATGGCAT	ATTAATAGTTTATTGAGTATGTCTATGATTTTGTAAGGACAAAAATTAGAGAGGTCATTTTTTCAAACAACAAATGGCAT		37	G								37	A								37	G
M3382	scaffold_222	235242		ATTAATTGGAAAAGTTACCATCATTGAATCCCTTATAAAAATTCCACTCACCATTTCAGCTCTATTTTCTTTTATTTCTT	ATTAATTGGAAAAGTTACCATCATTGAATCCCTTATAAAAATTCCACTCACCATTTCAGCTCTATTTTCTTTTCTTTTCT		74	C	78	T	79	C				74	A	78	C	79	T				74	A	78	T	79	C
M1014	scaffold_223	3347		ATTAATATTCAATCCAAAATGTTAAGTTACACTAACCTGTGGATGAATAACAAATAAATTAAGAGTTTTGTATAAACAAA	ATTAATATTCAATCCAAAATGTTAAGTTACACTAACCTGTGGATGAATAACAAATAAATTAGGAGTTTTGTATAAACAAA		62	G								62	A								62	G
M1308	scaffold_223	38944		ATTAATCGCATTACTTGAATCTTCCCAGTTTGAAAGAGAGAAAGTGGAGATGGAATCTATAAGGTTGAGCTACGGGTGAG	ATTAATCACATTACTTGAATCTTCCCAGTTTGAAAGAGAGAAAGTGGAGATGGAATCTATAAGGTTGAGCTACGGGTGAG		8	A								8	G								8	A
M2119	scaffold_225	123968		ATTAATCCTGATCAAAATTACACAAACTCAAAATTTTGGGGAAAAAATGTCCTTAGTTTGCAGGAGGCTTTGATGTAGAA	ATTAATGCTGATCAAAATTACACAAACTCAAAATTTTGGGGAAAAAATGTCCTTAGTTTGCAGGAGGCTTTGATGTAGAA		7	G								7	C								7	C
M2146	scaffold_225	130007		ATTAATGGAAAATGTCGTAACACTTTTTTGGGACTTATGAAGCTTTTCCATCACTGTTTTTATAATGAGATTAACCACAT	ATTAATGGAAAATGTCGTAACACTTTTTTGGGGACTTATGAAGCTTTTCCATCACTGTTTTTATAATGAGATTCACCACA		30	del	73	C						30	in	73	A						30	in	73	C
M1618	scaffold_225	161915		ATTAATCTCAACAGGATTGAGAAACTGGTTAAAAGTTGTCTCCTAAGTGAGTTATATGACAACTCTTTACCATTATGTGA	ATTAATCTCAACAGGATTGAGAAACTGGTTAAGAGTTGTCTCCTAAGTGAGTTATATGACAACTCTTTACCATTATGTGA		33	G								33	A								33	G
M2531	scaffold_225	179803		ATTAATTAAAATTGAAATTTAAACTAAAATGTCTCAATAAAGCTCTGCCCCTTTATTCTTCGTTTCCTTCCTTGAACTAC	ATTAATTAAAATTGAAATTTAAACTAAAATGTCTCAATAAAGCTCTGCCCCTTTATTCTTCGTTTCCTTCCTTAAACTAC		74	A								74	G								74	G
M3210	scaffold_225	220587		ATTAATTCTTATACTTGTACAAACCTAACGTCTCGCTGATAGTGTTCAATCTAATATTTTCAATCCCTCTTATCTTGAAA	ATTAATTCTTATACTTATACAAACCTAACGTCTCGCTGATAGTGTTCAATCTAATATTTTCAATCCCTCTTATCTTGAAA		17	A								17	G								17	G
M1037	scaffold_225	235118		ATTAATATTCACGTTCCATCTTAAAATCAATTGGCAATAAGAGGGACAGTGATGTTTATTATAAACCTTTGTTAGTTCTC	ATTAATATTCATGTTCCATCTTAAAATCAATTGGCAATAAGAGGGACAGTGATGTTTATTATAAACCTTTGTTAGTTCTC		12	T								12	C								12	C
M704	scaffold_225	235375		ATTAATATAATATAAGTGGAATTCTACCAAAAAATGGGATCCGACCGAGATCGATAAGCCAAAAGAACCCCGATCTTTAG	ATTAATATAATATAAGTGGAATTCTACCAAAAAATGGGATCCGACCGAGATCGATAAGCCAAAAGAACCCCGATCTTAGG		78	A	79	G						78	T	79	A						78	T	79	G
M1124	scaffold_225	235920		ATTAATATTTGCATAAATCCACATTCTAAACCTCAGATGGAGCCTTGTAGATTTAGGCTATGTAAATTTAGCTCCTAAGC	ATTAATATTTGCATAAATCCACATTCTAAACCTTAGATGGAGCCTTGTAGATTTAGGCTATGTAAATTTAGCTCCTAAGC		34	T								34	C								34	T
M1091	scaffold_225	236206		ATTAATATTTACGGGTTTCTATCTCAAACCGAATAGACAATGAGATAGGTAGTTTGTGTATATTATAAACCTTTGTTAGG	ATTAATATTTACGGGTTTCTATCTCAAACTGAATAGACAATGAGATAGGTAGTTTGTGTATATTATAAACCTTTGTTAGG		30	T								30	C								30	C
M3750	scaffold_225	278668		ATTAATTTCCCTTTCAACTATAATATGGTTTCCACAAACTAAGTTCTTAACTTCCAGAAGATAGCGAGGAAGACTTTGTG	ATTAATTTCCCTTTCAACTATAATATGGTTTCCACAAACTAAGTTCTTAACTTCCAGAGGATAGCGAGGAAGACTTTGTG		59	G								59	A								59	A
M3278	scaffold_225	287901		ATTAATTGACACGTAAAGGGCGCTAATGTTGTCACAAAATAATTAGGTGCTTGAGGGAGTTGTATTCCAATATCTCGGAG	ATTAATTGACACATAAAGGGCGCTAATGTTGTCACAAAATAATTAGGTGCTTGAGGGAGTTGTATTCCAATATCTCGGAG		13	A								13	G								13	G
M2138	scaffold_227	23193		ATTAATGCTTGGTCCTTGGAACAATATCTGGCCCGAAAATTTATCCTGGATAAAGAATTTATCATAATCAAAAGAAATAA	ATTAATGCTTGGTCCTTGGAACAATATCTGGCCCGAAAATTTGTCCTGGATAAAGAATTTATCATAATCAAAAGAAATAA		43	G								43	A								43	G
M2135	scaffold_227	23285		ATTAATGCTTATGCGCTTTTTGCTTCCTCCAAGTTTCGTTCCACCCCTGTTGCTCATGTTGGTGCACGATTGTCCTCTTC	ATTAATGCTTCTGCGCTTTTTGCTTCCTCCAAGTTTCGTTCCACCCCTGTTGCTCATGTTGGTGCACGATTGTCCTCTTC		11	C								11	A								11	C
M3408	scaffold_23	95993		ATTAATTGGGGGAGAAAACGATATTACAAAAATTTAAACATATAACCTATCTCCAAAATCTTAGTTTTTATCTCAGACTG	ATTAATTGGGGGAGAAAACGATATTACAAAAATTTAAACATATAACCTATCTCCAAAATCTTAGTTTTTATCTCAGACGG		79	G								79	T								79	G
M776	scaffold_23	655289		ATTAATATATGTGGATCCGATGATTACGGTAAAGTATACAAATCAATAACAATGTAATCTGAGTAAAAGAACTTTAGGGT	ATTAATATATGTGGATCCGATGATTACGGTAAAGTATACAAATCAATAACAATGTAATCTGAGTAAAAGAACTTTAAGGT		77	A								77	G								77	G
M2783	scaffold_23	1057553		ATTAATTAGGACTATTCTATCGATAGTGGCAGAAGAAGATTCGTTGATGGAACAAATGGATGTAAAAATAGCTTTTCTTC	ATTAATTAGGATTATTCTATCGATAGTGGCAGAAGAAGATTCGTTGATGGAACAAATGGATGTAAAAATAGCTTTTCTTC		12	T								12	C								12	C
M2607	scaffold_23	1189106		ATTAATTAACGTCTCAATTGTGCCCTAAAAACTTATTTCTATATTGTCAAAAGAGTTTTGATTCTCCATTGTCTACTCAA	ATTAATTAACGTCTCAATTGTGCCCTAAAAACTTATTTCTATATTGTCAAAAGAGTTTTGCTTCTCCATTGTCTACTCAA		61	C								61	A								61	C
M3070	scaffold_231	252791		ATTAATTCACTTCAGAGAAAAAAAACTACAATTTATACGGCATCTCACATTAAGTTTCTTCTCTTAAGTTGTCTACTTCT	ATTAATTCACTTCAGAGAAAAAAAACTACAATTTATACGGCATCTCACATTAAGTTTCTTCTCTCAAGTTGTCTACTTCT		65	C								65	T								65	T
M3942	scaffold_232	259049		ATTAATTTGTTAGGCTTTATTTTCGTTAAAATTGGTAAGTTTTGAGAGTGTTTGGGGAAGGGAATACCCTGGACACGTGG	ATTAATTTGTTAGGCTTTATTTTCGTTAAAATGGGTAAGTTTTGAGAGTGTTTGGGGAAGGGAATACCCTGGACACGTGG		33	G								33	T								33	G
M4260	scaffold_232	271534		ATTAATTTTTTTTTTTATGTTTTACAAAAATCTTCGAAAGGACGACGGAAGTGATTGATAGAAAATCAAAGTGATTTTAG	ATTAATTTTTTTTTTATGTTTTACAAAAATCTTCGAAAGGACGACGGAAGTGATTGATAGAAAATCAAAGTGATTTTAGA		6	in								6	del								6	in
M1789	scaffold_233	201386		ATTAATGAAATTTTGGAAAAAATAATATTCGATCAATAAGATTTCTAGTATACTAGATGTCCATAGCCAACAAATCATTG	ATTAATGAAATTTTGGAAAAAATAATATTCGATCAATAAGATTTCTAGTATACTAGATGTCCATAGCCAACACATCATTG		73	C								73	A								73	A
M3249	scaffold_233	286654		ATTAATTGAAATTAGTAATCTATGAAAAACAGAGATAAAAAACTCAGCTACAAACCTTAGACTTAAGGGTCAAGGAGAAG	ATTAATTGAAATTAGTAATCTATGAAAAACAGAGATTAAAAACTCAGCTACAAACCTTAGACTTAAGGGTCAAGGAGAAG		37	T								37	A								37	T
M1006	scaffold_236	214819		ATTAATATTATTATAATCCTTGACTAGTTGAGCTGTGATTTGAGCTGTGATCCTATTTAGGAAAAGAAGGAAAAAAACCT	ATTAATATTATTATAATCCTTGACTAGTTGAGCTGTGATTTGAGCTGTGATCCTATTTAAGAAAAGAAGGAAAAAAACCT		60	A								60	G								60	G
M2664	scaffold_236	226176		ATTAATTACAACAATATCCAAATCTTTGTCTCTCCTTGTGTAATTTCCCACCGCCGTTCGAAACGATTTCCCCTCATTCA	ATTAATTACAACAATATTCAAATCTTTGTCTCTCCTTGTGTAATTTCCCACCGCCGTTCGAAACGATTTCCCCTCATTCA		18	T								18	C								18	C
M1576	scaffold_239	255099		ATTAATCTAACCCTGCTTACGAAACATTTGAGCACGTGGCAGTCCGAAGTCCCAAGAAGTTAAATGGGTCGGTTGTCCTA	ATTAATCTAACCCTGCTTACGAAACATTTGAGCACGTGGCAGTCCGAAGTCCCAAGAAGTTAAATGGGTCGGTTGTCCGA		79	G								79	T								79	G
M850	scaffold_24	78945		ATTAATATCGTATCGTTAGAGGTTCTAATCTGTAGGCTCATTAGGTCCCCTTACTAACTCAGCTAAAACGAAGATCAAGA	ATTAATATCGTATCGTTAGAGGTTCTAATCTGTAGGCTCATTAGGTCCCCTTACTAACTCAGGTAAAACGAAGATCAAGA		63	G								63	C								63	C
M1512	scaffold_24	241703		ATTAATCGGTACATTCTTCAGAGTCTCAACTAGAACTACCAACACCTGATTTTCATCTTCTGGCCCTCCTTGCACCCATT	ATTAATCGGTACATTCTTCAGAGTCTCAACTAGAACTACCAACACCTGATTTTCATTTTCTGGCCCTCCTTGCACCCATT		57	T								57	C								57	C
M683	scaffold_24	364927		ATTAATATAAAATGAAGTTATTTTGACAATGACAAAAGTATCAAAATCACTCCCAAATATACTCTAAAACATATCGAAGA	ATTAATATAAAATGAAGTTATTTTGACAATGACAAAAGTATCAAAATCACTTCCAAATATACTCTAAAACATATCGAAGA		52	T								52	C								52	C
M3360	scaffold_24	367535		ATTAATTTCCCACCAATTTTTTGTATTATCATTTAATATATACTCACACATTCGCATAGATTGCAAAAAATAAAAGTATT	ATTAATTGCCCACCAATTTTTTGTATTATCATTTAATATATACTCACACATTCGCATAGATTGCAAAAAATAAAAGTATT		8	G								8	T								8	T
M756	scaffold_24	375276		ATTAATATATAGTTACTGGCAGCTATTATAATATTTTCCCTGCAGAGGATCAAAGATTTTCTCCGCATTTATTGCTTTTC	ATTAATATATAGTTACTGGCAGCTATTATAATATTTTCCCTGCAGAGGATCAAAGATTTTCTCCGCATTTATTACTTTTC		74	A								74	G								74	G
M2152	scaffold_24	407556		ATTAATGGAAATTTAATGTAATAGCTCTCATTGCGGGCTTCATAATTCCCAGGCTGATTTGCGGTTGGCCGATTTCCGTG	ATTAATGGAAATTTAATGTAATAGCTCTCATCGCGGGCTTCATAATTCCCAGGCTGATTTGCGGTTGGCCGATTTCCGTG		32	C								32	T								32	T
M2851	scaffold_240	252282		ATTAATTATCAACCTCCTTGTGGAATGCCTTAGTCAAATGATTTGATTTTCAACACGCTCGGGATTTTGGCCAAATTGCG	ATTAATTATCAACCTCCTTGTGGAATGCCTTAGTCAAATGATTTGATTTTCAACAGGCTCGGGATTTTGGCCAAATTGCG		56	G								56	C								56	C
M2214	scaffold_246	105410		ATTAATGGCGAGGCTAAGGGATCTTTCTCCCCTTCCCGTGGGATCAGACAAGGTGATCCTCTCTCCCCATATGTGTTCCT	ATTAATGGCGAGGCTAAGGGATCTTTCTCCCTTTCCCGTGGGATCAGACAAGGTGATCCTCTCTCCCCATATGTGTTCCT		32	T								32	C								32	C
M2322	scaffold_25	931675		ATTAATGTAGATTTGTGCCTCATCATACCTGGTCGGCGTCGAGTAGTGGTCGGATCCGAGCCGTGCTCGGCTGGGTCAGA	ATTAATGTAGATTTGTGCCTCATCATACCTGGTCGGCGTCGAGTAGTGGTCGGATCCGAGCCGTGCTCGGCTGGGTCGGA		78	G								78	A								78	A
M787	scaffold_25	979415		ATTAATATATTTGCCTGTTCGATCGACAAGTTGACAATATGATATTTATATTTGCGACATCTGCAATCAAAATTAAATAC	ATTAATATATTTGCCTATTCGATCGACAAGTTGACAATATGATATTTATATTTGCGACATCTGCAATCAAAATTAAATAC		17	A								17	G								17	G
M24	scaffold_25	992163		ATTAATAAAAAAATATAAAAATAACAATAGAAAAATATGAAAAACAGGTGGCTTCCTACGAAAAAACTAGAAAATAGGTG	ATTAATAAAAAATATAAAAATAACAATAGAAAAATATGAAAAACAGGTGGCTTCCTACGAAAAAACTAGAAAATAGGTGG		7	in								7	del								7	del
M2711	scaffold_25	1043870		ATTAATTACTGATTCTATGGTTACAGATGAAACTTGAACCGTGTAAATACACGAAAGACAAAATCAATATGTTAAGAATG	ATTAATTACTGATTCTATGGTTACAGATGAAACTTGAACCGTGTAAATACACGAAAGACGAAATCAATATGTTAAGAATG		60	G								60	A								60	A
M2347	scaffold_25	1044192		ATTAATGTCAATCGACTTGCAGGATTTTCAATAAATGCAGCAGAATCAAGATAGAATGGAAATGTGTAAAGGTAAAAGAT	ATTAATGTCAATCGACTTGCAGGATTTTCAATAAATGCAACAGAATCAAGATAGAATGGAAATGTGTAAAGGTAAAAGAT		40	A								40	G								40	G
M1965	scaffold_25	1050361		ATTAATGATATGTTTTTTTATCACTTTCACAAAATGACATTCTTTATTTCTTTATACCTGTAGGCTAAGCATTAGTGCAA	ATTAATGATATGTTTTTTTATCACTTTCACAGAATGACATTCTTTATTTCTTTATACCTGTAGGCTAAGCATTAGTGCAA		32	G								32	A								32	A
M2823	scaffold_25	1055079		ATTAATTATAATTTTCGGTAAAACGAACATAATTCAACGATAATTGGCATATATCTCCAACGAAGAAATTGTGAGTTCGA	ATTAATTATAATTTTCGGTAAAACGAACATAATTCAACGGTAATTGGCATATATCTCCAACGAAGAAATTGTGAGTTCGA		40	G								40	A								40	A
M2887	scaffold_25	1055330		ATTAATTATGGATGGTTAACTCCATTATTTTCTTGGCAAGTTGAATATAGCTCACCTTTGTTAAGGTTTGTATCTCCGAT	ATTAATTATGGATGGTTAACTCCATTATTTTCTTGGCAACTTGAATATAGCTCACCTTTGTTAAGGTTTGTATCTCCGAT		40	C								40	G								40	G
M1510	scaffold_25	1073952		ATTAATCGGCCAAACGAGAGTGGTGCGTTGAGAATGCGTCGACATTGTAAATAAGCCTTTCACCACAAATTGTCCCACGT	ATTAATCGGCCAAACGAGAGTGGTGTGTTGAGAATGCGTCGACATTGTAAATAAGCCTTTCACCACAAATTGTCCCACGT		26	T								26	C								26	C
M4003	scaffold_25	1074173		ATTAATTTTAGAATTCTATGGCATAAAGTTACTTATTTATCTATTGAGGTTGTGAGATTTATTATATCATATCTCATCAA	ATTAATTTTAGAATTCTATGGCATAAAGTTACTTATTTATCTATCGAGGTTGTGAGATTTATTATATCATATCTCATCAA		45	C								45	T								45	T
M1347	scaffold_25	1103314		ATTAATCAGTTAAACTCATTAACCGAGTTAAGTATCATTCGTTAACTGCGGGTCACTCCATTAAAGACCCACAACTACAC	ATTAATCAGTTAAACTCATTAACCGAGTTAAGTACCATTCGTTAACTGCGGGTCACTCCATTAAAGACCCACAACTACAC		35	C								35	T								35	T
M1760	scaffold_258	25574		ATTAATGAAACAAGTCTACAAACAGTAAGCCATTTCGGGTCAATACAGAAGCTAGCATACAGAACAAAGTAGTCAATAAT	ATTAATGAAACAAGTCTACAAACAGTAAGCCATTTTGGGTCAATACAGAAGCTAGCATACAGAACAAAGTAGTCAATAAT		36	T								36	C								36	C
M3542	scaffold_26	62638		ATTAATTTAACCAGAAAGTAAAAACAAAAGTTCCACTCCTCTTGCAGAGTTCATCTCTGACGGCTTAAATCAAATCAAAT	ATTAATTTAACCAGAAAGTAAAAACAAAAGTTCCAGTCCTCTTGCAGAGTTCATCTCTGACGGCTTAAATCAAATCAAAT		36	G								36	C								36	C
M3447	scaffold_26	79180		ATTAATTGTATCTGTCTTTTCTACCTGATAATAACAAATTATTTATTACGTTAAAAGTATACAGTCTTCTTTTTTTGAAC	ATTAATTGTATCTGTCTTTTCTACCTGATAATAACAAATTATTTATTACGTTAAAAGTATACGGTCTTCTTTTTTTGAAC		63	G								63	A								63	A
M1269	scaffold_26	617175		ATTAATCAATATTAGTTAACTGTCGGTCACTCTACTAAAGATCCACAGTTGCACTCTTCTGACGGTAGAATATTTTGCAC	ATTAATCAATATTAGTTAACTGTCGGTCACTCTACTAAAGATCCACAGTTGCACTCTTCTCACGGTAGAATATTTTGCAC		61	C								61	G								61	G
M4195	scaffold_26	624870		ATTAATTTTTGTGATCGTTATTTGTGATTGTCGTTTCTGTTCTCAAACGTTCTAATTTATATCCAACATCGCAGGTCATT	ATTAATTTTTGTGATCGTTATTTGTGATTGTCGTTTCTGTTCTCAAACGTTCTAATTTATATCCAACCTCGCAGGTCATT		68	C								68	A								68	A
M3519	scaffold_26	644111		ATTAATTTAAAACAATTCAAATACTCTATTGGACGAGATATATGATTTTTTTTTAAATAGGTTCTACACACTTTCTTTTT	ATTAATTTAAAACAATTCAAATACTCTATTGGACGAGATATATGATTTTTTTTTTAAATAGGTTCTACACACTTTCTTTT		46	del								46	in								46	in
M828	scaffold_26	647569		ATTAATATCCTTTGAGATGATCCACTAGAGAAAGATCAGAAACGTCCATTTTGAATAATTTCATAAACTTTTTTTTAGGA	ATTAATATCCTTTGAGATGATCCACTAGAGAAAGATTAGAAACGTCCATTTTGAATAATTTCATAAACTTTTTTTTAGGA		37	T								37	C								37	C
M919	scaffold_26	735754		ATTAATATGGCCGGACGTTTTTTTTACAGAAACATATTTCACCTTTATCAATTTGAGAGCATCGAGACAACTCTCAAATT	ATTAATATGGCCGGACATTTTTTTTACAGAAACATATTTCACCTTTATCAATTTGAGAGCATCGAGACAACTCTCAAATT		17	A								17	G								17	G
M831	scaffold_26	759359		ATTAATATCGACCAGAACAGAGTTGCCAAAATAATACCGACCAGAACAGAGTTGCCGAAATAATATCAACCAAAACAAAC	ATTAATATCGACCAGAACAAAGTTGCCAAAATAATACCGACCAGAACAGAGTTGCCGAAATAATATCAACCAAAACAAAC		20	A								20	G								20	G
M241	scaffold_26	845658		ATTAATAAGCTTCTTTATAAAACCAATCTCTCTGCTTCCTGCCTTAGTTTTGAGAAAAAAAAAAACACACTGATGAAGAA	ATTAATAAGCTTCTTTATAAAACCAATCTCTCTGCTTCCTGCCTTAGTTTTGAGAAAAAAAAAAACACATTGATGAAGAA		70	T								70	C								70	C
M3174	scaffold_26	991029		ATTAATTCTAGCCGGCTTTATGTCTTGCTGTGTCGACTCTGGAAAAATGATATTACTATATTTGTCAACGTTAGACTCGG	ATTAATTCTAGCCGGCTTTATGTCTTGCTGTGTCGACTCTGGAAAAATGATACTACTATATTTGTCAACGTTAGACTCGG		53	C								53	T								53	T
M3510	scaffold_26	1640998		ATTAATTGTTTGCCTCAACGCTCGTTTATAACAACGGAGAGCATCACGAACCGTTCACCCCTCCGATAACTTTGCTTTAA	ATTAATTGTTTGCCTCAACGCTCGTTTATAACAACGGAGAGCATCACGAACCGTTCACCCCTTCGATAACTTTGCTTTAA		63	T								63	C								63	T
M2878	scaffold_263	135934		ATTAATTATGAGGGACATTGTTTATGCAAAAATTCGCATAAGGTTTGACCTGGTCAAGGTCGAACTCGGACATAAGGGAA	ATTAATTATGAGGGACATTGTTTATGCAAAAATTCGCATAAGGTTTGACCTGGTCAAGGTCGAACTCGGACATAAGAGAA		77	A								77	G								77	A
M1494	scaffold_263	149696		ATTAATCGATCAAACTCGTTGATCGAGTTAATCAACATTCGTTAACTATGGGTGACTCCACTAAAGACCTGCAGTTGCAC	ATTAATCGATCAAACTCGTTGATCGAGTTAATCAACATTCGTTAACTATGGGTGACTCCACTAAGGACCTGCAGTTACAC		65	G	77	A						65	A	77	G						65	G	77	G
M1081	scaffold_263	155045		ATTAATATTTAACTCCCTGCAAAATTGCAGGGAGTGGGCAGTTAAGTGACGTGGAGTAACTCACCACGTCACTGCTTTTG	ATTAATATTTAACTCCCTGCAATTTTGCAGGGAGTGGGCAGTTAAGTGACGTGGAGTAACTCACCACGTCACTGCTTTTG		23	T	24	T						23	A	24	A						23	T	24	A
M2113	scaffold_263	168808		ATTAATGCTCTTGAAAATATGTGGTAGAATTTTTTAGATTCATCCATAATCCTTATTGTTTACTATTTGAAATATCAAGT	ATTAATGCTCTTGAAAATATGTGGTAGATTTTTTTAGATTTATCCATAATCCTTATTGTTTACTATTTGAAATATCAAGT		29	T	41	T						29	A	41	C						29	T	41	C
M2325	scaffold_263	169928		ATTAATGTAGCCTAAACCTCTCTTCTCACCATAAGCTTTGCTTACTTCAATTATTTTGTCTAATCTTTGACCACCTATTG	ATTAATGTAGCCTAAACCTCTCTTCTCACCATAAGGTTTGCTTACTTCAATTATTTTGTCTAATCTTTGACCACCTATTG		36	G								36	C								36	G
M112	scaffold_263	185227		ATTAATAAAGGATAAAGAACCAGATCCTCGTACGAGATGATCATCAAGTCATCTACAAAACACAAGTGTGTCAAACCAAC	ATTAATAAAGGATAAAGAACCAGATCCTCGTACGAGATAATCATCAAGTCATCTACAAAACACAAGTGTGTCAAACCAAC		39	A								39	G								39	A
M3850	scaffold_264	227473		ATTAATTTGAGCGTCAAAGCATTTACATTTATGTATAGATCACTCCAATTTGACGCAGGCCAACCTATCCAACTCAACAT	ATTAATTTGAGCGTCAGAGCATTTACATTTATGTATAGATCACTCCAATTTGACGCAGGCCAACCTATCCAACTCAACAT		17	G								17	A								17	G
M1606	scaffold_265	57071		ATTAATCTATTAGCTAATGTTGTTGATTTCCCTTATTCATAAGGGTAAAAAGAAGCTAAATGTGTGCTGTTTTCTAACGT	ATTAATCTATTAGCTAATGTTGTTGATTTCCCTTGTTCATAAGGGTAAAAAGAAGCTAAATGTGTGCTGTTTTCTAACGT		35	G								35	A								35	G
M107	scaffold_268	62527		ATTAATAAAGATGGCATTGGTTTGGAAAATGTGACTATATTGGGATGGTTTCTTCTAGTTTGCTTTCTTTGGAACTTAGA	ATTAATAAAGATGTCATTGGTTTGGAAAATGTGACTATATTGGGATGGTTTCTTCTAGTTTGCTTTCTTTGGAACTTAGA		14	T								14	G								14	T
M994	scaffold_268	225257		ATTAATATTATCAACAAAAATTAGTGCAAAAAGTTTTAAGAGGAACTTTTATTGTGTTTACTTCTTGTAGGAGAACAAAT	ATTAATATTATCAACAAAAATTAGTGCAAAAAGTTTTAAGAGGAACTTTTATTGTGTTTATTTCTTGTAGGAGAACAAAT		61	T								61	C								61	C
M3456	scaffold_269	44292		ATTAATTGTCCTCTCTTATATACCCATGATCATTCACTTCCCTAGCCAATGTGGGACTTTGTTTACACTCCTTACAAATC	ATTAATTGTCCTCTCTTATATACCCATGATCATTCACTTCCCTAGCCAATGTGGGACTTTGTTTACACTTCTTACAAATC		70	T								70	C								70	C
M3796	scaffold_269	50181		ATTAATTTCTGAACTTGACTGATTGTAAATCTAATATTTGCGCTGGGGTTGGCGTTTGGGGTTGTAGGCGCTTTGGATTT	ATTAATTTCTGAACTTGACTGATTGTAAATCTAATATTTGCGCTGGGGTTGGCGTTTGGGGTTGTTGGCGCTTTGGATTT		66	T								66	A								66	A
M2202	scaffold_27	230036		ATTAATGGATTTCTGTTCTGGCTTATTTGTGAGAAGACACTTTTGGTGGTTTGACATTCTCTGGAATTTAGATTCATGTC	ATTAATGGATTTCTGTTCTGTCTTATTTGTGAGAAGACACTTTTGGTGGTTTGACATTCTCTGGAATTTAGATTCATGTC		21	T								21	G								21	G
M2682	scaffold_27	401405		ATTAATTACATAAGAATTAAAATATTGGAGACACTTGGTAGAGTCGAGACTCACCCACCTAACTTCTTAGGAATGTAAAT	ATTAATTACATAAGAATTAAAATATTGTTGACACTTGGTAGAGTCGAGACTCACCCACCTAACTTCTTAGGAATGTAAAT		28	T	29	T						28	G	29	A						28	G	29	T
M2171	scaffold_27	871085		ATTAATGGAATGGTTCTATTTATAGGTAAAGACCCCGACAGTGTTCCCGACAAGGTCTTGACGGCTCTTTAGGGTTACCG	ATTAATGGAATGGTTCTATTTATAGGTAAAGACCCCGACAGTGTTCCCGACAAGGTCTTGACGGCTCTTTAGGGTTAACG		78	A								78	C								78	C
M2909	scaffold_27	1568741		ATTAATTATTAAACCAATGATTTTTCTAGTGAAGATCCTCGTCTACAAATGAGGATTCGTGAACCTGGATCTCAATTCCC	ATTAATTATTAAACCAATGATTTTTCTAGTGAAGATCCTCGTCTACAAATGAGGATTTGTGAACCTGGATCTCAATTCCC		58	T								58	C								58	C
M2263	scaffold_270	7292		ATTAATGGTGCACAACATGAAGCGTGAAATTGCCCAGTTTGTTAGTAAATGTTTGACGTGTCAACAGGTGAAAGCCTCAA	ATTAATGGTGCACAACATGAAGCGTGAAATTGCCCAGTTTGTTAGTAAATGTCTGACGTGTCAACAGGTGAAAGCCTCAA		53	C								53	T								53	T
M1995	scaffold_270	91438		ATTAATGATGAGTTGCCTGATCATCCTATGGAATAGCAATTAGTCAACGGTGTTACATCTAAAGATTGATTATTTCGTGG	ATTAATGATGAGTTGCCTGATCATCCTATGGAATAGCAATTTGTTAGTCAACGGTGTTACATCTAAAGATTGATTATTTC		40	del								40	in								40	del
M827	scaffold_270	152033		ATTAATATCCTTAGGGTAAGTAGATGAGTGATCCATTAAATGCTGACTCCAAGACTTAAACAAAAGGCCCCACCCTCTCG	ATTAATATCCTTAGGGTAAGTAGATGAGTGATCCATTAAATGCTGACTCTAAGACTTAAACAAAAGGCCCCACCCTCTCG		50	T								50	C								50	T
M1202	scaffold_270	184765		ATTAATCAAAATGCACATTTCGGCAAAATTGGACTTCGAAATTGCGCCAGGCGCAATTCCTACAAAAACAGGAAACTGTT	ATTAATCAAAATGCACATTTCGGCAAAATTGGACTTCAAAATTGCGCCAGGCGTAATTCCTACAAAAACAGGAAACTGTT		38	A	54	T						38	G	54	C						38	A	54	C
M1097	scaffold_270	228231		ATTAATATTTATGGGGTTCAATCTCAAAACCAATTGACAATGGAAGGAGTAGCTCACTTATATTATAAACCATTGTTGGG	ATTAATATTTATGGGGTTCCATCTCAAAACCAATTGACAATGGAAGGAGTAGCTCACTTATATTATAAACCATTGTTGGG		20	C								20	A								20	C
M276	scaffold_270	245396		ATTAATAATGATAAAAAAAGGCAATGCAAGACGAAATGGAAAGAGATAGAGACGACGTGAATTGAGACTGCCATTAGACC	ATTAATAATAATAAAAAAAGGCAATGCAAGACGAAATGGAAAGAGATAGAGACGACGTGAATTGAGACTGCCATTAGACC		10	A								10	G								10	G
M228	scaffold_275	151128		ATTAATAAGACACCTATTACATTCTCGATCTTCAACCTCTTTATTTGTTCAATTGAAAATTTGTTTTGTATACATATATG	ATTAATAAGACACCTATTACATTCTGGATCTTCAACCTCTTTATTTGTTCAATTGAAAATTTGTTTTGTATACATATATG		26	G								26	C								26	C
M1242	scaffold_277	41281		ATTAATCAACATTCGTTAACTGTCGGTCACTCCATTAAAAACCCACAGTTGCACTCTTCTCACTATAGAATATTTTACAT	ATTAATCAACATTCGTTAACTGTCGGTCACTCCATTAAAAACCCACAGTTGCACTCTTCTCACTATAGAATATTTTACGT		79	G								79	A								79	G
M2431	scaffold_277	44986		ATTAATGTTATGACACAATGAAATAGTTAGATTGACATACCGTGCAGCTAATGATCGTCCCACTAGCTCATGTTCTGCGA	ATTAATGTTATGACACAATGAAATAGTTAGATTGACATACCGTACAGCTAATGATCGTCCCACTAGCTCATGTTCTGCGA		44	A								44	G								44	A
M72	scaffold_277	57029		ATTAATAAAATTTTAGTAACTCATTAGCTTAAGTTTATTGTTTTAGTGGTGAGTTAACTTAACTAGATTCTTTTTGGTTT	ATTAATAAAATTTTAGTAACTCATTAGCTTAAGTTTATTGTTTTAGTGGTGAGTTAACTTAACTAGATTCCTTTTGGTTT		71	C								71	T								71	C
M653	scaffold_277	66411		ATTAATAGTGAAATCAGATAGCTGTAACTGAATTTATGCGTATGGATATTACATATTTTGACTCCTATGAGTATTTAGTA	ATTAATAGTGAAATCAGATAGCTGTAACTGAATTTATGCGTATAGATATTACATATTTTGACTCCTATGAGTATTTAGTA		44	A								44	G								44	A
M1502	scaffold_277	69769		ATTAATCACGGGACAACTGCTTGATCTTACTACATTTTATTGCCACGGAAACTCGTAGAATATTAAACCTTAGGTAAGTG	ATTAATCGCGGGACAACTGCTTGATCTTACTACATTTTATTGCCACGGAAACTCGTAGAATATTAAACCTCAGGTAAGTG		8	G	71	C						8	A	71	T						8	G	71	T
M1955	scaffold_277	93269		ATTAATGATACCTTGGAATGTATTCAAGTGATATGACATAGGTGTTCCATTTTGATACTTCAAAGCCATCATTTGGTTTA	ATTAATGATACCTTGGAATGTATTCAAGTGATATGACATAGGTGTTCCATCTTGATACTTCAAAGCCATCATTTGGTTTA		51	C								51	T								51	C
M1450	scaffold_277	115573		ATTAATCCTATAACGTTTTGGAGGGTTGAGTTTTTCAATAAACTCTTAATAAAGTTTGTAGCTCTTATAAGTGGGGTGTC	ATTAATCCTATAACGTTTTGGAGGGTTGAGTTTTTCAATAAACTCTTAATAAAGTTTGTAGCTCTTATGAGTGGGGTGTC		69	G								69	A								69	G
M1480	scaffold_279	97775		ATTAATCGACATTCGTTAACTGTCAGTCACTCCACTAAAAACCCATAGTTGCACTCTTCTCACTGTAGAATACTTTGCAT	ATTAATCGACATTCGTTAACTGTCAGTCACTCCACTAAAAACCCATAGTTGCACTCTTCTCACTGTAAAATACTTTGCAT		68	A								68	G								68	G
M3077	scaffold_28	15743		ATTAATTCATACATATGGATCCTGCAAATATATTTCTCTTTAATAACTTTATTTTCAAACCCCCAAATTGCTCTCTCATT	ATTAATTCATACATATGGATCCTGCAAATATATTTCCCTTTAATAACTTTATTTTCAAACCCCCAAATTGCTCTCTCATT		37	C								37	T								37	C
M1555	scaffold_28	242529		ATTAATCGTGTTCTGGCCGACCCTAAACTAAAAGAGAGAAATACAGCCATAAAGATTTTTTTCAGAGAAAATAATAAGCT	ATTAATCGTGTTCTGGCCGACCCTAAACTAAAAGAGAGAAATACAGACATAAAGATTTTTTTCAGAGAAAATAATAAGCT		47	A								47	C								47	C
M1843	scaffold_28	1145864		ATTAATGAATGTTCGTTGAAATGATATTTTTTAAAAAGGTTGGAAAAAGATAAATGACAGTATTAAAAGTTTCAAATGAT	ATTAATGAATGTTCGTTGAAATGATATTTTTTAAAAAGGTTGGAAAAAGATAAATGGCAGTATTAAAAGTTTCAAATGAT		57	G								57	A								57	A
M4135	scaffold_28	1283133		ATTAATTTTTAACATAGGAGACATTACATTAAGGGTTATAAGATCTACCTATTCTTTCATATGATTACGACATATCAAAA	ATTAATTTTTAACATAGGAGACATTACATTAAGGGTTACAAGATCTACCGATTCTTTCATATGATTACGACATATCAAAA		39	C	50	G						39	T	50	T						39	T	50	G
M3529	scaffold_28	1295903		ATTAATTTAAAGTGATTTTAAACTTTCCTAAAATTAAGTTTTTTTAATTTGACAAATATGATCAATAGAAAGGGAAGTGA	ATTAATTTAAAGTGATTTTAAACTTTCCTAAAATTAAGTTTTTTTAATTTGACAAATATGATCAATAGAAAAGGAAGTGA		72	A								72	G								72	G
M536	scaffold_283	135283		ATTAATAGAATTGTCCTTTAAGATAATGAGTCAGGGCGTTGAAACTTCATATATCAATTGAAGTCTTGAGTTTAAGTCCT	ATTAATAGAATTGTCCTTTAAGATAATGAGTCAGGGCATTGAAACTTCATATATCAGTTGAGGTCTTGAGTTTAAGTTCT		38	A	57	G	62	G	78	T		38	G	57	A	62	A	78	C		38	G	57	G	62	G	78	T
M663	scaffold_283	176197		ATTAATAGTTACCCACTGTGGCGCGTAGAGACGTGCAGAGGAAATCACTTGTTGTTTGGAACTATTTCGGTTGCTTCCCT	ATTAATAGTTACTCACTGTGGCGCGTAGAGACGTGCAGAGGAAATCACTTGTTGTTTGGAACTATTTCGGTTGCTTCCCT		13	T								13	C								13	C
M1348	scaffold_287	76756		ATTAATCAGTTAAGCTCATTAACCGAGTTAATCAACATCTGTTAACTGCGAGTCACTCCACTAAAGACGCGCAGCTGCAC	ATTAATCAGTTAAGCTCATTAACCGAGTTAATCAACATCTGTTAACTGCGAGTCACTCCACTAAAGACGCGCAGCTACAC		77	A								77	G								77	G
M3957	scaffold_287	94832		ATTAATTTTAAAAATTGACGAATCTAATTATGCCACGTGTCTCTATTATGACTGTCCGATGAAATCAACTAATTGGATCA	ATTAATTTTAAAAATTGACGAATCTAATTATGCCACGTGTCTCTATTATGACTGTTCGATGAAATCAACTAATTGGATCA		56	T								56	C								56	C
M2752	scaffold_287	100600		ATTAATTAGAGGATTATACATTAAAGATTCTAACACTCACATACATAAATACAAATACAAGTTCATAAATTCGAGTTTTT	ATTAATTAGAGGATTATACATTAAAGATTGTAACACTCACATACATAAATACAAATACAAGTTCATAAATTCGAGTTTTT		30	G								30	C								30	C
M832	scaffold_287	150353		ATTAATATCGACCAGAACAGAGTTGTCGAAATAATATTGACCAGATCAAACAGAACGATTACTTAAGTGTGAGGCCATGT	ATTAATATCGACCAGAACAAAGTTGTCGAAATAATATTGACCAGATCAAACAGAACGATTACTTAAGTGTGAGGCCATGT		20	A								20	G								20	G
M2510	scaffold_287	196928		ATTAATTAAAAACGTTTATCATCGCACAAAGCTATACCAAAATTGTTTGTATTAGTTTTCTTTTCCTTTTGAGAACAACA	ATTAATTAAAAACGTTTATCATCGCACAAAGCTATACCAAAATTTTTTGTATTAGTTTTCTTTTCCTTTTGAGAACAACA		45	T								45	G								45	G
M2528	scaffold_289	3725		ATTAATTAAAATGGCAATCAAATAATAAGTGATTATAAGATATAATTTGTAAAAGAACTCAAACATCTCATCAACCTCTT	ATTAATTAAAATGGCAATCAAATAATAAGCGATTATAAGATATAATTTGTAAAAGAACTCAAACATCTCATCAACCTCTT		30	C								30	T								30	C
M2166	scaffold_289	5881		ATTAATAGAAGTACACTTCAAACTACTTCAAACTACTTCAAGTGAAGCTTCATTTACATTTGGGAGGTTACAAAGACTTT	ATTAATGGAAGTACACTTCAAACTACTTCAAACTACTTCAAGTGAAGCTTCATTTACATTTGGGAGGTTACAAAGACTTT		7	G								7	A								7	G
M810	scaffold_289	37909		ATTAATATCAGTTTCATTCTCTCTGATTCATACTGATGTTTGGGGTCCCTCCAATGTTCTAAATGTTTCCAAATTTCGTT	ATTAATATCAGTTCCATTCTCTCTGATTCATACTGATGTTTGGGGTCCCTCCAATGTTCTAAATGTTTCCAAATTTCGTT		14	C								14	T								14	C
M3970	scaffold_289	40951		ATTAATTTTTAACAACTCCTTTCCATTGCCACATAGATGGAATAATATATTGGTCAATGTCCAAACCAAGCTCAACCTTT	ATTAATTTTAACAACTCCTTTCCATTGCCACATAGATGGAATAATATATTGGTCAATGTCCAAACCAAGCTCAACCTTTC		6	in								6	del								6	in
M13	scaffold_289	46504		ATTAATAAAAAAAATTTCTTTTTTGTGATGTTTGTCAACTAGGAAAATCCTATGCTCTCCATTTTCCCTCTTTAAACTCT	ATTAATAAAAAAAATTTCTTTTTTGTGATGTTTGTCAACTAGGAAAATCCTATGCTCTCCATTTTCCGTCTTTAAACTCT		68	G								68	C								68	G
M932	scaffold_289	91696		ATTAATATGGTATTAAAGAAGGAGATAAAGATTGGAGGATGAGTTGATCAAGAATATAAAGATTGAAGGAGAATGAGGAA	ATTAATATGGTATTAAAGAAGGAGATAAAGATTGGACGATGAGTTGATCAAGAATATAAAGATTGAAGGAGAATGAGGAA		37	C								37	G								37	C
M3106	scaffold_289	103275		ATTAATTCCAACAATCTCCCACTTAGGTAATAGAATTCTACAACAAATCATATAAGTTTCAAGTTTTAGTGCACAACCAA	ATTAATTCCAACAATCTCCCACTTAGGTAATAGAATTCTACGACAAATCATATAAGTTTCAAGTTTTAGTGCACAACCAA		42	G								42	A								42	G
M590	scaffold_289	134866		ATTAATAGCGTGAGTTTGAGATGACTTTGATTAAAGTACTTTAAAAATGAATATGAGATTGAGAAAAAAGTTTTGTAAAG	ATTAATAGCGTGAGTTTGAGATGACTTTGATTAAAGTACTTTAAAAATGAATATGAGATTGAGAAAAAAGTTGTGTAAAG		73	G								73	T								73	G
M3121	scaffold_289	142806		ATTAATTCCCACACCTTACTTGACGATCGTTACAACATTGATTCCCTTATTACAGCATATGCAGAGTAGATAGTGCCCGT	ATTAATTCCCACACCTTACTTGACGATCGTTACAACGTTGATTCCCTTATTACAGCATATGCGGAGTAGATAGTGCCCGT		37	G	63	G						37	A	63	A						37	G	63	A
M2657	scaffold_289	145701		ATTAATTACAAAAACAATAAACTAAGGCATACACTACACTCTTTACAATTATCCCACTTGCCTAAGAAGTAGACTATATT	ATTAATTACAAAAATAATAAACTAAGGCATACACTACACCCTTTACAATTATCCCACTTGCCTAAGAAGTAGACTATATT		15	T	40	C						15	C	40	T						15	T	40	T
M1412	scaffold_289	146741		ATTAATCCATAAATGGATCGTTTAAGCTTGCAACCCTTTTGCTCTTGACTTGGCTTAATGAACCCTTCTTGTTGAGAAAT	ATTAATCCATAAATGGATCGTTTAAGCTTGCAACCCTTTTGTTCTTGACTTGGCTTAATGAACCTTTCTTGTTGAGAAAT		42	T	65	T						42	C	65	C						42	T	65	C
M2761	scaffold_289	152059		ATTAATTAGATGAAAATAAAGTTGCATTGAGTATGACATTACTTTAGTAAATATAAATGTTATATTTATGTATGTCATAT	ATTAATTAGATGAAAATAAAGTTGCATTGAGTATAACATTACTTTAGTAAATATAAATGTTATATTTATGTATGTCATAT		35	A								35	G								35	A
M202	scaffold_289	160975		ATTAATAACCGAGTTATGTTTACAAGCAGGAGTAGAGGCCAATGATGAGGATGTAGTGACGCCTAAGAAGCCAGCCACAT	ATTAATAACCGAGTTATGTTTACAAGCAGAAGTAGAGGCCAATGATGAGGATGTAGTGACGCCTAAGAAGCCAGCCACAT		30	A								30	G								30	A
M2059	scaffold_29	333893		ATTAATGCAATTTTGAGCGATTTTTTTTTAAATTTTTTAAATCACCGTCATATTGCGCATTTATGAAATCTTGGGCCTTT	ATTAATGCAATTTTGAGCGATTTTTTTTTAAATTTTTTAAATCACCGTCATATTGCACATTTATGAAATCTTGGGCCTTT		57	A								57	G								57	G
M864	scaffold_29	1061988		ATTAATATCTCTCTTTTTTTACGGGTGGAGAGAGAGAAGAGAACGTCAAGAGGAATTATTGAGGAAGGAAAGGTAGCAAT	ATTAATATCTCTCTTTTTTTACGCGTGGAGAGAGAGAAGAGAACGTCGAGAGGAATTATTGAGGAAGGAAAGGTAGCAAT		24	C	48	G						24	G	48	A						24	G	48	G
M1385	scaffold_294	141929		ATTAATCATTTAATATAAAGAAGTACATCTTTTGTTCATTTTTAAAGTGTTTGAAGTCAAATGGACTAGGTTAGTAGCCA	ATTAATCATTTAATATAAAGAAGTACATCTTTTGTTCATTTTTAAAGTGTTTGAAGTCAAATGGAGTAGGTTAGTAGCCA		66	G								66	C								66	G
M2403	scaffold_295	5866		ATTAATGTGTATTAGTTGGTTTCAATTGTGCTGTTTTGTGATGTTTAATATTGATTTTGATACACTATTGTGCTAGATAA	ATTAATGTGTATTAGTTGGTTTCCATTGTGCTGTTTTGTGATGTTTAATATTGATTTTGATACACTATTGTGCTAGATAA		24	C								24	A								24	C
M382	scaffold_298	157713		ATTAATAATTTGTACTAAATTGGTAAAGTTAAAATAAGTAGCCTTATAAGTAGGTTTGGAGTTTGCCACGTGTACCACAT	ATTAATAATTTGTACTAAATTGGTAAAGTTAAAATAAGTAGCCTTATAAGGAGGTTTGGAGTTTGCCACGTGTACCACAT		51	G								51	T								51	T
M1869	scaffold_298	182159		ATTAATGACCACAATAAATTAGTGATTACACAAAACTAAATATATAAAATGGTCGGTACTTTTATGGTCGGTTAGTTTTT	ATTAATGACCACAATAAATTAGTGATTACACAAAACTAAATATATAAAATGGTCGGTACTTTTATGGTCGGTTTGTTTTT		74	T								74	A								74	T
M981	scaffold_299	106504		ATTAATATTACCTATTCAAGAGTCGGATTACCTTACTCTTTATCTAATCAAAAGACCAATGGATTTTATATTTGTGAAAG	ATTAATATTACCTATTCAAGAGTCGGATTACCTCACTCTTTATCCAATCAAAAGACCAATGGATTTTATATTTGTGAAAG		34	C	45	C						34	T	45	T						34	T	45	C
M1233	scaffold_3	194016		ATTAATCAACAATGAGAAACCAATAGCGCATTTAGAATAGCAGGTGCAACATAAACATTCGATATTTATACTATTAGGTC	ATTAATCAACAATGAGAAACCAATAGCGCATTTAGAATAGCTGGTGCAACATAAACATTCGATATTTATACTATTAGGTC		42	T								42	A								42	A
M3993	scaffold_3	203906		ATTAATTTTACAGATAATAAAATGAGTGAACAATAATTTTCATTTTATCACAGAAAATTACAAAGCACTAATGAATCATC	ATTAATTTTACAGATAATAAAATGAGTGAACAATAATTATCATTTTATCACAGAAAATTACAAAGCACTAATGAATCATC		39	A								39	T								39	T
M2025	scaffold_3	358661		ATTAATGTTTCTCTGGTTTGTTTAATTGATGCAGTACGTGGTTGTGGATTACCTCTGGTATAGAAAAAAGGTTCCAGGTG	ATTAATGATTCTCTGGTTTGTTTAATTGATGCAGTACGTGGTTGTGGATTACCTCTGGTATAGAAAAAAGGTTCCAGGTG		8	A								8	T								8	T
M1946	scaffold_3	372524		ATTAATGATAAGGATCTTGGGAAATTTCTCTTGTAAATGCAGATCTGATCAAAAAAAAAATTCCCAACTATTACACTTGA	ATTAATGATAAGGATCTTGGGAAATTTCTCTTGTAAATGCAGATCTGATCAAAAAAAAATTTCCCAACTATTACACTTGA		60	T								60	A								60	A
M188	scaffold_3	373616		ATTAATAACACTGTATCGGCAAAGTGAGTATAGTTCAATGGTAATTGGCATATATTGAATTATTCTCTTTTAGGCACTGT	ATTAATAACACTGTATCGGCAAAGTGAATATAATTCAATGGTAATTGGCATATATTGAATTATTCTCTTTTAGGTACTGT		28	A	33	A	75	T				28	G	33	G	75	C				28	G	33	A	75	T
M3686	scaffold_3	377433		ATTAATTTATTGATTGTATATTTCGTACTAAATTATACCTCAATCCAAATTCCAAATCCACGAATTCAATAATTGGACGG	ATTAATTTATTGATTGTAAATTTCGTACTAAATTATACCTCAATCCAAATTCCAAATCCACGAATTCACTAATTGGACGG		19	A	69	C						19	T	69	A						19	A	69	A
M1145	scaffold_3	421391		ATTAATATTTTCCATCTCAAAACAAATAGAGGCCTTAACCATTTGAGCTATACTCGATTTGACAATGTAATAATAAACTT	ATTAATATTTTCCATCTCAAAACAAATAGAGACCTTAACCATTTGAGCTATACTCGATTTGACAATGTAATAATAAACTT		32	A								32	G								32	A
M3472	scaffold_3	609070		ATTAATTGTGCCCTGCCAATGTTGATATTTTGGATTTTTTTAATCTTGTGATTAGCTGATCATAGTGTTTAACCTGATTT	ATTAATTGTGCCTTGCCAATGTTGATATTTTGGATTTTTTTAATCTTGTGATTAGCTGATCATAGTGTTTAACCTGATTT		13	T								13	C								13	C
M3242	scaffold_3	610212		ATTAATTGAAAGCTATATCTCAACTTGTAATTGTGATTATATTTCTCGGTCTTTCCTGTTGTCGAGCTAACGTACTGCTT	ATTAATTGAAAGCTATATCTCAACTTGTAATTGTGATTATATTTCTCGGTCTTTCCTGTTGTTGAGCTAATGTACTGCTT		63	T	71	T						63	C	71	C						63	C	71	T
M4258	scaffold_3	626520		ATTAATTTTTTTTTGACTAGTTGAGTTATGTTCAAGTTGACTACGATGTTTAAACTATGTTTCTTTAAACTTTGAAACAT	ATTAATTTTTTTTTGACTAGTTGAGCTATGTTCAAGTTGACTACGATGTTTAAACTATGTTTCTTTAAACTTTGAAACAT		26	C								26	T								26	T
M3376	scaffold_3	631406		ATTAATTGCTTTGTTCTTAGAATTAACAATAAGAACCCTTTAGGGTTTGCTTCAACTTTTAATTTGGATGTAATGTACTG	ATTAATTGCTTTGTTCTTAGAATTAACAATAAGAACCTTTTAGGGTTTGCTTCAACTTTTAATTTGGATGTAATGTACTG		38	T								38	C								38	C
M3855	scaffold_3	701440		ATTAATTTGATTCTGTCGACAATGGATTCCAACTGGGTCGCTCCCAATTATGTGCCGCACGGAAAAATCTCAAAGGTGAG	ATTAATTTGATTCTGTCAACAATGGATTCCAACTGGGTCGCTCCCAATTATGTGCCGCACGGAAAAATCTCAAAGGTGAG		18	A								18	G								18	G
M3119	scaffold_3	968098		ATTAATTCCATTGAAATCAAGATCTGCATCTGCTAAAAAATGTATTCTTCTCAGTTCTCACATACATCAGGATTCAGTCT	ATTAATTCCATTGAAATCAAGATCTGCATCTGCCAAAAAATGTATTCTTCTCAGTTCTCACATACATCAGGATTCAGTCT		34	C								34	T								34	C
M320	scaffold_3	1306162		ATTAATAATCCTTGAAAAGAAGTGATGTTTCTCAATGGCTATTGTTCTAACATCTTAAAATAGAGTATTTTCATTTCATA	ATTAATAATCCTTGAAAAGAAGTGATGTTTCTCAATGGCTATTGTTCTAACATCTTAAAATAGAGTATTTTCACTTCATA		74	C								74	T								74	C
M545	scaffold_3	1312932		ATTAATAGGGAATTACAACATAACTTAACTAGTTAAGATAAATGGTCGACTTTGTTGTCTTTTTTAAGGGCGAGGACACA	ATTAATAGAGAATTACAACATAACTTAACTAGTTAAGATAAATGGTCGACTTTGTTGTCTTTTTTAAGGGCGAGGACACA		9	A								9	G								9	A
M1551	scaffold_3	1366178		ATTAATCGTTGTACAATGCTAAAAATTTGAATGTAAAATAAAACATTGTTTCTCTTCCTTTATGCATTATTCTTTCCGTT	ATTAATCGTCGTACAATGCTAAAAATTTGAATGTAAAATAAAACATTGTTTCTCTTCCTTTATGCATTATTCTTTCCGTT		10	C								10	T								10	T
M3310	scaffold_3	1369524		ATTAATTGAGTTTGACTAAAACGAGCATAGCTTAACCGTAATTGACATGTACTTCCAACCATGAGGGATTGAAAATTCGA	ATTAATTGAGTTTGACTAAAACGAGCATAGCTTAACGGTAATTGACATGTACTTCCAATCATGAGGGATTGAAAATTCGA		37	G	59	T						37	C	59	C						37	C	59	T
M3967	scaffold_3	1730079		ATTAATTTTAAAGACACTGCTACAATGCAAGACAGCCTTGGAATTGATCAAAGTCGGGATAGAATAATGTCACACTGATC	ATTAATTTTAAAGACACTGCTACAATGCAAGACAGCCTTGGAATTGATAAAAGTCGGGATAGAATAATGTCACACTGATC		49	A								49	C								49	C
M2106	scaffold_3	2355871		ATTAATGCTATGTGTTAAGGTATACATAATTTGAATCTTACTAAAAAGTTGGAGGCTTTTTTTTTCTCTTTTCTTTTTAA	ATTAATGCTATGTGTTAAGGTATACATAATTTGAATCTTACTAAAAAGTTGGAGGCTTTTTTTTTCACTTTTCTTTTTAA		67	A								67	T								67	T
M1367	scaffold_3	2622936		ATTAATCATCAATTGCATATATCATCCACAAAAGTTAAAGTTTTCTCCCAAGTTTATACTTTAAATATCTTGCCACTTGA	ATTAATCATCAATTGCATATATCATCCACAAAAAGTTAAAGTTTTCTCCCAAGTTTATACTTTAAATATCTTGCCACTTG		30	del								30	in								30	in
M2179	scaffold_3	2676011		ATTAATGGACTTTTTGAAAATACAATATTAAAAGGAGTAAGTATCAAAATAGTATTTAAATCTTAAAGAAAATAAGTGAT	ATTAATGGACTTTTTGAAAATACAATATTAAAAGGAATAAGTATCAAAATAGTATTTAAATCTTAAAGAAAATAAGTGAT		37	A								37	G								37	G
M255	scaffold_3	2706140		ATTAATAAGTGGGAGTGGAGAATTTTGAATTCATGACCTTTTGATCAGAGACATGTGACAATCATTGCCAAGTTAAGTTC	ATTAATAAGTGGGAGTGGAGAATTTCGAACTCATGACCTTTTGATCAGAGACATGTGACAATCATTGCCAAGTTAAGTTC		26	C	30	C						26	T	30	T						26	T	30	C
M504	scaffold_3	3211161		ATTAATACTTTGCTATCTAGTATATGTACTCGCCAGTCACCAAATATTTGTTTGACTTCAATGTATAACTAAATCGACAT	ATTAATACTTTGCTATCTAGTATATGTACTCGCCCGTCACCAAATATTTGTTTGACTTCAATGTATAACTAAATCGACAT		35	C								35	A								35	C
M2729	scaffold_3	3211235		ATTAATTAGAAGGATCCGGGGGGAGGTTAAGCCATAAGGATAAAAAGAGAGCACACTACAAAGGATGCTTTATTGAATAC	ATTAATTAGAAGGATCCAGAGGGAGGTTAAGCCATAAGGATAAAAAGAGAGCACACTACAAAGGATGCTTTATTGAATAC		18	A	20	A						18	G	20	G						18	A	20	G
M2131	scaffold_3	3251013		ATTAATGCTTATTCAGATTTTGATTAAACTCAGGAAACTAGGATTGGAACAAATGATAAAATTTGTTTTACTTTAAATAC	ATTAATGCTTATTCAGATTTTGATTAAACTCAGGAAACTAGGATTGGAACAAAGGATAAAATTTGTTTTACTTTAAATAC		54	G								54	T								54	G
M3235	scaffold_3	3256122		ATTAATTGAAAAATAAGTAGCACTGTTCATCAGACACACATCTTTGACTCAATTGCAAGCAATTGAAAGTTAACAAATTT	ATTAATTGAAAAATAAGTAGTACTGTTCATCAGACACACATCTTTGACTCAATTGCAAGCAATTGAAAGTTAACAAATTT		21	T								21	C								21	T
M896	scaffold_3	3263021		ATTAATATGATACGACCAACCTCATAGCCAATTTTTACTTATATGACAAAAAGAATGCAATAATGGGAGACAAAAAGTTC	ATTAATATGATACGACCAACCTCATAGCCAATTTTTACTTATATGACAAAAAGAATGCAATAATGGGAGACAAAAATTTC		77	T								77	G								77	T
M2853	scaffold_3	3281247		ATTAATTATCAATCTATTTGATTGGAGATCAAATAAACACAAAACATATTTTATATGAAGAACTTTATCGATGAGACTAA	ATTAATTATCAATCTATTTGATTGGAGATCAAATAAACACAAAACATATTTTATATGAAGAACTTTATCGATAAGACTAA		73	A								73	G								73	A
M4080	scaffold_3	3300368		ATTAATCTTGACAGCAACGGGTGATAAAGATGAAAGATGAAAGTTGAAAGAGTGGGTTTTCCAATGATGTGTTGTTCAAA	ATTAATTTTGACAGCAACGGGTGATAAAGATGAAAGATGAAAGTTGAAAGAGTGGGTTTTCCAATGATGTGTTGTTCAAA		7	T								7	C								7	T
M3102	scaffold_3	3467132		ATTAATTCATTTGTATTTCTCGATATCAAATATTGTATGATCACGTGGCTGTTTCGTAAGATAGTCGAAGTGTGTGTAAG	ATTAATTCATTTGTATTTCTCGATATCAAATATTGTATGATCACGTGGCTGTTTCGTGAGATAGTCGAAGTGTGTGTAAG		58	G								58	A								58	G
M3257	scaffold_3	3974989		ATTAATTGAAGAAGGAAGGGGTACTTTGGACTTTTAGCTTAAAGTTTCTTAATACTTAAGTCCATTAAAATTGGAATACT	ATTAATTGAAGAAGGAAGGGGTACTTTGGACTTTTAGCTTAAATTTTCTTAATACTTAAGTCCATTAAAATTGGAATACT		44	T								44	G								44	G
M4013	scaffold_3	4283277		ATTAATTTTATAATTATTCAATTAAACGTAAATTAAAACAAGTGATTTGGCAGCTAAGCCAAACAAAACTATGTTGTCAA	ATTAATTTTATAATTATTCAATTAAACGTAAATTAAAACAAGGGATTTGGCAGCTAAGCCAAACAAAACTATGTTGTCAA		43	G								43	T								43	T
M1310	scaffold_3	4294342		ATTAATCACCAGAAAGTTGGCTAAATAACGAAAAAAAAAATGCGTAAAACTCACTGCAAGAGTGGTGGCAGAGGCACCGA	ATTAATCACCAGAAAGTTGGCTAAATAACGAAAAAAAAAATGCGTAAAACTCACTGCGAGAGTGGTGGCAGAGGCACCGA		58	G								58	A								58	G
M40	scaffold_3	4402054		ATTAATAAAAATCTGATAAGCTGTTAGCCTTTTAGTAAATAAACTTTTGCCGCGAGAATCTACCAAGGTTCTGAATTACG	ATTAATAAAAATCTGATAAGCTGTTAGCCTTTTAGTAAATAAACTTTTGCCGCTAGAATCTACCAAGGTTCTGAATTACG		54	T								54	G								54	G
M3700	scaffold_30	5438		ATTAATGTCAAACAAATTAAAGTCTAACTAAAAGAAAATTTCTTACAGCTAAACCTATGGCCCCCATCCCAAATATGGCA	ATTAATTTCAAACAAATTAAAGTCTAACTAAAAGAAAATTTCTTACAGCTAAACCTATGGCCCCCATCCCAAATATGGCA		7	T								7	G								7	G
M1424	scaffold_30	140496		ATTAATCCCACTAAAAATTTGACAACTATTTGACCAATTAACAATCATTATTCCCGACATTCTTATGTTGTCAGAGGATC	ATTAATCCCACTAAAAATTTGACAACTATTTGACCAATTAGCAATCATTATTCCCGACATTCTTATGTTGTCAGAGGATC		41	G								41	A								41	A
M3142	scaffold_30	262383		ATTAATTCCTTATTTGTTGAAAGGTCTTCTTGTATATTTATCCCTAAATGGGTTGTAACGAGGATAAGAAAATATAACCC	ATTAATTCCTTATTTGTTGAAAGGTCTTCTTGTATATTTACCCCTAAATGGGTTGTAACGAGGATAAGAAAATATAACCC		41	C								41	T								41	C
M1351	scaffold_30	274545		ATTAATCAGTTTGGACCTGATCTACTGATTTGAACATCGAAGTGTTCACCAGATTTTTCTTTCCTAGGATTCACAACACA	ATTAATCAGTTTGGACCTGATCTACTGATTTGAACATCGAAGTGTTCATCAGATTTTTCTTTCGTAGGATTCACAACACA		49	T	64	G						49	C	64	C						49	T	64	C
M1428	scaffold_30	401114		ATTAATCCCCCACCGTAGAAGAAGTAGTTATGGGGAAAGAAAGTGCTTTTTTATTTTTTATTTTATTTTAAACATATAAA	ATTAATCCCCCACCGTAGAAGAAGTAGTTATGGGGAAAGAAAGTGGTTTTTTATTTTTAATTTTATTTTAAACATATAAA		46	G	59	A						46	C	59	T						46	G	59	T
M325	scaffold_30	402793		ATTAATAATGACATTTACATACTTGAATCTTTTATTTCGATGTTTGGGAATTCTCGTCGAAAGGCTAATAAATATAGTAG	ATTAATAATGAAATTTACATACTTGAATTTTTTATTTCGATGTTTGTGAATTCTCGTCGAAAGGCTAATAAATATAGTAG		12	A	29	T	47	T				12	C	29	C	47	G				12	C	29	T	47	T
M2700	scaffold_30	658031		ATTAATTACGTCCTTAAAATTCAAGGTAGTGTTTGTAGCTAACAGGTACGTTAGCTAAATGAGATTTATGACATATACCT	ATTAATTACGTCCTTACAATTCAAGGTAGTGTTTGTAGCTAACAGGTACGTTAGCTAAATGAGATTTATGACATATACCT		17	C								17	A								17	C
M3636	scaffold_30	682371		ATTAATTTAGGTTGAGTTCGCTTTATTATTATTATTTTAATTTCTTTTTTCCCTCCCCTCATCCAACCTCCCTTTTTCTC	ATTAATTTAGGTTGAGTTAACTTTATTATTATTATTTTAATTTCTTTTTTTCCCTCCCCTCATCCAACCTCCCTTTTTCT		19	A	20	A	45	del				19	C	20	G	45	in				19	A	20	G	45	in
M3724	scaffold_30	694102		ATTAATTTCATATAACACGCCTAATATATCTCCAAACTTAAAAGAAAAGAAAAATGAGACTAAATCCTTAAACTTTCAAT	ATTAATTTCATATAACACGCCTGATATATCTCCAAACTTAAAAAAAAAGAAAAATGAGACTAAATCCTTAAACTTTCAAT		23	G	44	A						23	A	44	G						23	A	44	A
M3113	scaffold_30	786869		ATTAATTCCAGAAATTCTTCTAACTGTAAGTATTAAGAGGGCATTTTCAGCTTATTATTCATTCTTTTGATAGTTTTTGT	ATTAATTCCAGAAATTCTTCTAACTGTAAGTATTAAGAGGGCATTTTCAGCTTATTCTTCATTCTTTTGATAGTTTTTGT		57	C								57	A								57	C
M1949	scaffold_30	798171		ATTAATGATAATCAATTATATTAAAAATATCAAGCAAGTATAACCTACACGTGAAAAATGTAAACATTTCCAGTTTGCTG	ATTAATGATAATCAATTATATTAAAAATATCAAGCAAGTATAACCTTCACGTGAAAAATGTAAACATTTCCAGTTTGCTG		47	T								47	A								47	T
M1740	scaffold_30	895720		ATTAATCTTTTTCAGAGTGCAAGTTATATATATAACTTTTACAACATTTCAAAATCAAGAGCGAGAAAGGAATATCAAAT	ATTAATCTTTTTCAGAGTGCAAGTTATACATATAACTTTTACAACATTTCAAAATCAAGAGCGAGAAAGGAATATCAAAT		29	C								29	T								29	C
M3012	scaffold_30	906118		ATTAATTATTTTGTGCCAAAACGAACCTAATTCAATGATAATTGATATATATCTACGATCAAGTAGGTATGAATTTGATC	ATTAATTATTTTGTGCCAAAACGAACCTAATTCAATGATAATTGACATATATCTACGATCAAGTAGGTATGAATTTGATC		46	C								46	T								46	T
M2483	scaffold_30	1043283		ATTAATATTTTAGTAAGTAAATGTAAGTTTCAACCTAATGATGTTTTTTTTTATATGAAACAAAAGATGTATTGATGAAA	ATTAATGTTTTAGTAAGTAAATGTAAGTTTCAACCTAATGATGTTTTTTTTTATATGAAACAAAAGATGTATTGATGAAA		7	G								7	A								7	G
M1093	scaffold_30	1160617		ATTAATATTTATAGTAGTTCATGTCTATTATAAATCTACGTAAAATCTCTATTCTTTTCGACGTGGGATCCTTAATAGAC	ATTAATATTTATAGTAGTTCATGTCTATTATAAATCTACGTAAAATCTCTATTCTTTTCAACGTGGGATCCTTAATAGAC		60	A								60	G								60	G
M1043	scaffold_30	1214580		ATTAATATTGAACTCAGTTCATTAAGTAACCGCTTAGCTTGTCTTCGAGTTGATCTTCGTTCAATTTTTATTCAATATTC	ATTAATATTGAACTCAGTCCATTAAGTAACCGCTTAGCTTGTCTTCGAGTTGATCTTCGTTCAATTTTTATTCAATATTC		19	C								19	T								19	T
M4070	scaffold_300	20244		ATTAATTTTCTTCATTCTTAGAAAATAGAAAGGTTCCTCTGTGTGCGAAATGTTAATATACAAGTTGTGCACTTCAACCT	ATTAATTTTCTTCATTCTTAGAAAATAGAAAGGTTCCTCTGTGTGTGAAATGTTAATATACAAGTTGTGCACTTCAACCT		46	T								46	C								46	T
M1516	scaffold_300	33067		ATTAATCGGTCAAACTCATTAACCGAGTTAATCAACATTCGTTAACTACAGGTCACTCCACTAAAGACCCGCGACTGCAC	ATTAATCGGTCAAACTCATTAACCGAGTTAATCAACATTCGTTAATTACAGGTCACTCCACTAAAGACCCGCGACTGCAC		46	T								46	C								46	T
M1445	scaffold_300	35858		ATTAATCCTAGCAATTCTTTCATCTAAATCAGAATCTTTATCACCCACGAATTGATTTTTTCTGAGGTAGACCTTGCTAA	ATTAATCCTAGCAATTCTTTCATCTAAACCAGAATCTTTATCACCCACGAATTGATTTTTTCTGAGGTAGACCTTGCTAA		29	C								29	T								29	C
M1889	scaffold_300	45044		ATTAATGAGAAAGTTGACATTGAGAATAAGGAAAGGGAAATTTGGGATAAGAAGAATGAGGTTATTTGTGCCAAGATAGC	ATTAATGAGAAAGTTGACATTGAGAATAAGGAAAGGGAAATTTGGGACAAGAAGAATGAAGTTATTTGTGCCAAGATAGC		48	C	60	A						48	T	60	G						48	C	60	G
M3336	scaffold_300	54041		ATTAATTGATTTACCTACATCCAAATGAAGCAAGTTAGTCCAATGATAGACATATAGGACTATTACCTTGTTGAAGTTGA	ATTAATTGATTTACCTACATCCAAATGAAGCAAGTTAGTCCAATGATAGACATATAGGACTATTACTTTGTTGAAGTTGA		67	T								67	C								67	T
M1532	scaffold_300	55897		ATTAATCGGTCAAACTCATTGACTGAGTTAATCAACATTCATTAACTACGGGTCACTCCACTAAAGACCCACATAATGTT	ATTAATCGGTCAAACTCATTGACTGAGTTAATCAACATTCGTTAACTACGGGTCACTCCACTAAAGACCCACATAATGTT		41	G								41	A								41	G
M1809	scaffold_300	57986		ATTAATGAAGCCAGCACATCACGTAAGTCACACCCACCTCAAGAATTGAGGGTGTTTCGACGTAGTGGGAGAATTGTATC	ATTAATGAAGCCAGCACATCACGTAAGTCACACCCACCTCAAAAATTGAGGGTGTCTCGACGTAGTGGGAGAATTGTATC		43	A	56	C						43	G	56	T						43	A	56	T
M150	scaffold_300	67247		ATTAATAAATCATTCCCTTACTCAATTGTAGGGGAATGGGCGGTTATTGTTGACGTGGGGTAACTCCCCACGTCATTTTT	ATTAATAAATCATTCCCTTACTCAATTGTAGGGGAGTGGGCGGTTATTGTTGACGTGGGGTAACTCCCCACGTCATTTTT		36	G								36	A								36	G
M3658	scaffold_300	72975		ATTAATTTATAGGGTTCCTACTTAATTGTAATTGACAATGAGAGGAGTAGCCAACTTATATTATGAACCTATACTAGGTC	ATTAATTTATAGGGTTCCTACTTAACTGTAATTGACAATGAGAGGAGTAGCCAACTTATATTATGAACCTATACTAGGTC		26	C								26	T								26	C
M1762	scaffold_300	94236		ATTAATGAAACGTTAATAGTAATGACAAATCAATTTTTGATGCAAAGTAGAAGGTAACATAGGATGTAATCAAGCAAAAA	ATTAATGAAACGTTAATAGTAATGACAAATAAATTTTTGATGCAAAGTAGAAGGTAACATAGGATGTAATCAAGCAAAAA		31	A								31	C								31	A
M2121	scaffold_300	105308		ATTAATGCTGCAACATCGTTAGAGTAGCCCAGAAAGAGTCACGATTCTCTCCCTCTTGTGCCCTCAGTTTAGAAGAAGTT	ATTAATGCTGCAACATCGTTAGAGTAGCCCAGAAAGAGTCACGATTCTCTCCCCCTTGTGCCCTCAGTTTAGAAGAAGTT		54	C								54	T								54	C
M1817	scaffold_300	105382		ATTAATGAAGTGAAGCAGTAGTCAAACAGACAAGATGCCTTTCCAAACATCCAAGATTTTATGTCATTAGGGTTCTTAAA	ATTAATGAAGTGAAGCAGTAGTCAAACAGACAAGATGCCTTTCCAAACATCCAAGATTTTATGTCATTAGGGTTCTTAGA		79	G								79	A								79	G
M477	scaffold_300	108401		ATTAATACTCCTATGAGATTTGGCTTGTCAGACCAAATATGTTGGATCTCACTCTTTTTCTTTTCTTCCTCCTTTGCATA	ATTAATACTCCTATGAGATTTGACTTGTAAGACCAAATATGTTGGATCTCACTCTTTTTCTTTTCTTCCTCCTTTGCATA		23	A	29	A						23	G	29	C						23	A	29	C
M105	scaffold_300	108475		ATTAATAAAGATCCTTGCTTTCAAACTAACATACTTTATCCTAGAATTTGTACCTTTCTGAGATTTTTGGAGGAAAATTC	ATTAATAAAGATCCTTGCTTTCAAACTAACATACTTTATCCTAGAATTTGTACCTTTCTGAGATTTTTGGAGGAAAATTT		80	T								80	C								80	T
M126	scaffold_301	10985		ATTAATAAATAAATCAGATATAAAGAAGGATGTGGCTGGGGCAATTTCGACACTTTCTGGCTCTCTGTTCTTCTCTGACA	ATTAATAAATAAATCAGATATAAAGAAGGATGTGGCTGGGGCAATTTCGACACTTTCTGGCTCTCTGTTATTCTCTGACA		70	A								70	C								70	A
M3835	scaffold_301	36561		ATTAATTTGAATTTTAAACTTACCTCCAACCCAAATAATTACCACTTCCCTCTAAAAAATTTACTCCTATCGCATTTTCT	ATTAATTTGAATTTTAAACTTACCTCCAACCCAAATAATTACCGCTTCCCTCTAAAAAATTTACTCCTATCGCATTTTCT		44	G								44	A								44	G
M3937	scaffold_301	53449		ATTAATTTGTCTGAGTTCTTTGTTTAAAGAACTTTAAATTCACTCCACGCAACCTTTTATACTGTGTTGTGATACCTTTA	ATTAATTTGTCTGAGTTCTTTGTTTAAAGAACTTTAAATTCACTCCAAGCAACCTTTTATACTGTGTTGTGATACCTTTA		48	A								48	C								48	A
M2896	scaffold_301	53523		ATTAATTATGTGGCAGTTAAGGCTAAGGATCGAAATTCGAAATTCAGCCTCAATGTTGAAACGTGATATTAGTACCCTCT	ATTAATTATGTGGCAGTTAAGGCTAAGGCTCGAAATTCGAAATTCAGCCTCAATGTTGAAACGTGATATTAGTACCCTCT		29	C								29	A								29	C
M2440	scaffold_301	60207		ATTAATGTTCACTGTTTACAAACTACGAGTTTTAGGACAGAGTACCCAACAATAAAATCTTTTTAAATAAAATTAAAAAA	ATTAATGTTCACTGTTTACAAACTACGAGTTTTAGGACAGAGTACCTAACAATAAAATCTTTTTAAATAAAATTAAAAAA		47	T								47	C								47	T
M3500	scaffold_301	63802		ATTAATTGTTGTTTTTGATTGAGGACAAGCAAACGGCTAAGTTAGAGGGTGTGTTAGGGTTGACTTCTTACTATAGAAAC	ATTAATTGTTGTTTTTGATTGAGGACAAGCAAACGGCTAAGTTAGAGGGTGTGTTAGGGTTGACTTCTTACTATAGAAGC		79	G								79	A								79	G
M1703	scaffold_301	73470		ATTAATCTTATGTCTCTTTCTGTATTTAAAGAGTTAAATATAGGAGAAGCTCATCCCCTACTGTCACTTTACAACTAGCT	ATTAATCTTATGTCTCTTTCTGTCTTTAAAGAGTTAAATATAGGAGAAGCTCATCCCCTACTGTCACTTTACAACTAGCT		24	C								24	A								24	C
M4041	scaffold_301	85224		ATTAATTTTCATCACTTTACTCGGGAGGGTTCAATAAGCTTTATAGGACCGTTACTTCGTGAACCGTACCATAAATCTGG	ATTAATTTTCATCACTTTACTCGGGAGGGTTCAATAAGCTTTATAGGACCGTTACTTCGTGAACCGTGCCATAAATCTGG		68	G								68	A								68	G
M2484	scaffold_301	117938		ATTAATGTTTTATTATTGTACTGAGAGTATCACTAGCAAATTAACATTTTTTTGTCCAAAGACTCAATGTAAATGTTGCA	ATTAATGTTTTATTATTGTACTGAGAGTATCATTAGCAAATTAACATTTTTTTGTCCAAAGACTCAATGTAAATGTTGCA		33	T								33	C								33	T
M1515	scaffold_301	159252		ATTAATCGGTCAAACTCATTAACCGAGTAAATCAACATTCGTTAACTACGGGTCACTCCACTAAAGACCCGCATATGCAC	ATTAATCGGTCAAACTCATTAACCGAGTAAATCAACATTCGTTAACTACGGGTCACTCCACTAAAGACCCGCAGATGCAC		74	G								74	T								74	G
M2117	scaffold_304	18101		ATTAATGCTGACTACCTTCTCCAAACTGCTATTTATTTCTCTGTTGGATATTTCAACTTGCCCATTCGATTGGGGCTGGT	ATTAATGCTGACTACCTTCTCCAAACTGCTCTTTATTTCTCTGTTGGATATTTCAACTTGCCCATTCGATTGGGGCTGGT		31	C								31	A								31	A
M2688	scaffold_304	116397		ATTAATTACCACGGGCTTTTTTCCGTCTACTCCTCTTCTCTTAGGTGAGGGAGACTTGTCTTGATCATCACGATCTGATC	ATTAATTACCACGGGCTTTTTTCCGTCTACTCCTCTTCTCTTAGGCGAGGGAGACTTGTCTTGATCATCACGATCTGATC		46	C								46	T								46	T
M1148	scaffold_304	126810		ATTAATATTTTCTTAATTTTTCTTTTTATTTTGTTGAAGGAATAGCTTGCGGGAGCAACATTTTGAGAAAGGAGAATGTA	ATTAATATTTTCTTAATTTTTCTTTTTATTTTGTTGAAGGAGTAGCTTGCGGGAGCAACATTTTGAGAAAGGAGAATGTA		42	G								42	A								42	G
M468	scaffold_304	140800		ATTAATACTATCCTGCTGATGGATGATTTGAGATTTGTTCTGTCCGAATGTCTTCAAGAACCTGCTGCAAATGCTACACA	ATTAATACTATCCTGTTGATGGATGATTTGAGATTTGTTCTGTCCGAATGTCTTCAAGAACCTGCTGCAAATGCTACACA		16	T								16	C								16	C
M3631	scaffold_304	154578		ATTAATTTAGGAATCAATTACTTAACAAACGAATACAAAAAATCAATACATTAAATCCTCCAATAACTAAATTAGGGTGA	ATTAATTTAGGAATCAATTACTTAACAAACGAATACAAAAAATCAATACATTAAATCTTCAAATAACTAAATTAGGGTGA		58	T	61	A						58	C	61	C						58	C	61	A
M2316	scaffold_304	156208		ATTAATGTAGAAGTAATGAAACTGGTTGACGAATTTGCGAGCGAGATCCTGGTAACTTGCGATGGAATACTGATGGAGGT	ATTAATGTAGAAGTAATGAAACTAGTTGACGAATTTGCGAGCGAGATCCTGGTAACTTGCGATGGAATACTGATGGAGGT		24	A								24	G								24	G
M4103	scaffold_307	58866		ATTAATTTTGGATACTCTCAAAATCGAAAGAGGCACTAACTATTTCATCCATTGTGCCGATTTGTTCTCCAAGACATTCA	ATTAATTTTGGATATTCTCAAAATCGAAAGAGGCACTAACTATTCCATCCATTGTGCCGATTTGTTCTCCAAGACATTCA		15	T	45	C						15	C	45	T						15	T	45	T
M2378	scaffold_307	60497		ATTAATGTGAACTTGAAGTTCAGAAAATAATTCATTTGCAACATATAACAAATCAATTACTAGATGCATTTATAGATGCT	ATTAATGTGAACTTGAAGTTCAGAAAATAATTCATTTGCAACATATAACAAATCAATTACTAGATGCATTTATAAATGCT		75	A								75	G								75	A
M2405	scaffold_307	110759		ATTAATGTGTCAGATTCGAGTTACAAGATCACGACTTTTAGGTTTATTGTATAAAGTGATCGAATAAATGAACAATGAGA	ATTAATGTGTCAGATTCGAGTTATAAGATCACGACTTTTAGGTTTATTGTATAAAGTGATCGAATAAATGAACAATGAGA		24	T								24	C								24	T
M3832	scaffold_31	144750		ATTAATTTGAATCTTTTTCTACTTGGTCCTCATAATTTAAGCTACGTTACAATTTGGTTGAATTGGTATTTTCTATTTGG	ATTAATTTGAATCTTTTTCTACTTGGTCCTCATAATTTAAGCTACGTTACAATTTGGTTGAATTGGTATTTTCAATTTGG		74	A								74	T								74	T
M4012	scaffold_31	266423		ATTAATTTTATAATCTATTTGAAGTTGCTTATTAGAAATTATCTAAAATCGAAATAAAAAATCTAATGATGTTGTTTCAA	ATTAATTTTATAATCTATTTGAAGTTGCTTATTAGAAATTATCTAAAATCGAAATAAAAAATCTAATGACGTTGTTTCAA		70	C								70	T								70	C
M2672	scaffold_31	724345		ATTAATTACAATGAAGGAAAGGAGTATCAATATTTGAGGATGTTTACGTGAAAAGAGAGACTATGTTTCTCTCTCTAGTG	ATTAATTACAATAAAGGAAAGGAGTATCAATATTTGAGGATGTTTACGTGAAAAGAGAGACTATGTTTCTCTCTCTAGTG		13	A								13	G								13	G
M1277	scaffold_31	725499		ATTAATCAATCGGTAGGTAGAATCTAACTTGGTTCGACTTCAGATGTCAGAGCAGAGGAAACTTGTCTTTGTCGAATCTA	ATTAATCAATCGGTAGGTAGAATCTAACTTGGTTCGACTTCAGATGTCAGAGCAGAGGAAACTTGTCTTTGTCTAATCTA		74	T								74	G								74	T
M3490	scaffold_31	823898		ATTAATTGTTCACAAAAATTTTGAGGTGTTGTTCATCATATTTGTTCACCATATTTGTTCGTATTTATTTATGTGTTCAC	ATTAATTGTTCACAAAAATTTTGAGGTGTTGTTCATCATATTTGTTCACCATATTTGTTCGTATTTATTTATGTGTTCAT		80	T								80	C								80	C
M347	scaffold_31	856718		ATTAATAATTACGTGAGTACGATAAATTTTAAGGTTGCCAAAACGAGCATAGCTCAGCGGTAATTGACATATACCACCCC	ATTAATAATTACGTGAGTACGATAAATTTTAAGGTTGTCAAAACGAGCATAGCTCAGCGGTAATTGACATATACCACCCC		38	T								38	C								38	C
M3170	scaffold_31	869204		ATTAATTCTAACTTTTTTTTTTTACCATAAGAGCATAATTGAGAAAAATAAAAACAAGAGACCATAAGAAGGGGAAAAAT	ATTAATTCTAACTTTTTTTTTTACCATAAGAGCATAATTGAGAAAAATAAAAACAAGAGACCATAAGAAGGGGAAAAATC		13	in								13	del								13	in
M823	scaffold_31	881873		ATTAATATCCGAGCTCATTAGTTTACCCCCATCTATCTGAATGAAAGAATCGGAATTGATCGATATATTTCTCTCGCTTT	ATTAATATCCGAGTTCATTAGTTTACCCCCATCTATCTGAATGAAAGAATCGGAATTGATCGATATATTTCTCTCGCTTT		14	T								14	C								14	C
M2424	scaffold_31	1049662		ATTAATGTTACATCAAAAGAAGTTATTAAATGTTATATATATATCTATGGGATACATTAAGGATAATTGGGAAGTGCCAA	ATTAATGTTACCTCAAAAGAAGTTATTAAATGTTATATATATATCTATGGGATACATTAAGGATAATTGGGAAGTGCCAA		12	C								12	A								12	A
M1426	scaffold_31	1076785		ATTAATCCCCAAATTTCGTCGGAAAACTGGGAATTTTTGGAGAAAGAGAAAAGGGAAATCCCGTCTAAGATTTGCTTCGA	ATTAATCCCCAAATTTCGTCGGAAAACTGGGAATTTTTGGAGAAAGAGAAAAGGGAAATCCCGTCTAAGATTTGCTTTGA		78	T								78	C								78	T
M2014	scaffold_31	1132311		ATTAATGATTACTAAAAAAATGGTTGCAGAAATGTACCCACACATTCACTTTCTCCGAGGACCAAAACTATTGCTTTCTT	ATTAATGATTACTAAAAAAATGGTTGCAGAAATGTACCCACACATTCACTTTCTCTGAGGACCAAAACTATTGCTTTCTT		56	T								56	C								56	T
M197	scaffold_310	47852		ATTAATAACATTAACACATAGTAGTGTCATTTGTTATACCTTATTTCTTTTTAGCTTATCGTATTTTATAAGTCAAGGTA	ATTAATAACATTAACACATAATGGTGTCATTTGTTATACCTTATTTCTTTTTAGCTTATCGTATTTTATAAGTCAAGGTA		21	A	23	G						21	G	23	A						21	G	23	G
M1252	scaffold_310	110705		ATTAATCAAGAAAAAAAAGTAAAAAATGTCAATATAGCACGCTTTAAACTCAAACAGAGAAATCCAACATCCATTTTCAA	ATTAATCAAGAAAAAAAGTAAAAAATGTCAATATAGCAAGCTTTAAACTCAAACAAAGAAATCCAACATCCATTTTCAAG		11	in	39	A	56	A				11	del	39	C	56	G				11	in	39	C	56	G
M109	scaffold_310	121247		ATTAATAGAGCCATTTCAAATGTGAGTTATCTCAAGACCTTTACCATCTCCAATATATAATTGTTCATTGCCATTGTAAG	ATTAATAAAGCCATTTCAAATGTGAGTTATCTCAAGACCTTTACCATCTCCAATATATAATTGTTCATTGCCATTGTAAG		8	A								8	G								8	A
M1264	scaffold_310	183895		ATTAATCAAGTTCCTACTAGCCAAATGGAAAAAAGACGTAAAGAGAAGTTTTTAAAAACCAACCCAAAAAAGTGCCGGCG	ATTAATCAAGTTCCTACTGGCCAAATGGAAAAAAGACGTAAAGAGAAGTTTTTAAAAACCAACCCAAAAAAGTGCCGGCG		19	G								19	A								19	G
M2826	scaffold_310	184956		ATTAATTATAGCCTTTCTTTAATCTTGCAAGATTAAGGAACTTTTCTTTGCTAACTTTTAGGGGGGGGGTCTTCTTGGCC	ATTAATTATAGCCTTTCTTTAATCTTGCAAGATTAAGGAACTTTTCTTTGCTAACTTTTAGGGAGGGGGTCTTCTTGGCC		64	A								64	G								64	G
M1399	scaffold_315	19042		ATTAATCCAAATCGAAGATCATCGTCATCTGTTATGTACATCGGTGGGGTAGTGTATGCCAAATCGTATGGTACTTTTAT	ATTAATCCAAATCGGAGATCATCGTCATCTGTTATGTACATCGGTGGGGTAGTGTATGCCAAATCGTATGGTACTTTTAT		15	G								15	A								15	G
M1054	scaffold_315	24994		ATTAATATTGAGCTTGAATCTCACCCGAAATTGCATAAATCTCGTCCAAAATTCATAAATCTTGCTCGAGACTCATGTCG	ATTAATATTGAGCTTGAATCTCACCCGAAATTGCATAAATGTCGTCCAAAATTCATAAATCTTGCTCGAGACTCATGTCG		41	G								41	C								41	C
M945	scaffold_315	40809		ATTAATATGTATAGGTCAAGAATTCATACTCTCAATTGTGTCTCAATGTTGGTTAACTCTCTTCGTCAGTTAAGAAGCCA	ATTAATATGTATAGGTCAAGAATTCATACTCTCAATTGTGCCTCAATGTTGGTTAACTCTCTTCGTCAGTTAAGAAGCCA		41	C								41	T								41	C
M2244	scaffold_318	117993		ATTAATGGTAATTCAATCCTTCACGAGTGCTCATAACTATAGTTGGGTCAAATTACCGTTTTGCCCCTGAGTTACATCTT	ATTAATGGTAATTCAATCCTTCACGAGTGCTCATAACTATAGTTGGGTCAAATTACCGTTTTACCCCTGAGTTACATCTT		63	A								63	G								63	A
M692	scaffold_32	6412		ATTAATATAAACCGAGTGTTCGATATATACTTTATTGCATATTGTAGTATGCTTGAATTGGTTGTGGTAAATTTTCAATA	ATTAATATAAATCGAGTGTTCGATATATACTTTATTGCATATTGTAGTATGCTTGAATTGGTTGTGGTAAATTTTCAATA		12	T								12	C								12	C
M3129	scaffold_32	45316		ATTAATTCCTAAATAGGTGGTCATTATGGGGTTTGAATTCATTCTCTCAATTCATCCTTAACCCATTTGGACCAATGAAC	ATTAATTCCTAAATAGGTGATCATTATGGGGTTTGAATTCATTCTCTCAATTCATCCTTAACCCATTTGGACCAATGAAC		20	A								20	G								20	A
M3585	scaffold_32	64631		ATTAATTTAATTCAGTGCGGAGAAGACAATGTTATACCAAAGAAGGGGAAAAGGTTGAATGATGAAAGGAAAAAGGGATG	ATTAATTTAATTCAGTGAGGAGAAGACAATGTTATACCAAAGAAGGGGAAAAGGTTGAATGATGAAAGGAAAAAGGGATG		18	A								18	C								18	C
M3709	scaffold_32	248926		ATTAATTTCACAAGTCAGCTTTATTTTAAAAATTGGATGTGTGAGATATTTGAGATTTCTCAACGTAGTTAGCGGCGACC	ATTAATTTCACAAGTCAGCTTTATTTTAAAAATTGGATGCGTGAGATATTTGAGATTTTCTCAACGTAGTTAGCGGCGAC		40	C	56	del						40	T	56	in						40	C	56	in
M982	scaffold_32	249097		ATTAATATTACCTCCCTTCAATATATCATTTTTAACATATTTCTCTACTTTTCTTCAGGTCATTGTCGCAATTTAACATA	ATTAATATTACCTCCCTTCAATATATCATTTTTAACATATTTCTCTACTTTTCTTCAGGTCATTGTCGCAATTGAACATA		74	G								74	T								74	T
M782	scaffold_32	249411		ATTAATATATTGTAAATAGGCAAGTAAGTTCATTGACATATATCTCCAACTAGAGGTCGTGAGTTCCATCCTCCACCCCT	ATTAATATATTGTAAATAGGCAAGTAGGTTCATTGATATATATCTCCAACTAGAGGTCGTGAGTTTCATCCTCCACCCCT		27	G	37	T	66	T				27	A	37	C	66	C				27	A	37	T	66	T
M2590	scaffold_32	583742		ATTAATTAACAAACCAATCTTTCAATTAGTTTTATAATTGAAGATAAAAGGGATAGTTTATGTCTATTATAAATATTTTA	ATTAATTAACAAACCAATCTTCCAATTAGTTTTATAATTGAAGATAAAAGGGATAGTTTATGTCTATTATAAATATTTTA		22	C								22	T								22	C
M4172	scaffold_32	1048241		ATTAATTTTTCAGGTAAATAACACTCTGTAAAAACAGCAAAAACCTTAACAAACACATTTCCAATTCCGCTTTTTCTTGC	ATTAATTTTTCAGGTAAATAACACTCTGTAAAAACAGCAAAAACCTTAACAAACACGTTTCCAATTCCGCTTTTTCTTGC		57	G								57	A								57	G
M3203	scaffold_32	1071653		ATTAATTCTGCATATTCGGAAGATAGTTCACTGTCTCTAAATTTCAAGCATTTTCCAAGTGACTGACAACAAAATCACAT	ATTAATTCTGCATATTCGGAAGATAGTTTACTGTCTCTAAATTTCAAGCATTTTCCAAGTGACTGACAACAAAATCACAT		29	T								29	C								29	C
M4219	scaffold_32	1101097		ATTAATTTTTTCTTTTATGGCACATTGTCGTAATGAAAAGATATTGGGTGCAATAATGTGAGGAAAAAAATATTCATCTT	ATTAATTTTTTCTTTTATGGCACATTGTCGTAATGAAAAGATATTGGATGCAATAATGTGAGGAAAAAAATATTCATCTT		48	A								48	G								48	G
M4181	scaffold_32	1311676		ATTAATTTTTCTCAATCTAATATATGATACATCAAGGCTAACAAACTATTAAAATGTGGCAGCTGAGTAGGAAAATAAAG	ATTAATTTTTCTCAATCTAATATATGACACATCAAGGCTAACAAACTATTAAAATGTGGCAGCTGAGTAGGAAAATAAAG		28	C								28	T								28	C
M3099	scaffold_322	31947		ATTAATTCATTGAAAACAAATCCAAAAGACTTAACACCCTCACGGACTTTCACTCAAATCTCTCAAAGTGTTTTTAGGGT	ATTAATTCATTGAAATCAAATCCAAAAGACTTAACACCCTCACGGACTTTCACTCAAATCTCTCAAAGTGTTTTTAGGGT		16	T								16	A								16	T
M3688	scaffold_322	126636		ATTAATTTATTGTTTAACAAAGAGTTTGTTTTCTTCAGCAATTGTGTTGGGTCGTTGGGCCGATTGTTTACTTCTATTAT	ATTAATTTATTGTTTAACAAAGAGTTTGTTTTCTTCAGCAATTGTGTTGGGTCGTTGGGCCGATTGTTTACTCCTATTAT		73	C								73	T								73	C
M2625	scaffold_323	95036		ATTAATTAAGAAATTTCAACACTAAGGTAGGTATGAAAACTATGTACAAAAGTAGGGTAGGCATCGGTCAAAATAAAAAA	ATTAATTAAGAAATTTCAACACTAAGGTAGGTATGAAAACTATGGACAAAAGTAGGGTAGGCATCGGTCAAAATAAAAAA		45	G								45	T								45	G
M1983	scaffold_323	117547		ATTAATGATCTCTTCGATCAACTTCAGGGAGCAGCTGTATTTTCCAAGATCGACTTGCGATCAGGATATCATCAGTTGAG	ATTAATGATCTCTTCGATCAACTTCAGGGAGCAGCTGTATTTTCCAACATCGACTTGCGATCAGGATATCATCACTTGAG		48	C	75	C						48	G	75	G						48	C	75	G
M1311	scaffold_323	141200		ATTAATCACCATTCGTTAATTATTGGTCACTCCACTAAAGACTCATAGTTGTACTCTTCTCACTGTAGAGTATTTTGCAT	ATTAATCACCATTCGTTAATTATTGGTCACTCCACTGAAGACTCATAGTTGTACTCTTCTCACTGTAGAGTATTTTGCAT		37	G								37	A								37	G
M3248	scaffold_323	165189		ATTAATTGAAATGGGGGATCAAGCAAGGGAAAATTGGAGTATATTTCGAGGTAAAAGTTGGGTCTTGAAGATAGATCATG	ATTAATTGAAATGGGGGATCAAGCAAGGGAAAATTGGAGTATATTTCGAGGTAATAGTTGGGTCTTGAAGATAGATCATG		55	T								55	A								55	T
M3580	scaffold_324	41800		ATTAATTTAATTAAATAAATAAAAAAAAGGGAAAACTCCTCTGCAAAATTGCAGGGGAGTGGGAAGTTTTTTTGACGTGG	ATTAATTTAATTAAATAAATAAAAAAAGGGAAAACTCCTCTGCAAAATTGCAGGGGAGTGGGAAGTTTTTTTGACGTGGA		21	in								21	del								21	in
M2615	scaffold_324	84559		ATTAATTAACTCCCCAGACTTCACAACTCCACTCTGTCGCTTGAACACCCCCTTAGAGATTTTGATACTCCAGCAAAATT	ATTAATTAACTCCCCAGACTTCACAACTCCACTCTGTCGCTTGAACACCCCCTTAGAGATTTTCATACTCCAGCAAAATT		64	C								64	G								64	C
M1420	scaffold_324	94696		ATTAATCCCAACATTTTTAAAAACGTTACGATAAATTATCTTCTCCCTACGTTTTCTAACGAACATTGGTATCAATGAAT	ATTAATCCCAACATTTTTAAAAACGTTACGATAAATTATCTTCTCCCTACGTTTTCTAACGAACATTGGTATCAGTGAAT		75	G								75	A								75	G
M1578	scaffold_324	130158		ATTAATCTAATAACAGACTTAAGCAAAAAAACAAATAACTATAACTATCCTATTCAACTTGAAACTTAACGACGCAGAGT	ATTAATCTAATAACAGACTTAAGCAAAAAAACAAATAACTATAACTATCCTATTTAACTTGAAACTTAATGACGTAGAGT		55	T	70	T	75	T				55	C	70	C	75	C				55	T	70	C	75	C
M271	scaffold_324	131581		ATTAATAATAACTCTCTTTTGAATGCTCTTCGAATTGGAATTGAACAGGGTATTCATAATTTCCTTGGCACGTTACGAGT	ATTAATAATAACTCTCTTTTGAATGCTCTTCGAATTGGAATTGAACAGGGTATTCATAATTTCCTTGACGCGTTACGAGT		68	A	70	G						68	G	70	A						68	A	70	A
M3214	scaffold_324	147688		ATTAATTTTTCGCAGTGGAAAGGCATTACCACACCCATACTTGTATCTGATGCAAGAAGATAATGCAGTACAACAGGATG	ATTAATTCTTCGCAGTGGAAAGGCATTACCACACCCATACTTGTATCTGATGCAAGAAGATAATGCAGTACAACAGGATG		8	C								8	T								8	C
M1272	scaffold_328	44293		ATTAATCAATATTTTGCTCTTTACCTTGAGCTATGAACCCCTCGGGTTGAGACATATAAATGCTTTCTTCAAAAATTACC	ATTAATCAATATTTTGCTCTTTACCTTGAGCTATGAACCCCTCGAGTTGAGACATATAAATGCTTTCTTCAAAAATTACC		45	A								45	G								45	G
M4074	scaffold_329	154603		ATTAATTTTCTTGGATTCGTTGTTTCTGCAAATGGCGTTGAAATTGATATTGACCAGGTTAAAGCTATTAAGGAATGGCC	ATTAATTTTCTTGGATTCGTTGTTTCGGCAAATGGCGTTGAAATTGATATTGACCAGGTTAAAGCTATTAAGGAATGGCC		27	G								27	T								27	T
M734	scaffold_33	3222		ATTAATATAAATCGTGTGATGTTTTACATATACAGTCTCCATTAAATTTATATTCTAATGGACGCACCACTTCTCTCAAT	ATTAATATAGATCGTGTGATGTTTTACATATACAGTCTCCATTAAATTTATATTCTAATGGACGCACCACTTCTCTCAAT		10	G								10	A								10	G
M1350	scaffold_33	70542		ATTAATCAGTTGAGTTATACAAGTAAAGCTAATAATTTCCTTTTAAAGAGAGGCAAAATTGTTATGAGTATACCATGTCG	ATTAATCAGTTGAGTTATACAAGTAAAGCTAATAATTTCCTTTTAAAGAGAGGCAAAATTGTAATGAGTATACCATGTCG		63	A								63	T								63	T
M3399	scaffold_33	195000		ATTAATTGGCGATGAAAGAAATAGCCTGCTTATATTATAAACTCTGGTTAGGTATCTTATTTAAGGTGAGATTCTTTAAC	ATTAATTGGCGATGAAAGAAATAGCCTGCTTATATTATAAACTCTGGTTAGGTATCTTATTTAAGGTGAGACTCTTTAAC		72	C								72	T								72	C
M847	scaffold_33	269906		ATTAATATGGCTTCTAAGCACCACGCTATTTAGGAATACAGAATGAAAAACCTCACTAACCTCAAGAGAACGGACTGCCG	ATTAATATCGCTTCTAAGCACCACGCTATTTAGGAATACAGAATGAAAAACCTCACTAACCTCAAGAGAACGGACTGCCG		9	C								9	G								9	C
M1856	scaffold_33	272028		ATTAATGAATTTTCCGGCAGGTATTTTCCGGAGGGGATTGATGTTTATTTCGACAACGTGGGCGGCGAGATGCTAGCCGC	ATTAATGAATTTTCCGGCAGGTATTTTCCGGAGGGGATTGATGTTTATTTCGACGTGGGCGGCGAGATGCTAGCCGCCGC		53	in								53	del								53	in
M1954	scaffold_33	373973		ATTAATGATACCTTCTATCCAATGGCTCTTCCATTGGATACTTCTCGTGGCCCCAAGGAAAGGAATAGCCCCTATTTTAA	ATTAATGATACCTTCTATCCAATGGCTCTTCCATTGGATACTTCTCGTGGCCCCAAGGAAAGAAATAGCCCCTATTTTAA		63	A								63	G								63	G
M751	scaffold_33	390506		ATTAATATATAATGGAGAGAAGACAACTCCAAAATAATTGTAACTTTGATTTAGGCGAATTATTAAAGTTGTTAGATGTA	ATTAATATATAATGGAGAGAAGACAACTCCAAAATAATTGTAACTTTGATTCAGGCGAATTATTAAAGTTGTTAGATGTA		52	C								52	T								52	T
M3576	scaffold_33	1017634		ATTAATTTAATGGCACAGTTATAAAATATGGTGATTGGTTAGACTTAGGCATCTCTCTCTCCTTATTTTTTTTTTCTCTA	ATTAATTTAATGGCACAGTTATAAAATATGGTGATTGGTTAGACTTAGGCATCTCTCTCTCCTTATTTTTTTTTTTCTCT		66	del								66	in								66	del
M2212	scaffold_332	23035		ATTAATGGCCTTGGTAGCATGTTCCTTCGCCGTGGTCCTTTATTATTTGATTCACGGTCGTGGTTGCAAATTCCCTCGGC	ATTAATGGCCTTGGTAGCATGTTCTTTCGCCGTGGTCCTTTATTATTTGATTCACGGTCGTGGTTGCAAATTCCCTCGGC		25	T								25	C								25	T
M1377	scaffold_333	50986		ATTAATCATTGGCTCTAACATCATTCGTCAATAGATTGTTATTTCATAGTATGACCAGGTAACTCGATTTTAATCCTGAG	ATTAATCATTGGCTCTAACATCATTCGTCAATAGATTGTTATTTCATAGTATGACCAGGTAACTCGATCTTAATCCTGAG		69	C								69	T								69	C
M108	scaffold_336	76314		ATTAATAAAGCAACAACGTGACTGTGAAGGTGAGACCGCTTTCTATGAAAAAGCTGAGGAGTAACTTTTTCTAGAGCTTT	ATTAATAAAGCAACAACGTGACTGTGAAGGTGAGACCGCTTTCTATGAAAAAGCTGAGGAGTAACTTTTTCTAGAGATTT		77	A								77	C								77	C
M897	scaffold_338	33411		ATTAATATGGTATAAGAGTTGAATGTTCTGTGTTCGAACTCTTGCATTGTTGTTTCCTTCCCATTTATATTGCTCAAGTT	ATTAATATGATATAAGAGCTGAATGTTCTGTGTTCGAACTCTTGCATTGTTGTTTCCTTCCCATTTATATTGCTCAAGTT		10	A	19	C						10	G	19	T						10	G	19	C
M2145	scaffold_339	94161		ATTAATGGAAAAGAAAGTGATTTTGACAGTGGCACCAAAATCACTACCAAACACATCATAAATCTCCTATTTCTTTATTC	ATTAATGGAAAAGAAAGTGATTTTGACAGTGGCACCAAAATCACTACCAAACACATCCTAAATCTCCTATTTCTTTATTC		58	C								58	A								58	C
M1508	scaffold_339	94299		ATTAATCGGATGGAAAATAATGTTATGAGTTTGAACCTACGATTTTTTTTCTTTTTTTTTTAATATCATATCATAAAAGT	ATTAATCGGATGGAAAATAATGTTATGAGTTTGAACCTACGATTTTTTTTTCTTTTTTTTAATATCATATCATAAAAGTG		52	in	52	C						51	del	52	T						51	in	52	T
M493	scaffold_339	113931		ATTAATACTTCAAAGTTGAAATTAACTTTTAAAAATTGTCAACACAAGTCAAAGGAGCATAACTCAATGATAATTGATCG	ATTAATACTTCAAAGTTGAAATTAACTTTTAAAAATTTTCAATACAAGTCAAAGGAGCATAACTCAATGATAATTGATCG		38	T	43	T						38	G	43	C						38	T	43	C
M3094	scaffold_339	121014		ATTAATTCATTAAGTTCTTTAACGATGCAATTTTTCCGTCTAACTGCATCTGAACTATTTGTCGACCTTGATTTGCAAAG	ATTAATTCATTAAGTTCTCTAACGATGCAATTTGTCCGTCTAACTGCATCTGAACTATTTGTCGACCTTGATTTGCAAAG		19	C	34	G						19	T	34	T						19	C	34	T
M2310	scaffold_339	124926		ATTAATGTACGACGCCATCGAAAATGTTGTGGGAGCAGTCCTTGCTCAACGCAAAAGAAAGTTGTTGCATCCAATTTATT	ATTAATGTACGACGCCATCGAATATGTTGTGGGAGCAGTCCTTGCTCAACGCAAAAGAAAGTTGTTGCATCCAATTTATT		23	T								23	A								23	T
M2372	scaffold_339	135432		ATTAATGTCTGTCATCTTCTTTACGATATCAACGATCTCATTAACCGACTTTTCTAACAATAAGCCATTGCTGCGATGTT	ATTAATGTCTGTCATCTTCTTTACAATATCAACGATCTCATTAACCGACTTTTCTAACAATAAGCCATTGCTGCGATGTT		25	A								25	G								25	A
M1868	scaffold_339	135506		ATTAATGACCAAGGCAAAGTAAGAAGGTCATTACCAAAGAAGCAAGTATCCGCCGGAGTCTTTGAGTTGGACACGGTAGT	ATTAATGACCAAGGCAAAGTAAGAAGGTCATTACCAAAGAAGCAAGTATCCGCCGGAGTCTTTGAGTTGGACACGGTAGC		80	C								80	T								80	C
M1815	scaffold_34	487135		ATTAATGAAGTGAAGAATAATAGTCCCAAAAGATAGTTTTGGTGGCTTGGAGACTCAATGAATATCCTTGAGACCTAAAT	ATTAATGAAGTGAAGAATAATAGTCTCAAAAGATAGTTTTGGTGGCTTGGAGACTCAATGAATATCCTTGAGACCTAAAT		26	T								26	C								26	T
M2557	scaffold_34	936358		ATTAATTAAATAATGTTGTTAATCAAATGAAAACATATTAAACTTATCAAAATCTAAAATTTAAAAACGCGTAACTGAAA	ATTAATTAAATAATGTTGTTAATCAAATGAAAACATATTAAACTTATCAAAATCTAAAATTTAAAAACGCGTAATTGAAA		75	T								75	C								75	T
M2269	scaffold_34	945014		ATTAATGGTGGTTAAAGTTCAAACTTTTCATTGAAAGTTTTTTTTAAGCCCCTGTTTGCGGTTACATTTTTTAGAGTTAT	ATTAATGGTGGTTAAAGTTCAAACTTTTCATCGAAAGTTTTTTTTAAGCCCCTGTTTGCGGTTACGTTTTTTAGAGTTAT		32	C	66	G						32	T	66	A						32	C	66	A
M290	scaffold_34	966110		ATTAATAATACGAACTTAGCTCAGGATATATGTCTGACCAAGAGATCGTGAGTTCGAAACTCTTAGATGTACCAAAAAAA	ATTAATAATACGAACTTAGCTCAGGATATATGTCTGACCAAGAGATCGTGAGTTCGAAATTCTTAGATGTACCAAAAAAA		60	T								60	C								60	C
M3771	scaffold_34	968450		ATTAATTTCTAAGATAGATGGTCATCATGCAGTTTTATGCCGTCAACCTGAGCACTGCTCAACTGACTAAAATGTTTATC	ATTAATTTCTAAGATAGATGGTCATCATGCAGTTTTATGCCGTCAACCTGAGCACTGCTCAACTGACTAAAACGTATATC		73	C	76	A						73	T	76	T						73	T	76	A
M3195	scaffold_34	1234997		ATTAATTCTCTTAATAGGATGAACCATATTTTAGTTTCATTTATTATCAGTTTATCTTGGGTAGTTTTTGCCCACTCCAG	ATTAATTCTCTTAATAGGATGAACCATATTTTAGTTTCATTTATTATCAGTTTATCTTGGGTAGTTTTTGCCCACTCTAG		78	T								78	C								78	T
M1074	scaffold_34	1278100		ATTAATATTGTGTTGGGGTTGCAAGGAGTCAAAATCAAAACCACATTGGTATGATACTTTTTGGGTGAAATAAAAAACAA	ATTAATATTGTGTTGGGGTTGCAAGGAGTCAAAATCAAAACCACATTGGTATGATGCTTTTTGGGTGAAATAAAAAACAA		56	G								56	A								56	A
M3983	scaffold_34	1312230		ATTAATTTTAATCTTAAACCTTTCTCTTTTTTATTATTTTTTTTTTAAGAAAAACCAGCATACTCACATTAACACTACAC	ATTAATTTTAATCTTAAACCTTTCTCTTTTTTATTATTTTTTTTTTTAAGAAAAACCAGCATACTCACATTAACACTACA		37	del								37	in								37	del
M3639	scaffold_34	1316923		ATTAATTTAGTCAATCGATGACGTTTAATTTATATTATAATAGTTTGCTTCTCACCCTGTGACTTTTTGTTTGGAAGGAA	ATTAATTTAGTCAATCGATGACATTTAATTTATATTATAACAGTTTGCTTCTCACCCTGTGACTTTTTGTTTGGAAGGAA		23	A	41	C						23	G	41	T						23	A	41	T
M931	scaffold_34	1336526		ATTAATATGGTATCAGCGCTCAAAAGCTCTAACGAACATCCAGTCAAAAAAATCGGCCAAGATCGATGAGCCAAAATATA	ATTAATATGGTATCAGCGCTCAAAAGCTCTAACGAGCATCCAGTCAAAAAAATCGGCCAAGATCGATGAGCCAAAATATA		36	G								36	A								36	A
M83	scaffold_34	1372162		ATTAATAAACCACTATAAATATCATTTACTGCTAATGCTCATATTTTACTGTTAAACTATACTCATATTTTAGGTAAGAG	ATTAATAAACCACTATAAATATCATTTACTGCTAATGCTCATATTTTACTGTTAAACTATACTCATATTTTACGTAAGAG		73	C								73	G								73	G
M121	scaffold_34	1414154		ATTAATAAAGTGTGGCTAATTTCATTTGCGCCCGATTCCTTCCCACGACCCATGTGAGCGATGTCAAAAAGGATAGAACA	ATTAATAAAGTGTGGCTAATTTCATTTGCGCCCGATTCCTTCCCACGACCCATGTGAGCGATGTCAAAAAGGATAGAGCA		78	G								78	A								78	G
M1753	scaffold_340	10825		ATTAATGAAAAGAACATAATCCACAATCTTATGATATTTTGCTTAAGAATTTTGTCGTTGAGGTGGTTGAGTCAAAGGGG	ATTAATGAAAAGAACATAATCCACAATCTTATGATATTTTGGTTAAGAATTTTGTCGTTGAGGTGGTTGAGTCAAAGGGG		42	G								42	C								42	C
M922	scaffold_340	96164		ATTAATATGGTACAAGAACTCAAAATGTTCAAATGAACATCTCTCTAAAAAATAGGATTTCGTCAAAATCGATGAGCTAA	ATTAATATGGTACAAGAACTCAAAATGTTCAAATGAACATCTCTCTAAAAAATGGGATTTCGTCAAAATCGATGAGCTAA		54	G								54	A								54	A
M1714	scaffold_340	99523		ATTAATCTTGAGAATCTGCTGGAGGACGAATAGAAACTTACTAGTCTGTTTTGCTCACTTTCTCCATCTTCTCTATCAAA	ATTAATCTTGAGAATCTGCTGGAAGACGAATAGAAACTTACTAGTCTGTTTTGCTCACTTTCTCCATCTTCTCTATCAAA		24	A								24	G								24	A
M4047	scaffold_340	140639		ATTAATTTTCCCAGGAAAGGTATTGCTCGCAACTTCATACCGTCTGCAAAATTATGTAATAAACAAAGGTATCTTACGCT	ATTAATTTTCCCAGGAAAGGTATTGCTCGCAACTTCATACCGTCTGCAAAATTATGTAATAAACAAAGGCATCTTACGCT		70	C								70	T								70	T
M2910	scaffold_348	22866		ATTAATTATTAAACTGATAATTTTTCTCGTGAAGATCACGTCCCCAAATGGGGGAGAGCATCCCCGCCCTCGCACAAAAA	ATTAATTATTAAACTGATAATTTTTCTCGTGAAGATCACGTCCCCAAATGGGGGAGAGCATCCTCGCCCTCGCACAAAAA		64	T								64	C								64	C
M2888	scaffold_348	24010		ATTAATTATGGTATATATACTACCAATGTTTTAGAAGTTTGATCCTCTGATATGCAACTTATCTATGTTTTACCTAGTTG	ATTAATTATGGTATATATACTATCAATGTTTTAGAAGTTTGATCCTCTGATATGCAACTTATCTATGTTTTACCTAGTTG		23	T								23	C								23	C
M2427	scaffold_35	1964		ATTAATGTTAGGAATATGACCCAAGTCATACATTAGTTAGATGAGACCAGAGAAGATCATGAGTATATAAGTAAGAGACA	ATTAATGTTAGGAATATGACCCAAGTCTTACATTAGTTAGATGAGACCAGAGAAGATCATGAGTATATAAGTAAGAGACA		28	T								28	A								28	A
M3562	scaffold_35	69624		ATTAATTTAAGTTTTCAAGTTAAATATCTAGTTTTTTTTAGTACAACAGGTGGGTATTGAACTCGCACCCTTTTGGTTGG	ATTAATTTAAGTTTTCAAATTAAATATCTAGTTTTTTTTAGTACAACAGGTGGGTATTGAACTCGCACCCTTTTGGTTGG		19	A								19	G								19	G
M1603	scaffold_35	243768		ATTAATTTATGTTCATCAATATGAACCCAAAATGCAATGAGAAATGATCTCTTAATTAAGTTTCTAGTAAATATGGTTGA	ATTAATCTATGTTCATCAATATGAACCCAAAATGCAATGAGAAATGATCTCTTAATTAAGTTTCTAGTAAATATGGTTGA		7	C								7	T								7	T
M2197	scaffold_35	543258		ATTAATGGATGCAATATTAGGGGTAGGAATTATAAATAATTTTGTGTGGGGGAAAATGAAAAAGAGGTGGGACCCAAATA	ATTAATGGATGCAATGTTAGGGGTAGGAATTATAAATAATTTTGTGTGGGGGAAAATGAAAAAGAGGTGGGACCCAAATA		16	G								16	A								16	G
M3741	scaffold_35	546975		ATTAATTTCCACTTTTTAATTATTAACATCGAAGCTGATGAATCTATGCCCTTTCTAGAATTCGTCCTGCTAATTTTGTA	ATTAATTTCCACTTTTTAATTATTAACATCGAAGCTGATGAATCTATGCCCTTTCTAGAATTCTTCCTGCTAATTTTGTA		64	T								64	G								64	T
M959	scaffold_35	554769		ATTAATATGTTAAATTCAGGTACGTGCCGATCAACCTCTTATTGAGGAAATAATAGAAGAAGAAATAATACTCGATAGTG	ATTAATATGTTAAATTCAGGTACGTGCCGATCAACCTCTTATTGAGTAAATAATAGAAGAAGAAATAATACTCGATAGTG		47	T								47	G								47	T
M2725	scaffold_35	636137		ATTAATTAGAAATAAAAGGCTAATGATACATTTATGAGTGATTTTAGTATGGTTAAAATCACTTTTATTATTGTAAAATA	ATTAATTAGAAATAAAAGGCTAATGATACATTTATGAGTGATTTTAGTTCGGTTAAAATCACTTTTATTATTGTAAAATA		49	T	50	C						49	A	50	T						49	A	50	C
M572	scaffold_35	636315		ATTAATAGATGATATAAGAAGAAAATGTATAAATAAGGAGCTAGAGAGAATTCACTCTTACAGACGCAAGAGGAATAAAG	ATTAATAGATGATATAAGAAGAAAATGTATAAATAAGGAGCTAGAGAGAATTCACTCTTACAGACGCAAGAGGAATGAAG		77	G								77	A								77	A
M4126	scaffold_35	830389		ATTAATTTTGTTTTTGAAATTTGGTTAAGATTTCAAATATGGTTCTAACAGATGTGACAAATTTACTAATGAAATTGAAA	ATTAATTTTGTTTTTGAAATTTGGTTAAGATTTCAAATATGGTTCCAACAGATGTGACAAATTTACTAATGAAATTGAAA		46	C								46	T								46	T
M4042	scaffold_35	889634		ATTAATTTTCATCGTTATAGAACACTTATGTCAACGAAATTTGAATTTTGTCGGTAAAAACTTATCTCAACGGTTTTATA	ATTAATTTTCATCGTCATAGAACACTTATGTCAACGAAATTTGAATTTTGTCGGTAAAAACTTATCTCAACGGTTTTATA		16	C								16	T								16	T
M1349	scaffold_35	1342383		ATTAATCAGTTAAGTTATACTCATGTTAACTTTTTTTTTAGTATAACAAACGTGAGACGATATATTGAAATTCTAACCAC	ATTAATCAGTTAAGTTATATTCATGTTAACTTTTTTTTTTAGTACAACAAACGTGAGACGATATATTAAAATTCTAACCA		20	T	31	del	44	C	67	A		20	C	31	in	44	T	67	G		20	C	31	del	44	C	67	A
M1313	scaffold_35	1346080		ATTAATCACCCATAATAGTTTCCTGACTATATCATACTAAATTTAAAAGTAAAATCTATTTTTTGTTACCGATGTGAACT	ATTAATCACCCATAATAGTTTCCTGACTATATCATACTAAATTTAAAAGTAAAATCTATTTTTTGTTACCAATGTGAACT		71	A								71	G								71	G
M711	scaffold_35	1350924		ATTAATATAATTCCTCACTTCCAGTGGAATAATCTCACCAATTGTCTCCGACCTCTATGGGGTGCTTTTAAAGTGACCGA	ATTAATATAATTCCTCACTTCCAGTGGAATAATCTCACCAATTGTCTCCGACCTCTATGGGGTGCTTTTAAAGTGGCCGA		76	G								76	A								76	A
M3496	scaffold_35	1392549		ATTAATTGTTGCATTTTTATTAGGTGAGCTTTCTCACCCTCTTCCCTACTTCTGGTCCAAATAACACAGTTGCGTAATGT	ATTAATTGTTGCATTTTTATTAGATGAGCTTTCTCACCCTCTTCCCTACTTCTGGTCCAAATAACACAGTTGCGTAATGT		24	A								24	G								24	G
M3939	scaffold_350	112586		ATTAATTTGTGCCTATATCAGAGTTTTGCTGGCATAATAGATTGGACGCAGCAACTTTTCTTTGCGTTGAGAAAGAACTG	ATTAATTTGTGCCTATATCAAAGTTTTGCTGGCATAATAGATTGGACGCAGCAACTTTTCTTTGCGTTGAGAAAGAACTG		21	A								21	G								21	G
M2948	scaffold_352	54582		ATTAATTATTTAAAAAATGGAATCAGGGACGGGGACAGAGTCGGGACAGGCATTTCCTATTTTTGGGGTCCAACCCTGCA	ATTAATTATTTAAAAAATGGAATCAGGGACGGGGACGGAGTCGGGACAGGCATTTCCTATTTTTGGGGTCCAACCCTGCA		37	G								37	A								37	A
M595	scaffold_354	281		ATTAATAGCTTCTCTCCAATAAGGTACATCTGGAGATGACACAGCTTCTTGAAAATTTTGAGGCTCCCCATTATCATATA	ATTAATAGCTTCTCTCCAATAAGGTACATCTGGAGATGACACAGCTTCTTGGAAATTTTGAGGCTCCCCATTATCATATA		52	G								52	A								52	A
M1368	scaffold_354	3435		ATTAATCATCACAACTCAATCTCCACGATCCTGAGCGTTGAAAATCCTTTCTCTAAGCTCTTTGATGCTCATTTCTCCTT	ATTAATCATCACAACTCAATCTCCACGATCCTGAGCGTTGAAAATCCTTTCTCTAAGCTCCTTGATGCTCATTTCTCCTT		61	C								61	T								61	C
M1676	scaffold_356	32054		ATTAATCTGTGCAAATAAATTAACTGCCCGTCTCACCCCTCTATTATCCGCGACAGTAAAATAATCGTGGCCGAACAAAA	ATTAATCTGTGCAAATAAATTAACTGCCCGTCTCACCCCTCTATTATCCGCGGCAGTAAAATAATCGTGGCCGAACAAAA		53	G								53	A								53	G
M1392	scaffold_36	373735		ATTAATCATTTTGCTTAACAAATCTTAGGTTTGTATTTCTTTTGCATTCAATTTATTGTAACTCATAATGGTATAGTATA	ATTAATCATTTTGCTTAACAAATCTTAGGTTTGTATTTATTTTGCATTCAATTTATTGTAACTCATAATGGTATAGTATA		39	A								39	C								39	C
M980	scaffold_36	386695		ATTAATATTAAGTTCGAATAATTATTGATATAAGGAAGAACAAAAACCGAATTTACAAGGGACTTCTTTTTCCTTTCAAG	ATTAATATTAAGTTTGAATAATTATTGATATAAGGAAGAACAAAAACCGAATTTACAAGGGACTTCTTTTTCCTTTCAAG		15	T								15	C								15	T
M761	scaffold_36	789687		ATTAATATATCAATAACTGGTCTCAAAGTTGGAATCTCCTAACTTCTAAGATTCTAAAGTGTTTTTCAGTACAATATGTA	ATTAATATATCAATAACTGGTCTCAAAGTTGGAATCTCCTAACTCCTAAGATTCTAAAGTGTTTTTCAGTACAATATGTA		45	C								45	T								45	C
M165	scaffold_36	950989		ATTAATAAATTATTTGAAAAGCTACCTTATGGTAGTCAGATTGAAGTGGCTGTTTATAATAAAACTGATGGAGAATAACA	ATTAATAAATTATTTGAAAAGCTACCTTATGGTAGTCAGATTGAAGAGGCTGTTTATAATAAAACTGATGGAGAATAACA		47	A								47	T								47	A
M918	scaffold_360	136149		ATTAATATGGATATATCAGCTTCTGACTGAATTGGGATTTGACATCACCACTCCAGTGAAACTTTGGTGTGATAATCAAG	ATTAATATGGATATATCAGCTTCTGACTGAATTGGGATTTGGCATCACCACTCCAGTGAAACTTTGGTGTGATAATCAAG		42	G								42	A								42	G
M1875	scaffold_364	114538		ATTAATGACCTCAAAGAGTAATGTGTCAATCTTAAAATATCCTTTAAACCAAAAACTAAACAAAAGCAACTACTAATAAC	ATTAATGACCTCAAAGAGTAATGTGTCAATCTTAAAATATCCTTTAAACCAAAAACTAAACAAAAACAACTACTAATAAC		66	A								66	G								66	G
M905	scaffold_368	33252		ATTAATATGCCACTAAAACTTAACTATTTCAACATCATATTCGAAAAACTTAACTCAAAAGCTAACCTTTAGATTCAAAA	ATTAATATGCAACTAAAACTTAACTATTTCAACACCATATTCGAAAAACTTAACTCAAAAGCTAACCTTTAGATTCAAAA		11	A	35	C						11	C	35	T						11	A	35	T
M1245	scaffold_368	57066		ATTAATCAACATTCCTTAACTGTCAGTCACTCCACTAAAGACCCACACCTGCACTCTTATCACTGTAGAATATTTTGCGT	ATTAATCAACATTCTTTAACTGTCAGTCACTCCACTAAAGACCCACACCTGCACTCTTATCACTGTAGAATATTTTGCGT		15	T								15	C								15	T
M3053	scaffold_368	57928		ATTAATTCAATAAAGTTGTTATTGATGTTTCTCTTAGAATTGCATTAACCCAAATCCAATAAACTAACATCCAAGGTAAT	ATTAATTCAATAAAGTTGTTATTGATGTTTCTCTTAGAATTGCATTAACCCAAATCTAATAAACTAACATCCAAGGTAAT		57	T								57	C								57	T
M1132	scaffold_368	58002		ATTAATATTTGTTTTATGTTTACAAAAGACAAGTTTTAGGGCATAAAATCCAACAATACAAACTTATTGTATAGGATACC	ATTAATATTTGTTTTATGTTTACAAAAGACAAGTTTTAGGGCATAAAACCCAACAATACAAACTTATTGTATAGGATACC		49	C								49	T								49	C
M216	scaffold_368	67157		ATTAATAACTGAATTATGCTTGCAGCCGGGAGTGGAGACGAATGATGCGAGTGTAGTAACGCCGAAAAAGCCGGTCACAC	ATTAATAACTGAATTATGCTTGCAGCCGGGAGTGGAGACGGATGATGCGAGTGTAGTAACGCCGAAAAAGCCGGTCACAC		41	G								41	A								41	G
M2369	scaffold_368	85202		ATTAATGTCTGTCATCTCGTTTAAAATATCAATGATCTCATTAACCAATTTTTCTAACAATGACCCATTGGCTGCAATGT	ATTAATGTCTGTCATCTCGTTTAAAATATCAATGATCTCATTAACCAATTTTTCTAACAATGAGCCATTGGCTGCAATGT		64	G								64	C								64	G
M2248	scaffold_368	90042		ATTAATGGTACTAAAAGAGAAAGAGGTAACTCAGGGGTAAAACGGTAATTTGACCTAACTGAAGTTACGAACACTCATGT	ATTAATGGTACTAAAAGAGAAAGAGGTAACTCAGGGGTAAAACGGTAATTTGACCTAACTGAAGTTACAAACACTCATGT		69	A								69	G								69	G
M1831	scaffold_368	90734		ATTAATGAATATTTGAATCATATTCAAATATACTTATCCCTCCTAACCTATATAATTTAATATGAATCTAATTCACATTA	ATTAATGAATATTTTAATCATATTCAAATATACTTATCCCTCCTAACCTATAGAATTTAATATGAATCTAATTCACATTA		15	T	53	G						15	G	53	T						15	T	53	T
M3919	scaffold_368	91880		ATTAATTTGTAAGTAGTTTGATTTTGACTTGGTTTTTTTGGCTGTGAACGTGCTAATTTTGGTTGTTTAATTTAAGTTAT	ATTAATTTGTAAGTAGTTTGATTTTGACTTGGTTTTTTTGGCTGTGAACGTGCTAATGGTGGTTGTTTAATTTAAGTTAT		58	G	59	G						58	T	59	T						58	G	59	T
M55	scaffold_368	92204		ATTAATAAAATAAAGTTCCAAAACGTAAATTCATACAACAACCTCCAAATAATTCTCCAACTAATTCTATAACCACTGCC	ATTAATAAAATAAAGTTCCAAAACGCAAATTCATACAACAACCTCCAAATAATTCTCCAACTAATTCTATAAGCACTGCC		26	C	73	G						26	T	73	C						26	C	73	C
M736	scaffold_369	7925		ATTAATATAGGTCTGGCTTCCTTTTTAGCAAAGAAGTATTTTAATGTAGAATGATTTGTAAAAACTATCACCTTTGTCCC	ATTAATATAGGTCTGGCTTCCTTTTTAGCAAAGAAGTATTTTAATGTAGAATGATTCGTAAAAACTATCACCTTTGTCCC		57	C								57	T								57	C
M3465	scaffold_37	245747		ATTAATTGTGACCCACAGAGAGGCAAAATTGTGGCTAGAAGAGGTCTTTGACAAGGGGACCCTCCCTCTCCCTTTCTATT	ATTAATTGTGACCCACAGAGAGGCAAAATTGTGGCTACAAGAGGTCTTTGACAAGGGGACCCTCCCTCTCCCTTTCTATT		38	C								38	G								38	C
M1230	scaffold_37	302647		ATTAATCAAATTGGATAGAGGGATGGTTCGGCCCATTGGTTATAGGACCTCTCAAGATGGATCTGGGCCTGCCCTTTCCA	ATTAATCAAATTGGATAGAGGGATGGTTCGGCCCATTGGTTAGGACCTCTCAAGATGGATCTGGGCCTGCCCTTTCCAAG		41	in								41	delA								41	in
M2075	scaffold_37	953000		ATTAATGCATAGTGAAGTAGGGCAACAATCTAAGTAATGAAAGTGAGTTAGCTCTTGAACTTCCAGTATTTATAGTTGAG	ATTAATGCATAGTGAAGTAGGGCAACAATCTAAGTAATGAAAGTGAGTTACCTCTTGAACTTCCAGTATTTATAGTTGAG		51	C								51	G								51	C
M853	scaffold_37	1330761		ATTAATATCGTTAACAAAGCTGCAGTTTTTTCGACAGAAATGAAACGCGCTCAAAATCATTTGTTTTTGTATGTCATACA	ATTAATATCGTTAACAAAGCTGCAGTTTTTTCGACAGAGATGAAACGCGCTCAAAATCATTTGTTTTTGTATGTCATACA		39	G								39	A								39	A
M4188	scaffold_37	1381563		ATTAATTTTTGGAAAAGCTTGCCATTTACCGTTGGAGTTAGAATATAAAGCTTTTTGGGCGACAAAAAGACTAAACTTTG	ATTAATTTTTGGAAAAGCTTGACATTTACCGTTGGAGTTAGAATATAAAGCTTTTTGGGCGACAAAAAGACTAAACTTTG		22	A								22	C								22	C
M3446	scaffold_371	41733		ATTAATTGTATATTCAATCTTGGTATAATATATCTCCTCGTAAATTCAGTTGGTGAAGTTAATTTCCTAGGACCCATTCT	ATTAATTGTATATTCAATCTTGGCATAATATATCTCCTCGTAAATTCAGTTGGTGAAGTTAATTTCCTAGGACCCATTCT		24	C								24	T								24	T
M3977	scaffold_371	130989		ATTAATTTTAAGGTGATTTTTAATTTTTTTTACAAATTAGTTTCAAGGTAATTTTGAATTTTTTTTTCAAAAGCACTTTA	ATTAATTTTAAGGTGATTTTTAATTTTTTTTACAAATTAGTTTCAAGGTAATTTTGAATTTTTTTTTTCAAAAGCACTTT		59	del								59	in								59	del
M3353	scaffold_376	9508		ATTAATTGCAGAGAGAAGAATAGATGAGAGATAAAATTCTGTAAGATTTGAAGAGAAAAAAAAAAGGGAAGTTTGAAGTT	ATTAATTGCAGAGAGAAGAATAGATGAGAGATAAAATTCTGTAAGATTTGAAGAGAAAAAAAAAGGGAAGTTTGAAGTTG		56	in								56	del								56	in
M838	scaffold_376	25153		ATTAATATCGACCAGAATAGAGTTGTCGAAATAATATCGACCAGAACAATTTGAATGATTACTTAAGTGTGAGACCACGT	ATTAATATCGACCAGAATAGAGTTGTCGAAATAATATCGACCAGAACAATTAGAATGATTACTTAAGTGTGAGACCACGT		52	A								52	T								52	T
M3758	scaffold_376	25545		ATTAATTTCGAACAAAACTTTATCAAATCATACAAAACACAATTTCAAATATTTTGGGAATAAACAAAATATCAATTTCC	ATTAATTTCGAACAAAACTTTATCAAACCATACAAAACACAATTTCAAATATTTTGGGAATAAACAAAATATCAATTTCC		28	C								28	T								28	T
M3898	scaffold_376	38466		ATTAATTTGGGTCATAAAATTTCCAAGCAAGGAATAGAGGTAGACCACACTAAGATAGACATCATTTGAAAGCTACCTCC	ATTAATTTGGGTCATAAAATTTCCAAGCAAGGAATAGAGGTAGACCACACTAAGATAGACATCATTTCAAAGCTACCTCC		68	C								68	G								68	G
M1476	scaffold_376	78469		ATTAATTGAATCATCTCCAACAAGGTTCTGTTTCTCCTTTCGGATACACCGTTTTGTTGAGGTATACCAGAGGCTGAGAG	ATTAATCGAATCATCTCCAACAAGGTTCTGTTTCTCCTTTCGGATACACCGTTTTGTTGAGGTATACCAGAGGCTGAGAG		7	C								7	T								7	T
M2253	scaffold_376	107348		ATTAATGGTCAATAGTTCACACTAGCACCACTGGACCAAAACAAAGAATTTGGCTTACAGCATATATTTTAATTAAACAA	ATTAATGGTCAATAGTTCACACTAGCACCACTGGACCAAAACAAAGAATTTGGCTTACAGCATATATCTTAATTAAACAA		68	C								68	T								68	T
M1070	scaffold_376	109303		ATTAATATTGTATCCTACCGAGATTATATCAACTTGAATGCTGGCAATTAGCAAAATATATATAATTAAGAAATACAAAT	ATTAATATTGTATCCTACCGAGATTATATCAACTTGAATGCTAGCAATTAGCAAAATATATATAATTAAGAAATACAAAT		43	A								43	G								43	G
M3430	scaffold_376	113879		ATTAATTGGTTGACAGTGTGTGATCAACTTGCTACGAGAGATCGCTTATGTCGTTGGGACTCTTCTGTTCCTCCTACTTT	ATTAATTGGTTGGCAGTGTGTGATCAACTTGCTACGAGAGATCGCTTATGTCGTTGGGACTCTTCTGTTCCTCCTACTTT		13	G								13	A								13	A
M4159	scaffold_376	116996		ATTAATTTTTATCACTTATTCAAAATTAAGGTTCAATTTAACGACATTGATTTTAATTTCAATATTTTGCCTTATTTCTA	ATTAATTTTTATCACTTATTCAAAATTAAGGTTCAATTTAATGACATTGATTTTAATTTCAATATTTTGCCTTATTTCTA		42	T								42	C								42	C
M673	scaffold_379	94767		ATTAATAGTTTTCACTAGAAGTTGTTTGTTATACATCTCCGAGATAATTGTATTTATGTATTGGACTCTCTAAGGAGTAG	ATTAATAGTTTTCACTAGAAGTTGTTTGTTATACATCTCTGAGATAATTGTATTTATGTATTGGACTCTCTAAGGAGTAG		40	T								40	C								40	C
M805	scaffold_379	108998		ATTAATATCACATTTCCATACACAAATGCCCTTAATTTGACCCATAAACTACTCTCTATTTGAGAGTTATCACCTGTCTA	ATTAATATCACATTTCCATACACAAATGCCCTTAATTTGACTCATAAACTACTCTCTATTTGAGAGTTATCACCTGTCTA		42	T								42	C								42	C
M1936	scaffold_38	195229		ATTAATGAATTAAATGAATAAAATACGTATTTATCTCAGATTACTAATTTTCTTTTACAAATAGAAAGTTTGAAAGTTTA	ATTAATGAGTTAAATGAATAAAATACGTATTTATCTCAGATTACTAATTTTCTTTTACAAATAGAAAGTTTGAAAGTTTA		9	G								9	A								9	A
M56	scaffold_38	238837		ATTAATAAAATAAATGTATTTTAAAGGAGAGAATAAAGACAAAAATATATACTGTACTAATTTAGGAGTGGAATAATGCT	ATTAATAAAATAAATGTATTTTAAAGGAGAGAATAAAGACAAAAATATATACTGTACTAATTTAGGAGTGAAATAATGCT		71	A								71	G								71	G
M2374	scaffold_38	251711		ATTAATGTGTTGACCAATTGAGTTAAACTCGAGTGGTGGTAAGAACTTCAGCTGAGTGTAGGACAGCAAAATTATTATAT	ATTAATGTCTTGACCAATTGAGTTAAACTCGAGTGGTGGTAAGAACTTCAGCTGAGTGTAGGACAGCAAAATTATTATAT		9	C								9	G								9	G
M495	scaffold_38	252367		ATTAATACTTGATACATAGTAACTATGATGAATTATTAGTCGACACAAATCTTATATGGGATGTTTGCACCAAGAATCAA	ATTAATACTTGATACATAGTAACTATGACGAATTATTAGTCGACACAAATCTTATATGGGATGTTTGCACCAAGAATCAA		29	C								29	T								29	T
M771	scaffold_38	320507		ATTAATATATGATCGTCTTTTCAAAAGACGACCAACTAGGTGGGAATTTGTAGGTCTCTCGAACAATGTCACTTTTTAGA	ATTAATATATGATCGTCTTTTCAAAAGACGACCAACTAGGTGAGAATTTGTAGGTCTCTCGAACAATGTCACTTTTTAGA		43	A								43	G								43	G
M1066	scaffold_38	918321		ATTAATATTGGATTCAATCCCTTTCCCCTCTTATCATCTTGATTGTTTAGATGGAAAAAAAAATCTATCAGCCCTTACAC	ATTAATATTGGATTCAATCCCTTTCCCCTCTTATTATCTTGATTGTTTAGATGGAAAAAAAAATCTATCAGCCCTTACAC		35	T								35	C								35	C
M639	scaffold_38	1028626		ATTAATAGTATGTGAGAAACATACACAAGAAGGGAGGTCTGGATGAAAGCACTCTAATTGAGGAAATTTTTTTTAGTTAC	ATTAATAGTATGTGAGAAACATACACAAGAAGGGAGGTCTGGATGAAAGCACTCTAATTGAGGAAAATTTTTTTAGTTAC		67	A								67	T								67	T
M3429	scaffold_38	1272045		ATTAATTGGTTGCTCTTGCCTCAAAAGAAAAAAAAAAAATTGGTTGCTCTAAGATTTTTTTCTCTCTATTTACTGACTTT	ATTAATTGGTTGCTCTTGCCTCAAAAGAAAAAAAAAAATTGGTTGCTCTAAGATTTTTTTCTCTCTATTTACTGACTTTT		28	in								28	del								28	in
M1131	scaffold_388	25972		ATTAATATTTGTTATAGGCTAAACAAATGAAATTCGATCAAGCGATGGGCCGGGTGTGAAAAGGCTCAATGATACAGATC	ATTAATATTTGTTATAGGCTAAACAAATGAAATTCGATGAAGCGATGGGCCGGGTGTGAAAAGGCTCAATGATACAGATC		39	G								39	C								39	C
M2934	scaffold_388	92717		ATTAATTATTGATTTTCTTTGTTTACAAGGGTAAAAAGAAACTAATGTGGTGCTATTTTCTATCATTTTACAGTTAGAAA	ATTAATTATTGATTTTCATTGTTTACAAGGGTAAAAAGAAACTAATGTGGTGCTATTTTCTATCATTTTACAGTTAGAAA		18	A								18	T								18	T
M2655	scaffold_388	106438		ATTAATTAAGTTTAATTTTTAAAAAAGTTGAGAGAAGTGTAAATATTTTAGACATTTGTAAAATTTTTCCTTGTTATTAA	ATTAATTAAGTTTAATTTTTAAAAAAGTTGAGAGAAGTGTAAATATTTTATAGACATTTGTAAAATTTTTCCTTGTTATT		49	del								49	in								49	in
M2016	scaffold_39	10696		ATTAATGATTAGATATATGTGCAAACATTATATATATCCTTCAAATTTTACAGGCTTACATAAACCATATTGTTTGGGGG	ATTAATGATTAGATATATGTGCAAACATTATATATATCCTTCAAATTTTATAGGCTTACATAAACCATATTGTTTGGGGG		51	T								51	C								51	T
M2989	scaffold_39	22847		ATTAATTATTTCGTGGTCCAGTCTTATACAAACTCATTGCATAAGATACCCTCACTCGCATAAGGATACAAGCTTGTGTT	ATTAATTATTTCGTGGTCCAGTCTTATACAAACTCATTGCATAAGATACCCCCACTCGCATAAGGATACGAGCTTGTGTT		52	C	70	G						52	T	70	A						52	C	70	A
M3191	scaffold_39	166267		ATTAATTCTCTAAATGGATGACTAATAAAAACAAAGATTACAAGTTTTGTAAAGCCAGAGATGAGGACCCTGCCCTATTC	ATTAATTCTCTAAATGGATGACTAATAAAAACAAAGATTACAAGTTTTGTAAAGCCAGAGATGAGGACCCTACCCTATTC		72	A								72	G								72	A
M2272	scaffold_39	412359		ATTAATGGTGTATATGTATTCTCCTAACCTACAGATAAGAAGAAATACGATTGATGTGAATCTATGTTTTGTTTAGAAGT	ATTAATGGTGTATATGTATTCTCCTAACCTACAGATAAGAAGAAATACGATTGATGTGGATCTATGTTTTGTTTAGAAGT		59	G								59	A								59	A
M3913	scaffold_39	434330		ATTAATTTGGTTTAAAAACTTTGGCAAGGTCTGATTTCTTACGTTTTTGAGGTCATTGTTTGACAATCTGGGGATGGTTT	ATTAATTTGGTTTAAAAACTTTGGCAAGGTCTGATTTCTTACGTTTTTGAGGTCCTTGTTTGACAATCTGGGGATGGTTT		55	C								55	A								55	A
M2737	scaffold_39	445606		ATTAATTAGACAAAAGGCTAAATAGTGACGAGGAATGAAATTTTCAGCTACAAATAGAGAAGGTCAAGCAAGATGTTCGA	ATTAATTAGACAAAAGGCTAAATAGTGACCAGGAATGAAATTTTCAGCTACAAATAGAGAAGGTCAAGCAAGATGTTCGA		30	C								30	G								30	G
M217	scaffold_39	460351		ATTAATAACTGCCAACAAATTCGATTCAATTGGTGTTGAAATTTGGTCTACTTATGTGATCGGAGAATGCTAATGTGCTT	ATTAATAACTGCCAACAAATTCGATTCAATTGGTGTTGAAATTTGGTCTACTTATGTGATCGGAGAATGCTAATGTGTTT		78	T								78	C								78	C
M3614	scaffold_39	480056		ATTAATTTACTCGTACAAAAATTGCATAATTATATTGTACTATATGATAAGAAATTATGGTGTACGAACTATGATCGGTG	ATTAATTTACTCGTACAAAAATTGCATAATTATATTGTACTATATGATAAGAAATTATGGTGTACGAACTATGATTGGTG		76	T								76	C								76	C
M2638	scaffold_39	480569		ATTAATTAAGGATATCTAATATTGTGTCCACTCATTTTTCCTATTCAGGAAATTAAAGTCGAGATCGGAAGATTTCTACT	ATTAATTAAGGATATCTAATATTATGTCCACTCATTTTTCCTATTCAGGAAATTAAAGTCGAGATCGGAAGATTTCTACT		24	A								24	G								24	G
M1832	scaffold_39	496438		ATTAATGAATCACTGAGGTGGCTTAGTGGCACAAAAAAAAAAAGTTGGAGAAATATGACGACCTTTGAAGACACTGATTC	ATTAATGAATCACTGAGGTGGCCTAGTGGCGCAAAAAAAAAAAGTTGGAGAAATATGACGACCTTTGAAGACACTGATTC		23	C	31	G						23	T	31	A						23	T	31	G
M2889	scaffold_39	555571		ATTAATTATGGTGTAGAGAAGAGGGGATTATTGTTGTTGGTAGGGAAGTGGGATTTATTTAATAAAATGTTAATGAAGTT	ATTAATTATGGTGTAGAGAAGAGGGGATTATTGTTGTTGGTAGGGAAGTGGGATTTATTTAATAAATGTTAATGAAGTTG		64	in								64	del								64	del
M467	scaffold_39	556246		ATTAATACTAGGTTAGAGTATAATAGGCTATTTTACCTTTTTTTGTATCTGCTGCTCAATCTGTGTTTTGTTATAGATTT	ATTAATACTAGGTTAGAGTATAATAGGCTATTTTACCTTTTTTTGTATCTGTTGCTCAATCTGTGTTTTGTTATAGATTT		52	T								52	C								52	C
M2681	scaffold_39	625289		ATTAATTACATAACTTTCCCTACGAGGATTTGTGTCCCCTAACGAGAATTCCTCAACCTTGACTCTAATTCCTTGAATTG	ATTAATTACATAACTTTCCGTACGAGGATTTGTGTCCCCTAACGAGAATTCCTCAACCTTGACTCTAATTCCTTGAATTG		20	G								20	C								20	C
M2871	scaffold_39	674240		ATTAATTATCTAGCATTTAAATTTATATGAGAGAGAGGTAGCAATAATTTATTTCAATCACAGGACTAAAATGGTCTTTC	ATTAATTATCTAGCATTTAAATTTATAACAGAGAGAGGTAGCAATAATTTATTTCAATCACAGGACTAAAATGGTCTTTC		28	A	29	C						28	T	29	G						28	T	29	C
M605	scaffold_39	683988		ATTAATAGGCATTTGAAAAGATGGTTTATAGATCAAAGAGACAGCTTTTAGAGAATGATTCGGAATTCTTGGAGAGTAGA	ATTAATAGGCATTTGAAAAGATGGTTTATAGATCAAAGAGACAGCTTTTAGAGAATGATTCGGAGTTCTTGTAGAGTAGA		65	G	72	T						65	A	72	G						65	A	72	T
M1406	scaffold_391	60878		ATTAATCCACACAAGGCTCCTTCTTTGGATAAGTTTTGGGCTTCTAGGAAAGCCCATTTAACTAATAAATTGATTGAAAG	ATTAATCCACACAAGGCTCCTTCTGTGGATAAGTTTTGGGCTTCTAGGAAAGCCCATTTAACTAATAAATTGATTGAAAG		25	G								25	T								25	T
M2599	scaffold_392	31668		ATTAATTAACCACTTTCTCGATTGGTTATGGATACAGACGTCTAGAGAGCGAGAAAGGGAGAAAGATAGTTTATCACTGC	ATTAATTAACCACTTTCTCGATTGGTTATGGATACAGACGTCTAGAGAGCGAGAAAGGGAGAAAGATAGTGTATCACTGC		71	G								71	T								71	T
M799	scaffold_393	39845		ATTAATATCAAATGTAGAAAGCAAAATAGGGTATTAAGATCAACCCAATACAATCGTTTAAAGAGACAAGGCCTCATCCA	ATTAATATCAAATGTAGAAAGCAAAATAGGGTATTAAGATCAACCCAATACAATTGTTTAAAGAGACAAGGCCTCATCCA		55	T								55	C								55	C
M1049	scaffold_395	62341		ATTAATATTGACGAACTTGTAAAGTTCAATCCCGTAGGAATTCGTTATAAAGTTATATAAACTTTGTGATAAAAGTTAAA	ATTAATATTGACGAACTTGTAAAGTTCAATCCTGTAGGAATTCGTTATAAAGTTATATAAACTTTGTGATAAAAGTTAAA		33	T								33	C								33	C
M2073	scaffold_398	30400		ATTAATGCATAATTAAACAATGGAAAATGCTGAAAGAAATGACAAATATATTTTCCATTGATTAAAATTGAAGAATATAA	ATTAATGCATAATTAAAGAATGGAAAATGCTGAAAGAAATGACAAATATATTTTCCATTGATTAAAATTGAAGAATATAA		18	G								18	C								18	G
M1322	scaffold_4	426483		ATTAATCACTTCTCTTCAATTCTTTGTACTAAAGTAGGGTGTTCAGGACAAAAATTAAAGAATCTAACTGTCTAGCGTTT	ATTAATCACTTCTCTTCAATTCTTTGTACTAAAGTAGGGTATTCAGGACAAAAATTAAAGAATCTAACTGTCTAGCGTTT		41	A								41	G								41	A
M880	scaffold_4	538336		ATTAATATCTTTCTCACAAATCAGCAACTCCAACTATCGGCAGGCCGGTAAAGCATTAGGATTGGATCTATTGAAGAATC	ATTAATATCTTTCTCACAAATCAGCAACTCCAACTACGGGCAGGCCGGTAAAGCATTAGGATTGGATCTATTGAAGAATC		37	C	38	G						37	T	38	C						37	C	38	C
M162	scaffold_4	1115101		ATTAATAAATTAAAGTATATAAAAAAAGGGTATAATTTAATAATTTAATCGAAGAAGAGTAGGAGGAGAGGAACTTGGGC	ATTAATAAATTAAAGTATATAAAAAAAAGGGTATAATTTAATAATTTAATCGAAGAAGAGTAGGAGGAGAGGAACTTGGG		21	del								21	in								21	in
M1126	scaffold_4	1142646		ATTAATATTTGGGAGACTTTATTGGGGGACTTTCAGTCCTCTCTTTGTTTCCTTCTTAGTTTCTAGAAAGCAAAAGTGAA	ATTAATATTTGGGAGACTTTATTGGGGGACTTTCAGTCCTCTCTTTGTTTCCTTCTTAATTTCTAGAAAGCAAAAGTGAA		59	A								59	G								59	G
M908	scaffold_4	1157963		ATTAATATGCACCTCCTCAATTTGAAGCTCCGTGGAAATGAATGACATTGAATCCAAGAGCATAATGGCTAAAAAAAGAC	ATTAATATGCACCTCCTCAATTTGAAGCTACGTGGAAATGAATGACATTGAATCCAAGAGCATAATGGCTAAAAAAAGAC		30	A								30	C								30	C
M3770	scaffold_4	1159610		ATTAATTTTTAAGATAGATGGATATAATGGAGTTTGAACTCATCCCTCCTACTTTTTCCTATTCATTTGGACTAATGAAC	ATTAATTTCTAAGATAGATGGATATAATGGAGTTTGAACTCATCCCTCCTACTTTTTCCTATTCATTTGGACTAATGAAC		9	C								9	T								9	T
M587	scaffold_4	1258784		ATTAATGGCATCCAAGTTTCGAAAGTGGATTGGAATATTGTGTATAATGACAAACAACTCGACACACTGGAAGAAGTAAG	ATTAATAGCATCCAAGTTTCGAAAGTGGATTGGAATATTGTGTATAATGACAAACAACTCGACACACTGGAAGAAGTAAG		7	A								7	G								7	G
M344	scaffold_4	1478329		ATTAATAATTAAATTTGCGAAACGATAATTTACAATTATAAAACATAAATACATAAATGATTTTTGCACGTGCACGTTAC	ATTAATAATTAAATTTGCGAAACGATAATTTACAATTATAAAACATAAATACATAAATGATTTTTGCACGTGCACATTAC		76	A								76	G								76	G
M660	scaffold_4	1679094		ATTAATAGTGGAGCGGGTGGATGCAGTCTTAAAATCTCTTTAACAATCATATCTAAATAGTTCAAGTGACTCAAGTCCGA	ATTAATAGTGGAGCGGGTGGATGCAGTCATAAAATCTCTTTAACAATCATATCTAAATAGTTCAAGTGACTCAAGTCCGA		29	A								29	T								29	T
M2633	scaffold_4	2132807		ATTAATTAAGATTCTCCTATATTGTTGAGGGTAAAACTGAGCAGAACTACCACAGAGATACGCAGGACCACAAGCGGTTA	ATTAATTAAGATTCTCCTACATTGTTGAGGGTAAAACTGAGCAGAACTACCACAGAGATACTCAGGACCACAAGCGGTTA		20	C	62	T						20	T	62	G						20	T	62	T
M3630	scaffold_4	2214063		ATTAATTTAGCTTTGATTTATTTTTACTATTAAGACTTGAAATAGTTAAAGTAGCTTATCGAGATAAAACTAATATTTTC	ATTAATTTAGCTTTGATTTATTTTTACTATTAAGACTTGGAATAGTTAAAGTAGCTTATCGAGATAAAACTAATATTTTC		40	G								40	A								40	G
M3352	scaffold_4	2214504		ATTAATTGCACTTTTGGTGTTTTTTACTCTATTGACCGGTGAAATAAGTTGAATAACTCTGGCGGGCGATGGGACAAAAA	ATTAATTGCACTTTGGTGTTTTTTACTCTATTGACCGGTGAAATAAGTTGAATAACTCTGGCGGGCGATGGGACAAAAAA											12	del								12
M2594	scaffold_4	2749823		ATTAATTAACAGAGCATTTCTTTGTTAAAATAATTATGGGGGAAAAGGTCGAATTTTCCTAGGGTCTTCTTATATCGTAG	ATTAATTAACAGAGCATTTCTTCGTTAAAATAATTATGGGGGAAAGGGTCGAATTTTCCTAGGGTCTTCTTATATCGTAG		23	C	46	G						23	T	46	A						23	T	46	G
M1226	scaffold_4	2755324		ATTAATCAAATGCAAGAAAGCTAGTAGCAGAAACGATGAACAATTGAAAAAATAACAAATGATATAATGCAAATAAAATA	ATTAATCAAATGCAAGAAAGCTAGTAGCAGAAACGGTGAACAATTGAAAAAATAACAAATGATATAATGCAAATAAAATA		36	G								36	A								36	A
M4096	scaffold_4	2923434		ATTAATTTTGATTTTTTTTGCTTATGATTGCCGACGCATTAAATAATAAATACTCAATTGATACGTGTGGGATAAATGAA	ATTAATTTTGATTTTTTTTTGCTTATGATTGCCGACGCATTAAATAATAAATACTCAATTGATACGTGTGGGATAAATGA		12	del								12	in								12	del
M419	scaffold_4	2930784		ATTAATACATAATTAAGATAATTTTGGTGGCAAAGTAAAAGTAGTAATAAAGAAGATGACTTTGTAGTGGGAACCAAAAT	ATTAATACATAATTAAGATAATTTTGGTGGCAAAGTAAAAGTAGTAATAAAGAAGATGACTTTGTATTGGGAACCAAAAT		67	T								67	G								67	G
M3511	scaffold_4	3192009		ATTAATTGTTTGTTGAAATAGTGAATTTAGTTATCGTTGCGCGGGATCGAACCGACAAGAAGGTGGGGTCCAGTTCCAAA	ATTAATTGTTTGTTGAAATAGAGAATTTAGTTATCGTTGCGCGGGATCGAACCGACAAGAAGGTGGGGTCCAGTTCCAAA		22	A								22	T								22	T
M2670	scaffold_4	3194410		ATTAATTACAAGATTCTCCATATAAAGGATTGTGTAATTAAAATCCAATTTCTCGACCCTGCCTATTTGGTAGCCATGTC	ATTAATTACAAGATTCTCCGTATAAAGGATTGTGTAATTAAAATCCAATTTCTCGACCCTGCCTATTTGGTAGCCATGTC		20	G								20	A								20	A
M1451	scaffold_4	3211657		ATTAATCCTATTCTTAATGGCGACCAGAATTCCGCTAAAACAGTAAGCTATTGAATTTCAATTACTTTGGAGACTGGAAT	ATTAATCCTATTCTTAATGGCGACCAGAATTCCGCCAAAACAGTAAGCTATTGAATTTCAATTACTTTGGAGACTGGAAT		36	C								36	T								36	T
M781	scaffold_4	4844560		ATTAATATATTCTGCTGGAACAGAATTATTTGAAAAAAAACGTGGTTCAGATCGTTGTCTCGGATCAATACCCGGTTCGA	ATTAATATATTCTGCTGGAACGGAATTATTTGAAAAAAAACGTGGTTCAGATCGTTGTCTCGGATCAATACCCGGTTCGA		22	G								22	A								22	G
M3452	scaffold_40	650208		ATTAATTGTCATATGTAACCTATGTTGTGTGAGTTCAAACCTATCTCCGATGAGGTGAGTTCGAATTTATCTTGGTATTC	ATTAATTGTCATATGTAACCTATGTTGTGTGAGTTCAAACCTATCTCCGATGAGGTGAGTTCGAATTTATCTTGGTCTTC		77	C								77	A								77	A
M861	scaffold_40	732570		ATTAATATCTCATTTCCCTTGTTATTCCATTCAAGAAATTGCCTAAATTTATAGACTAAAACGAATAGAACAATAGAGGA	ATTAATATCTCATTTGCCTTGTTATTCCATTCAAGAAATTGCCTAAATTTATAGACTAAAACGAATAGAACAATAGAGGA		16	G								16	C								16	G
M140	scaffold_40	775465		ATTAATAAATAGGGTGAAACAACCTTCTACCACCTCTACAGTATATATAAAGATCATCTTAGAGAACAAGAGTGGTACCT	ATTAATAAATAGGGTGAAACAACCTTCTACCACCTCTACAGCATATATAAAGATCATCTTAGAGAACAAGAGTGGTACCT		42	C								42	T								42	T
M261	scaffold_40	901860		ATTAATAAGTTGGTGGTACTTTAATAACTTCACGGCCGTAAATCAAATCCAACTCGTCTAAGGTTTTAATTATACCAAGG	ATTAATAAGTTGGTGGTACTTTAATAACTTCACGGCCGTAAATCAAATCCAACTCGTCTAAGGTTTTAATTATACCAACG		79	C								79	G								79	G
M1852	scaffold_40	943339		ATTAATGAATTCTACTAGGGTTTTTTAAGTCTTCTGCTCTTATTTTTTGCCGTGCCTGTATCTCTTCTTAGCCATTCTTT	ATTAATGAATTCTACTAGGGTTTTTTTAAGTCTTCTGCTCTTATTTTTTGCCGTGCCTGTATCTCTTCTTAGCCATTCTT		21	del								21	in								21	in
M3341	scaffold_40	1095557		ATTAATTGCAAAAAGAAGTTTTCAAGGAAAGAAGTAGAATAAGATATTTCTCTCAGTTTCTTGGATAACAACTCATTTTT	ATTAATTGCAAAAAGAAGTTCTCAAGGAAAGAAGTAGAATAAGATATTTCTCTCAGTTTCTTGGATAACAACTCATTTTT		21	C								21	T								21	C
M2872	scaffold_400	57243		ATTAATTATCTCTTGATTTAACGTTTTTTTTTACAATATATGGAGTGAGGATCAAATTCACAGCTTGGTTTGAGATATAT	ATTAATTATCTCTTGATTTAACGTTTTTTTTTACAATATATGGAGTGAGGATCAAATTCACAGCTTGATTTGAGATATAT		68	A								68	G								68	A
M3224	scaffold_402	21605		ATTAATTCTTTAAAGGCGGCAGGACGGCCAATATCAAATGAGGATCACATTCTACATATTCTTTCGGGACTAGGGTCCGA	ATTAATTCTTTAAAGGCGGCAGGACGACCAATATCAAATGAGGATCACATTCTACATATTCTTTCGGGACTAGGGTCCGA		27	A								27	G								27	A
M2540	scaffold_405	6199		ATTAATTAGAGAATGCATTTCAAGAAAGGAGATTCAAGTTGATTATGTGAAGACTAAAGATCAAATTGCAGATATCTTTA	ATTAATTAAAGAATGCATTTCAAGAAAGGAGATTCAAGTTGATTATGTGAAGACTAAAGATCAAATTGCAGATATCTTTA		9	A								9	G								9	A
M3921	scaffold_41	21646		ATTAATTTGTACAGAAAATAAATATTAGTAGTTCTGAAAAGACAGAAAAATTAAAACGAAATAATGAGCTGGTTGCCCTC	ATTAATTTGTACAGAAAATAAATATTAGTAGTTCTGAAAAGACAGAAAAAATAAAACGAAATAATGAGCTGGTTGCCCTC		51	A								51	T								51	T
M4072	scaffold_41	642433		ATTAATTTTCTTGAAACTTTTACGAGACAACTACTTAAATCCTAAAGAAATTCACTGTGTCCGAACCAATTTAAATTTCA	ATTAATTTTCTTGAAACTTTCACGAGACAACTACTTAAATCCTAAAGAAATTCACTGTGTCCGAACCAATTTAAATTTCA		21	C								21	T								21	T
M23	scaffold_41	1055103		ATTAATAAAAAAGTTTCACTTCTACCCTTACTTTTAACATTGTTTCAAATATGTTCCTCGACAATTTGATGGATAAAAAC	ATTAATAAAAAAGTTTCACTTCTACCCTTACTTTTAATATTGTTTCAAATATGTTCCTCGACAATTTGATGGATAAAAAC		38	T								38	C								38	C
M1239	scaffold_413	62339		ATTAATCAACATTCGTTAACGGTCGGTCACTCCACTAAAGAGCCACAATTGCACTTTTTTCACTGTAAAATATTTTGCGT	ATTAATCAACATTCGTTAACGGTTGGTCACTCCACTAAAGAGCCACAATTGCACTTTTTTCACTGTAAAATATTTTGCGT		24	T								24	C								24	C
M1321	scaffold_413	78714		ATTAATCACTTCCAACCATACTAATAAAAAACTTTCCAGTCATACCTAACAATTAAAAGTGATACGTTTTCATAATGTAT	ATTAATCACTTCCAACCATACTAATAAAAAACTTTCCAGTCATACCTAACAATTAAAAGCGATACGTTTTCATAATGTAT		60	C								60	T								60	C
M2137	scaffold_413	82780		ATTAATGCTTGCTCCTAAGTCACACAATTATCTTCCTAGGTTCTTACCTCCTATTGATCAAGGGATAGTAAAACTACCTG	ATTAATGCTTGCTCCTAAGTCACACAATTATCTTCCTAGGTTTTTACCTCCTATTGATCAAGGGATAGTAAAACTACCTG		43	T								43	C								43	C
M15	scaffold_42	179182		ATTAATAAAAAAACCAATATCGATGAGTTTATACAAATTGTTAGTCTTAACCTGGTTCTAAATATTCATCGACATGTCGA	ATTAATAAAAAAACCAATATCAATGAGTTTATACAAATTGTTAGTCTTAACCTGGTTCTAAATATTCATCGACATGTCGT		22	A	80	T						22	G	80	A						22	G	80	T
M2082	scaffold_42	213916		ATTAATGCATTGCCCAATTTCCCTCTTCTCTTTGTGGTGGAGTTCGTTGTATGATTCGTTTTCTATCTTCTACCTCTCTC	ATTAATGCATTGCCCAATTTCCCTCTTCTCTTTGTGGTGGAGTTCGTTGTATGATTCGTTTTCTATCTTCTATCTTCTAC		73	T	79	A						73	C	76	del						73	C	79	A
M238	scaffold_42	408519		ATTAATAAGATTTCAAAAAGAAAAAAGAAACATTGTTTTTTTCAAAATTTAATTTTCAGAGCATAACTTGTTTTCTTGAT	ATTAATAAGATTCCAAAAAGAAAAAAGAAACATTGTTTTTTTCAAAATTTAATTTTCAGAGCATAACTTGTTTTCTTGAT		13	C								13	T								13	C
M2297	scaffold_42	433126		ATTAATGTAACTTTAACGGAGTCCTCATCGTCCTCGAAATCAGTCTGGTTGTAAACCTTCAAAAATTCTTTGAGCAGCAT	ATTAATGTAACTTTAACGGAGTCCTCATCGTCCTCGAAATCAGTCTGGCTGTAAACCTTCAAAAATTCTTTGAGCAGCAT		49	C								49	T								49	T
M537	scaffold_42	519728		ATTAATAGAATTTTTACTATCCGCCTTTCATTTGCTTCTCTTCGATAGGTTTTCGACCTAATTCTTCTTCTTACAGATCA	ATTAATAGAATTTTTACTATCCGCCTTTCATTTGCTTCTCTTCAATAGGTTTTCGACCTAATTCTTCTTCTTACAGATCA		44	A								44	G								44	G
M3541	scaffold_42	727641		ATTAATTTAACCAAGAATCTCATTCAGCATTCTAGGACAAAACATATAGATATCTGACATCATTTTCATAGAGAACATAT	ATTAATTTAACCAAGAATCTCATTCAGCATTCTAGGACAAAACATATAGATATCTGACATCATTTTCACAGAGAACATAT		69	C								69	T								69	T
M2695	scaffold_42	737966		ATTAATTACCTTGCGACTGGTTAATTATCGTGTTACGTAAGCTTACTTTAGCCACATTTTGAAACAGGTATAGTGTGAAA	ATTAATTACCTTGCGACTTGTTAATTATCGTGTTACGTAAGCTTACTTTAGCCACATTTTGAAACAGGTATAGTGTGAAA		19	T								19	G								19	G
M4084	scaffold_42	932083		ATTAATTTTGACCCTGCAGTTGCCCCATCTGCATATCTTCAACATTTCTTTTGGGCTTTTCAATTGGGTTTCTAAAAAAT	ATTAATTTTGACCCTGCAGTTGCCCCACTGCATATCTTCAACATTTCTTTTGGGCTTTTCAATTGGGTTTCTAAAAAATG											28	del									del
M285	scaffold_43	182299		ATTAATAATAATTGTTAAACAAACAGTTTTTTCTTTCTCGCTTTTGAAAACTGAACAATAACATACAAAAAAAAAAAATT	ATTAATAATAATTGTTAAACAAACAGTTTTTTCTTTCTCGCTTTTGAAAACTGAACAATAACATACAAAAAAAAAAATTT		78	T								78	A								78	T
M2242	scaffold_43	502061		ATTAATGGTAAGCAAGATTTCTACAGCCCAATCAATGGAAATTTGGAAGAAATTTTGAGAACTTAATCATGCATGTAACA	ATTAATGGTAAGCAAGATTTCTACAGCCCAATCAATGGAAATTTGGAAGAAATTTTGAGAACTTAATCATACATGTAACA		71	A								71	G								71	A
M449	scaffold_43	504346		ATTAATACCTTTTTTAGCATAAGTAATAAAACCTTGTTGATTTGGTAACTAATACAGTAAGTTAAAATTTCCTACTAAAA	ATTAATACCTTTTTTAGCATAAGTAATAAAAGCTTGTTGATTTGGTAACTAATACAGTAAGTTAAAATTTCCTACTAAAA		32	G								32	C								32	G
M727	scaffold_43	538399		ATTAATATACTTGAATCTATTGTCTAACCTAAACTTAGTTTCTTAAAAAAAACTGAACATAGCTTAATTGGTTAAGGTCC	ATTAATATACTTGAATCTATTGTCTAACCTAAATTTAGTTTCTTAAAAAAAACTGAACATAGCTTAATTGGTTAAGGTCC		34	T								34	C								34	T
M2011	scaffold_43	575346		ATTAATGATTAAACAAAATCAAGACGATGGGTTAAACCTTTACAACAAGTCGATCGAAGTGCAATCCCGAAGCTTGCTAC	ATTAATGATTAAACAAAATCAAGACGATGGGTTAAACCTTTACAACAAGTCGGTCGAAGTGCAATCCCGAAGCTTGCTAC		53	G								53	A								53	G
M301	scaffold_43	599527		ATTAATAATATATGGATATTTTACGCATTTGTCAATCTTTTTAAATGTCGATTCACCACTTATATAAATATTAAACCCGT	ATTAATAATATATCGATATTTTACGCATTTGTCAATCTTTTTAAATGTCGATTCACCACTTATATAAATATTAAACCCGT		14	C								14	G								14	C
M3602	scaffold_43	599698		ATTAATTTACATCCTCAACTCCACTAAATTAAATATCAATCATCATCACAATAATATCAATAATAAACGTTGCCAAAATG	ATTAATTTACATCCTCAACTCCACTAAATTAAATATCAATCATCATCACAATAATATCAATAATAATTGTTGCCAAAATG		67	T	68	T						67	A	68	C						67	T	68	C
M3317	scaffold_43	831392		ATTAATTGATCTTAGACTTAAAATCTTACCCTCGAGAGAGTGAGATTAAAGGCATAAAATTCAAGAAAATTCAATTCACA	ATTAATTGATCTTAGACTTAAAATCTTACCCTCGAGAGAGTGGGATTAAAGGCATAAAATTCAAGAAAATTCAATTCACA		43	G								43	A								43	A
M401	scaffold_43	854995		ATTAATACAAGTGTTGGAGGTCTCTGTCCTCAAGGATAGATTGGGTGGCTTGAGGCTTCAAGGAATATCCTTGAGGTCGC	ATTAATACAAGTGTTGGAGGTCTCTGTCCTCAAGGATAGATTGGGTGGCTTGGGGCTTCAAGGAATATCCTTGAGGTCGT		53	G	80	T						53	A	80	C						53	A	80	T
M3676	scaffold_43	866543		ATTAATTTATTACTTAAACTAAGGTAGTGTCGAGTTGAGCAATACTAATGCTGAGTGTCTATTATTAAAGAGACTTTGCT	ATTAATTTATTACTTAAACTAAGGTAGTGTCGAGTTGAGCAATACCAATGCTGAGTGTCTATTATTAAAGAGACTTTGCT		46	C								46	T								46	C
M1397	scaffold_43	884527		ATTAATCCAAACACGGCTTCCTTATTTTTCATAAAACTAAGGAGCTATCTGAAATCAAAGAATTTAATGAAAAACAATAT	ATTAATCCAAACACGACTTCCTTATTTTTCATAAAACTAAGGAGCTATCTGAAATCAAAGAATTTAATGAAAAACAATAT		16	A								16	G								16	A
M1075	scaffold_43	934215		ATTAATATTGTTGTTGGAATCATCTTTGACTTTAATATTGGTTTTGGGATTGTCATTTGGGGTTGGTTTTGGTTTGAGAT	ATTAATATTGTTGTTGGAATCATCTTTGACTTTAATATTGGTTTTGGGATTGTCATTTGGGGTTGGTTTTGGTTTGACAT		78	C								78	G								78	G
M2432	scaffold_43	981808		ATTAATGTTATGAACGTTCTTGGTGTATAAGATAATCTAAAGGGTATGACACTATGCATATAGCTCTTCAATTGTTTTGA	ATTAATGTTATGAGCGTTCTTGGTGTATAAGATAATCTAAAGGGTATGACACTATGCATATAGCTCTTCAATTGTTTTGA		14	G								14	A								14	A
M386	scaffold_43	996215		ATTAATAATTTTGATGAAGGCAGCAACGATCAAGCTGAATATAAAATTACAAAGAATTCTTTGAGGATATTCATCGCAAC	ATTAATAATTTTGATGAAGGCAGCAACGATCAAGCTGAATATAAAATTACAAAGAATTCTTTGAGGATATTCATCGAAAC		77	A								77	C								77	C
M76	scaffold_434	67747		ATTAATAAACATTTGTTAACTGTCGGTTACTCCACTATCAAGGGATGTGATTCTCGAAGCGGAAGCGGACCATCATTCAT	ATTAATAAACATTCGTTAACTGTCGGTTACTCCACTATCAAGGGATGTGATTCTCGAAGCGGAAGCGGACCATCATTCAT		14	C								14	T								14	T
M371	scaffold_44	317847		ATTAATAATTTACTCCCTATTGATGCAGATATACAACAGAACAACGAGACAATAAGTGAGAAAGAACAGAATTTGGAAAT	ATTAATAATTTACTCCCTATTGATGCAGATATACAATAGAACAACGAGACAATAAGTGAGAAAGAACAGAATTTGGAAAT		37	T								37	C								37	T
M3359	scaffold_44	319869		ATTAATTGCCCAAGAATCAGCTCATAATTGGTCCTAACTGGACATTACCGTTAGAATTATTTTCTTTTGATTATTTTCTT	ATTAATTGCCCAAGAATCAGCTCATAATTGATCCTAACTGGACATTACCGTTAGAATTATTTTCCTTTGATTATTTTCTT		31	A	65	C						31	G	65	T						31	A	65	T
M2787	scaffold_44	390083		ATTAATTAGGCTAATTTGACATTTACATTGTACCACTAAAAAGAGTTTGATAAAATTATATATTTAGCGAAATGAAATTG	ATTAATTAGGCTAATTTGACATTTACATTGTACCACTAAAAAGAGTTTGATAAAATTATATATTTAGCAAAATGAAATTG		69	A								69	G								69	G
M422	scaffold_44	759378		ATTAATATATATCAATGCATTCAAAATTGTCCTGATACATATTTAAGCCCCTAGACGTCAAGTTCTAGATCCGCTACTGG	ATTAATACATATCAATGCATTCAAAATTGTCCTGATACATATTTAAACCCCTAGACGTCAAGTTCTAGATCCGCTACTGG		8	C	47	A						8	T	47	G						8	T	47	A
M1004	scaffold_44	887987		ATTAATATTATGTTTATATTAGTGATACTTTGTTGATATTTTTCATATTTTGTTGATTTTTTTGTAATATATATTATGAA	ATTAATATTATGTTTATATTAGTGACACTTTGTTGATATTTTTCATATTTTGTTGATTTTTTTGTAATATATATTATGAA		26	C								26	T								26	T
M3549	scaffold_444	1518		ATTAATTTAAGATGGTTCCACAATCTTGGTAACACTGTCAAAAGAAATAAAAAATTCATTCCAATTTCTTCCATTTCCTT	ATTAATTTAAGATGGTCCCACAATCTTGGTAACGCTGTCAAAAGAAATAAAAAATTCATTCCAATTCCTTCCATTTCCTT		17	C	34	G	67	C				17	T	34	A	67	T				17	C	34	A	67	T
M1016	scaffold_444	5477		ATTAATATTCACATCGCACCTCGAACCCGTGGGTTTCGAGGTTTGAATTTGATCAATTTTTACATTTATAAACCGTAGCC	ATTAATATTCACATCGCACCTCGAACCCGTGGGTTTCGAGGTTTGAATTTGATCAATTTTTACATTTATAAACCGTAAGC		78	A	79	G						78	G	79	C						78	A	79	C
M722	scaffold_447	12176		ATTAATATACGGTATATATTCAATATACAAGTGGATAATGTACCAGTAATAACCTAAAGGGTCAATAGTATATGAGTAAC	ATTAATATACGGTATATATTCAATATACAAGTGGATAATGTACCAGTAATAACCTAAAGGGTCTATAGTATATGAGTAAC		64	T								64	A								64	T
M2414	scaffold_447	14536		ATTAATGTGTGTTTCACTTTGCCTAGAGATTCATATCCTTTCCTTTTTCAGTTTGAAATGTTTGCTGCTCATCGATTTGT	ATTAATGTGTGTTTCACTTTGCTAGAGATTCATATCCTTTCCTTTTTCAGTTTGAAATGTTTGCTGCTCATCGATTTGTG											22	del								22
M4056	scaffold_447	25140		ATTAATTTTCTACCTCGAAGCTCGCTCATATAAAAAAGAATACAGTTAATAGCACATAGTTCAGAAATACTTGTCTTACA	ATTAATTTTCTACCTCGAAGCTCGCTCATATAAAAAAGAATACAGTTAATAGCACATACTTCAGAAATACTTGTCTTACA		59	C								59	G								59	C
M36	scaffold_447	30944		ATTAATAAAAATCAACATTTGTTACCTGTGGGTCACTTCACTAAAGACCCATAGTTGCGCTATTCTCACTGTAGATTATT	ATTAATAAAAATCAACATTTGTTACCTGTGGGTCACTTCACTAAAGACCCATAGTTGCGCTATTCTCACGGTAGATTATT		70	G								70	T								70	G
M1110	scaffold_447	31394		ATTAATATTTCATAGGATGACCATATAACTCGATCTGAATTCTGAGTGAGTTATGGACTCCTGCCTATGAGGAATTGTCC	ATTAATATTTCATAGGATGACCATATAACTCGATCTGAATTCTGAGTGAGTTATGGACTCCTGCCTATGAAGAATTGTCC		71	A								71	G								71	A
M3710	scaffold_447	37401		ATTAATTTCACACAAAAGAAAGTAATCCGCAAAGATTTTAAAAAAAATAATCAATCATCAGTTCCATAACAATTGAATCA	ATTAATTTCACACAAAAGAAAGTAATCCGCAAAGATTTTAAAAAAACTAATCAATCATCAGTTCCATAACAATTGAATCA		47	C								47	A								47	C
M2789	scaffold_447	44220		ATTAATGAGGCTTGCTCTTTCCTCTACCCCTAACCTAGTTCCAATGTTGACTCGTTGGTCCTTTGATGTCAGAGGGATAG	ATTAATTAGGCTTGCTCTTTCCTCTACCCCTAACCTAGTTCCAATGTTGACTCGTTGGTCCTTTGATGTCAGAGGGATAG		7	T								7	G								7	T
M977	scaffold_447	62663		ATTAATATTAACTCCCCTGCAAAATTGCAAGGGAGTGGGGGGGTTGCTGTGACGTGGGGAGTTACCCCACGTTACTATTC	ATTAATATTAACTCCCCTACAAAATTGCAAGGGAGTGGGGGGGTTGCTGTGACGTGGGGAGTTACCCCACGTTACTGTTC		19	A	77	G						19	G	77	A						19	A	77	A
M1634	scaffold_449	76092		ATTAATCTCATCACAACTAGAGCAAATGAAATATATAAATTGAAAGAAAAAAAACCCAATAATTCTCACACATAAGGAAG	ATTAATCTCATCACAACTAGAGCAAATGAAATATATAAATTGAAAGAAAAAAACCCCAATAATTCTCACACATAAGGAAG		54	C								54	A								54	A
M3254	scaffold_45	263561		ATTAATTGAACTATATTACGATGGTTTAACTTAGTAGTCAATAAGTGTTAATGTAAATAGTAAAGGATTTATAGGAATGA	ATTAATTGAACTATATTACGATGGTTTAACTTAGTAGTCAATAAGTGTTAAGGTAAATAGTAAAGGATTTATAGGAATGA		52	G								52	T								52	T
M848	scaffold_45	445719		ATTAATATCGGAAGAGATTTAGTGGAAGCGGCGAGAGGATTTTTCTGCTGTGGACGATCTTCTGCGGTTTTCTCACTGAT	ATTAATATCGGAAGAGATTTAATGGAAGCGGCGAGAGGATTTTTCTGCTGTGGACGATCTTCTGCGGTTTTCTCACTGAT		22	A								22	G								22	A
M1505	scaffold_45	545433		ATTAATCGCTTTTATTTTCTTTCCAATAGCATATAGGCAATCTTTTCATCATATTAACTTTCCACTCTCAAGCTTATAAC	ATTAATCGCTTTTATTTTCTTTCCAATAGCATATAGGCAATCTTTTCATCATATTAACTTTCCATTCTCAAGCTTATAAC		65	T								65	C								65	C
M2541	scaffold_45	559113		ATTAATTAAAGATTATAAAGTAGTGGTTTTGGTAAAGAGCACTCCCGTGGCCTGAGATGCCGGAATCCAATCCGCAAATA	ATTAATTAAAGATTATAACGTAGTGGTTTTGGTAAAGAGCACTCCCGTGGCCTGAGATGCCGGAATCCAATCCGCAAATA		19	C								19	A								19	A
M749	scaffold_45	743190		ATTAATATATAATATTCATTCAAAGATTATATCAAGGTCCAAATTATTTGAACCAAATTGAAATTATGCTCACATAAGGA	ATTAATATATAATATTCATTCAAAGATTATATCAAGGTCCAAATTATTTGAACCAAATTGAAATTATGCTCACATGTCGT		76	G	77	T	80	T				76	A	77	A	80	G				76	A	77	T	80	T
M2687	scaffold_45	803355		ATTAATTACCAATTAGTTTTGAGATGGAACTTGATGAATAGTGATATTAACAAGAGTTATTTCTCTCAATGGTTTTGAGA	ATTAATTACCAATTAGTTTTGAGATGAAACTTGATGAATAGTGATATTAACAAGAGTTATTTCTCTCAATGGTTTTGAGA		27	A								27	G								27	G
M961	scaffold_45	803543		ATTAATATGTTATTTCAAGTTTAGGGGTTAAATTTGTTATGAAACTTGATATGGTCGGAGACTAGAAGCTCAAACGAGCA	ATTAATATGTTATTTCAAGTTTAGGGGTTAAATTTGTTATGAAACTTGATATGGTCGGAGACCAGAAGCTCAAACGAGCA		63	C								63	T								63	T
M3401	scaffold_45	864887		ATTAATTGGCTCGTTACTTATCTATGACTAATCAGAGGGCGACTAATCAAGTGACCTAGATGGTCGAGACAACCAACTGA	ATTAATTGGCTCGTTACTTATCTATGACTAATCAGAGGGCGACTAATCAAGTGACCTAGATGGTTGAGACAACCAACTGA		65	T								65	C								65	T
M1691	scaffold_45	1076226		ATTAATCTTACGAGATAAGCGATTGACCCTACGACAATTGATTATTAAGGGAACACAAATAGAAAATAAATTTCTAGATA	ATTAATCTTACGAGATAAGCGATTGACCCTACGACAATTGATTATTAAGGGAACACAAATAGAAAATAAATTTCTAGGTA		78	G								78	A								78	G
M1427	scaffold_45	1134282		ATTAATCCTCATTCCCGACCAACTTGAATTCAAAAAAGTTTTGAGAACCACTTTATGGTTAAGGGATGTTTTTCAAAGCT	ATTAATCCCCATTCCCGACCAACTTGAATTCAAAAAAGTTTTGAGAACCACTTTATGGTTAAGGGATGTTTTTCAAAGCT		9	C								9	T								9	T
M359	scaffold_45	1134483		ATTAATAATTCGAATAGTTAGTCTTAAATAGTATAAACTTGGAATCAGATTATATTCTTTTTTAGTACAACAATTTGGAG	ATTAATAATTCGAATAGTTAGTCTTAAATAGTATAAACTTAGAATCAGATTATATTCTTTTTTAGTACAACAATTTGGAG		41	A								41	G								41	G
M1218	scaffold_45	1137658		ATTAATCAAAGATATTGCTTATGAAGCCCAAAGCAGTCATATTACAACAGTCAGCAGACAAGGAATTATCCTAGAACAAC	ATTAATCAAAGATATTGCTTATGAAGCCCAAAGCAGTCATATTACAACAGTCAGCAGACAAGGAATTCTCCTAGAACAAC		68	C								68	A								68	C
M1466	scaffold_452	25084		ATTAATCCTTACATTTATATAATCTGCTTGACGTGTCAAATGAACTTTTGATGCATAAGAGATGTCATCTTGCCTTGCCC	ATTAATCCTTACATTTATATAATCTGCTTGACGTGTCAAATGAAATTTTGATGCATAAGAGATGTCATCTTGCCTTGCCC		45	A								45	C								45	A
M43	scaffold_452	42065		ATTAATAAAAATTGCCACCTCATCTAAAAATTGACATCTCAAATGCCACATCATTTTTCCGTGGTTTTTTAAACTTGGGG	ATTAATAAAAATTGCCACCTCATCTAAAAATTGACATCTCAAATGCCACATCATTTTTCCGTGGTTTTTTAAACTTCGGG		77	C								77	G								77	C
M100	scaffold_452	44891		ATTAATAAAGAGAGAATAAAGACAAAATATGCGATGTAGCAACCTGGGGAGTGAAATAGTATTTACTGTAACAAACTCAG	ATTAATAAAGAGAGAATAAAGACAAAATATGCGATGTAACAACCTAGGGAGTGAAATAGTATTTACTGTAACAAACTCAG		39	A	46	A						39	G	46	G						39	A	46	G
M3794	scaffold_452	47959		ATTAATTTCTCTCATTACGAAGTTGTAATCACACAATGTTGTGGAATCGACCGAGTATTGCTCCCCAATCTTGAAAGAGA	ATTAATTTCTCTCATTACGAAGTTGTAATCACACAATGTTGTGGAATCGACCGACTATTGCTCCCCAATCTTGAAAGAGA		55	C								55	G								55	C
M3848	scaffold_452	51638		ATTAATTTGAGATTAAGGGTCAAAAGGCCAACACCTTCTTAAGATATGCTTTGTCATAGTGTATGTTTACCTCGTACTCT	ATTAATTTGAGATTAAGGGTGAAAAGGCCAACACCTTCTTAAGATATGCTTTGTCATAGTGTATGTTTACCTCGTACTCT		21	G								21	C								21	G
M2064	scaffold_453	20529		ATTAATGCACTATGAATGTATTTTTATTTTGAATTATATGTTGCATATAGTATAGCATATAGATTTAAAATCCCACTATA	ATTAATGCACTATGAATGTATTTTTATTTTGAATTATATGTTGCATAAAGTATAGCATATAGATTTAAAATCCCACTATA		48	A								48	T								48	T
M465	scaffold_453	29478		ATTAATACTACTTCTCCAAGGTTCTTAGTACCTGAAGAAGATGTGAGAAGATAATACAAGCTACAAGTAGTATGTTTGTT	ATTAATACTACTTCTCCAAGGTTCTTAGTACCTGAAGAAGATGTGAGAAAATAATACAAGCTACAAGTAGTATGTTTGTT		50	A								50	G								50	G
M3623	scaffold_456	72384		ATTAATTTAGAATAGTTATGAGATGATTCAAGTTACTAATGTTGGTTATTAAAGCGGAGTAAGCAATTGGGGATGGCTAT	ATTAATTTAGAATAGTTATGAGATGATTCAAGTTACTAATGCTGGTTATTAAAGCGGAGTAAGCAATTGGGGATGGCTAT		42	C								42	T								42	T
M436	scaffold_46	279822		ATTAATACCATTGTGGTATCATAAAATTTTCATACGCAAATAGTAGAGAGAGTGGTTGAAAATGGGAGGTTGTGAAGGAG	ATTAATACCATTGTGGTATCATAAAATTTTCATATGCAAATAGTAGAGAGAGTGGTTGAAAATGGGAGGTTGTGAAGGAG		35	T								35	C								35	C
M1563	scaffold_46	312845		ATTAATCGTTTGTTTCGAGTACAACGATGTGAGAGTGGTAGATCGAACTCACAACCTCTTTGTTGGAGATATATGTCAAT	ATTAATCGTTTGTTTCGAGTACAACAATGTGAGAGTGGTAGATCGAACTCACAACCTCTTTGTTGGAGATATATGTCAAT		26	A								26	G								26	G
M1005	scaffold_46	332449		ATTAATATTATGTTTATTTTAGTAAAATTTTGTTGATATTTTTTATATCTTGTCGATTTCTTTTGGTAATATTATTGAAA	ATTAATATTATGTTTATTTTAGTAAAATTTTGTTGATATTTTTTATATCTTGTCGATTTTTTTTGGTAATATTATTGAAA		60	T								60	C								60	C
M3634	scaffold_46	1159575		ATTAATTTAGGACACGTGTAATTTTACGATCAGTCCAAAATATAATCTTAAATTATGACGTGGCATTGCATCATATATTA	ATTAATTTAGGACACGTGTAATTTTACAATCAGTCCAAAATATAATCTTAAATTATGACGTGGCATTGCATCATATATTA		28	A								28	G								28	A
M496	scaffold_46	1175973		ATTAATACTTGGAAGTGAAAGGAGACAAATGGACTATGACCAAAGACCCAAAGATAATCAGCAACTAACCTGAAGAAGAG	ATTAATACTTGGAAGTGAATGGAGACAAATGGACTATGACCAAAGACCCAAAGATAATCAGCAACTAACCTGAAGAAGAG		20	T								20	A								20	T
M2933	scaffold_462	58971		ATTAATTATTGAGGTTACCCGAACATTTCATATGCACTAATTTCATCCTTCGCAACAAAGTTGATTGAGAAGAATGTAGA	ATTAATTATTGAGGTTACCCGAACATTTCATATGCACTAATTCCATCCTTCGCAACAAAGTTGATTGAGAAGAATGTAGA		43	C								43	T								43	C
M1177	scaffold_466	58579		ATTAATCAAAACGCAGGTTTTGGCAAATTGCTGTTCAAATGTGCACTAGGCGCAATTCTTGCAAAACAGAATAATGTTAT	ATTAATCAAAACGCAGGTTTTGGCAAATTGCTGTTCAAATGTGCACTAGGCGCAATTCCTGCAAAACAGAATAATGTTAT		59	C								59	T								59	C
M2108	scaffold_466	62034		ATTAATGCTTGCCCCTATTTCACATAATGTTCTTCCTAAGTTCTTACCACCTATTGAGCAAGGGATAGTAAAACTACCTG	ATTAATGCTCGCCCCTATTTCACATAATGTTCTTCCTAAGTTCTTACCACCTATTGAGCAAGGGATAGTAAAACTACCTG		10	C								10	T								10	C
M3290	scaffold_467	51068		ATTAATTGAGAAATAGAAAAGTCACATTTGAATTCCTTGCTTTACTCATTTTGAAATTTTTTTAGCTTATCTCTGCTATT	ATTAATTGAGAAATAGAAAAGTCACATTTGAATTCCTTGCTTTACTAATTTTGAAATTTTTTTAGCTTATCTCTGCTATT		47	A								47	C								47	C
M2080	scaffold_467	59880		ATTAATGCATTCGGAAAGATTGGTTGTCGTTCACCCATATCTAAATCCACCATTATATGATATGGTCCACTTCTTAATCC	ATTAATGCATTCGGAAAGATTGGTTGTCGTCCACCCATATCTAAATCCACCATTATATGATATGGTCCACTTCTTAATCC		31	C								31	T								31	T
M873	scaffold_469	43216		ATTAATCTCTTCGTACGGACTTTCCCCATGTGAATCTTGCATTCTATTTGGACTAGTAATCTCATAAGACATTTTGTTTA	ATTAATATCTTCGTACGGACTTTCCCCATGTGAATCTTGCATTCTATTTGGACTAGTAATCTCATAAGACATTTTGTTTA		7	A								7	C								7	A
M1907	scaffold_469	61418		ATTAATGAGATTTCTGAAGAGACTACAAATACGTCAACAAGAGTTGTTGATCAAACTGGAACTACAACAAGAGTTGTTGA	ATTAATGAGATTTCCGAAGAGACTACAAATACGTCAACAAGAGTTGTTGATCAAACTGGAACTACAACAAGAGTTGTTGA		15	C								15	T								15	C
M2008	scaffold_47	22230		ATTAATGATGTTGGTGAGGTGATTAAGAATGTTAAAAGGGTTAGATTGGCCCACGAGACTTGGGGGTGTGTTTGTTTTTT	ATTAATGATGTTGGTGAGGTGATTAAGAATGTTAAAAGGGTTAGATTGGCCCACGAGATTTGGGGGTGTGTTTGTTTTTT		59	T								59	C								59	C
M3335	scaffold_47	75338		ATTAATTGATTTAATGGAAAAATGATGTGACAGCCAATAAGATGAAGAAACTTCTTTCGAGCCGTGTTTAGTGGGTTGAG	ATTAATTGATTTAATGGAAAAATGATGTGACAGCCAATAAGATGAAGAAACTTCTTTCGAGCCGTCTTTAGTGGGTTGAG		66	C								66	G								66	C
M3261	scaffold_47	131494		ATTAATCGAAGCAGCAAAGTTAAAGGTGGTCTAATGTGTTACTTTGTTTAATAATATATGTAGTTATTCTAACAGAGGCG	ATTAATTGAAGCAGCAAAGTTAAAGGTGGTCTAATGTGTTACTTTGTTTAATAATATATGTAGTTATTCTAACAGAGGCG		7	T								7	C								7	T
M2864	scaffold_47	132809		ATTAATTATCCAATAGCACTTGAAAATAACTATTACCTCAAACTAAAAAAATATAAAACATAGGTTAGAAAATTCAATCG	ATTAATTATCCAATAGCACTTGAAAATAACTATTACCTCAAACTAAAAAATATAAAACATAGGTTAGAAAATTCAATCGT		45	in								45	del								45	in
M2754	scaffold_47	140410		ATTAATTAGATAAAAGTGAGATGTCAAACTCAAAAATATGATACCTGTGCTAATGTGATATTGCATATAATTGCTGTGTT	ATTAATTAGATAAAAGTGAGATGTCAAACTCAAAAATATGATACCTGCGCTAATGTGATATTGCATATAATTGCTGTGTT		48	C								48	T								48	C
M3813	scaffold_47	144527		ATTAATTTCTTTTCGATCATCACTTCAACAATATGGACACAAACAAAGAACTGCACTGAAACAAACCAAACCAAATCTGA	ATTAATTTCTTTTCGATCATAACTTCAACAATATGGACACAAACAAAGAACTGCACTGAAACAAACCAAACCAAATCTGA		21	A								21	C								21	A
M233	scaffold_47	164436		ATTAATAAGAGGTAGCACTCCCGTGTAATACTCTACAAAGGCGATGATTCCTCGCCTCTTTCTCTCGTTTAAAATCATGT	ATTAATAAGAGGTAGCACTCCCGTGTAATACTCTACAAAGGCGATGATTCCTCGCCTCTTTCTCTCATTTAAAACCATGT		67	A	75	C						67	G	75	T						67	G	75	C
M3223	scaffold_47	549479		ATTAATTCTTGTGTTTCTTTATTTTATTGTTTTTTTTTAATTTCTCAGTTATTTTCTGCTTATTCCTACAGTAGAAGTAG	ATTAATTCTTGTGTTTCTTTATTTTATTGTTTTTTTTAATTTCTCAGTTATTTTCTGCTTATTCCTACAGTAGAAGTAGA		30	in								30	del								30	in
M2937	scaffold_47	1179912		ATTAATTATTGGTTGATAATTGTACACATCGTAGTAAGAAAGTGGAAAGCCAGACAAAATAGAATGATGTGATTCTTAAA	ATTAATTATTGGTTGATAATTGTACACATCGTAGCAAGAAAGTGGAAAGCCAGACAAAATAGAATGATGTGATTCTTAAA		35	C								35	T								35	T
M1709	scaffold_481	41132		ATTAATCTTCTACTTCCTGCATTTACTTTTTTGCAATTTTAAATTTCTGTCGTTTCATTCCCAATTTTATTTTATGCCTT	ATTAATCTTCTACTTCCTTCATTTACTTTTTTGCAATTTTAAATTTCTGTCGTTTCATTCCCAATTTTATTTTATGCCTT		19	T								19	G								19	G
M3407	scaffold_49	453864		ATTAATTGTGGCCAAACACATCAATTACAATTAAAATTCCCTTCTGTTACCACAAACCTAGAATTTTAGCCCCAAATATT	ATTAATTGGGGCCAAACACATCAATTACAATTAAAATTCCCTTCTGTTACCACAAACCTAGAATTTTAGCCCCAAATATT		9	G								9	T								9	T
M1879	scaffold_49	475608		ATTAATGACTAAAATAGCTCCTCAACTTGGATGGGAGGTTCGAATTTCGTGATATTCTTTTTAATTTTTTTAAGGTATTA	ATTAATGACTAAAATAGCTCCTCAACTTGGATGGGAGGTTCGAATTTTCGTGATATTCTTTTTAATTTTTTTAAGGTATT		45	del								45	in								45	in
M1913	scaffold_49	476965		ATTAATGAGCAAGTCTTTTATACTGCCAAAACGAGCATAACTAAGCGGTAATTGGTATATACCTCTAATCAAAAGAATTT	ATTAATGAGCAAGTCTTTTATACTGCCAAAACGAGCATAACTAAGCGGTAATTGGTATATACCTCCAATCAAAAGAATTT		66	C								66	T								66	T
M4190	scaffold_49	479696		ATTAATTTTTGTAATAATGCAAAGGTTTGACTTCTTTCTTTAGAAAATTTCTGGTACTAGAGAAATATCATATTTCCTCC	ATTAATTTTTGTAATAATGCAAAGGTTTGACTTCTTTCTTTAGAAAATTTCTGGTACTAGAGAAATATCATATTTCCCCC		78	C								78	T								78	T
M3383	scaffold_49	496319		ATTAATTGGAAAGTAAGTTGAGATAGAGAAACAAAAGAGGGGTGAAACAACTAAAGGGAGTAAACAGAGAGAGAACAAGA	ATTAATTGGAAAGTAAGTTGAGATAGAGAAACAAAAGAGGGGGGAAACAACTAAAGGGAGTAAACAGAGAGAGAACAAGA		43	G								43	T								43	T
M648	scaffold_49	530734		ATTAATTGTCCTGAATAATTTTCCTTCCATAGAAATATCAAAATGCAATCACAATATGCAAATAATGAAGAAAACCGTAA	ATTAATAGTCCTGAATAATTTTCCTTCCATAGAAATATCAAAATGCAATCACAATATGCAAATAATGAAGAAAACCGTAA		7	A								7	T								7	T
M234	scaffold_49	1095954		ATTAATAAGAGGTGGTATAGCAAACTCGATCAAGTCAGCAAAACTAAAACAATAATAGTACGTTATATGAAATATTCCAT	ATTAATAAGAGGTGGTATAGCAAACTCGATCAAGACAGCAAAACTAAAACAATAATAGTACGTTATATGAAATATTCCAT		35	A								35	T								35	T
M283	scaffold_49	1135592		ATTAATAATAATCCGCCACAACCAACATAGCCAAGCAGTAATTGTTATATATCTCAAATGTAAGTTTGATACCTCATCCT	ATTAATAATAATCCGCCACAACCAACATAGCCAAGCAGTAATTGTTATATATCTGAAATGTAAGTTTGATACCTCATCCT		55	G								55	C								55	C
M1788	scaffold_49	1155636		ATTAATGAAATTTAAAGTACGAGTATAGTTTTTTAATGATAAGAAATGGAGGAAAGTGAAAACAATATTTGATTAAATGG	ATTAATGAAATTTAAAGTATGAGTATAGTTTTTTAATGATAAGAAATGGAGGAAAGTGAAAACAATATTTGATTAAATGG		20	T								20	C								20	C
M1674	scaffold_49	1245039		ATTAATCTGTCATATGTTTGAATCTATATTTCTCTATTGTGATGTACTATTATAAAAAAAATAAAAACTATTTTTATGCC	ATTAATCTGTCATACGTTTGAATCTATATTTCTCTATTGTGATGTACTATTATAAAAAAAATAAAAACTATTTTTATGCC		15	C								15	T								15	T
M1820	scaffold_498	50528		ATTAATGAAGTTCGAGTGGCTAAATTCGCCGCGTTCCATTGCGTCTCGACCTCCTTTCCCTCAGACAAGTCTAGTTTGAT	ATTAATGAAGTTCGAGTGGCTAAATTCGCCGCGTTCCATTGCGTCTCGACCTCCTTTCCCTTAGACAAGTCTAGTTTGAT		62	T								62	C								62	C
M1235	scaffold_5	182339		ATTAATCAACAGAAATAATTGGATCCCTTTCTTAACATTTTCCTCTGTACTTGTTCTAACTACAATCTGGCTTTAGAATG	ATTAATCAACAGAAATAATTGGATCCCTTTCTTAACATTTTCCTCTGTACTTGTTCCAACTACAATCTGGCTTTAGAATG		57	C								57	T								57	T
M489	scaffold_5	252346		ATTAATACTTAATGGAAATTATATAGACCGTTACGAGGAGGAATAGTCTTTTTTTCTTTGGAAGAGGTATACAAATAGCA	ATTAATACTTAATGGAAATTATATAGACCGTTAAGAGGAGGAATAGTCTTTTTTTCTTTGGAAGAGGTATACAAATAGCA		34	A								34	C								34	C
M389	scaffold_5	1263705		ATTAATCATTTTTATCATTATTTTTAAATTTTTATATTGAATTTTGTAGAAATCTAGATCACACGTTTCAAAACTTTGCC	ATTAATAATTTTTATCATTATTTTTAAATTTTTATATTGAATTTTGTAGAAATCTAGATCACACGTTTCAAAACTTTGCC		7	A								7	C								7	C
M747	scaffold_5	1613278		ATTAATATATAACAGAGAGCATTAAACTTAGCCGTCTAAGGTCTAGAACTAGAACCAAAACCAAAACTAAGTTTAGAAAC	ATTAATATATAACAGAAAGCATTAAACTTAGCCGTCTAAGGTCTAGAACTAGAACCAAAACCAAAACTAAGTTTAGAAAC		17	A								17	G								17	G
M1487	scaffold_5	1616470		ATTAATCGAGTGGGCTATGATTGTTATGGCGTTTAAATGATTTTGTTTTCTTGTTGTTGCTGGGAATTTGTGGGTTATGT	ATTAATCGAGTGGGCTATGCTTGTTATGGCGTTTAAATGATTTTGTTTTCTTGTTGTTGCTGGGAATTTGTGGGTTATGT		20	C								20	A								20	A
M407	scaffold_5	1617511		ATTAATACACAGACATTATAATGAATAAGACAAGAAAATGAGAGTTTTAGGTGTTGTCCTAATAATTAAAAACTAAAATT	ATTAATACACAGACATTATAATGAACAAGACAAGAAAATGAGAGTTTTTGGTGTTGTCCTAATAATTAAAAACTAAAATT		26	C	49	T						26	T	49	A						26	T	49	T
M2294	scaffold_5	1688105		ATTAATGTAAAGAAAATCCTTCTAACTAATTCGGGAGGAGTTTGACTATTTATTATTGTTGATTTTATTGTAATTTGTCG	ATTAATGTAAAGAAAATCCTTCTAACTAATCCGGGAGGAGTTTGACTATTTATTATTGTTGATTTTATTGTAATTTGTCG		31	C								31	T								31	T
M1414	scaffold_5	1767609		ATTAATCCATATGTCAACATAGTATCTATTTAACTAGGTTTATTTTGAAAGAATACAAGGATGACTTTTGCATGTCGTAT	ATTAATCCATATGTCAACATAGTATCTATTTAACTACGTTTATTTTGAAAGAATACAAGGATGACTTTTGCATGTCGTAT		37	C								37	G								37	G
M645	scaffold_5	1925503		ATTAATAGTCATAACTTATTGTGCTCTGTGGTCTCTTCATAATAAGCCACTCCCTTGTGTATACTCAAAATGCAATCACT	ATTAATAGTCATAACTTATTGTGCTATGTGGTCTCTTCATAATAAGCCACTCCCTTGTGTATACTCAAAATGCAATCACT		26	A								26	C								26	C
M3200	scaffold_5	2494365		ATTAATTCTGAAAATGAAAATGAAAATTTGCCTAAACTTTATCCAAGCGATTCCAAAAATTTAAAAAAAAAAAACACTAT	ATTAATTCTGAAAATGAAAATGAAAATTTGCCTAAACTTTATCCAAGCGATTCCAAAAATTAAAAAAAAAAAAACACTAT		62	A								62	T								62	T
M1108	scaffold_5	2913587		ATTAATATTTCAATTTAAACTCGAAGTTTCTAGGTGCTCTTTTTGCACAATTTAATTTCTTTAGAAATGATAGATAAATC	ATTAATATTTCAATTTAAACTCGAAGTTTCTAGGTGCTCTTTTTGCAAAATTTAATTTCTTTAGAAATGATAGATAAATC		48	A								48	C								48	C
M1304	scaffold_5	3068531		ATTAATCACACATTAGTTAACTTGAATATAATTCAATCAGCAATCAAAATGTAAGACATTCAAAATATCAGACATTTGAA	ATTAATCACACATTAGTTAACTTGAATATAATTCAATCGGCAATCAAAATGTAAGACATTCAAAATATCAGACATTTGAA		39	G								39	A								39	A
M913	scaffold_5	3119088		ATTAATATGGAAAACAGAGGCTGGGCAATGTTGTTTTGGTGAGATTTAGTGGCTGAAAAGCCCCACAAGATAGCATAACA	ATTAATATGGAAAACAGAGGCTAGGCAATGTTGTTTTGGTGAGATTTAGTGGCTGAAAAGCCCCACAAGATAGCATAACA		23	A								23	G								23	G
M2856	scaffold_5	3727385		ATTAATTATCACCCACTCATTTAATCCTCTTTGGAAACTCTCCTTTGCATACTAGAACTTCCCTCTCTCTCTCTCTCTCC	ATTAATTATCACCCACTCATTTAATCCTCTTTGGAAACTCTCCTTTGCATACTAGAACTTCCCTCTCTCTCTCTCTCCCA		78	C	80	A						78	T	80	C						78	C	80	C
M2252	scaffold_5	4054783		ATTAATGGTCAAGGTATTTTCAGAACCATTTAGAACTATTTTACGAACCTCCAAGACTAAAATGGTTCACTTTTTAATTC	ATTAATGGTCAAGGTATTTTCAGAACCATTTAGAACTATTTTACGAACCTCCAAGGCTAAAATGGTTCACTTTTTAATTC		56	G								56	A								56	A
M1471	scaffold_5	4109741		ATTAATCGAAAATCCAACGAACAATAAGACTCCACGTCAACAGCTTCAAAAGCCGAGCGTCGAATTGACTCTACTATAAA	ATTAATCGAAAATCCAACGAACAATAAGACTCCACGTCAACAGCTTCAAAAGCCGAGCGTCGAATTCACTCTACTATAAA		67	C								67	G								67	C
M2549	scaffold_5	4870353		ATTAATTAAAGGCGCTGCAATCGATTCGAATTTCGCCAGCCTGGCCCGTCTTGACCCCGACCCGACCCATCTTGGTCATC	ATTAATTAAAGGCGCTGCAATCGATTCGAATTTCGCCAGCCTGGCCCGTCTTGACCCCGACCCGACCCATCTTAGTCATC		74	A								74	G								74	G
M2542	scaffold_50	257967		ATTAATTAAAGCCGAGGGTCCATAGCTCAGTGGTAGAGCATTTGACTGCAAATCAAGAGGTCATCGGTTCGAGCCCTTGG	ATTAATTAAAGCCGAGGGTCCATAGCTCAGTGGTAGAGCATTTGACTGCAAATCAAGAGGTCATCGGTCCGAGCCCTTTG		69	C	79	T						69	T	79	G						69	T	79	T
M3205	scaffold_50	372999		ATTAATTCTGTCTTCCTAATCATCATCAACATATAAGGTTTCTTGCGAAAAGAGACCACCAAAAACCTTCCTCACCTCTG	ATTAATTCTGTCTTCCTAATCATCATCAACATATATGGTTTCTTGCGAAAAGAGACCACCAAAAACCTTCCTCACCTCTG		36	T								36	A								36	A
M63	scaffold_50	443268		ATTAATAAAATGAGATCCTCCTCATAAGATTAACTACAACACTAAAATCAGAAAGGTAAATTCTAAAAAATAAAATGAGA	ATTAATAAAATGAGATCCTCCTCATAAGATTAACTACAACACTAAAATCAGAAAGGTAAATTCTAAAAATAAAATGAGAT		65	in								65	del								65	del
M2470	scaffold_51	3860		ATTAATGTTTATGGCATAATTAGATTGGATCCTCTTCTATTTCCCAATTCCTTCCATTTTCTATTTTTTCTCCTCCCTTT	ATTAATGTTTATGGCATAATTAGATTGGATCCTCTTCTATTTCACAATTCCTTCCATTTTCTATTTTTTCTCCTCCCTTT		44	A								44	C								44	A
M3065	scaffold_51	5971		ATTAATTCACTAAGTATGATGGAGGATTCTACGTAAAAGAAGATCAAAGAACTTGAAGGTTGTTAATAAAAGTTCGTTTA	ATTAATTCACTAGGTATGATGGAGGATTCTACGTAAAAAAAGATCAAAGAACTTGAAGGTTGTTAATAAAAGTTCGTTTA		13	G	39	A						13	A	39	G						13	G	39	G
M3783	scaffold_51	58443		ATTAATTTCTATTTCGATTCATTCTTATTCTGATTCTATAACATGTCTTAAAACAAATATTTCACAATTCATTATTTTTT	ATTAATTTCTATTTCGATTCATTCTTATTCTGATTCTATAACATGTCTTAAAACAAATATTTCACAATTCATTATTATTT		77	A								77	T								77	T
M1443	scaffold_51	150350		ATTAATCCTAATCTCTCGTGCAAATGAGTTGGCAATCTCAGCGTTCTTGAATTCTCAACTAATGCTCTTGAAACACCCTG	ATTAATCCTAATCTCTCGTGCAAATGAGTTGGCAGTCTCAGCGTTCTTGAATTCTCAACTAATGCTCTTGAAACACCCTG		35	G								35	A								35	A
M1305	scaffold_51	246476		ATTAATCACATAACAATATTTGAGCAAAATAAACTTTACCAACTGTGACATAGTATTATAATAGATCCGTAGAGCTAATT	ATTAATCACATAACAATATTTGAGCAAAATAAACTTTACGAACTGTGACATAGTATTATAATAGATCCGTAGAGCTAATT		40	G								40	C								40	C
M3790	scaffold_51	261146		ATTAATTTCTCCTTTGAAATTCTTCTTTACAATACGTGAGAGTAAGAATTCAAACTCACGACCTTTTGATCAAAGACACA	ATTAATTTCTCCTTTGAAATTCTTCTTTACAATACATGAGAGTAAGAATTCAAACTCACGACCTTTTGATCAAAGACACA		36	A								36	G								36	G
M3441	scaffold_51	264376		ATTAATTGTATAAAATACTTAGAAGTTAGGTGGCTTTTGTTAGGACTTTTAGGGGATATTTTTGGTGAGAGTTTTGTATC	ATTAATTGTATAAAATACTTAGAAGTTAGGTGGCTTTTGTTAGGACTTTTAGGGGATATTTTTTGTGAGAGTTTTGTATC		64	T								64	G								64	T
M3114	scaffold_51	265491		ATTAATCCCATAGAATTCATTGCCTATACTTTGTATCTTGTGTAACCCAGAAATACCAAGGATCTCTAGGTTGGCTAGTT	ATTAATTCCATAGAATTCATTGCCTATACTTTGTATCTTGTGTAACCCAGAAATACCAAGGATCTCTAGGTTGGCTAGTT		7	T								7	C								7	C
M2727	scaffold_51	377846		ATTAATTAGAAATTTAATATGGTATCAAATAGGTCTTAGTGAATGAAATGTAATTTTCTTACCTATAGATTGAAGTTAAA	ATTAATTAGAAATTTAATATGGTATCAAATAGGCCTTAGTGAATGAAATGTAATTTTCTTACCTATAGATTGAAGTTAAA		34	C								34	T								34	T
M4055	scaffold_51	568354		ATTAATTTTCTAATTTACAACACCTAGGAAAGTGATTTTGAAACTAGGATTGCCAAATACACCCCTTGATTCTATCAACA	ATTAATTTTCTAATTTACAACACCTAGGAAAGTGATTTTGAAAATAGGATTGCCAAATACACCCCTTGATTCTATCAACA		44	A								44	C								44	C
M3237	scaffold_51	568844		ATTAATTGAAAACTTATAGTATAGTATACCATACATATCCATTTGGGAAAATCTTCAACATTTAGGGAATATTAAAGTTA	ATTAATTGAAAACTTATATTATAGTATACCATACATATCCATTTGGGAAAATCTTCAACATTTAGGGAATATTAAAGTTA		19	T								19	G								19	T
M3838	scaffold_511	5896		ATTAATTTGACATTAAGGGCAAAAAAGCCAACAAGTATCATCGGTATGTCTTGTGTGCCTAAAGAAGCAAGAATCGGTGG	ATTAATTTGACATTAAGGGCAAAAAAGCCAACAAGTATCATCGGTATGTCTTGTGTACCTAAAGAAGCAAGAATCGGTGG		57	A								57	G								57	A
M2612	scaffold_514	38762		ATTAATTAACTCAATCAAGATAAGCATATTTCGCGTAAATGCCGTGCTATCTGATAGATGTAATTAAAATGATGGAAACT	ATTAATTAACTCAATCAAGATAAGCATATTTCGCGTAAACGCCGTGCTATCTGATAGATGTAATTAAAATGATGGAAACT		40	C								40	T								40	T
M2646	scaffold_52	378860		ATTAATTAAGTAATTGGTTCATACATCCAGGGGTGAAATCAATTCCCTAGACTTTTCTCCGTATTTATTTTCTCTTTATT	ATTAATTAAGTAATTGGTTCATACATCCAGGGGTGAAATCAATTCCCTAGACTTCTCTCCGTATTTATTTTCTCTTTATT		55	C								55	T								55	C
M3546	scaffold_52	631683		ATTAATTTAACTCAACCACTCGTATGTTGAAATTTAGGTTGTCAACCACAGATAAAATTAAAAGTTTGAAGTTAAAATCC	ATTAATTTAACTCAACCACTCGTATGTTGAAATTTAGGTTGTCAACCACAGATAAAATTAAAAGTTTGAAGTTAAAATCG		80	G								80	C								80	C
M4158	scaffold_52	643178		ATTAATTTTTATATTCTAATTTTGAACCCAAGAATCAAGATTTTAGATGTTGATGTCTATAAAAATATCAAGTTTTAGAT	ATTAATTTTTATATTCTAATTTTGAACCCAGAATCAAGATTTTAGATGTTGATGTCTATAAAAATATCAAGTTTTAGATA		30	in								30	del								30	in
M2812	scaffold_52	915044		ATTAATTAGTTTTTGCCTATATTTTTTTTATTTACATTCAAAGCTGATGGGCGTCCGAAGTATCTCACTAACCATGTCGT	ATTAATTAGTTTTTGCCTATATTTCTTTTTATTTACATTCAAAGCTGATGGGCGTCCGAAGTATCTCACTAACCATGTCG		25	del								25	in								25	in
M2854	scaffold_52	953255		ATTAATTATCAATGAAAGATCTAGGGGTGTAAATATTTCGGGTCGGGTCGGTTTCAGGAGAAAACCGAACCGACCCAAAC	ATTAATTATCAATTAAAGATCTAGGGGTGTAAATATTTCGGGTCTGGTCGGTTTCAGGAGAAAACCGAACCGACCCAAAC		14	T	45	T						14	G	45	G						14	T	45	G
M2149	scaffold_52	955716		ATTAATGGAAATATCGATGTTCGGGTGGCTGATTTCATCACTCAACAAAGAGAATGAGACACTAATTTAGTCTCAAATTT	ATTAATGGAAATATCGATGTTCGGGTGGCTGATTTCATCACTCAACAAAGAGAATGAGACACTAATTTAGTCTCAATTTT		77	T								77	A								77	T
M3621	scaffold_52	1079746		ATTAATTTAGAAAGTATAGTCTTATTAGACAAGTCATTCACATAAAGTTTTGGACCCGTCATTTAATGACGTGGTAGGTT	ATTAATTTAGAAAGTATAGTCTTATTAGACAAGCCATTCACATAAAGTTTTGGACTCGTCATTTAATGACGTGGTAGGTT		34	C	56	T						34	T	56	C						34	C	56	C
M3264	scaffold_52	1079843		ATTAATTGAAGTAAAATAAGAAATTTTCACTAATATCATCATAATATTGATCGCTGGTTTAATTTAATTAAATAGACATT	ATTAATTGAAGTAAAGTAAGAAATTTTCACTAATATCATCATAATATTGATCGCTGGTTTAATTTAATTAAATAGACATT		16	G								16	A								16	G
M1850	scaffold_525	30560		ATTAATGAATTCGGCAATGACAAGTCTCATCTTCTTATTTTCATTATATGTAGAGCAATGAAATACACGTTCTATCTCTT	ATTAATGAATTCGGCAATGACAAGTCTCATCTTCTTATTTTCACTATATGTAGAGCAATGAAATACACGTTCTATCTCTT		44	C								44	T								44	C
M3476	scaffold_53	204033		ATTAATTGTGGATTTTGAGTATTTTGTTCGAGTCTCACAAAGGGGAAATTATTGCAGGCTTAGTTCCTGGTGGGACTATC	ATTAATTGTGGATTTTGAGTATTTTGTTCGAGTCTCACAAAGGGGAAATTATTGCAGGCTTAGTTCCTAGTGGGACTATC		69	A								69	G								69	A
M32	scaffold_53	637879		ATTAATAAAAAGTGACTTTTCATCGAAGTGTTATTTTGTTGACATATTTGGATACTTTTTTTTTTACTATCGAGGAGGCG	ATTAATAAAAAGTGACTTTTCATCGAAGTGTTATTTTGTTGACATATTTGGACACTTTTTTTTTTACTATCGAGGAGGCG		53	C								53	T								53	C
M481	scaffold_53	651343		ATTAATACTGCATATACATAGCTAATTAAATTTTTAGGTTCAGTCGCAGGGTAACGAATTAGATAGTTGCAAATCTAACA	ATTAATACTGCATATACATAGCTAATTAAATTTTTAGATTCAGTCGCAGGATAACGAATTAGATAGTTGCAAATCTAACA		38	A	51	A						38	G	51	G						38	G	51	A
M895	scaffold_53	709550		ATTAATATGAGTATCTAAACATCTTATCTTATAGTTTGACGTAGTCATTGAACTTTATGGATTGATTTTTTGATTATCTG	ATTAATATGAGTATCTAAACATCTTATCTTATAGATTGACGTAGTCATTGAACTTTATGGATTGATTTTTTGATTATCTG		35	A								35	T								35	A
M2057	scaffold_533	2275		ATTAATGCAATATTATGTATTTTATGATACTTTGATACGATCCAATACAAAATGAAACCCATCATAGCACCAATACAATA	ATTAATGCAATATTATGTATTTTATGATACTTTGATATGATCCAATACAAAATGAAACCCATCATAGCACCAATACAATA		38	T								38	C								38	T
M1176	scaffold_533	6359		ATTAATCAAAACGCACGTTTTGGCAAATTGGACTCCAAAGTTATGCGAGGCGCAATTCCTGCAAATAGAAAACTATTATT	ATTAATCAAAACGCACGTTTTGGCAAATTGGACTCCAAAGTTATGCGAGGCGCAATTCCTGCAAACAGAAAACTATTATT		66	C								66	T								66	C
M2506	scaffold_533	23069		ATTAATTAAAAAAGTTATGGATCTCATCAATAAAGAGAAAGAAAAGGTAAAAGTAGTAAAGTAACTAATAAATGTGTAGG	ATTAATTAAAAAAGTTATGGATCTCATCAATAAAGAGAAAGAAAAGGTAAAAGTAGTAAAGTAACTATAATAAATGTGTA		66	delA								66	in								66	delA
M3563	scaffold_534	14835		ATTAATTTAATAAAAACCCCCAAAAAAATGCCTACGGAGTCTCAAACGCACGAATGGGAGGTCGAAAAAACACCCAGGAC	ATTAATTTAATAAAAACCCCCAAAAAAATGCCTACGGAGTCTCAAACGCACGAATGGGAGGTCGAAAAAACACCCAAGAC		77	A								77	G								77	A
M2345	scaffold_534	15809		ATTAATGCCAAGTCAATCCTTCACGAGTACTATCTTGCTCTTTAAATACCACTGCTCCTCTAATGAACAACCCGGTTATG	ATTAATGTCAAGTCAATCCTTCACGAGTACTATCTTGCTCTTTAAATACCACTGCTCCTCTAATGAACAACCCGGTTATG		8	T								8	C								8	T
M2760	scaffold_534	17009		ATTAATTAGATGAAAATAAAGTTGCATTGAGCAAGGACATTGCTTTTCTCTCCCAATCTTTTGATCGGATCTCTTATCGT	ATTAATTAGATGAAAATAAAGTTGCATTGAGGAAGGACATTGCTTTTCTCTCCCAATCTTTTGATCGGATCTCTTATCGT		32	G								32	C								32	G
M1624	scaffold_534	21294		ATTAATCTCAATAGGATTGAGAGGATGGTTAAAAATAACCTTCTAAGTGAGTTAGAAGACGACTCCTTACCACCATGTCG	ATTAATCTCAATAGGATTGAGAGGATGGTTAAAAATAGCCTTCTAAGTGAGTTAGAAGACGACTCCTTACCACCATGTCG		38	G								38	A								38	A
M1652	scaffold_54	36623		ATTAATCTCTCTGGTTTTGGTTGAATCAAGAAGTAGCTAATATAATCGAAAGCCACCATTGTTTGGGTCCATAGTCCATC	ATTAATCTCTCTGGTTTTGGTTGAATCAAGAAGTAGCTAATGTAATCGAAAGCCACCATTGTTTGGGTCCATAGTCCATC		42	G								42	A								42	A
M3097	scaffold_54	149346		ATTAATTCATTCATTCATTAAACATCATTACTAGTGTACCCCCAAAAGTCAAAAAATTCTTGGGATCTTTCTAACAAAAT	ATTAATTCATTCATTCATTAAACATCATTACTAGTGTACCCCAAAAGTCAAAAAATTCTTGGGATCTTTCTAACAAAATA		39	in								39	del								39	del
M2264	scaffold_54	306797		ATTAATGGTGCCTTGGTGCATTTTCACCAACATTGTTGCCAATTGCGATTCGAAACTGAAAATATAAGAAGGTTCATCTT	ATTAATGGTGCCTCGGTGCATTTTCACCAACATTGTTGCCAATTGCGATTCGAAACTGAAAATATAAGAAGGTTCATCTT		14	C								14	T								14	C
M560	scaffold_54	1016327		ATTAATAGATAGAAGCTAATCTGAGCATAGTTTAACTAGTTAACGCTCCTATATCTCTGACCAAAAGGTAATGAGTTCCA	ATTAATAGATAGAAGCTAATCTGAGCATAGTTTAACTAGTTAACGCTCCTATATCTCTGACCAAAAGGTAATGAGTTCTA		79	T								79	C								79	C
M2308	scaffold_54	1049735		ATTAATGTACCAACATGATTATAGCTCAGCGATAATTGAAATATATTGTTATGGGAAGATAAAATGAGACTATAATTGGA	ATTAATGTACCAACATGATTATAGCTCAGCGATAATTGACATATATTGTTATGGGAAGATAAAATGAGACTATAATTGGA		40	C								40	A								40	A
M1158	scaffold_55	86482		ATTAATATTTTTCATACTTTATCAACGAATGGATATTTAATACTGAGTTGACTAAATAGGTACTGATTTATTATCGCATG	ATTAATATTTTTCATACTTTATCAACGAATGGATATTTAATACTGAGTTGACTAAATAGGTACTGATTTATTTTCGCATG		73	T								73	A								73	A
M3294	scaffold_55	240648		ATTAATTGAGAGTGAATGGCTAGAATCATTTTTACTCTAAACAAAATCACTTCCATTTTAAAATAGGATGTTCGAGAAAA	ATTAATTGAGAGTGAATGGCTAGAATCATTTTTACTCTAAACAAAATCACTTCCATTTTAAAATAGGATGTTCTAGAAAA		74	T								74	G								74	T
M1293	scaffold_55	342318		ATTAATCAATTGGCGCTTGCTGTTTCTCTGTGCTTCTTTTTTGGCCTGATATTGTTTTTTTTTGGTTAAAAACCATTTTT	ATTAATCAATTGGCGCTTGCTGTTTCTCTGTGCTTCTTTTTTGGCCTGATATTGTTTTCTTTTGGTTAAAAACCATTTTT		59	C								59	T								59	T
M3998	scaffold_55	776705		ATTAATTTTACTACCATCGCATAAATTCTGACTTGTGAATTTTTTTTTTTATTATTATCTTGGGTCGGCGATCCTTCAAT	ATTAATTTTACTACCATCGCATAAATTCTGACTTGTGAATTTTTTTTTTATTATTATCTTGGGTCGGCGATCCTTCAATC		40	in								40	del								40	del
M2218	scaffold_55	856186		ATTAATGGCTCTCATTTCCTTTTTCATTTCCAATTCAAAGGGGAAAAAGATAGCCACTAATAATGGGCATCAAATTTGTA	ATTAATGGCTCTCACTTCCTTTTTCATTTCCAATTCAAAGGGGAAAAAGATAGCCACTAATAATGGGCATCAAATTTGTA		15	C								15	T								15	C
M2509	scaffold_55	856950		ATTAATTAAAAAATGATGCATAATAAGGGGCCAAAGTTATTCAATTTCATTTTATTATTATTTTTTGAAATATTCAATTT	ATTAATTAAAAAATGATGCATAATAAAGGGCCAAAGTTATTCAATTTCATTTTATTATTATTTTTTGAAATATTCAATTT		27	A								27	G								27	A
M2604	scaffold_55	892581		ATTAATTAACCTTGTTCTATCATTGACAAAAATTGCTGACTAGAAGTACTTTCTTAATTTTTCACGTGTTCTTTCTTATA	ATTAATTAACCTTGTTCTATCATTGACAAAAATTGCTGACTGGAAGTACTTTCTTAATTTTTCACGTGTTCTTTCTTATA		42	G								42	A								42	A
M4202	scaffold_55	967229		ATTAATTTTTTAAATGCTATACATTCATTCTCACTTCCATCATTTTTTTTAGTAGAATAAATATATAGTAGAAAGATTTG	ATTAATTTTTTAAATGCTATACATTCATTCTCACTTCCATCATTTTTTTAGTAGAATAAATATATAATAGAAAGATTTGA		43	in	67	A						43	del	67	G						43	in	67	G
M2300	scaffold_56	89466		ATTAATGTAATAGTGCAGTTTGTGTGTGTTTGGGATACTAAAATCAACTAATTTTAGTAGTTGTTCAATTATTTATGCAT	ATTAATGTAATAGTGCAGTTTGTGTGTGTTTGGGATGCTAAAATCAACTAATTTTAGTAGTTGTTCAATTATTTATGCAT		37	G								37	A								37	A
M542	scaffold_56	1021191		ATTAATAGACTGCCCACTACTAATCTTGATTGGAAAAGTCCGTTGGAAGAACTATTTTATCAACCACCAAACTATTCATT	ATTAATAGACTGCCCACTACTAATCTTGATTGGAAAAGTCCCTTGGAAGAACTATTTTATCAACCACCAAACTATTCATT		42	C								42	G								42	C
M3082	scaffold_56	1106455		ATTAATTCATTTGTAGATAACAAATTAAAGAGCAATTATATTTTGGCTATATAATAGCCATATTAGTGATCTGGATTATG	ATTAATTCATATGTAGATAACAAATTAAAGAGCAATTATATTTTGGCTATATAATAGCCATATTAGTGATCTGGATTATG		11	A								11	T								11	T
M2914	scaffold_566	3761		ATTAATTATTAACTCCCCTATATTTTAGTAGGGTAGTGGGGAGTTTAATGACGTGGGGTAACTCCCCACGTCAGTTTGTT	ATTAATTATTAACTCCCCTATATTTTAGTAGGATAGTGGGGAGTTTAATGACGTGGGGTAACTCCCCACGTCAGTTTGTT		33	A								33	G								33	A
M354	scaffold_566	15002		ATTAATAATTATTCTTGATAGATTACAACCCCACAGTTCGAAAAGCTCTAAACAAAACTAATAACCCCAAAGAGTAGTGA	ATTAATAATTATTCTTGATAGATTACAACCCCACAGTTCGAAAAGCTAAACAAAACTAATAACCCCAAAGAGTAGTGAAC		46	in								46	del								46	in
M3158	scaffold_57	60186		ATTAATTCGGTAACAAATTAAAGAGCAATTGAATTTGGGCTATTTAATGAGCATAAAAGTGATCTTGAATATGGGCCCAT	ATTAATTCGGTAACAAATTAAAGAGCAATTGAATTTGGGCTATTTAATGGGCATAAAAGTGATCTTGAATATGGGCCCAT		50	G								50	A								50	A
M3640	scaffold_57	342892		ATTAATTTAGTCTATGTCTTTCTCATTTAGCGTGTTAATGTATTTTGAATAATGTTTTTGACAAGGCCAATGTGTTATAA	ATTAATTTAGTCTATGTATTTCTCATTTAGCGTGTTAATGTATTTTGAATAATGTTTTTGACAAGGCCAATGTGTTATAA		18	A								18	C								18	C
M1453	scaffold_57	507187		ATTAATCCTCAATAATGAAACTGTGCATACAAGGCTTATAGTAGTAGACTAAAAGGTTACAACTTAACAAAATAATAACT	ATTAATCCTCAATAAGGAAACTGTGCATACAAGGCTTATAGTAGTAGACTAAAAGGTTACAACTTAACAAAATAATAACT		16	G								16	T								16	T
M455	scaffold_57	549092		ATTAATACGTCAACTTGAGCTTGTTTACGGTATACATAAATCGATCAAAAAATCGAAGTTTCGATCTCCACGCCTACATG	ATTAATACGTCAACTTGAGCTTGTTTACAGTATACATAAATCGATCAAAAAATCGAAGTTTCGATCTCCACGCCTACATG		29	A								29	G								29	G
M1833	scaffold_57	728867		ATTAATGAATCATAATCACAGTTTATAGTTATACTATGAGTATTACCCTAAGTACCAACACTCTGTACTAAAAGATAGAT	ATTAATGAATCATAATCACAGTTTATAGTTATACTATGAGTATTACCCTAAGTACCAACACTCTGTACTAAAGGATAGAT		73	G								73	A								73	A
M1501	scaffold_57	732751		ATTAATCGCGGATACACGACAAAAGGAATATTTTTTTAATTGCACCTCCAAGAAGCGTAATAGGTCTTTCAAACCATAAG	ATTAATCGCGGATACACGACAAAAGGAATTTTTTTTTAATTGCACCTCCAAGAAGCGTAATAGGTCTTTCAAACCATAAG		30	T								30	A								30	A
M1942	scaffold_57	827286		ATTAATGAGTTTGAAGTCGAGGTCGAGAACGACTTACCGAGCTCGAAATTTGGCCTTGAAGCTTCAACCGGGCGCACTAA	ATTAATGAGTTTGAAGTCGAGGTCGAGAACGACTTATCGAGCTCGAAATTTGGCCTTGAAGCTTCAACCGGGCGCACTAA		37	T								37	C								37	C
M345	scaffold_57	858738		ATTAATAATTAACTCCCCTGCAAAATTGCAGAGGAGTGGGCAGTTATCTCCCTCTCATTCAAACAGTGCTCCCACAAGCA	ATTAATAATTAACTCCCCTGCAAAATTGCAGGGGAGTGGGCAATTATCTCCCTCTCATTCAAACAGTGCTCCCACAAGCA		32	G	43	A						32	A	43	G						32	A	43	A
M3637	scaffold_58	162906		ATTAATTTAGTAGATATATATGTTTGCACTCTTAAATAATAAATAACTGGTATTCGTTATCTTTCACATTTCTTTTAGGT	ATTAATTTAGTAGATATATATGTTTGCACTCTTAAATAATAAATAACTGGTATTCGTTATCTTTCAAATTTCTTTTAGGT		67	A								67	C								67	C
M4050	scaffold_58	736942		ATTAATTTTCCTCTCTCTTCCGCATACCCTTTTTCCCTCCCTCTAAAAATAGTATTTCCTCTCTCTTTCTCACACCCCTC	ATTAATTTTCCTCTCTCTTCCGCATACCCTTTTTCCCTCCCTCTAAAAATAGTGTTTCCTCTCTCTTTCTCACACCCCTC		54	G								54	A								54	A
M837	scaffold_582	2319		ATTAATATCGACCAGAACAGAGTTGTCGAAATAATATCGACCAGAACACAGTTGTCGAAATAATATCTTCCAGAAAAGGG	ATTAATATCGACCAGAACAGAGTTGTCGAAATAATATCGACCAGAACAGAGTTGTCGAAATAATATCTTCCAGAAAAGGG		49	G								49	C								49	G
M2094	scaffold_59	83929		ATTAATGCCCCCTAAAACACCTACATAAAAATTCCAAGATTTTCATAAAAGAACAATATGTTTACCGAGATTCAAGATCT	ATTAATGCCCCCTAAAACACCTACATAAAAATTCCAAGATTTCATAAAAGAACAATATGTTTACCGAGATTCAAGATCTA		40	in								40	del								40	del
M2200	scaffold_59	471350		ATTAATGGATTCACGTACCTTGTATGAGAGGCAAACATCCCTATTTATAGGGATGATCTCCAACAGGGCTTCTGAAGTGG	ATTAATGGATTCACATACCTTGTATGAGAGGCAAACATCCCTATTTATAGGGATGATCTCCAACAGGGCTTCTGAAGTGG		15	A								15	G								15	G
M609	scaffold_59	1012497		ATTAATAGGGAAAAAAATGTATAAAGAAGTCGGTGATCCTTTCTTTTAGGTAAAGTAAATAACTATATAAAAAAGGAGGG	ATTAATAGGGAAAAAAATGTATAAAGAAGTCGGTGATCCTTTCTTTTAAGTAAAGTAAATAACTATATAAAAAAGGAGGG		49	A								49	G								49	G
M2199	scaffold_59	1014353		ATTAATGGATGTGAGTTAAAGTAATTTTGTAGACCCAGTACAATCGTTTGAGAAGTAAACTTATATATCCAACTGAAATG	ATTAATGGATGTGAGTTAAAGTAATTTTGTAGACCGAGTACAATCGTTTGAGAAGTAAACTTATATATCCAACTGAAATG		36	G								36	C								36	C
M139	scaffold_6	148867		ATTAATAAATACCTTAGCTCATCGATCCAGCTCACTATGTTAGATATTTGACTTGAGAAAAGAGATAGTAAACTCAAGAA	ATTAATAAATACCTTAGCTCATCGATCCAACTCACTATGTTAGATATTTGACTTGAGAAAAGAGATAGTAAACTCAAGAA		30	A								30	G								30	G
M1263	scaffold_6	156776		ATTAATCAAGTAGAAGGAAATAATTAAACTGGGCTAATAAAGAAAATATGGTAAATAATATGGCTCTCTCCGATTTGGAC	ATTAATCAAGTAGAAGAAAATAATTAAACTGGGCTAATAAAGAAAATATGGTAAATAATATGGCTCTCTCCGATTTGGAC		17	A								17	G								17	G
M3899	scaffold_6	157707		ATTAATTTGGGTGGTGGAGTGACCTACCTGTTTTGTAAGTACTCCAAAAAGATTTCACCCCAAGTCGCTCACGACGACCT	ATTAATTTGGGTGTTGGAGTGACCTACCTGTTTTGTAAGTACTCCAAAAAGATTTCACCCCAAGTCGCTCACGACGACCT		14	T								14	G								14	G
M3788	scaffold_6	737386		ATTAATTTCTCCCCTTTAGCCTTTTCTCACCCCTAGGGGGGAAAGAGAGGGAAAAAAAACCAAATTTATAAGATCAGAAT	ATTAATTTCTCCCCTTTAGCCTTTTCTCACCCCTAGGGGAAAAAGAGAGGGAAAAAAAACCAAATTTATAAGATCAGAAT		40	A	41	A						40	G	41	G						40	G	41	A
M2841	scaffold_6	932790		ATTAATTATATGGGATAGGATATCGAACTTATGATATTTTAGTTTAACATATATGTCAATTACCGTCGAGCTGTGTTGGT	ATTAATTATATGGGATAGGATATCGAACTTATGATATTTTAGTTTAACATATATGTCAATTACCGCCGAGCTGTGTTGGT		66	C								66	T								66	T
M365	scaffold_6	1156300		ATTAATAATTGTAATTAAGAGGAAACGACTGTTGGGCTTGTTTGTTCGATCGAGAAAAATGAATCCCTAATAGTATAATC	ATTAATAATTGTAATTAAGAGGAAACGACTGTTGGGCTTGTTTGTTCGATCGAGAAAAATGAAACCCTAATAGTATAATC		64	A								64	T								64	T
M1343	scaffold_6	1163234		ATTAATCAGTCGAACTATGCTCAAGTTAAAAGAGAGAGAAAAATATTATAAGTCAAACTATGCTCAAGTTAAAAGAGGGA	ATTAATCAGTCGAACTATGCTCAAGTTAAAAGAGAGAGAAAAATATTATAAGTCGAACTATGCTCAAGTTAAAAGAGGGA		55	G								55	A								55	A
M2960	scaffold_6	1308468		ATTAATTATTTACGTATGTAGGGTTCGAGCAATTATGGCTTTCGTCAAAGGAGTGAGGAATTAGAACGAAGCTTGAATAC	ATTAATTATTTACGTATGTAGGGTTCAAGCAATTATGGCTTTCGTCAAAGGAGTGAAGAATTAGAACGAAGCTTGAATAC		27	A	57	A						27	G	57	G						27	G	57	A
M1135	scaffold_6	1378497		ATTAATATTTTAATGTTTAAGTTAATTGACAACTTAAATATAAGCTTACTTGTCGTGGCATTTGTAACTTTTTTTTTTTA	ATTAATATTTTAATGTTTAAGTTAATTGACAACTTAAATATAAGCTTACTTGTCGTGGCATTTGTAACTTTTTTTTTTTT		80	T								80	A								80	A
M4085	scaffold_6	2034910		ATTAATTTTGACTTGGTGTGATGATGTGACGACCAATCAAACGAGCTAACAAAACATTCCACGTCACATTTTATTCAATG	ATTAATTTTGACTTGGTGTGATGATGTGACGACCAATCAAAGGAGCTAACAAAACATTCCACGTCACATTTTATTCAATG		42	G								42	C								42	C
M3183	scaffold_6	2388556		ATTAATTCTCAATAGTCATCTTAGGCTGATCATTTTATAGATGGATGCTCTTATTACATTCGTTGTCTCTAAAGGATAAC	ATTAATTCTCAATAGTCATCTTAGGATGATCATTTTATAGATGGATGCTCTTATTACATTCGTTGTCTCTAAAGGATAAC		26	A								26	C								26	C
M2838	scaffold_6	2593068		ATTAATTATATATTTTTTATCAAAAGAGAAGACTTAAATCCTAACTCCACAAACTTATGAGATGAAAACTTTGATAATGG	ATTAATTATATATTTTTTATCAAAAGAGAAGACTTAAATCCTAACTCCAGAAACTTATGAGATGAAAACTTTGATAATGG		50	G								50	C								50	C
M1732	scaffold_6	2596164		ATTAATCTTTCAAATTTTAATTACTCCCACGGAGTAAAGATGAAGGAGATGATTATTCAAAAAAAGAAGAAGAAGAAGAA	ATTAATCTTTCAAATTTTAATTACTCCCACGGAGTAAAGATGAAGGAGATGATTATTCAAAAAAAAAAAAGAAGAAGAAG		66	in	68	A						66	del	68	G	80	A				66	del	68	A
M1363	scaffold_6	2644003		ATTAATCACATCCCATTTTTGGATGATAAAACCAATGATTCATTTGTAGTCACTTCCTCCAAACTTGCTATACAGACAAG	ATTAATCATATCCCATTTTTGGATGATAAAACCAATGATTCATTTGTAGTCACTTCCTCCAAACTTGCTATACAGACAAG		9	T								9	C								9	T
M4137	scaffold_6	3824951		ATTAATTTTTAAGACATTCTAAGATTAAATTCCATTTCCTTGCGAGGGAAATTTTGTTTAGGGTCACATAAAAATACTTA	ATTAATTTTTAAGACATTCTAAGATTAAATTCCATTTCCTTGCAAGGGAAATTTTGTTTAGGGTCACATAAAAATACTTA		44	A								44	G								44	A
M1881	scaffold_6	4275965		ATTAATGACTGAATCTGGAAATGTAATTTTCACAGCACAAAACGTTATTGTGCAGATGTTCCAATGAGATTAGAGACTCA	ATTAATGACTGAATCTGGAAATGTAATTTTCACAGCACAAAACGTTATTCTGCAGATGTTCCAATGAGATTAGAGACTCA		50	C								50	G								50	G
M2955	scaffold_6	4292225		ATTAATTATTTAAAAGATACAATTTTTTAGCATATAATAGCTTGTGTGAAAGTCTTTGACTTTGTGAGGTAACCAGTTAA	ATTAATTATTTAAAAGATATAATTTTTTAGCATATAATAGCTTGTGTGAAAGTCTTTGACTTTGTGAGGTAACCAGTTAA		20	T								20	C								20	C
M4163	scaffold_6	4563163		ATTAATTTTTATGAGTACAATAAATGGGGATAAGATTCGAACTCAAAACTTTTTGACAAGAGATAGGTGTCAATTATCAT	ATTAATTTTTATGAGTACAATAAGTGGGGATAAGATTCGAACTCAAAACTTTTTGACAAGAGATAGGTGTCAATTATCAT		24	G								24	A								24	A
M851	scaffold_6	4571678		ATTAATATCGTCATCGGGTAATTCTATTTTTACGATATTTTCTTGATCAAACTATTAAGATATAAATAATTCAAGGATGC	ATTAATATCGTCGTCGGGTAATTCTATTTTTACGATATTTTCTTGATCAAACTATTAAGATATAAATAATTCAAGGATGC		13	G								13	A								13	A
M396	scaffold_6	4595541		ATTAATACAAATTCCAAATTTTTAATTGGCTAAAACTATACCAAACTGAGCATAGCTCAAGTGGTTACCAAAAGATCATG	ATTAATACAAATTCCAAATTTCTAATTGGCTAAAACTATACCAAACTGAGCATAGCTCAAGTGGTTACCAAAAGATCATG		22	C								22	T								22	C
M2794	scaffold_6	4801395		ATTAATTAGGTAAAACCATTTAAACACTTCGTTTCGATCGAGGTGGAAAGTATATGGACTTGAGATTCCAGGACTAAATG	ATTAATTAGGTAAAAGCATTTAAACACTTCGTTTCGATCGAGGTGGAAAGTATATGGACTTGAGATTCCAGGACTAAATG		16	G								16	C								16	C
M80	scaffold_60	1062048		ATTAATAAACATTTTAAGGTCAGAACACCCATAGCTAACGGAATATCAACCCGTCCCTTTACCCTTCACCCTTCACCACT	ATTAATAAACATTTTCAGGTCAGAACACCCATAGCTAACGGAATATCAACCCGTCCCTTTACCCTTCACCCTTCACCACT		16	C								16	A								16	A
M4062	scaffold_61	16763		ATTAATTATTCTCCCCAACAATTATACAAAATACGACATAGAGGCCTCTCTCTCTTTCCCTCATTGGCTGTTTTTCTGTT	ATTAATTTTCTCCCCAACAATTATACAAAATACGACATAGAGGCCTCTCTCTCTTTCCCTCATTGGCTGTTTTTCTGTTA		8	in								8	del								8	in
M769	scaffold_61	178629		ATTAATATATGAGAGAGAATGAGTAAAATTTGTAAAGTAATTATTGAGAACGTGTAGAGTCTACAAACCAAAATAGTAAT	ATTAATATATGAGAGAGAATGAGTAAAATTTGTAAAGTAATTATTGAGAACGTGTAGAGTCTACGAACCAAAATAGTAAT		65	G								65	A								65	A
M713	scaffold_61	179140		ATTAATATAATTTTGTTATGAATATTATCTTACTTAGTGTCTTATTGCCCAATACTCAAAGTGTCTTGTTGCCATTTATT	ATTAATATAATTTTGTTATGAATATTATCTTACTTAGTGTCTTATTGCCCAATACTCAGAGTGTCTTGTTGCCATTTATT		59	G								59	A								59	G
M676	scaffold_61	181161		ATTAATAGTTTTCCAATTTTGGCTGCAGATTTTGGAAACATTTTTCAAACTTTGATTATTTTAAAAGAAGTGTGAAAGAT	ATTAATAGTTTTCCAATTTTGGCTGCAGATTTTGGAAACATTTTTCAAACTTTGATTATTTTAAAACAAGTGTGAAAGAT		67	C								67	G								67	C
M4198	scaffold_61	181235		ATTAATTTTGTTGGTGTAATTCTACTCAGAATTCAAATTGACTATAAGAAAAGTAAAAATTATATCAAAGTAAATCAATT	ATTAATTTTTGTTGGTGTAATTCTACTCAGAATTCAAATTGACTATAAGAAAAGTAAAAATTATATCAAAGTAAATCAAT		6	del								6	in								6	del
M299	scaffold_61	482579		ATTAATAATATAGTACTAATATAAAGAAGACAATTGCAACCATTATGGGATGGCCCAAGTGGTCAATGAGGGCCAATGTA	ATTAATAATATAGTACTGATATAAAGAAGACAATTGCAACCATTATGGGATGGCCCAAGTGGTCAATGAGGGCCAATGTA		18	G								18	A								18	G
M888	scaffold_61	536765		ATTAATATGACATTATAACTTAAAAGCTCAGACAAACATTTGGTAAAGAAAAAAAAAGGATATATCAAAGATCGATCAGC	ATTAATATGACATTATAACTCAAAAGCTCAGACAAACATTTGGTAAAGAAAAAAAAAGGATATATCAAAGATCGATCAGC		21	C								21	T								21	T
M798	scaffold_61	574058		ATTAATATCAAATCCAATATGTGGATTAAAGAGTTTGAACTTTGAACTTCCCGAATAGCTTAACTTAATAGGCTAGTATA	ATTAATATCAAATCCAATACGTGGATTAAAGAGTTTGAACTTTGAACTTCCCGAATAGCTTAACTTAATAGGCTAGTATA		20	C								20	T								20	C
M2865	scaffold_61	602950		ATTAATTATCCCTAGCATTGCCTATTTGACCAAACAATTGGAAATTTGTTGGATAACAAAAGGCTGTCAAATGGTGATGT	ATTAATTATCCCTAGCATTGCCTATTTGACCAAACAATTGGAAATTTGTAGGATAACAAAAGGCTGTCAAATGGTGATGT		50	A								50	T								50	A
M2602	scaffold_61	649748		ATTAATTAACCTCAGAGTCAGAGACTCTCATTGAATTAAAAAAGGGAAAAAAAAACTATTTTTTTTGTTGGCTCAAGTTA	ATTAATTAACCTCAGAGTCAGAGACTCTCATTGAATTAAAAAAGGGAAAAAAAACTATTTTTTTTGTTGGCTCAAGTTAC		47	in								47	del								47	del
M1164	scaffold_61	908074		ATTAATATTTTTTCAAAATTCAACAATTACTAAACTGTTGAGGTTAAAATACAACACTAAATATCATAACACGTAAAAGT	ATTAATATTTTTTCAAAATTCAACGATTACTAAACTGTTGAGGTTAAAATACAACACTAAATATCATAACACGTAAAAGT		25	G								25	A								25	A
M3481	scaffold_61	1089137		ATTAATTGTGTGCCTTGGTTTTCCAGAGTGGCTGTAGAATGGTTGTTCATATATAGTTGTTCTTAAGGTGCGTATTGTAA	ATTAATTGTGTGCCTTGGTTTTCCAGAGTGGCTGTAGAATGGTTGTTCATATATAGTTGTTCTTAAGGTGCGTACTGTAA		75	C								75	T								75	C
M1880	scaffold_61	1090470		ATTAATGACTCCACCGACGGAAAATGTTGTCCAATGCAATTTAGGCGACGATGAACAAGAATATTTCGTTCAATGGGATG	ATTAATGACTCCACCGACGGAAAATGTTGTCCAATGCAATTTAGGCGACGATGAACAAGAATATTTCGTTCAGTGGGATG		73	G								73	A								73	G
M282	scaffold_61	1103046		ATTAATAATAATACAATTTTCAAGATCAATGTAATCTACATTAGTTTTGGTATAAGAGCAACCTTTTATGTGAAGTTGGA	ATTAATAATAATACAATTTTCAAGATCAATGTAATCTACATTAGTTTTGGTACAAGAGCAACCTTTTATGTGAAGTTGGA		53	C								53	T								53	C
M3303	scaffold_61	1110839		ATTAATTGAGTAGTAAAACTGTGATTTAAGTAAAAAAATATTACAGACTAGTAATTTTGTGATGGAAGTGATTTTTATAT	ATTAATTGAGTAGTAAAACTGTGATTTAAGTAAAAAAATATTACAGACTAGTAATTTTGTGATGGAACTGATTTTTATAT		68	C								68	G								68	G
M2261	scaffold_62	13313		ATTAATGGTCTCCTATATAATAATATCCAGTTAAAAAAGCAGGATCATTACCTTCGTTTCAATTCAGGTTCGACATCATC	ATTAATGGTCTTCTATATAATAATATCCAGTTAAAAAAGCAGGATCATTACCTTCGTTTCAATTCAGGTTCGACATCATC		12	T								12	C								12	T
M752	scaffold_62	63110		ATTAATAATACGTAAACGTTACATTAAATTACCAAAATTTACAAATATAAAATATTCTGATATACCTCCACAGTCGTAGC	ATTAATATATACGTAAACGTTACATTAAATTACCAAAATTTACAAATATAAAATATTCTGATATACCTCCACAGTCGTAG		8	del								8	in								8	del
M2324	scaffold_62	66739		ATTAATGTAGCAACCCCACTATAGGCATTTGTGAGGCCAGCGACCATTTGAAGAACAAGTCGATTGTTTGTGACTAAGGC	ATTAATGTAGCAACCCCACTATAGGCATTTGTGAGGCCAACGACCATTTGAAGAACAAGCCGATTGTTTGTGACTAAGGC		40	A	60	C						40	G								40	A
M1642	scaffold_62	86366		ATTAATCTCGTATCGTTGGAGCTTCCGATCTGTAGGTCCATTAAGTCCCATTGCTAGCTCGTTAAAGATAGTTAAGAACA	ATTAATCTCGTATCGTTGGAGCTTCCGATCTGTAGGTCCATTAAGTCCCCTTGCTAGCTCGTTAAAGATAGTTAAGAACA		50	C								50	A								50	C
M1271	scaffold_62	91093		ATTAATCAATATTCGTTAACTGTCGGTCACTCAATTAAAGACCCACAGTTGTACTCTTCTCATTGTAGAATATTTTGCGT	ATTAATCAATATTCGTTAACTGTCGGTCACTCAATTAAAGACCCACAGTTGCACTCTTCTCATTGTAGAATATTTTGCGT		52	C								52	T								52	C
M1338	scaffold_62	96293		ATTAATCAGCTTGTTGGAATGAAAATCAAGTTTGAAGATGAGATACAAGGGTTATAGCTTCTTGGTACATTGTCAGACTC	ATTAATCAGCTTGTTGGAATGAAAATCAAGTTTGAAGATGAGATACAAGGGTTATAGCTTCTTGATACATTGTCAGACTC		65	A								65	G								65	A
M26	scaffold_62	180339		ATTAATAAAAACAAATTTATTGTCTACGAAAAATTGCACACTCTAAAATATGCCATTGAAGGAGAGTGTAGTTAAAGAGT	ATTAATAAAAACAAATTTATTGACTACGAAAAATTGCACACTCTAAAATATGCCATTGAAGGAGAGTGTAGTTAAAGAGT		23	A								23	T								23	T
M2368	scaffold_62	182331		ATTAATGTCTGAGGCCTAAATCGATAGTTTTCAACTTTAAAAAATGTAAACTACTCTATATACTTCGATCAAGTCATCGA	ATTAATGTCTGAGGCCTAAATCGATAGTTTTCAACTTTTAAAAATGTAAACTACTCTATATACTTCTATCAAGTCATCGA		39	T	67	T						39	A	67	G						39	A	67	T
M4114	scaffold_62	275073		ATTAATTTTGTCTGCAATGTTGGGAATTTTCTTTTAAATTATTGGTTTGAGATAGATGTTTTAATTAGTTGAGCTACGTT	ATTAATTTTGTCTGCAATGTTGGGAATTTTCTTTTAAATTATTGGTTTGAGATAGATGCTTTAATTAGTTGAGCTACGTG		59	C	80	G						59	T	80	T						59	C	80	T
M3221	scaffold_62	879540		ATTAATTCTTGGAAAAGCTTGTCATTTACCGTTAGAGTTATAATATAAAGGTTTTTGGGCGACAAAAATACTAAACTTTG	ATTAATTCTTGGAAAAGCTTGTCATTTACCGTTAGAGTTATAATATAAAGGTTTTTGGGCGACAAAAAGACTAAACTTTG		69	G								69	T								69	G
M2128	scaffold_63	18531		ATTAATGCTTAAAGTAGGTCATTTGGTCACATTTAAAAGGGGTGGGTCATTTGAGCATTCCACAAACTTTTGAAGGTAAT	ATTAATGCTTAAAGTAGGTCATTTGGTCACATTTAAAAGGGGTGGGTCATTTGAGCATTCCACAAACTTTTGAAGGTCAT		78	C								78	A								78	C
M3085	scaffold_63	20644		ATTAATTCATATGTGGGTAACAAATCAAACAACAATTATATTTGAGCTATTTAATGGGCATACAAGTGATTTTAATTATG	ATTAATTCATATGTGGGTAACAAATCAAACAGCAATTATATTTGAGCTATTTAATGGGCATACAAGTGATTTTAATTATG		32	G								32	A								32	G
M1654	scaffold_63	290439		ATTAATCTGTTCCTTAATCAATGTGAGACTTTTTTTTGTACTTCTTGCAACCCAATAATCATCCCCTTGAACAAAGTACC	ATTAATCTCTTCCTTAATCAATGTGAGACTTTTTTTTGTACTTCTTGCAACCCAATAATCATCCCCTTGAACAAAGTACC		9	C								9	G								9	C
M1671	scaffold_63	544167		ATTAATCTGGTCTTCTGTTCATCGATTTCAGATCGGAAACTTTCAAGACTGCACATTCCTTAACGATCAAATAGATTACT	ATTAATCTGGTCTTCTGTTCATCGATTTCAGATCGGTAACTTTCAAGACTGCACATTCCTTAACGATCAAATAGATTACT		37	T								37	A								37	T
M1953	scaffold_63	807479		ATTAATGATACCAAGTTGCTTTTATCTTTCCATTTTGAAATGAAAGATTTGCAAAAGCTGATATAAAACTTGGTGTTAGG	ATTAATGATACCAAGTTGCTTTTATCTTTCCATTTTGAAATAAAAGATTTGCAAAAGCTGATATAAAACTTGGTGTTAGG		42	A								42	G								42	A
M1209	scaffold_64	59080		ATTAATCAAACAACCACCTCTCATCTGTGCACTTTAGTAAACCAGTCTTCTTCATCTGTGCACTTCATACTCAGCTTTGC	ATTAATCAAACAACCACCTCTCATCTGTGCACTTTAGTAAACCAGTCTTCTTCATCTGTGCACTTCATACTCAGCTTTAC		79	A								79	G								79	A
M3287	scaffold_64	119286		ATTAATTGACTGACAACATACCTTCAACACAAGTTACAGGTGAACATCGAGAACCAATACGATACTGACTACAATCAGCT	ATTAATTGACTGACAACATACCTTCAACACAAGTTACAGGTGAACATCGAGAACCAATACGATACTGACTACAATCAACT		78	A								78	G								78	A
M4145	scaffold_64	280346		ATTAATTTTTACCGTTTAAGGACCAAAAATAGGATTTAAACCAAAACTAATTAAGAGAACCATTGAAAAAGAAGAAGAAG	ATTAATTTTTACCGTTTAAGGACCAAAAATAGGATTTAGACCAAAACTAATTAAGAGAACCATTGAAAAAGAAGAAGAAG		39	G								39	A								39	G
M1636	scaffold_64	546789		ATTAATCTCCACTCTTGAATTTGGAGGCACAGTCACAGGGTAAGTAAGTTCAATTATTTCTTTGTGTTTTTGGGTTTCTC	ATTAATCTCCACTCTTGAATTTGGAGGCAGAGTCACAGGGTAAGTAAGTTCAATTATTTCTTTGTGTTTTTGGGTTTCTC		30	G								30	C								30	G
M432	scaffold_65	153396		ATTAATACCAAAAAGAGGTCATCCTAGACTGAAGATTGAAAGTGTTGAAGATTGTTGTTCAATAGAATATGACTCATACA	ATTAATACCAAAAAGAGGTCATCCTAGACTGAAGATTGAAAGTGTTGAAGATTGTTGTTCAATAGAATATAACTCATACA		71	A								71	G								71	G
M3219	scaffold_65	171500		ATTAATTCTTGAATTTATACGCGACCTACTATAAAGATGGTTCCACGATAGAAGAATTACTGGTCTATTCGAACCACTTC	ATTAATTCTTGAATTTATACGCGACCTACTATAAAGATGGTTCCACGATAGAAGAATTACTAGTCTATTCGAACCACTTC		62	A								62	G								62	G
M2714	scaffold_65	960697		ATTAATTACTGGTGTGACAAATAAAGTTGATAAAATTTTGTGCCATTTTTGTTGCAGAGGAGAGAAAGCTTTTTGCAGCA	ATTAATTACTGGTGTGACAAATAAAGTTGATAAAATTTTCTGCCATTTTTGTTGCAGAGGAGAGAAAGCTTTTTGCAGCA		40	C								40	G								40	G
M3883	scaffold_65	1051742		ATTAATTTGGAATAAAGTTCTGAACTTATTTTGAACCATTCTCAAGTTAGCAGAAGTAATAAGTATTTATTTCTAGAATA	ATTAATTTGGAATAAAGTTCTGAACTTATTTTGAACCATTCTCAAGTTAGCAGAAGTAATAAGTATTTATTTTTAGAATA		73	T								73	C								73	T
M3041	scaffold_65	1073416		ATTAATTCAAATTGAAATATATTTATGCATAAAGGAGTGCAAGTGGAGTAGAGATAACCATTAACGAAGTTTCACCTTGC	ATTAATTCAAATTGAAATATATTTATGCATAAAGGAGTGCAAGTGGAGTAGAGATAACCATTAACGAAGTTTCACCTTCC		79	C								79	G								79	C
M3923	scaffold_66	793832		ATTAATTTGTACTTATCTATTTGTGCATTTATTCGCTTACTGTTTTTAATCTCTTGATTACAGATTCATTGATGCTAAAT	ATTAATTTGTACTTATCTATTTGTGCATTTATTCGCTTACTGTTTTTAATCTCTTGATTACGGATTCATTGATGCTAAAT		62	G								62	A								62	G
M860	scaffold_67	599696		ATTAATATCTATTTTTCATTTTTTTAAAAGTAGCCTTGCAATGATAATTACCATCGGAGAATATTCAAACCTTCTCCTCA	ATTAATATCTATTTTTCATTTTTTTAAAAGTAGCCTTGCAATGATAATTACGATCGGAGAATATTCAAACCTTCTCCTCA		52	G								52	C								52	C
M4035	scaffold_67	1014362		ATTAATTTTCAAATTTGCTATAGTAAGAGTAATTATGATTATTTTTTACAAATACGTGGGCATTTTACTTATATATAATA	ATTAATTTTCAAATTTGCTATAGTAAGAGTAATTATGATTATTTTTTACAAATATGTGGGCATTTTACTTATATATAATA		55	T								55	C								55	C
M1339	scaffold_68	88134		ATTAATCAGGAAAATAAAGAGTTTTAGAGAAATAGTTTTTGGGTCAAGGTGCAAAGCTAGGTTATATCCTTAGGGAAGAC	ATTAATCAGGAAAATAAAGAGTTTTAGAGAAATAGTTTTTGGGTCAAGGTGCAAAGCTAGATTATATCCTTAGGGAAGAC		61	A								61	G								61	G
M2195	scaffold_68	110853		ATTAATGGATGATTAAATAGTATTTACAATTGGTATTTTTTAAAGTACAATATGTTAGATGAGGAATCAGATTCACAATC	ATTAATGGATGATTAAATAGTATTTACAATTGGTATTTTTTAAAGTACAATATGTTAGATGAGGAATCAGATTCACAACC		79	C								79	T								79	C
M317	scaffold_68	217817		ATTAATAATCCGGACTCCTGTCCTGTCCACGTTCTTTTTTTATTGGTTTATTTTGGTTGTTTGCTCCAGTAGAACAGAAC	ATTAATAATCCGGACTCCTGTCCTGTCCACGTTCTTTTTTTATTGGTTTATTTCGGTTGTTTGCTCCAGTAGAACAGAAC		54	C								54	T								54	C
M2875	scaffold_68	362040		ATTAATTATGAATTATTGTTATTATTATTATTATTTTGACACCATTGCCCCTAATGTTGTAAGCCCCTTGGAGTCATGTC	ATTAATTATGAATTATTGTTATTATTATTATTATTTTGACACCATTGCCCCTAATGTTGTAAGCCTCTTGGAGTCATGTC		66	T								66	C								66	C
M2671	scaffold_68	366480		ATTAATTATAAGCCCACATTTTAAATGTACCTACATTTAAACTATATGCTACACCAAAGACCAAACTCAAGTTTCTAAAA	ATTAATTACAAGCCCACATTTTAAATGTACCTACATTTAAACTATATGCTACACCAAAGACCAAACTCAAGTTTCTAAAA		9	C								9	T								9	C
M2124	scaffold_68	386696		ATTAATGCTGCTGAAGCAACCACAAAAAACGAACCAGAACAACAAACAAACAAACAAAATAAGAAAATGGAGACCTGTAA	ATTAATGCTGCTGAAGCAACCACAAAAAACGAACCAGAACAACAAACAAACAAAATAAGAAAATGGAGACCTGTAAAGTT		41	in								41	del								41	del
M1690	scaffold_68	412890		ATTAATCTCACAGAACAACTGTTTGACCGTACGATATTAACGTTGAGAAAGAAATAGTTTTTGTTGGGTTTTGCTTGAAA	ATTAATCTTACAGAACAACTGTTTGACCGTACGATATTAACGTTGAGAAAGAAATAGTTTTTGTTGGGTTTTGCTTGAAA		9	T								9	C								9	C
M1665	scaffold_68	412964		ATTAATCTGAGGTGCGTGCAAGCTGATCCGAACACTCATGGATATAAAAAAGAATAACAATAATTGCTTGAGATATCCAA	ATTAATCTGAGGTGCGTGCAAGCTGATCCGAACACTCATTGATATAAAAAAGAATAACAATAATTGCCTGAGATATCCAA		40	T	68	C						40	G	68	T						40	G	68	C
M1679	scaffold_68	599947		ATTAATCTGTTTCGTTGACAACCGCGGACACAATCAATCCATTGAATTTCGGCCGGTCAAGATGTTAATATCATCTCATG	ATTAATCTGTTTCGTTGACAACCGCGGACACAATCAATCCATTGAATTTCGGCCGGTCAAGCTGTTAATATCATCTCATG		62	C								62	A								62	A
M176	scaffold_68	618245		ATTAATAAATTTATTTACCATTAAAAGTAAACCACGTATTCAATTCAAATATAATATAGGTTGAAACTGAAAACCGGTTG	ATTAATAAATTTATTTACCATTAAAAGTAAACCACGTATTCAATTCAAATATAATATATGTTGAAACTGAAAACCGGTTG		59	T								59	G								59	G
M3642	scaffold_68	714344		ATTAATTTAGTCTTTGTTGTGGTTTTAAACATTTTAATTTAGTGTTTAAGATTTGGGTTTAGTTTTAATTTGATGCACAT	ATTAATTTAGTCTTTGTTGTGGTTTTAAAAATTTTAATTTAGTGTTTAAGATTTGGGTTTAGTTTTAATTTGATGCACAT		30	A								30	C								30	C
M1356	scaffold_68	750412		ATTAATCATACACAAAATGAGAAGAAAAAATCCCAAATAATTAACAGGTCTATCGCAGTAAACACATATAAACTAAAACT	ATTAATCATACACAAAATGAGAAAAAAAAATCCCAAATAATTAACAGGTCTATCGCAGTAAACACATATAAACTAAAACT		24	A								24	G								24	A
M1463	scaffold_68	752770		ATTAATCCTGCCTCCTTTAAAATGAAGCTGAACTGTCTTCTAAGTGAATCGATTGCTTGAAGTGTTTGGACAGAAAGGAA	ATTAATCCTGCCTCCTTTAAAATGAAGCTGAACTGTCTTCTAAGTGAATCAATTGCTTGAAGTGTTTGGACAGAAAGGAA		51	A								51	G								51	A
M1683	scaffold_68	756827		ATTAATCTTAAATCCCGGCGGCGTGGGAGGAGATCCTTCAAGACAATCAACAGAAAATCTGAAACACAATCAAATTGATA	ATTAATCTTAAATCCCGGCGGCGTGGGAGGAGATCCTTCAAGACAATCAACAGAAAATCTGAAACACAATGAAATTGATA		71	G								71	C								71	G
M2502	scaffold_68	769219		ATTAATTAAAAAAACGCTAAATTTTTTTTATAAGCCAAGCGAATAAATTCAAACCTACCAACCATAAATGAAATTGAAAC	ATTAATTAAAAAAACGCTAAATTTTTTTATAAGCCAAGCGAATAAATTCAAACCTACCAACCATAAATGAAATTGAAACG		22	in								22	del								22	in
M928	scaffold_69	20231		ATTAATATGGTATCAGAGCCCAAAACTCAAACGAGCATCCGGTCCAAAAAATGGGATCCGGTCAAGATCGATGAGCTACT	ATTAATATGGTATCAGAGCCCAAAACTCAAACGAGCATCCGGTCCAAAAAATGGGATCCGGTCAAGATCGATGAGCCAAA		77	C	79	A	80	A				77	T	79	C	80	T				77	C	79	C	80	T
M920	scaffold_69	20397		ATTAATATGGGGTAACTACAATTTTAACCTCGTGAAATTGTGCAGACTTCTTGAAATACCAGTTTGACCAAATAATAATA	ATTAATATGGGGTAACTACAATTTTAACCTCGTGAAATTGTGCAGACTTCTTGAAATACCAGTTTGACCAAATAATAAGT		79	G	80	T						79	T	80	A						79	G	80	A
M3523	scaffold_69	481110		ATTAATTTAAAACCCCTTTAATTTAGTAAAAACAATTTGAACTCAAAGCAAGGTTGTTAGGTGGTTGAATATAAGAAAAA	ATTAATTTAAAATCCCTTTAATTTAGTAAAAACAATTTGAACTCAAAGCAAGGTTGTTAGGTGGTTGAATATAAGAAAAA		13	T								13	C								13	T
M3948	scaffold_69	501912		ATTAATTTGTTTAATAGACACTGTATGAAACTTAACACGTCTGTCTTACCCACCACACGCAAGGTTTGAAACACTTATTT	ATTAATTTGTTTAATAGACATTGTATGAAACTTAACACGTCTGTCTTACCCACCACACGCAAGGTTTGAAACACTTATTT		21	T								21	C								21	T
M297	scaffold_69	505740		ATTAATAATAGTCAACATTTGAAAATGGAAGGCACTCATCTAATTGTGAGCCCAGAAACCTTCTCCATATTTAGATCATC	ATTAATAATAGTCAACATTTGAAAATGGAAGGCACTCATCTAATTGTGAGGCCAGAAACCTTCTCCATATTTAGATCATC		51	G								51	C								51	G
M304	scaffold_69	516734		ATTAATAATATGCTAAACATTGCAAAATGAAGGGGACTCATCTAATTATTGTGAGCCCAAAGACCTTCTCTATATTTAGA	ATTAATAATATGGTAAACATTGCAAAATGAAGGGGACTCATCTAATTATTGTGAGCCCAAAGACCTTCTCTATATTTAGA		13	G								13	C								13	G
M684	scaffold_69	757205		ATTAATATAAAATGTTCATCAATAATAAAAACAAAAAACAAAGAATACTTGAAAAAGAAGAAATCTCTATCTTAATTGGG	ATTAATATAAAATGTTCATCAATAATAAAAACAAAAAACAAAGAATACTTGAAAAAGAAGAAATCTCTATCTTAACTGGG		76	C								76	T								76	C
M2257	scaffold_7	179375		ATTAATGGTCCTTTTTCATATTTAGAAGATTAAACCTCTTTGATTTGTTCGTATTAAAAGATTCAACACGAAAAAGACTT	ATTAATGGTCCTTTTTCATATTTAGAAGATTAAACCTCTTTGATTTGTTCGTATTAAAAGATTCAACACAAAAAAGACTT		70	A								70	G								70	A
M4205	scaffold_7	284785		ATTAATTTTTTAATTTGTCAAACAAATCTCGACAAATAATAAAAATGATTTTGGTCAGACAAAGGATTGCGCTTGTCATC	ATTAATTTTTTAATTTGTCAAACAAATCTCGACAAATAATAAAAATGATTTTGGTCAGACAAAGGATTGCACTTGTCATC		71	A								71	G								71	A
M3995	scaffold_7	339977		ATTAATTTTACCTATCTCATTTTTATCTGTTTTAACATTTCCCGACCTCTAAATCAATTTTCTCTGTTATGGGATAAAAT	ATTAATTTTACCTATCTCATTTTTATCTGTTTTAACATTTCCCGACCTCTAAATCAATTTTCTCTATTATGGGATAAAAT		66	A								66	G								66	A
M2213	scaffold_7	344896		ATTAATGGCGAAAGAAATAATATTCTCCCGTAATAAAATCAACAAAGAAACAAGCGTTATGGAATTTATCTCGCATTTCC	ATTAATGGCGAAAGAAATAATATTCCCCCGTAATAAAATCAACAAAGAAACAAGCGTTATGGAATTTATCTCGCATTTCC		26	C								26	T								26	C
M955	scaffold_7	358389		ATTAATATGTGTTCTTGTATTTTCCAATGGTTGCTTCATATTGCATTATTACAGTTGCTCTTGGTTTATTTTGTTCTATG	ATTAATATGTGTTCTTGTATTTTCCAATGGTTGCTTCATATTGCATTATTACAGTTGCTCTTGGTTTATTTTGTTCTACG		79	C								79	T								79	C
M3782	scaffold_7	368743		ATTAATTTCTATGGTTTTTCTTCAGTATAAGTGACAAGAGAGAAGATTGAATGTTTTAACCGCAGGTTATATGTTCATGT	ATTAATTTCTATGGTTTTTCTTCAGTATAAGTGACAAGAGAGAAGATTGAATGTTTTAACCGCAAGTTATATGTTCATGT		65	A								65	G								65	A
M1723	scaffold_7	389644		ATTAATCTAGTTTAAATCAATCAATAGTGAGTGCACTAGCAGTATAGATGAAGCCTTCCAAAATGGTTGACCAGAAAAAC	ATTAATCTTGTTTAAATCAATCAATAGTGAGTGCACTAGCAGTATAGATGAAGCCTTCCAAAATGGTTGACCAGAAAAAC		9	T								9	A								9	A
M88	scaffold_7	440944		ATTAATAAACGGATCAAATTAGGTCATATGATAACTAAGCTCAAATCAAACAAACCTATAACTCATTAAATGATAATTTA	ATTAATAAACGGATCAAATTAGGTCATATGATAACCAAGCTCAAATCAAACAAACCTATAACTCATTAAATCATAATTTA		36	C	72	C						36	T	72	G						36	C	72	G
M3026	scaffold_7	632759		ATTAATTCAAAAAGTATGTGAGAAACATATATAAGAGTAGGATGTTATATGAAAGCACTCAAATTAAGACAGAGGGAGAA	ATTAATTCAAAAAGTATGTGAGAAACATATATAAGAGTAGGATGTTATATGAAAGCACTCAAATTAAGAGAGAGGGAGAA		70	G								70	C								70	G
M1993	scaffold_7	652174		ATTAATGGTGAGCTAGTCATATTTTATCCCAACTAAAAACTCCTAACAATATTATTGAATCGTCAGAACTACTTCAATTA	ATTAATGATGAGCTAGTCATATTTTATCCCAACTAAAAACTCCTAACAATATTATTGAATCGTCAGAACTACTTCAATTA		8	A								8	G								8	A
M2389	scaffold_7	883046		ATTAATTTGATCACATTATATATTACATCTCAAATACTTATAACCACATTATATAGGCAAAATTGTTACGTATTTTCGCT	ATTAATGTGATCACATTATATATTACATCTCAAATACTTATAACCACATTATATAGGCAAAATTGTTACGTATTTTCGCT		7	G								7	T								7	T
M3697	scaffold_7	980883		ATTAATTTATTTTCCATTCCACTAAGACATTTAAAGTTCAACTTCAAGCTGCCCCCAGTCTTCTCATACCCCATTATTTT	ATTAATTTATTTTCCATTCCACTAAGACATTTAAAGTTCAACTTCAAGCTGCCCCCAGTCTTCTCAAACCCCATTATTTT		67	A								67	T								67	T
M1931	scaffold_7	1159808		ATTAATGAGGTTGAAGAGAGGGTAGTTGTTATTGATTGAAGAGGCATCACTGTTGTAGCTTCACAAATCCTCTGGCCTAT	ATTAATGAGGTTGAAGAGAGGGTAGTTGTTATTGATTGAAGAGGCATCACTGTTGTAGCTTTACAAATCCTCTGGCCTAT		62	T								62	C								62	C
M1861	scaffold_7	1366188		ATTAATAACACTGTCGGTGCATTTAAACAGGTTTATATGTTTTCCTCCTTTCTTCCAGTTGAATAAGTTTGTTGGGTAGA	ATTAATGACACTGTCGGTGCATTTAAACAGGTTTATATGTTTTCCTCCTTTCTTCCAGTTGAATAAGTTTGTTGGGTAGA		7	G								7	A								7	A
M1865	scaffold_7	1386793		ATTAATGACATTGTCCGACATAGTTCTACATTAGTCATAGAAGATAGGGATTTTTTTTCTTTGAGATTCGAACCTCGAAT	ATTAATGACATTGTCCGACATAGTTCTACATTAGTCATAGAAGATAGGGATTTTTTTTCTTTGAGATTCGAACCTCAAAT		77	A								77	G								77	A
M2537	scaffold_7	1402910		ATTAATTAAACCAATCTTTTTCTGTTTTCAAAATAGCAAAAGGGACAAAAGATAGAGTTAAAAAGGCATACATTTGGGTC	ATTAATTAAACCAATCTTTTTCTGTTTTCAAAATAGCAAAAGGGACAAAATATAGAGTTAAAAAGGCATACATTTGGGTC		51	T								51	G								51	G
M983	scaffold_7	1405948		ATTAATATTACGTCAATAGTGATATTTTGTTAATCTTTTTCGTATTTTGTAAATTTTTTTACAATATTATAGAGATGTCA	ATTAATATTACGTCAATAGTGATATTTTGTTAATCTTTTTCGTATTTTGTCAATTTTTTTACAATATTATAGAGATGTCA		51	C								51	A								51	A
M384	scaffold_7	1767159		ATTAATAATTTTAAATATATAACATAATTCAACTGGTTAAGACACCTAATGTTCGATCAAAAGATCGTAAATTCGAATTT	ATTAATAATTTTAAATATATAACATAGTTCAACTGGTTAAGACACCTAATGTTCGATCAAAAGATCGTAAATTCGAATTT		27	G								27	A								27	A
M607	scaffold_7	1884201		ATTAATAGGCCATATAAACATATTCTCTCTGACCTCTTTACTGTTTCAACACGGCTTAATGACTACTAACCCGATTCACA	ATTAATAGGCCATATAAACATATTCTCTCTAACCTCTTTACTGTTTCAACACGGCTTAATGACTACTAACCCGATTCACA		31	A								31	G								31	A
M1026	scaffold_7	2545881		ATTAATATTCATGGAGTTCCATCTCAAAATCAATTGGCAACGAGAAGAATAGCTCATGTCTATTATAAACCTATGTTAGG	ATTAATATTCATGGAGTTCCATCTCAAAATCAATTGGAAACGAGAAGAATAGCTCATGTCTATTATAAACCTATGTTAGG		38	A								38	C								38	C
M3999	scaffold_7	2682206		ATTAATTTTACTAGTTTCCATTAGCATACCATACAAAAACAAATTTGTGTTGTTTTCTATAGCTTTTTCCATTGCTTTTT	ATTAATTTTACTAGTTTCCATTAGCATACCATACAAAAACAAATTTGTGTTGTTTTGTATAGCTTTTTCCATTGCTTCTT		57	G	78	C						57	C	78	T						57	C	78	C
M1296	scaffold_7	2688269		ATTAATCACAAAAAGGCAAACAAAACAACCTAAGGGCTGGGGGAAGAGTGATCCCCCACCCGGCTGGAGCTATAAGACGA	ATTAATCACAAAAAGGCAAACAAAACAACCTAAGGGCTGGGGGAAGAGTGATCCCCCACCCGGCTGGAGCTATAAGATGA		78	T								78	C								78	C
M95	scaffold_7	2692471		ATTAATAAACTTGTGGATCTCTCTTTACTAATAAAGGAAAGCAAACCTCAGATTAAGCTTGATCTAGGGATCAGAAAGGA	ATTAATAAACTTGTGGATCTCTCTTTACTAATAAAGGAAAGAAAACCTCAGATTAAGCTTGATCTAGGGATCAGAAAGGA		42	A								42	C								42	C
M1877	scaffold_7	2735899		ATTAATGACGTAATTTGTAAATTTGTAAATTTAGTAAAGGGTAAAAGTGTCCAAAAATGTTTTTCCTACTTCCTACCTTT	ATTAATGACGTAATTTGTAAATTTGTAAATTTAGTAAAGGGTAAAAGTGTCCAAAAATGTTTTTCCTACTTCCTATCTTT		76	T								76	C								76	T
M3459	scaffold_7	2737669		ATTAATTGTCTTTGATTTGTGGGGTCTTGCATTTACACCCTCTAATGGCTTTAAATATTAGATTAGTTTTGTTGATGCTT	ATTAATTGTCTTTGATTTGTGGGGTCTTGCATTTACACCCTCTAATGGCTTTAAATATTACATTAGTTTTGTTGATGCTT		61	C								61	G								61	C
M808	scaffold_7	2739068		ATTAATATCAGGGGACTGATGAAACCCCTTTGCCACCAAATGAGCTTTTTATCGAGAAATTGAGCCATTAGAGTTCCTCT	ATTAATATCAGGGGACTGATGAAACCCCTTTACCACCAAATGAGCTTTTTATCGAGAAATTGAGCCATTAGAGTTCCTCT		32	A								32	G								32	A
M2710	scaffold_7	2739142		ATTAATTACTCAGAGACATTTAGTCCTGTTGTTAAACCCACTACTATTCGTGTTCTCTTGACATTAGCCTTAGCTCACAG	ATTAATTACTCAGAGACATTTAGTCCCGTTGTTAAACCCACTACTATTCGTGTTCTCTTGACATTAGCCTTAGCTCATAG		27	C	78	T						27	T	78	C						27	C	78	C
M3517	scaffold_7	2866511		ATTAATTTAAAAAAATAAAGATAAAATTAGACAGACAATAAAGAAGCAAACTCTATCAACCTTAGGGAGAAAATTTAAAA	ATTAATTTAAAAAAATAAAGATAAAATTAGACAGACAATAAAGAAGCAAACTCTATCAACCTTAGGTAGAAAATTTAAAA		67	T								67	G								67	G
M67	scaffold_7	3065176		ATTAATAAAATTAGCGCCATTTTTTTTGTTTCTTAAGAAGGGACACAATTTAGATTATTTGAGAAATACTTGTTTATGGA	ATTAATAAAATTAGCGCCATTTTTTTTGTTTCTTAAAAAGGGACACAATTTAGATTATTTGAGAAATACTTGTTTATGGA		37	A								37	G								37	G
M278	scaffold_7	3125195		ATTAATAATAATAATAAGAGAAGAGGAGAGAAAGACAAGAAACTGCCGCCTGCAACGCACCCAGCCTCCGATCAGACACG	ATTAATAATAATAATAAGAGGAGAGGAGAGAAAGACAAGAAACTGCCGCCTGCAACGCACCCAGCCTCCGATCAGACACG		21	G								21	A								21	A
M1287	scaffold_7	3134479		ATTAATCAATTACTTCCTACTCAATTTCAATTTCATTAGAAAAAAGGTTTGAGATTATTCTTTTTTCCTTGATTACAATG	ATTAATCAATTACTTCCTACTCAATTTCAATTTCATTAGAAAATAGGTTTGAGATTATTCTTTTTTCCTTGATTACAATG		44	T								44	A								44	A
M1507	scaffold_7	3283989		ATTAATCGGAGATTGGAGCCAAACAGATTGAGCTCCCAGACTTTCGATATAAAAGATTGGGTAAAAATTAACTATTTTAG	ATTAATCGGAGATTGGAGCCAAACAGATTGAGCTCCCAGACTTTCGATATAAAAGATTGGATAAAAATTAACTATTTTAG		61	A								61	G								61	A
M2939	scaffold_7	3409641		ATTAATTATTGTGAGAGATTTGTGGGGAATAAAGATTGGAAAGAGATTTGTAGAGGGGGAGATGATTGATTTTGAAACAT	ATTAATTATTGTGAGAGATTTGTGGGGAATAAAGATTGGAAAGAGATTTGTAGAGGGAGAGAGGATTGATTTTGAAACAT		58	A	63	G						58	G	63	T						58	A	63	T
M2828	scaffold_7	3526999		ATTAATTATAGTCGGTAAAAACAACTGTTGGTTTCAAAAGGCTATACGCCAAAGTAAGGTATATAAAGTGGTCTATAACC	ATTAATTATAGTCGGTAAAAACAACTGTTGGTTTCAAAAGGCTATACGCCAAGGTAAGGTATATAAAGTGGTCTATAACC		53	G								53	A								53	A
M4184	scaffold_70	79037		ATTAATTTTTCTTGTAGTGTTGGCTCTAGGTTTTCTTCGATAAATAAAGAGAAAACGTGCATAATTGGGATACACATACA	ATTAATTTTTCTTGTAGTGTTGGCTCTAGGTTTTCTTCGATAAATAAAGAGAAAACGTGCATAATTAGGATACACATACA		67	A								67	G								67	G
M3415	scaffold_70	197719		ATTAATCGGTCGATTCGTGGCATATGGAAGTTGTCTTTAGAACATACCTTGTTCAAGTTGGTGAAGTCAACGCACATTTG	ATTAATTGGTCGATTCGTGGCATATGGAAGTTGTCTTTAGAACATACCTTGTTCAAGTTGGTGAAGTCAACGCACATTTG		7	T								7	C								7	C
M2650	scaffold_70	204175		ATTAATTAAGTATGGTGTGTTTTTCTCACCATCATAACAGAATTAAACCTAATTTGGTTGGGTGCTAAATAGACGCGGTT	ATTAATTAAGTATGGTGTGTTTTTCTCACCATCATAACAGAATTAAACCTAATTTGGTTGGGTGCTAAATAGATGCGGTT		74	T								74	C								74	C
M1614	scaffold_70	298263		ATTAATCTCAAAAGTATTGGGAGGTTGGTTAAGAATGATCTTCTAAGCGAGTTAGAAGACAACTTTTTACCACCTTGTGA	ATTAATCTCAAAAGGATTGGGAGGTTGGTTAAGAATGATCTTCTAAGCGAGTTAGAAGACAACTTTTTACCACCTTGTGA		15	G								15	T								15	T
M2323	scaffold_70	362821		ATTAATGTAGATTTGTGCCTCATTGCACCTGGTCGGCGCCGAGCAAAAATGTGCTTGGCTGGGTCGGACCCGAGCCCTGC	ATTAATGTAGATTTGTGCCTCATTGCACCTGGTCGGCGCCGAGCAGAAATGTGCTTGGCTGGGTCGGACCCGAGCCCTGC		46	G								46	A								46	A
M1477	scaffold_70	437225		ATTAATCGGATTGTATACTGACTAGAGAGTCGGAGTGCTAACTCTATCTTACAGTCGTACATTAGTAAAATACATATACG	ATTAATCGAATTGTATACTGACTAGAGAGTCGGAGTGCTAACTCTATCTTACAGTCGTACATTAGTAAAATACATATACG		9	A								9	G								9	G
M1017	scaffold_70	437299		ATTAATATTCAGGAGAGACTATTGTTTTGCGCACCTAAAAAGTGAGGTAGTCGACTCTATTTATAGGTTTTAAGCTTCCG	ATTAATATTCAGGAGAGACTATTGTTTTGCGCACCTGAAAAGTGAGGTAGTCGACTCTATTTATAGGTTTTAAGCTTCCG		37	G								37	A								37	A
M3471	scaffold_70	530412		ATTAATTGTGTCGTTGGCGGATCTCGAAAACGGAACTGGCAATCGGCGCGAACTCGAGTACTTAAGACGTTAGGAATTCT	ATTAATTGTGCCGTTGGCGGATCTCGAAAACGGAACTGGCAATCGGCGCGAACTCGAGTACTTAAGACGTTAGGAATTCT		11	C								11	T								11	T
M1580	scaffold_70	932881		ATTAATCTAATTGACGATGAGCTACGAGTCACTGAGGATGAGGAGGTGGTTTACTCCCATCCTTCGCACCACTTTAAGTC	ATTAATCTAATTAACGATGAGCTACGAGTCACTGAGGATGAGGAGGTGGTTTACTCCCATCCTTCGCACCACTTTAAGTC		13	A								13	G								13	G
M438	scaffold_71	783476		ATTAATACCCCAGCTCGGTGCTCAACCCAGCATTCTCTCTCTTCTATTGTCTACGAAACATTGGGCCTTCACAACAATCA	ATTAATACCCCAGCTCGGTGCTCAACCCAACATTCTCTCTCTTCTATTGTCTACGAAACATTGGGCCTTCACAACAATCA		30	A								30	G								30	G
M324	scaffold_71	898413		ATTAATAATGAAATTGGATAGAAGCACTCAAATATATCTCCCCATAGATATTCACCCTCTAGAGCTCCCAACAAAAACTA	ATTAATAATGAAATTGGATAGAAGCACTCAAATATATCTCCCCATAGATATTCACACTCTAGAGCTCCCAACAAAAACTA		56	A								56	C								56	C
M492	scaffold_71	1057461		ATTAATACTTAGGAACAGGAATGAAAACTCACAAGAATCAAGATCTAAATATCCCGAATATGTTGATCTTGATCGATCCC	ATTAATACTTAGGAACAGGAATGAAAAACTCACAAGAATCAAGATCTAAATATCCCGAATATGTTGATCTTGATCGATCC		24	del								24	in								24	del
M773	scaffold_73	566457		ATTAATATATGATGTAGATTATCTAATTCATATAATATAATTTTTGTCGGTAACGTGCGTCTTCTCAATCTATAATTTAA	ATTAATATATGATGTAGATTATCTAATTCATATAATATAATTTTTGTCGGTAACGTGCGTCTTCTCAATCTATAATTTGA		79	G								79	A								79	G
M2879	scaffold_73	866970		ATTAATTATGAGTTTAATTCGTTAAGGTGGGGAAGAAAAATGGAGAAAAATGAAGGAAAAAAAAAAGTACTTTTTTCAGT	ATTAATTATGAGTTTAATTCGTTAAGGTGGGGAAGAAAAATGGAGAAAAATGAAGGAAAAAAAAAGTACTTTTTTCAGTT		57	in								57	del								57	del
M69	scaffold_73	894525		ATTAATAAAATTGGTCGCCACACTGAGGATCTCTTCTCCTCTGGCATCAGGAGTGGAGTAGGGTTTTGGGAACTCATCGA	ATTAATAAAATTGGTCGCCACACTGAGGATCTCCTCCTCTGGCATCAGGAGTGGAGTAGGGTTTTGGGAACTCATCGATG		34	in								34	del								34	del
M1684	scaffold_73	969335		ATTAATCTTAAGAGCCAAATTAGACAGAAACTGGGAGCTCAATTTGGCAAGATTCGGATAGAGGCAGCATTGGCTTACAA	ATTAATCTTAAGAGCCAAATTAGCCAGAAACTGGGAGCTCAATTTGGCAAGATTCGGATAGAGGCAGCATTGGCTTACAA		24	C								24	A								24	C
M2087	scaffold_73	969409		ATTAATGCCAAGGTTGGAGGTTGCACTGTTGCTTTGTACAATTCATTACCCTCCCAAGTACCCCGACTGCTTCGAACTGA	ATTAATGCCAAGGTTGGAGGTTGCACTGTTGCTTTGTACAATTCATTACCCTCCCAAGTACCCCGACTGCTTCGAACCGA		78	C								78	T								78	C
M2630	scaffold_73	984456		ATTAATTAAGAGCCGAAGGCGAAATTTCAATCTCAAAGCTTGAAGTTTTGGCAAATCAATCAATCGTTCACGTCGTGTTT	ATTAATTAAGAGCCGAAGGCGAAATTTCAATCTCAAAGCTTGAAGTTTTGGCAAATCAATCGATCGTTCACGTCGTGTTT		62	G								62	A								62	G
M1781	scaffold_74	340		ATTAATGAAATGAAAGAAATGTACTTCACCAAACTCCCCACATTTTGCATACATAACGACCTAATTGCTAGCCACATAAA	ATTAATGAAATGAAAGAAATGTAATTCACCAAACTCCCCACATTTTGCATACATAACGACCTAATTGCTAGCCACATAAA		24	A								24	C								24	A
M1660	scaffold_74	7387		ATTAATCTGAAAGTCTTTGGTTGTGTTAGGGATCGCAGAGGAATTTGTACGGCTGAAGGAAGAAGACAAAGCAGAGAAGA	ATTAATCTGAAAGTCTTTGGTTGTGTTAGGGATTGCAGAGGAATTTGTACGGCTGAAGGAAGAAGACAAAGCAGAGAAGA		34	T								34	C								34	T
M2110	scaffold_74	85285		ATTAATGCCCTAAAAGAATAATGAATCGGCAACCTTACAACAACTTTTAGACCATAAAACTAAACAAGACCAACCGCTAA	ATTAATGCTCTAAAAGAATAATGAATCGGCAACCTTACAACAACTTTTAGACCATAAAACTAAACAAGACCAACCGCTAA		9	T								9	C								9	T
M2150	scaffold_74	686414		ATTAATGGAAATGGGGTAATAACGTCCATGCTGCACCAATGTTTCAAATTTTATCAAGATGACATAAAAAAGGTTGAGGT	ATTAATGGAAATGGGGTAATAACGTCCATGCTGCACCAATGTTTCAAATTTTATCAAGATGACATAAAGAAGGTTGAGGT		69	G								69	A								69	G
M1434	scaffold_76	136055		ATTAATCCCTCGAACCAGAGATAATGGGAAGACTAATCTAAGTAGTAGAAACCATATACATCAGCAGGGTGACACGTTAC	ATTAATCCCTCGAACCAGAGATAATGGGAAGACTAATCTAAGAAGTAGAAACCATATACATCAGCAGGGTGACACGTTAC		43	A								43	T								43	T
M3073	scaffold_76	149727		ATTAATTCAGTAGCAGGTTCCGGAAACAAGAAGACTCTTGCAATTTCAAGATGTCTATTCTAACTTGAATCTGCAATTTT	ATTAATTCAGTAGCAGGTTCCGGAAACAAGCAGACTCTTGCAATTTCAAGATGTCTATTCTAACTTGAATCTGCAATTTT		31	C								31	A								31	C
M915	scaffold_76	171724		ATTAATATGGAAGGAACAAAACTCTTACTAATTTAATAAATCCAGTCAATATCATATGAGTAAACTTGACATCTTCTACA	ATTAATATGGAAGGAACAAAACTCTTACTAATTTAATCAATCCAGTCAATATCATATGAGTAAACTTGACATCTTCTACA		38	C								38	A								38	A
M2503	scaffold_76	271536		ATTAATTAAAAAAATATTCAAATCTCATCATCTTATTTTTTCCGATTTTTCTTCTTCTTCACTGTTACTTGTAACATTCC	ATTAATTAAAAAAATATTCAAATCTCATCATCTTATTTTTTCCGATTTTTCTTCTTCGTTCACTGTTACTTGTAACATTC		58	del								58	in								58	del
M2142	scaffold_76	523901		ATTAATGCTTTTATCTGGATCTAAATATTAGTGATTGCTTTTCACTTTTGATGCACCTCATATTTATCTTAATAACCAGG	ATTAATGCTTTTATCTGGATCTAAATATTAGTGATTGCTTTTCACTTTTGATGCACCTCATATTTATCTTAATGACCAGG		74	G								74	A								74	G
M612	scaffold_76	582821		ATTAATAGGGATTTATAAAAGTAGCTAAAAATAACAAAATTTGGAGACTATCTCACACGTTCACAACGATATACTTGATA	ATTAATAGGGATTTATAAAAGTAGCTAAAAATAACAAAATTTGGAGACTATCTCACACGTTCACAACAATATACTTGATA		68	A								68	G								68	G
M2559	scaffold_76	631618		ATTAATTAAATACTAAAAGCTGAAATATGAGCAACCATTGGAAGAGGAGATAGATAAATATTGACTTCTCCTCAGCTAAC	ATTAATTAAATACTAAAAACTGAAATATGAGCAACCATTGGAAGAGGAGATAGATAAATATTGACTTCTCCTCAGCTAAC		19	A								19	G								19	A
M312	scaffold_77	29042		ATTAATAATATTTCAAACTAATTTGAATGATATAGGTAGATTTGGTGGTTTAAATTTTGTGGAAAGATCCTAGGAACTAT	ATTAATAATATTTCAAACTAATTTGAATGATATAGGTAGATTTGGTGGTTTAAATTTTGTGGAAAGATCCCAGGAACTAT		71	C								71	T								71	C
M849	scaffold_77	173718		ATTAATATCGTATCATTTGAGCTTCTGATTTATAGGTCCATTAGGTCCCTTTGCTAGCTCACAATGAGTAAAACAAGGAT	ATTAATATCGTATCATTTGAGCTTTTGATTTATAGGTCCATTAGGTCCCCTTGCTAGCTCACAATGAGTAAAACAAGGAT		25	T	50	C						25	C	50	T						25	C	50	C
M2099	scaffold_77	209390		ATTAATGCGCAGAAAGAGGGCCAACTACCCCCTTTTGTCTTAAAAATTTCGAAATAAAAAATTCCATCCCTTTTTACCTT	ATTAATGCGCAAAAAGAGGGCCAACTACCCCCTTTTGTCTTAAAAATTTCGAAATAAAAAATTCCATCCCTTTTTACCTT		12	A								12	G								12	A
M1261	scaffold_77	271752		ATTAATCAAGTAAGTTAATGTATTTAAGGCTTCTCCCCAAAATATCTTTGGTAATTTAGCATTAGCTAACATACGTCTGA	ATTAATCAAGTAAGTTAATGTATTTAAGGCTTCTCCCCAAAATATCTTTGGTAATTTATCATTAGCTAACATACGTCTGA		59	T								59	G								59	T
M1373	scaffold_77	398856		ATTAATCATTCAAATGAGATGAAATAAAAAAGTAATTGAAAATTAGATAGGTTATGGGAAATATCGTCATATTGAAATTT	ATTAATCATTCAAATGAGATGAAATAAAAAAGTAATTGAAAATTAGATAGGTTATGGGAAATATCGTTACATTGAAATTT		68	T	70	C						68	C	70	T						68	C	70	C
M2861	scaffold_77	413432		ATTAATTATCATTAGGGTCTGTTTCAAAATGATTTTATAATAATTTAGAAATATATGACAATTACCGTTGACTTATGCAC	ATTAATTATCATTAGCGTCTGTTTCAAAATGATTTTATAATAATTTAGAAATATATGACAATTACCGTTGACTTATGCAC		16	C								16	G								16	G
M1547	scaffold_77	437913		ATTAATTGTAGGTTAATTTGGGAACTAAAATTGAAATTTTGACTAATACGTTCTCAATTTCTGAATTTTGTGTCTGATAG	ATTAATCGTAGGTTAATTTGGGAACTAAAATTGAAATTTTGACTAATACGTTCTCAATTTCTGAATTTTGTGTCTGATAG		7	C								7	T								7	T
M1825	scaffold_77	563080		ATTAATGAAGTTTATTTTTACAACATCAAAAAACTTTATAAACATACTTAATCATTTCTTCTAAAATCACGATTTCATAA	ATTAATGAAGTTTATTTTTACAACATCAAAAAACTTTATAAACATACTTAATCGTTTCTTCTAAAATCACAATTTCATAA		54	G	71	A						54	A	71	G						54	G	71	G
M3707	scaffold_77	653246		ATTAATTTCAAGGAATGATAAACGAGTACAATTCATATATCTCGAAGTATAGTAGTTCGATCTCTTTCACTAGCTCGATT	ATTAATTTCAAGGAAGGATAAACGAGTACAATTCATATATCTCGAAGTATAGTAGTTCGATCTCTTTCACTAGCTCGATT		16	G								16	T								16	G
M1229	scaffold_77	999820		ATTAATCAAATTCCAATTAGCAGGCCTACATTGAAAAGAAAAAAATTCTCATAATAGTTTATAATAGATATGGACTACCT	ATTAATCAAATTCCAATTAGCAGGCCTACATTGAAAAGAAAAAAATTCTCATAATAGTTTATAATGGATATGGACTACCT		66	G								66	A								66	A
M3682	scaffold_78	389012		ATTAATTTATTATTTAGTGCACAACTCAATGCTATTAAAATAAACTTCCCTTTAATCACAATCCGGTCCATCTCATATAT	ATTAATTTATTATTTAGTGCACAACTCAAAGCTATTAAAATAAACTTCCCTTTAATCACAATCCGGTCCATCTCATATAT		30	A								30	T								30	T
M393	scaffold_78	691480		ATTAATACAAAAATATAAAGCACTCCACCTCAAATCAAAAAGGTACACGAACTATGGAAACTCAAAGGCCTCCCTCTCCT	ATTAATACAAAAATATAAAGCACTCCACCTCAAATTAAAAAGGTACACGAACTATGGAAACTCAAAGGCCTCCCTCTCCT		36	T								36	C								36	C
M316	scaffold_79	7433		ATTAATAATCATTTTGACCCCGATTATCGAAAAACAATAATTCTCTCCCTCCTCTCTTAATTATCCGTTTCATCGAGCGA	ATTAATAATCATTTTGACCCCGATTATCGAAAAACAGTAATTCTCTCCCTCCTCTCTTAATTATCCGTTTCATCGAGCGA		37	G								37	A								37	A
M4247	scaffold_79	385987		ATTAATTTTTTTTTATTTATAATGATAGTCGATAGAGTTTCTACAAATTTGTGTCATATTTGATTGAACTACTTGCCACT	ATTAATTTTTTTTATTTATAATGATAGTCGATAGAGTTTCTACAAATTTGTGTCATATTTGATTGAACTACTTGCCACTT		6	in								6	del								6	del
M3155	scaffold_79	475802		ATTAATTCGCATCAAATCTCTCCATTTTAAAAATTAAATCCTAAACAAAAGGAATATTTTAACAGTCTTTCCCCATTTTC	ATTAATTCGCATCAAATCTCTCCATTTTAAAAATTAAATCCTAAACCAAAGGAATATTTTAACAGTCTTTCCCCATTTTC		47	C								47	A								47	A
M1128	scaffold_79	616039		ATTAATATTTGGTGCGAATCCTGCAGAGTTATAAAAAGCTTAAATTCTGCATCAACAATTAGTATCATTGCTGGGAACGA	ATTAATATTTGGTGCGAATCCTGCAGAGTTATAAAGAGCTTAAATTCTGCCTCAACAATTAGTATCATTGCTGGGAACGA		36	G	51	C						36	A	51	A						36	A	51	C
M2813	scaffold_79	623364		ATTAATTATAAAACAAGTAAAAACAATAACCACAAGAGCAAGTGGGAAAGATCAAACCTTCGCATCACAATTTTTTAAAG	ATTAATTATAAAACAAGTAAAAACAATAACCACAAGAGCAAGTGGGAAAGATCAAACCTTCACATCACAATTTTTTAAAG		62	A								62	G								62	G
M2442	scaffold_79	658349		ATTAATGTTCCAGGTTTTTTCATTTAAATTACATCAATAAACTTCCGGCTTGAGTAAATTACAAAACATATTAGCATATT	ATTAATGTTCCAGGTTTTTTCATTTAAATTACATCAATAAACTTCCGGCTTGAGTAAATTACAAAACATATTAGCACATT		77	C								77	T								77	T
M2022	scaffold_79	804525		ATTAATGATTATTAGTGAATTACCCACATCTGAGTGGAATACTGGACGTAGCTCTTAGTGGTGAACCAGTATAATTTTGC	ATTAATGATTATTAGTGAATTACCCACATCTGAGTGGAATACTGGACGTAGCTCTTAGTGGTAAACCAGTATAATTTTGT		63	A	80	T						63	G	80	C						63	G	80	T
M3703	scaffold_79	808011		ATTAATTGCAAATGAGTCAAAGAAACAGTAGTTGAAACAGGAAGAGGTAACCTATGTAGTTTACCATAGATACAATGTTT	ATTAATTTCAAATGAGTCAAAGAAACAGTAGTTGAAACAGGAAGAGGTAACCTATGTAGTTTACCATAGATACAATGTTT		8	T								8	G								8	G
M3197	scaffold_79	810550		ATTAATTCTCTTCAAAATTTTGTAATAAATTATTTTGAGATTTAGCCATAATCTTTATTGCTCATTATTTCAATTACTGG	ATTAATTCTCTTCAAAATTTTGTAATAAATTATTTTGAGATTTAGCCATAATCTTTATTGCTCATTATTTCAATTACGGG		78	G								78	T								78	T
M3918	scaffold_79	815318		ATTAATTTGTAAGCACTTGTAACAAAGCTTATAGGTTAGGTCTATAATCTATATCCCTGACTATCATAAAAAAAATTTCC	ATTAATTTGTAAGCACTTGTAACAAAGCTTATAGGTTAGGTCTATAATCTATATCCCTGACTATCATAAAAAAATTTTCC		75	T								75	A								75	A
M3194	scaffold_8	532940		ATTAATTCTCTCTAATTTGTGGGTAAAGTTTGATAAAAAAAAGAAAATTTTCCAGTATCACAATAATTATTATTTAACCT	ATTAATTCTCTCTAATTTGTGGGTAAAGTTTGATAAAAAAAAAAAAATTTTCCAGTATCACAATAATTATTATTTAACCT		43	A								43	G								43	G
M2686	scaffold_8	944789		ATTAATTACCAACATTTTCAAGGAATAACAATTTAACTCAGAAAAGTGTATTTAGATAGGGATAAATGATCTTAATTTAT	ATTAATTACCAACATTTTCAAGGAATAACAATTTAACTCAGAAAAGTGTATTTAGATAGTGATAAATGATCTTAATTTAT		60	T								60	G								60	G
M3556	scaffold_8	1064225		ATTAATTTAAGTACAATGATACGTGAAGATGAAAATTCGAATCTACGATATTTTGATCAGAAATATATGTCTCAACTAAT	ATTAATTTAAGTACAATGATACGTGAAGATGAAAATTCGAATCTACGATATTTTGATCGGAAATATATGTCTCAACTAAT		59	G								59	A								59	A
M1735	scaffold_8	2894901		ATTAATCTTTGTTAGGTTTCTTATCTTTGTTAACTTGGAGATCCTTAATATTTCCGAGATGGAAACAGAAATTTTCATAA	ATTAATCTTTGTTAGGTTTCTTATCTTTGTTAACGTGGAGATCCTTAATATTTCCGAGATGGAAACAGAAATTTTCATAA		35	G								35	T								35	G
M3084	scaffold_8	2897998		ATTAATTCATATGTATTTCGGACATCAAATGTTGTAGGGTCAGACGACCGTCCCGTGAAATTAGTTTGTGTCCAAACTGG	ATTAATTCATATGTATTTCGGACATCAAATGTTGTAGGGTCAGACGACCGTCCCGTGAAATTAGTCTGTGTCCAAGCTGG		66	C	76	G						66	T	76	A						66	C	76	A
M2758	scaffold_8	2901533		ATTAATTAGATATGTACCTCTAGAAATGTGGATACGCACTTAAACTTGGAGCAGACTGTTTGATGGTTCGGATGAAGAGC	ATTAATTAGATATGTACCTCTAGAAATGTGGATATGCACTTAAACTTGGAGCAGACTGTTTGATGGTTCGGATGAAGAGC		35	T								35	C								35	T
M532	scaffold_8	3230383		ATTAATAGAATGCTTTTGCTATACGTAAGTGATATTTTACTTTTCCTTTTTTTCACATTCAATAGAATGCTTTTGAAATT	ATTAATAGAATGCTTTTGCTGTACGTAAGTGATATTTTACTTTTCTTTTTTTTCACATTCAATAGAATGCTTTTGAAATT		21	G	46	T						21	A	46	C						21	G	46	C
M956	scaffold_8	3308412		ATTAATATGTGTTTTCGGCACCAAATATTGTAGGGTCAAGTGGTTGTCCCATCAAATCAGTGCGCAAAAACTGACCCGAA	ATTAATATGTGTTTTCGGCACCAAATATTGTAGGGTCAAGTGGTTGTTCCATCAAATCAGTGCGCAAAAACTGACCCGAA		48	T								48	C								48	T
M3533	scaffold_8	3523786		ATTAATTTAAATATTTTTTATGATTTTTTAATTTCTATAACTTTTACAAAAATATTCATTGACATTGACATTTTATCGAT	ATTAATTTAAATATTTTTTACGATTTTTTAATTTCTATAACTTTTACAAAAATATTCATTGACATTGACATTTTATCGAT		21	C								21	T								21	C
M2340	scaffold_8	3634806		ATTAATGTATTTACAATTATTTTTGATTATTGAATCTCCGCCACAAATATTTCATATTATTCACGCGTGCATAAATTTGT	ATTAATGTATTTACAATTATTTTGATTATTGAATCTCCGCCACAAATATTTCATATTATTCACGCGTGCATAAATTTGTG		20	in								20	del								20	in
M99	scaffold_8	3635015		ATTAATAAAGAAATTTTGAATCTAATTCAAATAAATTTGATATTTTTTTTTGGGTACAATGTCCGATACCTCAAGTGAGG	ATTAATAAAGAAATTTTGAATCTAATTCAAATAAATTTGATATTTTTTTTTGGGTACAATGTCCGATACCTCAAGTAAGG		77	A								77	G								77	A
M2028	scaffold_82	65871		ATTAATGATTGTAATCACATTCAAAATTGATTGGATAATAAGAGAAGCAACTTTATGAGATATAGCTCTAGTTAAAATGA	ATTAATGATTGTAATCACATTCAAAATTGATTGGATGATAAGAGAAGCAACTTTATGAGATATAGCTCTAGTTAAAATGA		37	G								37	A								37	A
M180	scaffold_82	297998		ATTAATAACAAATCAATCAAGACAATTGTTAATAAATCCAAGTCATAAATCCAGCGGCTACGTCAATCCCTAGAACAATA	ATTAATAACAAATCAATCAAGACAATTGTTAATAAATCCAACTCATAAATCCAGCGGCTACGTCAATCCCTAGAACAATA		42	C								42	G								42	C
M1873	scaffold_82	325152		ATTAATGACCGAGTACGGACTATGGAGGAAGATCACACTCATAGAATACAATATGAGATTTGTTTAGAGAAACTTGAAGA	ATTAATGACCGAGTACGGACTATGGAGGAAGATCACACTCATACAATACAATATGAGATTTGTTTAGAGAAACTTGAAGA		44	C								44	G								44	C
M558	scaffold_82	335327		ATTAATAGAGTTTATCAGATTTATACCACAAGTCCTTCACTTCTATATTGAAAAATACATTTGCCTCCGCAGATTTAAAT	ATTAATAGAGTTTATCAGATTTATACCACAAGTCCTTCACTTCTATATTGAAAAATACATTTGCCTCCGCAGAGTTAAAT		74	G								74	T								74	T
M3752	scaffold_82	350835		ATTAATTTCCTATCTTAGTTTATTTTTAATATTTCTTGGTGGTAAAAATGTATGATCCATCCTTCAAGAAAAATGTGTCC	ATTAATTTCCTATCTTAGTTTATTTTTAATACTTCTTGGTGGTAAAAATGTATGATCCATCCTTCAAGAAAAATGTGTCC		32	C								32	T								32	T
M22	scaffold_82	354355		ATTAATAAAAAAGTATTTTAAGCACTGTTTGCATTGATGTGGCTTGAAATACTAACTTGTTAGTGAGTAGATGTATGGTA	ATTAATAAAAAAGTATTTTAAGCACTGTTTGCATTGATGTGGCTTGAAATACTAACTTGTTAGTGAGTAGATGTATGATA		78	A								78	G								78	G
M3461	scaffold_82	365523		ATTAATTGTGAAGTAGTGCTGTAGTGGTATGTGATTTTCTTTTTTCATTGAAATCTAATTTGCAAGTTCCAACGTCAAAA	ATTAATTGTGAAGTAGTGCTGTAGTGGTATGTGATTTTCTTTTTTCATTGAAATCTAATTTGCAAGTTCCAACGTGAAAA		76	G								76	C								76	G
M3495	scaffold_82	750550		ATTAATTGTTGAGTTTTGGCAAAATATTAGAATGGAAGTTGTCCCACGTCGAAAAAGTACAACGATGAAGTGTGTTCCAA	ATTAATTGTTGAGTTTTGGCAAAATATTAGAATGGAAGTTGTCCCACATCGAAAAAGTACAACGATGAAGTGTGTTCCAA		48	A								48	G								48	G
M1224	scaffold_83	179016		ATTAATCAAATCTCTCCCGTTCAATTAGGATTTAAATCATTCTAGCAATTTATTTGCTGCCATCCAATCTCGTTAATCTT	ATTAATCAAATCTCTCCCGTTCAATTAGGATTTAACTCATTCTAGCAATTTATTTGCTGCCATCCAATCTCGTTAATCTT		36	C								36	A								36	C
M4248	scaffold_83	214007		ATTAATTTTTTTTATTTTTTTTTTAATCCAAAGGTGGAGAATGAGTATGAAACTCCATCCTCTATCTTTAAAATGCTACT	ATTAATTTTTTTTATTTTTTTTTAATCCAAAGGTGGAGAATGAGTATGAAACTCCATCCTCTATCTTTAAAATGCTACTA		15	in								15	del								15	in
M457	scaffold_83	291800		ATTAATACGTTGCAAAAATATTTTGAAATTGTTATTCTGGAACGGGGTTAAAGAAGGACAAATAATGATGCTGAAGATGG	ATTAATACGTTGCAAAAATATTTTGAAATTGTTATTCTGGAACGGGGTCAAAGAAGGACAAATAATGATGCTGAAGATGG		49	C								49	T								49	C
M1366	scaffold_83	297486		ATTAATCATCAATAAATCTTAACATTGCTGAATCAAGAAATCGTTCAACTTCGTGAATGTCGGTTCGGACTAGATGAGTT	ATTAATCATCAATAAATCTTAACATTGCTGAATCAAGAAATCGTTCAACTTCGTGAATGTCGGTTCAGACTAGATGAGTT		67	A								67	G								67	A
M2433	scaffold_83	305210		ATTAATGTTATGATTTCAAGGTGATTGTTGAGCCGCCAGAAGAGCCGTCGGTGCAGAGAAAGCCTCATCACATTTGACCT	ATTAATGTTATGATTTCAAGGTGATTATTGAGCCGCCAGAAGAGCCGTCGGTGCAGAGAAAGCCTCATCACATTTGACCT		27	A								27	G								27	A
M997	scaffold_83	387796		ATTAATATTATGTAATATTAGTGACATTTTGTTGATATTTTTCACATTTGGTAGATTTTTTGTAATTGGATGAAAATGTC	ATTAATATTATGTAATATTAGTGACATTTTGTTGATATTTTTCACATTTTGTAGATTTTTTGTAATTGGATGAAAATGTC		50	T								50	G								50	T
M1490	scaffold_83	397702		ATTAATCGATATTTACTTAAAAAAAATGCCACTATCAGTTCATAGGTAAAGAGGCGATCTTTTTGCGCATATGAATGTGT	ATTAATCGATATTTACTTAAAAAAAATGCCACTATCAGTTCATAGGTAAAGAGGCGATCTTTTTGCGCATATAAATGTGT		73	A								73	G								73	A
M998	scaffold_83	521184		ATTAATATTATGTATATAGTAATGACATTTTGTTGATATTTTTCATATTATGTCGATTCTTTTGTACTATGATAGAAATG	ATTAATATTATGTATATAGTAATGACATTTTGTTGATATTTTTCATATTATGTCGATTCTTTTGTACTATGATGGAAATG		74	G								74	A								74	G
M2210	scaffold_83	522347		ATTAATGGCCTCCCTACTTTTGTTAAGGTTAAACTGTGGGTTGAATTCTAAACTTTGCCTTACTTAAAATTTAAAATGTT	ATTAATGGCCTCCCTACTTTTGTTAAGGTTAAACTGTGGGTTGAATTCTAAACTTTGCCTTACTTAAAATTTAAGATGTT		75	G								75	A								75	A
M1403	scaffold_83	577870		ATTAATCCAAGCTTGGGGTTACACTTAATACAATGTCTTGGTGTAAAGCATCTTCACTTTTTTACTCATATCGTATGGAT	ATTAATCCAAGCTTGGGGTTACACTTAATACAATGTCTTGGTGTAAAGCATCTTCACTTTTTTACTCATACCGTATGGAT		71	C								71	T								71	T
M3514	scaffold_836	108		ATTAATTGTTTTGGTTTTGGTGTCATTATTAGAGTGGCGTGGTGGAAGAGATAGTCAACCCTATTCCAGCCCACGCAATG	ATTAATTGTTTTGGTTTTGGTGTTATTATTAGAGTGGCGTGGTGGAAGAGATAGTCAACCCTATTCCAGCCCACGCAATG		24	T								24	C								24	T
M759	scaffold_85	536940		ATTAATATATATTCTAGTCTCTAATGTTTGAATGTTTCTCGTTATAGTCCCTATTATTTAAAAGGTTTCAATTTAGTCCC	ATTAATATATATTCTAGTCTCTAATGTTTGAATATTTCTCGTTATAGTCCCTATTATTTAAAAGGTTTCAATTTAGTCCC		34	A								34	G								34	G
M1957	scaffold_85	583896		ATTAATGATACTAGTGTGGCAAAAAAACAAATTGGAGTAGTACTCATACTACGGTAGTGTAGGAAAATTTCCCAAAAATA	ATTAATGATACTAGTGTGGCAAAAAAACAAATTGGAGTAGTACTCATACTACGGTAGTGCAGGAAAATTTCCCAAAAATA		60	C								60	T								60	C
M3723	scaffold_85	604529		ATTAATTTCATAGTGGTGGATGTAGATATATGTTAATTACCACTGAACTATGTTCGCTTTGACAGTAATATAATTCAATT	ATTAATTTCATAGTGGTGGATGTAGATATATGTTAATTACCGCTGAGCTATGTTCGCTTTGACAGTAATATAATTCAATT		42	G	47	G						42	A	47	A						42	A	47	G
M4045	scaffold_85	614606		ATTAATTTTCCAACATAATATAAATGCGAAGTTCGAGATTCTAATTTTCTTGATTAAGAAGGTTATCAATATTTTATCTG	ATTAATTTTCCAACATAATATAAATGTGAAGCTCGAGATTCTAATTTTCTTGATTAAGAAGGTTATCAATATTTTATCTG		27	T	32	C						27	C	32	T						27	C	32	C
M709	scaffold_85	749192		ATTAATATAATCAATATCCTTTGAAGATGCCAAAACCAAGTCCAATTTGCTGCTTATTTAATTATTATACATTATGAATG	ATTAATATAATGAATATCCTTTGAAGATGCCAAAACCAAGTCCAATTTGCTGCTTATTTAATTATTATACATTATGAATG		12	G								12	C								12	C
M181	scaffold_85	807062		ATTAATAACAATAAAATCTTTAGTATATGCCACCTTGCCATAAAATGTGCAATCTGATCCTACCAGGTGCTATCTCAAAT	ATTAATAACAATAAAATCTTTAGTATATGCCACCTTGCCACAAAATGTGCAATCTGATCCTACCAGGTGCTATCTCAAAT		41	C								41	T								41	T
M1328	scaffold_85	819783		ATTAATCAGATCCGTTTGCTGCCGTCTGCTTTCGTCTCCAACCTTCCTTTTTTTTTCGTCGTCTTCCTTTCTTTCATGTC	ATTAATCAGATCCGTTTGCTGCCGTCTACTTTCGTCTCCAACCTTCCTTTTTTTTTCGTCGTCTTCCTTTCTTTCATGTC		28	A								28	G								28	G
M2946	scaffold_85	821397		ATTAATTATTTAAAAAATAGAATTGGGGACGAGGTCGGGCTACGCATTTCCTATTTTTTGGGACCCGACCCTGCGGAAAT	ATTAATTATTTAAAAAATAGAATTGGGGACGAGGTCGGGCTACGCATTTCCTATTTTTTGGGACCCGATCCTGCGGAAAT		69	T								69	C								69	C
M2778	scaffold_85	851306		ATTAATTAGGAACTACAACATATATTTTATCGTAATTTACGGTTTGGATTAAATTTTTACTCTCTATACTCTAGCTTTAG	ATTAATTAGGAACTACAACATATATTTTATCGTAATTTACGGTTTGAATTAAATTTTTACTCTCTATACTCTAGCTTTAG		47	A								47	G								47	A
M245	scaffold_86	254954		ATTAATAAGGATTGAAAATTGCACCCATTTATGATCGCTGCTTCTGCTTTTCAGGTATGGAGCAATTGTAATGGATGATC	ATTAATAAGGATTGAAAATTGCACCCATTTATGATCGCTGCTTCTGCTCTTCAGGTATGGAGCAATTGTAATGGATGATC		49	C								49	T								49	T
M2859	scaffold_86	282900		ATTAATTATCATATAAAAACCGACCCCTATCACGAAATGGAGGGTGGTGAAGAACCTCCTCTAACATCAATTTACGCTCT	ATTAATTATCATATAAAAACCGACCCCTATCACGAAATGGAGGTTGGTGAAGAACCTCCTCTAACATCAATTTACGCTCT		44	T								44	G								44	G
M1449	scaffold_86	304684		ATTAATCCTAGTGTGGTGATCCTACAAGAAACAAAGATGGCTATTATCGACCCCCATTGTGAAATCCCTTTGGAGTTCCC	ATTAATCCTAGTGTGGTGATCCTACAAGAAACAAAGATGGCTATTATCGACCCCCATTGTTAAATCCCTTTGGAGTTCCC		61	T								61	G								61	G
M3282	scaffold_86	339256		ATTAATTGACATATATCTCCAATTAAGAGATTGTAATTTTATTCCTCACTCCCACATGTTATACTAAAAAAAATCTAGTA	ATTAATTGACATATATCTCCAATTAAGATATTGTAATTTTATTCCTCACTCCCACATGTTATACTAAAAAAAATCTAGTA		29	T								29	G								29	G
M3059	scaffold_86	339378		ATTAATTCAATTTTAGTTTAGTTTTAATTTGTCTTTTTAATTTAATCAAACATTACAAATCATCACTACTAAAAAAAAAA	ATTAATTCAATTTTAGTTTAGTTTTAATTTGTCTTTTTAATTTAATCAAACATTACAAATCATCACTACTCAAAAAAAAA		71	C								71	A								71	A
M3712	scaffold_86	340289		ATTAATTTCACGGTGGTCTCTAAAGACCTTGTTGAATCTCTTCCATAGATCAATGAATAGCGTGTATATGATAGGGTAAG	ATTAATTTCACGGTGGTCTCTAAAGACCTTGTTGAATCTCTTCCATAGATCAATGAATAGCGTGTATACGATAGGGTAAG		69	C								69	T								69	T
M2479	scaffold_87	6373		ATTAATGTTTGTATTATTTGTAAATTGACTACATTTCATTTCCCGTGTACAACATTCCAACTTTGTAAGTGGTCAACATG	ATTAATGTTTGTATTATTTGTAAATGGACTACATTTCATTTCCCGTGTACAACATTCCAACTTTGTAAGTGGTCAACATG		26	G								26	T								26	G
M3133	scaffold_88	51045		ATTAATTCCTACAATCTCCCACTTGGACAACAATTTTCTTTACTAGCAATTATATTTATGTACAACTCAATGCTGTTAAA	ATTAATTCCTACAATCTCCCACTTGGACAACAATTTTCTTTACTAGCAATTATATTTATGTACAACTCAATGCTATTAAA		75	A								75	G								75	A
M1992	scaffold_89	16133		ATTAATGATGACAGTTTGTAATTGTCACGAAATATTTTTTAATGACAATAAAAACGTAATAACGACTATTTACAACTATC	ATTAATGATGACAGTTTGTAATTGTCACGAAATATTTTTTAACGACAATAAAAACGTAATAACGACTATTTACAACTATC		43	C								43	T								43	C
M50	scaffold_89	471965		ATTAATAAAACTTTAAACCCAATCAAAACGATTACGTGACCTATTTTATTTTCATTGTTACGAGTACATTACCAAACACA	ATTAATAAAACTTTAAGCCCAATCAAAACGATTACGTGACCTATTTTATTTTCATTGTTGCGAGTACATTACCAAACACA		17	G	60	G						17	A	60	A						17	G	60	A
M2216	scaffold_9	352936		ATTAATGGCGGAGTTGTAGAGAACGAGGATGGCCAGAGCAACGCCGAGCAGCACGAAGGAGATCCTGACCGTCCTCCGGG	ATTAATGGCGGAGTTGTAGAGAACGAGGATAGCCAGAGCAACGCCGAGCAGCACGAAGGAGATCCTGACCGTCCTCCGGG		31	A								31	G								31	A
M800	scaffold_9	423418		ATTAATATCAACTTTGTCAGCTAGTAGATTAGGTTCAACACAATCAATAAATTGTTAGGCGCTGCTTGGACCAAATTTTG	ATTAATATCAACTTTGTCAGCTAGTGGATTAGGTTCAACACAATCAATAAATTGTTAGGCGCTGCTTGGACCAAATTTTG		26	G								26	A								26	G
M1041	scaffold_9	500587		ATTAATATCGAAACAAATGGAAGTAGATGGAGAAATAAAAAGAAGAACCTCATATTAGCTAAATTAGTGTGAGATGAGAA	ATTAATATTGAAACAAATGGAAGTAGATGGAGAAATAAAAAGAAGAACCTCATATTAGCTAAATTAGTGTGAGATGAGAA		9	T								9	C								9	C
M305	scaffold_9	501294		ATTAATAATATGTGAAGATGAAGATTCAAACATCTAACCTACTGGTCGAAGATATATTGACAAAGAAATATATAATTCAC	ATTAATAATATGTGAAGATGGAGATTCAAACATCTAACCTACTGGTCGAAGATATATTGACAAAGAAATATATAATTCAC		21	G								21	A								21	A
M1568	scaffold_9	900211		ATTAATCTAAAAGTAACACTTTCTTTATATTGTTAGACGGTCGTTGAAAATTTGGTAAACTCTTGTTAAAGTTTGGCATT	ATTAATCTAAAAGTAACACTTTCTTTATATTGTTAGACGCTCGTTGAAAATTTGGTAAACTCTTGTTAAAGTTTGGCATT		40	C								40	G								40	C
M2401	scaffold_9	1212755		ATTAATGTGTAAAACAAATTTCAGTTACCCATCTTTCGTAAAAGACGAGGGAGAGAGTAGGTTTAATACCAGCTCACATG	ATTAATGTGTAAAACAAATTTCAGTTACTCATCTTTCGTAAAAGACGAGGGAGAGAGTAGGTTTAATACCAGCTCACATG		29	T								29	C								29	T
M3904	scaffold_9	1212887		ATTAATTTGGTATTTGCATTTTGGAACGTAACGTTATCATTTTTACAAATATTTTACAAGTTATATTAGGCTGTAAAAAA	ATTAATTTGGTATTTGCATTTTGGAACGTAACGTTATCATTTTTACAAATATTTTACAAGTTATATTAGGCTGTAAAAGA		79	G								79	A								79	G
M239	scaffold_9	1364287		ATTAATGAGATTTGTTTGTATGGAACATCAAATGTCAAGATGGCCGAGTTGGTCTAAGGCGCCAGTTTCAGGTACTGGTC	ATTAATAAGATTTGTTTGTATGGAACATCAAATGTCAAGATGGCCGAGTTGGTCTAAGGCGCCAGTTTCAGGTACTGGTC		7	A								7	G								7	A
M763	scaffold_9	1829245		ATTAATATATCCAGACAAACACTAAAATGAAACAAAATTACAATACCTGCCAATGGCAGTGTGTTATAGATATTTCATGT	ATTAATATATCCAGACAAACACTAAAATGAAACAAAATTACAATACCTGCCAATGGCAGTGTGTGATAGATATTTCATGT		65	G								65	T								65	T
M3928	scaffold_9	1837954		ATTAATTTGTCAGGTTTTCTTCTGCTCATTGTAGGACTCCTTTGTTTCTATCGTTTCTCAATTTGTATATATTCCATGTC	ATTAATTTGTCAGGTTTTCTTCTGCTCGTTGTAGGACTCCTTTGTTTCTATCGTTTCTCAATTTGTATATATTCCATGTC		28	G								28	A								28	A
M2701	scaffold_9	1838361		ATTAATTACGTCTGCGCTGCTTTTGCTCTAGACCAAAATGTCCAGAATGATGTTCGGGTATTACCATCTTAATCCAGGCT	ATTAATTACGTCTGCGCTGCTTTGGCTCTAGACCAAAATGTCCAGAATGATGTTCGGGTATTACCATCTTAATCCAGGCT		24	G								24	T								24	G
M218	scaffold_9	1901957		ATTAATAACTTAAATTTCTTTTTGTTAATGTTTCTACTAATCTTGAGCATTTCACCTGCACAAAGTCTTAAATGACACAA	ATTAATAACTTAAATTTCTTTTTGTTAATGTTTCTACTAATCTTGAGCATTTCACCTGCACAAAGTCTTAAATGACATAA		78	T								78	C								78	T
M3175	scaffold_9	2216388		ATTAATTCTAGCTTTTGTTTTTTCTCTTAAGTTAGAAACTACATCCTGATCAAATATAAATAAAACACATAGAAAATTTT	ATTAATTCTAGCTTTTGTTTTTTCTCTTAAGTTGAAACTACATCCTGATCAAATATAAATAAAACACATAGAAAATTTTC		34	in								34	del								34	del
M2292	scaffold_9	2220771		ATTAATGTAAAAGGAGCTAGGATAACCAGCGTAGGAGATTCACTCTTATATGGCCTATTCTCCTAAATTTTCTACAGTAT	ATTAATGTAAAAGGAGCTAGGATAACCAGCGTAGGAGATTCACTCTTATACGGCCTATTCTCCTAAATTTTCTACAGTAT		51	C								51	T								51	T
M1656	scaffold_9	2226177		ATTAATCTCTTTTCTTTCTTTATTGGGTTTCCTCCAATGGCTTCACCAGATTTGACGCCTAATTCCAGTTCCTCTTGCCA	ATTAATCTCTTTTCTTTCTTTATTGGGTTTCCTCCAATGGCTTCACCAGATTTGACGCCTAATTCCGGTTCCTCTTGCCA		67	G								67	A								67	G
M960	scaffold_9	2403061		ATTAATATGTTATAAGTTAACAAAATATGTCTTGATTAAGGTGGGGTGGAGATCTAACTTACAATATTTTGATTGGAAAT	ATTAATATGTTATAAGTTAACAAAATATGTCTTGATTAAGGTGGGGTGGAGATCTAACTTACAATATTTTGATTGGAGAT		78	G								78	A								78	G
M3777	scaffold_9	3311814		ATTAATTTCTACTCGTTGGATTTTGTGCAAATTTACAAGCCAACAAGTGAGGAGAGTGTTTAGACATCCATAAATGAATT	ATTAATTTCTACTCGTTGGATTTTGTGCAAATTTACAAGCCAACAAGCGAGGAGAGTGTTTAGACATCCATAAATGAATT		48	C								48	T								48	C
M953	scaffold_90	164183		ATTAATATGTGTAGTTCGTACTTTGTACTTTACATCACCAAAAGTTAAGAGATGACAAGTTTACACCCATTTTGAAGGAG	ATTAATATGTGTAGTTCGTACTTTGTACTTTACATCACCAAAAGTTAAGAGATGACAAGTTCACACCCATTTTGAAGGAG		62	C								62	T								62	T
M1548	scaffold_91	348426		ATTAATCGTAGTTTGTATTGACTACGACTGATGAACCTTGAATATTTAGTTGACGAAAAATGTAAAATTGACTAAAAAAA	ATTAATCGTAGTTTGTATTGACTACGACTGATGAACCTTGAATATTTAGTTGACGAAAAATGTAAAATTGACTACAAAAA		75	C								75	A								75	A
M3765	scaffold_91	845619		ATTAATTTCGTTGTTGTCAAGACTTTAGTTCAAATAGTCAAAAGATAGAGATTTGATATATACCTTATTTGAAGGATGAA	ATTAATTTCGTTGTTGTCAAGACTTTAGTTCAAATAGTCAAAAGATAGAGACTTGATATATACCTTATTTGAAGGATGAA		52	C								52	T								52	T
M1663	scaffold_92	201617		ATTAATCTGACAGGACCTTCTTCTGGATCGACTTCGAATTCAACTCTGCAGAGTCAGACTGCTATTGATACTCTACCTCC	ATTAATCTGAGAGGACCTTCTTCTGGATCGACTTCGAATTCAACTCTGCAGAGTCAGACTGCTATTGATACTCTACCTCC		11	G								11	C								11	G
M1969	scaffold_92	511158		ATTAATGATATTTTATTGATACATTTTTTAAATATTTTGTCGACTTTTTCACAATACGATAGAAATGCCGATCACCTCTC	ATTAATGATATTTTATTGATACATTTTTTAAATATTTTGTCGACTTTTTCACAATACGATAGAAATGCTGATCACCTCTC		69	T								69	C								69	T
M1748	scaffold_92	556874		ATTAATGAAAAATAATTCACATATTTCAACCTTGACCATAAAAGTCCATTATTTAAATAAAAAATAAATTCACATTTTTC	ATTAATGAAAAATAATTCACATATTTCAACCTTGAACATAAAAGTCCATTATTTAAATAAAAAATAAATTCACATTTTTC		36	A								36	C								36	A
M458	scaffold_92	615725		ATTAATACGTTGGATTTAGTTTTTTCATTTACATTATTTACACCAAATTTATTCACATTAAATTTTCAGTTACTTGAAAC	ATTAATACGTTGGATTTAGTTTTTTCATTTATATTATTTACACCAAATTTATTCACATTAAATTTTCATTTACTTGAAAC		32	T	69	T						32	C	69	G						32	C	69	T
M3098	scaffold_93	215733		ATTAATTCATTCTGATTTAGCTGATTTCACAAAAACAACTAGCACAGGTGGAAAAAAAATACTATATTTCTTTTGTTGAT	ATTAATTCATTCTGATTTAGCTGATTTCACAAAAACAACTAGCACAGGTGGAAAAAAAATATTATATTTCTTTTGTTGAT		62	T								62	C								62	C
M3134	scaffold_93	270607		ATTAATTCCTAGCTAGGTAGGTGGTCACCGTGAGATTTGCACTTAATACTACTCAATTTACCTTAGTCTCTTTTGACCAA	ATTAATTCCTAGTTAGGTAGGTGGTCACCGTGAGATTTGCACTTAATACTACTCAATTTACCTTAGTCTCTTTTGACCAA		13	T								13	C								13	T
M3802	scaffold_94	366943		ATTAATTTCTTACCTATTTTCTGGGCAACCAAATGTACTAGAATCAAACTGTTGCTCTGTGAGATGAGTCGAGGTGCATG	ATTAATTTCTTACCTATTTTCTGGGCAACCAAATGTACTAGAATCAAACTGTTGCCCTGTGAGATGAGTCGAGGTGCATG		56	C								56	T								56	T
M1543	scaffold_94	615749		ATTAATCGTAAAATGCTTAAGTTTTTTAATAAAATTTGAAAACGATAAACGAAAAAAGGGAACATTACCAAACGGACCCA	ATTAATCGTAAAATGCTTAAGTTTTTTAATAAAATTTGAAAACGATAAACGAAAAAAGGGAACATTACCAAACGGACTCA		78	T								78	C								78	C
M3834	scaffold_94	618771		ATTAATTTGAACTGTATACCACTAAAAGGCTTGAATGTTCCACAAATCAATCCACCACATATAATCTTTAAAACATAAAA	ATTAATTTGAATTGTATACCACTAAAAGGCTTGAATGTTCCACAAATCAATCCACCACATATAATCTTTAAAACATAAAA		12	T								12	C								12	C
M3767	scaffold_94	755461		ATTAATTTCGTTTGATTTTCTCTAATTCCTCGAAGTATTATATCCATTCTGAAATCTGAATCGATTTTTGTTTTTTTCTT	ATTAATTTCGTTTGATTTTCTCTAATTCCTCGAAGTATTATATCCATTCTGAAATCTGAATCGATTTTTGTTTTTTTGTT		78	G								78	C								78	C
M3994	scaffold_95	56060		ATTAATTTTACCACTCATTTAAAGTTTTGACCTGAAAGTTTAATATACCTTCAAAAATAAGAAATAGCGAATGATCGTAT	ATTAATTTTACCACTCATTTTAAGTTTTGACCTGAAAGTTTAATATACCTTCAAAAATAAGAAATAGCGAACGGTCGTAT		21	T	72	C	74	G				21	A	72	T	74	A				21	A	72	C	74	G
M2246	scaffold_97	600194		ATTAATGGTACAAGAGTAGATATCTCACAATGAAAAACAACTTTTGTTACATAAATGACTAGGGAAGTTAGGCTTAGGAT	ATTAATGGTACAAGAGTAGATATCTCACAATGAAAAACAACTTTTGTTACATAAATGACTAGAGAAGTTAGGCTTAGGAT		63	A								63	G								63	G
M1726	scaffold_97	604893		ATTAATCTTTAATATTTCTCCTCGAACTCGGAAATCCAGAAGATGATATTAAGTAATCTTGAACTTTCTACACCTCGCCT	ATTAATCTTTAATATTTGTCCTCGAACTCGAAAGTCCAGAAGATGATATTAAGTAATCTTGAACTTTCTACACCTCGCCT		18	G	31	A	34	G				18	C	31	G	34	A				18	C	31	A	34	G
M376	scaffold_97	612565		ATTAATAATTTCCAGTAGAGGCACGATGAATCTGTAAGCGAATCGTGGGAACGGTTCAAGGAATTGTTAAGGAGATGCCC	ATTAATAATTTCCAGTAGAGGCACGGTGAATCTGTAAGCGAATCGTGGGAACGGTTCAAGGAATTGTTAAGGAAATGCCC		26	G	74	A						26	A	74	G						26	G	74	G
M3329	scaffold_97	623646		ATTAATTGATTAAACTCATTAACAATATTATTCAACATTCGTTAACTGTCGGTCATTCCACTAAAGATCCACAACCACAC	ATTAATTGATTAAACTCATTAACCATATTATTCAACATTCGTTAACTGTCGGTCATTCCACTAAAGATCCACAACCACAC		24	C								24	A								24	C
M2205	scaffold_97	630111		ATTAATGGCAAGCTGAAAGGGTCTTTCTCCCTCACAGGGTATCCGCCAAGGTGACCCAATTTCGCCTTATCTATTTCTAT	ATTAATGGCAAGCCGAAAGGGTCTTTCTCCCTCACAGGGTATCCGCCAAGGTGACCCAATTTCGCCTTATCTATTTCTAT		14	C								14	T								14	C
M314	scaffold_97	633649		ATTAATAATCAAGATTGGGAAAGTAAAAAAAGAAACGCATAAATCCACAGAGGCAACAACATTCGACGCGAGCTTATGAG	ATTAATAATCAAGATTGGGAAAGTAAAAGAAGAAACGCATAAATCCACAGAGGCAACAACATTCGACGCGAGCTTATGAG		29	G								29	A								29	G
M3078	scaffold_97	643844		ATTAATTCATATGTGGGTAACACATTAAAGAGAAATTATATTTGGGCTATTTAATGGGCATACAAGTAATCTTAATTATG	ATTAATTCATACGTGGGTAACACATTAAAGAGAAATTATATTTGGGCTATTTAATGGGCATACAAGTAATCTTAATTATG		12	C								12	T								12	T
M1664	scaffold_97	643975		ATTAATCTGAGAGGATTATGAGAAACCCAAATAGAGAGTATTGCCCATATTTGGTCTAGGTTGCATAGTTGAGGAAGACC	ATTAATCTGAGAGGATTATGGGAAACCCAAATAGAGAGTATTGCCCATATTTGGTCTAGGTTGCATAGTTGAGGAAGACC		21	G								21	A								21	A
M553	scaffold_97	646874		ATTAATAGAGTATGTTTTCTGTTTTGTGTGCTGTGATATTATTTAGGTTTTAGGAATGTGCACAGAAAGGAAGAAAACAT	ATTAATAGAGTATGTTTTCTGTTTTGTGTGCTGTGATATTATTTGGGTTTTAGGAATGTGCACAGAAAGGAAGAAAACAT		45	G								45	A								45	A
M2474	scaffold_98	43818		ATTAATGTTTCTTTGATTCGAACCATCTCCTTTATTTATAATTGCAATGTTGTAAAGAGAAAACAGATTTTTTTTGTTTT	ATTAATGTTTCTTTGATTCGAACTATCTCCTTTATTTATAATTGCAATGTTGTAAAGAGAAAACAGATTTTTTTTGTTTT		24	T								24	C								24	T
M2089	scaffold_98	141182		ATTAATGCCAATTTTCAAGCTGGTGCCACAGAAGTGCCACGTATATATCTTCATCTCCTAACTTAGAGTTTATTTGCATG	ATTAATGCCAATTTTCGAGCTGGTGCCACAGAAGTGCCACGTATATATCTTCATCTCCTAACTTAGAGTTTATTTGCATG		17	G								17	A								17	G
M1400	scaffold_98	622770		ATTAATCCAAATCTAATGTCCCGACGATAACCTAAAGGGCCTATAGTATATGGATAAGATTGAATACCTTATCCTGGTAA	ATTAATCCAAATCTAATGTCCCGACGATAACCTAAAGGGTCTATAGTATATGGATAAGATTGAATACCTTATCCTGGTAA		40	T								40	C								40	T
M1319	scaffold_98	686363		ATTAATCACTTAGGCTACAGTTGAATTGATGTCTCCATTAGAGACATTGCGATGAGGCACTCTAAAGACAATACGGATAT	ATTAATCACTTAAGCTACAGTTGAATTGATGTCTCCATTAGAGACATTGCGATGAGGCACTCTAAAGACAATACGGATAT		13	A								13	G								13	A
M2477	scaffold_98	822254		ATTAATGTTTGGTGAGTTAGCTAGATGGAGTTATTGTTTTTCCAAACATAACCTTTTTAATTGTGTGAAAATAAATAGAT	ATTAATGTTTGGTGAGTTAGCTAGATAGAGTTATTGTTTTTCCAAACATAACCTTTTTAATTGTGTGAAAATAAATAGAT		27	A								27	G								27	A
M3157	scaffold_98	822328		ATTAATTCGGGTTTGTTAAAGTCTCATTTTCAGGCTTTAAAAACAAAGGTCTCATTTGATAATCATTTCGTCTTTCGCTT	ATTAATTCGGGTTCGTTAAAGTCTCATTTTCAGGCTTTAAAAACAAAGGTCTCATTTGATAATCATTTCGTCTTTCGCTT		14	C								14	T								14	C
M2452	scaffold_99	29185		ATTAATGTTCTTGTTCTTCGATAATGTTTCATAAGAAATGAATAAGGTTAGGTGAGACTTAAATAAATTAAAAGTGTTGG	ATTAATGTTCTTGTTCTTCGATAATATTTCATAAGAAATGAATAAGGTTAGGTGAGACTTAAATAAATTAAAAGTGTTGG		26	A								26	G								26	A
M3746	scaffold_99	33717		ATTAATTTCCCACAAAATTTTTGTACTATCCTTTAATATATACCCACACATTCGCACAGATTGTAGAGAATAAAAATACA	ATTAATTTCCCACAAAATTTTTGTACTATCATTTAATATATACCCACACATTCGCACAGATTGTAGAGAATAAAAATACA		31	A								31	C								31	A
M2382	scaffold_99	47648		ATTAATGTGACTCGTAATTAAAGTAATTTATGTGGTGATTGCTTTGGGATTTCTGGTAAAGCTACACCAGCTGTGGATCA	ATTAATGTGACTCGTAATTAAAGTAATTTATATGGTGATTGCTTTGGGATTTCTGGTAAAGCTACACCAGCTGTGGATCA		32	A								32	G								32	A
M2684	scaffold_99	52493		ATTAATTATATTGATGGTAAACTTTTGTAGGAAAAGTATAATGATACGATCAAGGAATGCACAAAGGCAATTGAACTGAA	ATTAATTACATTGATGGTAAACTTTTGTAGGAAAAGTATAATGATACGATCAAGGAATGCACAAAGGCAATTGAACTGAA		9	C								9	T								9	C
M190	scaffold_99	70427		ATTAATATACAGATAAAATTACAAATCTAATTTAGACTTTTGATTGTTAGGTTGGTTACTAGATGATTGCGTGATATGTC	ATTAATAACAGATAAAATTACAAATCTAATTTAGACTTTTGATTGTTAGGTTGGTTACTAGATGATTGCGTGATATGTCT		8	in								8	del								8	in
M1086	scaffold_99	75405		ATTAATATTTAATTTTCAAATTTACATAAATATGTCTGAACAATATTTTTTATACAACATGAGGTAGGGTTCGAACTCAT	ATTAATATTTAATTTTCAAATTTACATAAATATGTCTGAACAATATTTTTTATACAACATGGGGTAGGGTTCGAACTCAT		62	G								62	A								62	G
M2709	scaffold_99	165530		ATTAATTACTATGTGTTGTGGTTAGACAGTTATTCCGCAAAATTAGTAATGGTGTGCGTAAGTTGGTTCAGACACTCAAA	ATTAATTACTATGTGTTGTGGTTAGACACTTATTCCGCAAAATTAGTAATGGTGTGCGTAAGTTGGTTCAGACACTCAAA		29	C								29	G								29	G
M1441	scaffold_99	196196		ATTAATCTATTATGTCGATATTAGGATGAAATTGTGGAATTGAATAGGGCTGATACGTGCAGGGATATGGAATGACGGAG	ATTAATCCGTTATGTCGATATTAGGATGAAATTGTGGAATTGAATAGGGCTGATACGTGCAGGGATATGGAATGACGGAG		8	C	9	G						8	T	9	A						8	C	9	A
M1458	scaffold_99	575467		ATTAATCCTCTCATACCTCAAAATTGGTGTACTTGAGATATTTCCTCGAGCTCCCGAAAAAGACATTATATGGACTAGCT	ATTAATCCTCTCATACCTCAAAATTGGTGTACTTGAGATATTTCCTCGAGCTCCCGAAAAAGACATTATATGGACTGGCT		77	G								77	A								77	A
M1068	scaffold_99	610522		ATTAATATTGGTTAAAACAACTCGAACATAATTTGGTGGTGAAGACATCTCTACTTTTTTTTTCTTTATTAAGAATCATA	ATTAATATTGGTTAAAACAACTCGAACATAATTTGGTGGCGAAGACATCTCTACTTTTTTTTTCTTTATTAAGAATCATA		40	C								40	T								40	C
M1737	scaffold_99	626513		ATTAATCTTTTGACCCGAAATGCACTCAGAATGAAAGCAAACGATTCAAATTATTAAAGGAACCTCCCTTCTCCGAACAA	ATTAATCTTTTGACCCGAAATGCACTCAGAATGAAAGCAAACGATTCAAATTATTAAAGGAACCTCCCTTCTCCAAACAA		75	A								75	G								75	G
M3599	scaffold_99	637487		ATTAATTTACAATTTACTTAAAAACCCAATGATGATGTCCAAAGATTACAGAATTTAAATGACTTTATGTGCTAGACACA	ATTAATTTACAATTTACTTAAAAACCCAATGATGATGTCCAAAGATTACAGAATTTAAATGACTTTATGCGCTAGACACA		70	C								70	T								70	T
M2165	scaffold_99	784343		ATTAATGGAAGTAAGAACTTGATGCAGACCGCTTAAACTTCTCATTTACCACAGTATACTGCGCCTAGTTTCCGAAATGG	ATTAATGGAAGTAAGAACTTGATGCAGACCGCTTAAACTTCTCATTTACCACAGTATAGTGCGCCTAGTTTCCGAAATGG		59	G								59	C								59	G
M957	scaffold_99	790623		ATTAATATGTGTTTTCTAACTAATTTGACACATATGAGAACATTTTTTCATAAAAAAGTTTCAAATGAAAATTTAACGAT	ATTAATATGTGTTTTCTAACTAATTTGACACATATGAGAACATTTTTTCATAAAAAAATTTCAAATGAAAATTTAACGAT		58	A								58	G								58	A
M1688	scaffold_99	791060		ATTAATCTTAATTTAAATTTGATCTTTGATTATCATTTCTGTCTCTGCCATTATTTAGTCGAAACAAAAGTCTAATGCGA	ATTAATCTTAATTTAAATTTGATCTTTGATTATCATTTCTGTCTCTGCCATTATTTAGTCGTAACAAAAGTCTAATGCGA		62	T								62	A								62	T
M3852	scaffold_99	791134		ATTAATTTGAGTTGAGATATCAATCCCGTAGGAAAAAAAAGACCTGTTTTGGGAAAGTGGTTCCTTTTTATGGATTTCCT	ATTAATTTGAGTTGAGATATCAATCCCGAAGGAAAAAAAAGACCTGTTTTGGGAAAGTGGTTCCTTTTTATGGATTTCCT		29	A								29	G								29	A
* Scaffolds, where biallelic RAD tags were mapped, were indicated.
** Maternal (OHB61-5) and paternal (OHB95-1A)-specific RAD tag sequences (80 base), which represented alleles, were shown.
*** Genotype of each marker in OHB61-5 and OHB95-1A was determined by RAD-seq analysis results, and that in OHB3-1 was determined by RAD-tag mapping to scaffold sequences. In the genotype column, "pol" column indicated nuclotide at mismatch site or insertion (in) or deletion (del), and "pos" column showed position of mismatch or indel in each tag sequence.
