# Supplementary material for: Draft genome sequence of bitter gourd (Momordica charantia), a vegetable and medicinal plant in tropical and subtropical regions
Source: DNA Res. 2016 Dec 17;24(1):51–8. doi: 10.1093/dnares/dsw047 (PMC5381343; doi:10.1093/dnares/dsw047)
Supplement: Supplementary Data [file dsw047_Supp.zip › Suppl Tab S18.xlsx]

## Sheet: Sheet1
Supplementary Table S18. List of RAD-seq markers on the linkage map and scaffold
linkage Group	position(cM)*	marker**	scaffold ID	position(bp)***
1	0	M1263	scaffold_6	156776
1	2.875	M139	scaffold_6	148867
1	4.754	M3899	scaffold_6	157707
1	9.59	M3788	scaffold_6	737386
1	12.929	M2841	scaffold_6	932790
1	13.855	M365	scaffold_6	1156300
1	15.259	M1343	scaffold_6	1163234
1	20.121	M2960	scaffold_6	1308468
1	28.247	M1135	scaffold_6	1378497
1	46.598	M4085	scaffold_6	2034910
1	53.081	M3183	scaffold_6	2388556
1	55.443	M1363	scaffold_6	2644003
1	56.853	M2838	scaffold_6	2593068
1	61.207	M1732	scaffold_6	2596164
1	73.477	M4137	scaffold_6	3824951
1	79.999	M1881	scaffold_6	4275965
1	79.999	M2955	scaffold_6	4292225
1	81.404	M851	scaffold_6	4571678
1	82.8	M396	scaffold_6	4595541
1	84.674	M4163	scaffold_6	4563163
1	86.543	M734	scaffold_33	3222
1	88.906	M1350	scaffold_33	70542
1	89.836	M3399	scaffold_33	195000
1	92.208	M1856	scaffold_33	272028
1	92.669	M847	scaffold_33	269906
1	93.13	M1954	scaffold_33	373973
1	93.13	M751	scaffold_33	390506
1	101.597	M3576	scaffold_33	1017634
1	110.792	M3634	scaffold_46	1159575
1	110.792	M496	scaffold_46	1175973
1	120.927	M1563	scaffold_46	312845
1	121.388	M1005	scaffold_46	332449
1	123.267	M436	scaffold_46	279822
1	135.891	M1896	scaffold_112	710599
1	141.332	M3388	scaffold_112	671614
1	147.345	M3022	scaffold_112	417453
1	149.712	M4025	scaffold_112	242648
1	151.591	M32	scaffold_53	637879
1	152.517	M481	scaffold_53	651343
1	152.978	M895	scaffold_53	709550
1	154.861	M2474	scaffold_98	43818
1	156.266	M2089	scaffold_98	141182
1	158.14	M1400	scaffold_98	622770
1	161.015	M1319	scaffold_98	686363
1	166.112	M2777	scaffold_19	2065232
1	172.21	M3157	scaffold_98	822328
1	176.539	M1730	scaffold_19	2067654
1	176.539	M2614	scaffold_19	2068026
1	177	M272	scaffold_19	2067778
1	177.466	M2477	scaffold_98	822254
1	181.287	M1520	scaffold_19	1914157
1	184.611	M1221	scaffold_19	1858955
1	186.485	M3702	scaffold_19	1697881
1	189.828	M2446	scaffold_19	1799764
1	194.157	M3733	scaffold_19	1528225
1	196.998	M1803	scaffold_199	320493
1	198.876	M3547	scaffold_199	317194
1	200.751	M858	scaffold_199	276357
1	202.644	M3221	scaffold_62	879540
1	204.542	M693	scaffold_199	32868
1	205.468	M1989	scaffold_199	7100
1	207.849	M1338	scaffold_62	96293
1	210.25	M4114	scaffold_62	275073
1	212.665	M2368	scaffold_62	182331
1	213.126	M752	scaffold_62	63110
1	213.587	M1271	scaffold_62	91093
1	214.048	M1642	scaffold_62	86366
1	214.508	M2324	scaffold_62	66739
1	217.076	M26	scaffold_62	180339
1	219.691	M2933	scaffold_462	58971
1	220.617	M2261	scaffold_62	13313
1	222.965	M2888	scaffold_348	24010
1	224.36	M2910	scaffold_348	22866
1	226.23	M1606	scaffold_265	57071
1	226.69	M3763	scaffold_12	207450
1	231.009	M318	scaffold_170	140322
1	231.47	M1983	scaffold_323	117547
1	231.931	M156	scaffold_170	154549
1	232.392	M1629	scaffold_218	52283
1	232.392	M2135	scaffold_227	23285
1	233.318	M468	scaffold_304	140800
1	234.244	M3631	scaffold_304	154578
1	234.705	M2316	scaffold_304	156208
1	235.63	M2117	scaffold_304	18101
1	236.556	M1148	scaffold_304	126810
1	239.402	M2688	scaffold_304	116397
1	244.79	M917	scaffold_218	232411
1	248.16	M1294	scaffold_170	23070
1	250.513	M126	scaffold_301	10985
1	251.439	M13	scaffold_289	46504
1	254.762	M2878	scaffold_263	135934
1	256.632	M2113	scaffold_263	168808
1	257.093	M202	scaffold_289	160975
1	257.093	M3214	scaffold_324	147688
1	257.093	M477	scaffold_300	108401
1	257.093	M590	scaffold_289	134866
1	259.45	M949	scaffold_128	399903
1	263.301	M1227	scaffold_218	215029
1	265.654	M1703	scaffold_301	73470
1	271.014	M873	scaffold_469	43216
1	276.373	M1578	scaffold_324	130158
1	284.678	M2896	scaffold_301	53523
1	302.133	M2484	scaffold_301	117938
1	315.488	M1817	scaffold_300	105382
1	318.821	M1697	scaffold_148	413623
1	321.179	M2440	scaffold_301	60207
1	321.64	M3893	scaffold_128	286509
1	322.566	M1084	scaffold_128	573691
1	323.966	M827	scaffold_270	152033
1	325.572	M4217	scaffold_148	450673
1	327.706	M1907	scaffold_469	61418
1	328.632	M2657	scaffold_289	145701
1	330.985	M2166	scaffold_289	5881
1	333.83	M4070	scaffold_300	20244
1	336.68	M3354	scaffold_170	133134
1	339.54	M271	scaffold_324	131581
1	341.415	M3336	scaffold_300	54041
1	342.81	M1445	scaffold_300	35858
1	344.679	M2752	scaffold_287	100600
1	346.549	M1624	scaffold_534	21294
1	347.01	M2625	scaffold_323	95036
1	347.01	M3424	scaffold_128	339268
1	348.879	M3580	scaffold_324	41800
1	350.748	M1187	scaffold_170	297641
1	350.748	M1841	scaffold_148	308447
1	350.748	M2528	scaffold_289	3725
1	350.748	M2760	scaffold_534	17009
1	350.748	M3781	scaffold_170	305007
1	350.748	M837	scaffold_582	2319
1	351.209	M150	scaffold_300	67247
1	351.209	M1762	scaffold_300	94236
1	351.67	M112	scaffold_263	185227
1	351.67	M2108	scaffold_466	62034
1	351.67	M2325	scaffold_263	169928
1	351.67	M3658	scaffold_300	72975
1	352.131	M1176	scaffold_533	6359
1	352.592	M1311	scaffold_323	141200
1	352.592	M1348	scaffold_287	76756
1	352.592	M192	scaffold_218	211730
1	352.592	M3248	scaffold_323	165189
1	352.592	M3288	scaffold_160	12328
1	352.592	M3629	scaffold_170	75506
1	353.987	M1081	scaffold_263	155045
1	355.383	M1202	scaffold_270	184765
1	355.383	M2121	scaffold_300	105308
1	355.383	M3500	scaffold_301	63802
1	355.383	M3505	scaffold_128	445404
1	355.383	M3957	scaffold_287	94832
1	355.383	M4041	scaffold_301	85224
1	355.383	M647	scaffold_218	141205
1	355.383	M805	scaffold_379	108998
1	355.383	M832	scaffold_287	150353
1	355.383	M932	scaffold_289	91696
1	355.843	M620	scaffold_218	218424
1	357.239	M1420	scaffold_324	94696
1	362.583	M1995	scaffold_270	91438
1	368.441	M2058	scaffold_170	89776
1	371.701	M2345	scaffold_534	15809
1	372.222	M3136	scaffold_160	160651
1	372.683	M105	scaffold_300	108475
1	372.683	M1097	scaffold_270	228231
1	372.683	M1239	scaffold_413	62339
1	372.683	M1321	scaffold_413	78714
1	372.683	M1494	scaffold_263	149696
1	372.683	M1516	scaffold_300	33067
1	372.683	M291	scaffold_160	6334
1	372.683	M3563	scaffold_534	14835
1	372.683	M678	scaffold_160	4681
1	373.144	M1146	scaffold_170	140396
1	373.605	M2615	scaffold_324	84559
1	373.605	M2761	scaffold_289	152059
1	373.605	M3508	scaffold_107	414925
1	374.53	M2002	scaffold_170	75158
1	375.456	M1334	scaffold_170	376076
1	375.456	M1809	scaffold_300	57986
1	375.456	M3121	scaffold_289	142806
1	375.456	M3549	scaffold_444	1518
1	375.456	M478	scaffold_170	32554
1	376.382	M599	scaffold_170	83633
1	377.308	M1412	scaffold_289	146741
1	377.308	M673	scaffold_379	94767
1	377.769	M2137	scaffold_413	82780
1	377.769	M96	scaffold_218	191072
1	378.23	M2506	scaffold_533	23069
1	378.691	M1309	scaffold_218	243818
1	379.152	M1532	scaffold_300	55897
1	379.152	M3970	scaffold_289	40951
1	379.613	M3835	scaffold_301	36561
1	380.073	M3030	scaffold_160	116762
1	380.999	M3299	scaffold_160	6666
1	381.925	M3106	scaffold_289	103275
1	382.851	M2057	scaffold_533	2275
1	382.851	M3304	scaffold_170	53586
1	382.851	M3587	scaffold_148	439476
1	382.851	M60	scaffold_160	162009
1	382.851	M810	scaffold_289	37909
1	383.312	M3184	scaffold_160	39150
1	383.773	M1515	scaffold_301	159252
1	383.773	M2510	scaffold_287	196928
1	383.773	M263	scaffold_170	134840
1	383.773	M3838	scaffold_511	5896
1	384.234	M2138	scaffold_227	23193
1	384.234	M3403	scaffold_170	258046
1	385.657	M1177	scaffold_466	58579
1	389.202	M276	scaffold_270	245396
1	393.471	M1016	scaffold_444	5477
1	396.482	M3937	scaffold_301	53449
1	398.485	M1889	scaffold_300	45044
1	405.667	M796	scaffold_139	128100
1	410.029	M1941	scaffold_117	190529
1	410.49	M1172	scaffold_117	214677
1	411.415	M891	scaffold_119	186139
1	414.3	M3420	scaffold_119	59521
1	415.7	M2661	scaffold_119	61275
1	419.031	M3346	scaffold_10	168806
1	421.4	M483	scaffold_10	165979
1	423.768	M515	scaffold_10	409061
1	427.624	M3722	scaffold_10	68300
1	433.61	M1760	scaffold_258	25574
1	438.98	M1085	scaffold_204	114290
1	442.851	M3357	scaffold_204	292601
1	447.703	M495	scaffold_38	252367
1	449.582	M2374	scaffold_38	251711
1	449.582	M56	scaffold_38	238837
1	450.512	M1936	scaffold_38	195229
1	451.908	M771	scaffold_38	320507
1	462.637	M1066	scaffold_38	918321
1	463.563	M639	scaffold_38	1028626
1	474.835	M3429	scaffold_38	1272045
1	488.13	M544	scaffold_2	85904
1	490.531	M1228	scaffold_2	340201
1	494.436	M82	scaffold_2	622063
1	504.314	M203	scaffold_2	1574721
1	506.72	M4208	scaffold_2	1790085
1	508.139	M3253	scaffold_2	1935543
1	508.599	M3489	scaffold_2	1948292
1	509.539	M1484	scaffold_2	2036250
1	509.539	M3159	scaffold_2	2030107
1	513.853	M3670	scaffold_2	2340285
1	517.67	M3632	scaffold_2	2415731
1	524.035	M1421	scaffold_2	2755324
1	524.035	M1669	scaffold_2	2751334
1	526.455	M3411	scaffold_2	3014516
1	527.874	M2776	scaffold_2	3167623
1	528.805	M743	scaffold_2	3171926
1	536.71	M2154	scaffold_2	3729067
1	537.636	M198	scaffold_2	3817796
1	538.571	M2000	scaffold_2	3729141
1	539.037	M1511	scaffold_2	3852199
1	547.395	M2434	scaffold_2	4063790
1	553.46	M568	scaffold_2	4228149
1	555.846	M2516	scaffold_2	4231229
1	566.513	M578	scaffold_2	5331463
1	569.392	M2326	scaffold_2	5495537
1	572.76	M127	scaffold_2	5967661
1	573.695	M522	scaffold_2	5913800
1	575.109	M3103	scaffold_2	5774486
1	576.514	M3211	scaffold_2	5759637
1	577.45	M257	scaffold_2	5995260
1	579.807	M3273	scaffold_2	6306209
1	585.727	M912	scaffold_143	252944
1	586.187	M1481	scaffold_143	57081
1	590.088	M2828	scaffold_7	3526999
2	0	M3376	scaffold_3	631406
2	0.931	M3855	scaffold_3	701440
2	1.391	M3993	scaffold_3	203906
2	1.852	M1145	scaffold_3	421391
2	2.778	M1946	scaffold_3	372524
2	3.704	M3472	scaffold_3	609070
2	4.165	M3686	scaffold_3	377433
2	4.626	M1233	scaffold_3	194016
2	5.087	M3242	scaffold_3	610212
2	5.548	M2025	scaffold_3	358661
2	6.008	M4258	scaffold_3	626520
2	6.469	M188	scaffold_3	373616
2	6.469	M3623	scaffold_456	72384
2	9.96	M3119	scaffold_3	968098
2	14.004	M320	scaffold_3	1306162
2	15.94	M545	scaffold_3	1312932
2	18.351	M3310	scaffold_3	1369524
2	18.816	M1551	scaffold_3	1366178
2	21.696	M3967	scaffold_3	1730079
2	31.306	M2106	scaffold_3	2355871
2	32.711	M1367	scaffold_3	2622936
2	33.172	M255	scaffold_3	2706140
2	36.549	M2179	scaffold_3	2676011
2	51.081	M2131	scaffold_3	3251013
2	56.537	M504	scaffold_3	3211161
2	56.998	M2853	scaffold_3	3281247
2	57.464	M2729	scaffold_3	3211235
2	57.934	M3235	scaffold_3	3256122
2	57.934	M4080	scaffold_3	3300368
2	57.934	M896	scaffold_3	3263021
2	61.331	M3102	scaffold_3	3467132
2	72.597	M3257	scaffold_3	3974989
2	76.004	M4013	scaffold_3	4283277
2	77.428	M1310	scaffold_3	4294342
2	78.847	M40	scaffold_3	4402054
2	85.5	M1043	scaffold_30	1214580
2	86.445	M1093	scaffold_30	1160617
2	89.995	M2483	scaffold_30	1043283
2	90.934	M3012	scaffold_30	906118
2	95.675	M3724	scaffold_30	694102
2	96.136	M3636	scaffold_30	682371
2	97.546	M2700	scaffold_30	658031
2	101.421	M1428	scaffold_30	401114
2	102.357	M325	scaffold_30	402793
2	103.283	M1351	scaffold_30	274545
2	104.218	M3142	scaffold_30	262383
2	105.618	M1424	scaffold_30	140496
2	107.497	M3700	scaffold_30	5438
2	115.182	M1548	scaffold_91	348426
2	122.9	M3765	scaffold_91	845619
2	133.187	M3986	scaffold_100	250037
2	138.716	M1790	scaffold_100	11385
2	140.619	M3484	scaffold_100	40812
2	142.033	M2556	scaffold_100	77173
2	142.033	M3285	scaffold_100	75374
2	142.959	M210	scaffold_100	137
2	146.77	M935	scaffold_102	251331
2	148.645	M2552	scaffold_102	240411
2	150.514	M3154	scaffold_102	296885
2	150.514	M3173	scaffold_102	335168
2	150.514	M97	scaffold_102	315556
2	155.805	M2141	scaffold_102	766685
2	156.305	M1292	scaffold_102	725444
2	159.653	M2462	scaffold_102	765557
2	171.859	M3407	scaffold_49	453864
2	173.269	M4190	scaffold_49	479696
2	176.617	M1879	scaffold_49	475608
2	179.501	M648	scaffold_49	530734
2	181.864	M3383	scaffold_49	496319
2	182.324	M1913	scaffold_49	476965
2	188.394	M234	scaffold_49	1095954
2	190.761	M283	scaffold_49	1135592
2	192.171	M1788	scaffold_49	1155636
2	196.627	M1674	scaffold_49	1245039
2	201.547	M4079	scaffold_165	210989
2	206.485	M1945	scaffold_109	21244
2	212.508	M3932	scaffold_109	59068
2	216.942	M2027	scaffold_109	155353
2	223.606	M759	scaffold_85	536940
2	224.532	M1957	scaffold_85	583896
2	225.932	M3723	scaffold_85	604529
2	225.932	M4045	scaffold_85	614606
2	229.748	M1209	scaffold_64	59080
2	231.143	M1049	scaffold_395	62341
2	232.069	M3287	scaffold_64	119286
2	233.948	M4145	scaffold_64	280346
2	238.377	M1636	scaffold_64	546789
2	241.252	M3942	scaffold_232	259049
2	245.696	M4260	scaffold_232	271534
2	252.987	M3923	scaffold_66	793832
2	255.378	M2678	scaffold_22	143072
2	256.304	M1328	scaffold_85	819783
2	256.304	M709	scaffold_85	749192
2	257.704	M181	scaffold_85	807062
2	259.1	M2946	scaffold_85	821397
2	260.026	M2612	scaffold_514	38762
2	262.398	M3290	scaffold_467	51068
2	265.248	M2080	scaffold_467	59880
2	268.147	M2778	scaffold_85	851306
2	301.1	M3396	scaffold_135	343886
2	302.5	M1677	scaffold_135	313942
2	313.297	M2907	scaffold_126	139929
2	313.758	M4226	scaffold_126	139789
2	316.589	M2819	scaffold_126	164208
2	319.43	M2041	scaffold_126	166322
2	320.825	M850	scaffold_24	78945
2	323.183	M1076	scaffold_126	203007
2	327.511	M3832	scaffold_31	144750
2	330.347	M4012	scaffold_31	266423
2	337.83	M3490	scaffold_31	823898
2	339.704	M1277	scaffold_31	725499
2	339.704	M2672	scaffold_31	724345
2	340.165	M347	scaffold_31	856718
2	343.981	M3170	scaffold_31	869204
2	347.305	M823	scaffold_31	881873
2	348.231	M1164	scaffold_61	908074
2	348.231	M3481	scaffold_61	1089137
2	348.696	M1880	scaffold_61	1090470
2	349.175	M282	scaffold_61	1103046
2	351.822	M2602	scaffold_61	649748
2	353.34	M2865	scaffold_61	602950
2	354.318	M798	scaffold_61	574058
2	356.858	M299	scaffold_61	482579
2	358.914	M888	scaffold_61	536765
2	361.512	M713	scaffold_61	179140
2	362.462	M769	scaffold_61	178629
2	364.398	M676	scaffold_61	181161
2	365.836	M4198	scaffold_61	181235
2	369.965	M1688	scaffold_99	791060
2	370.43	M3852	scaffold_99	791134
2	376.456	M957	scaffold_99	790623
2	383.049	M4062	scaffold_61	16763
2	383.514	M2165	scaffold_99	784343
2	385.891	M1458	scaffold_99	575467
2	392.199	M1068	scaffold_99	610522
2	396.819	M1737	scaffold_99	626513
2	397.28	M3599	scaffold_99	637487
2	400.652	M1441	scaffold_99	196196
2	409.958	M107	scaffold_268	62527
2	413.296	M2452	scaffold_99	29185
2	419.704	M2530	scaffold_163	24982
2	421.573	M3552	scaffold_163	46176
2	427.446	M3523	scaffold_69	481110
2	427.907	M3948	scaffold_69	501912
2	432.268	M304	scaffold_69	516734
2	440.354	M297	scaffold_69	505740
2	449.028	M3408	scaffold_23	95993
2	462.165	M776	scaffold_23	655289
2	472.236	M2783	scaffold_23	1057553
2	475.096	M2607	scaffold_23	1189106
2	482.621	M1308	scaffold_223	38944
2	483.547	M1014	scaffold_223	3347
2	488.866	M1330	scaffold_118	350654
2	489.796	M2443	scaffold_118	330258
2	490.727	M1247	scaffold_118	158008
2	490.727	M2773	scaffold_118	263
2	490.727	M3440	scaffold_118	233395
2	490.727	M968	scaffold_118	324702
2	491.188	M1718	scaffold_118	22551
3	0	M269	scaffold_222	87826
3	2.884	M2639	scaffold_222	42751
3	6.252	M1362	scaffold_222	14624
3	8.15	M3156	scaffold_1	5955344
3	8.611	M3342	scaffold_1	5926064
3	9.537	M420	scaffold_1	5848343
3	9.998	M2696	scaffold_1	5951858
3	10.459	M667	scaffold_222	88136
3	10.919	M3334	scaffold_222	67629
3	11.845	M3382	scaffold_222	235242
3	12.771	M1061	scaffold_222	63936
3	15.384	M1029	scaffold_1	5764105
3	17.502	M169	scaffold_1	5562523
3	26.285	M2101	scaffold_1	4735856
3	29.648	M3371	scaffold_1	4317322
3	34.032	M4212	scaffold_1	4158429
3	34.967	M2770	scaffold_1	4157571
3	39.683	M1101	scaffold_1	4083522
3	50.044	M3435	scaffold_1	3462501
3	52.913	M209	scaffold_1	3513885
3	53.839	M4152	scaffold_1	3459527
3	53.839	M570	scaffold_1	3513671
3	54.3	M1858	scaffold_1	3537673
3	55.226	M1405	scaffold_1	3653470
3	57.096	M2004	scaffold_1	3793354
3	58.491	M292	scaffold_1	3678144
3	58.952	M735	scaffold_1	3598184
3	59.413	M795	scaffold_1	3470676
3	59.873	M911	scaffold_1	3601462
3	60.334	M3772	scaffold_1	3471283
3	72.728	M640	scaffold_1	2542495
3	73.654	M2958	scaffold_1	2470494
3	82.703	M3064	scaffold_1	2249333
3	86.034	M3713	scaffold_1	2109578
3	87.43	M20	scaffold_1	2090651
3	89.782	M2749	scaffold_1	1942142
3	89.782	M729	scaffold_1	1944122
3	95.79	M924	scaffold_1	1710539
3	98.311	M485	scaffold_1	1627349
3	101.297	M1485	scaffold_1	1515291
3	103.224	M2635	scaffold_1	1513084
3	103.689	M145	scaffold_1	1579455
3	103.689	M2941	scaffold_1	1579334
3	104.62	M2728	scaffold_1	1582546
3	111.027	M1772	scaffold_1	709945
3	114.356	M212	scaffold_1	763690
3	118.177	M2963	scaffold_1	465904
3	123.001	M2560	scaffold_1	482851
3	127.328	M2139	scaffold_1	502554
3	127.788	M1685	scaffold_1	572168
3	128.714	M3812	scaffold_1	449567
3	129.64	M3219	scaffold_65	171500
3	130.101	M432	scaffold_65	153396
3	141.482	M2714	scaffold_65	960697
3	143.361	M3041	scaffold_65	1073416
3	144.292	M3883	scaffold_65	1051742
3	146.64	M3190	scaffold_145	77172
3	148.523	M633	scaffold_145	308823
3	151.881	M3542	scaffold_26	62638
3	152.342	M3447	scaffold_26	79180
3	159.427	M1418	scaffold_169	43167
3	163.451	M2201	scaffold_169	330541
3	166.409	M3386	scaffold_169	118880
3	166.409	M4196	scaffold_169	145465
3	166.87	M2566	scaffold_169	203105
3	166.87	M3911	scaffold_169	202315
3	167.33	M3755	scaffold_169	203031
3	169.688	M4011	scaffold_169	208123
3	174.017	M35	scaffold_169	148610
3	182.024	M4175	scaffold_155	390883
3	188.961	M3917	scaffold_127	76196
3	191.802	M2420	scaffold_178	37453
3	192.728	M2180	scaffold_127	103225
3	193.188	M2289	scaffold_127	37326
3	193.188	M2313	scaffold_178	135548
3	195.536	M3968	scaffold_127	375133
3	198.367	M1242	scaffold_277	41281
3	199.763	M653	scaffold_277	66411
3	200.223	M1502	scaffold_277	69769
3	202.725	M1450	scaffold_277	115573
3	207.897	M3850	scaffold_264	227473
3	210.728	M1955	scaffold_277	93269
3	210.728	M2431	scaffold_277	44986
3	210.728	M72	scaffold_277	57029
3	212.597	M3209	scaffold_206	180768
3	215.428	M1480	scaffold_279	97775
3	215.889	M1368	scaffold_354	3435
3	215.889	M595	scaffold_354	281
3	216.35	M1137	scaffold_131	201145
3	216.35	M2073	scaffold_398	30400
3	216.843	M822	scaffold_131	350253
3	217.313	M2148	scaffold_131	356002
3	219.824	M3224	scaffold_402	21605
3	221.49	M1047	scaffold_221	183773
3	221.49	M3344	scaffold_188	52583
3	221.49	M624	scaffold_200	359288
3	222.415	M1987	scaffold_128	1112
3	224.768	M219	scaffold_188	17887
3	227.369	M1375	scaffold_154	322691
3	229.465	M1254	scaffold_132	75174
3	230.391	M2309	scaffold_154	337432
3	230.391	M3910	scaffold_200	56590
3	230.852	M4231	scaffold_154	317621
3	230.852	M770	scaffold_200	63649
3	232.252	M2265	scaffold_154	353854
3	233.178	M717	scaffold_154	524709
3	234.104	M3398	scaffold_154	441922
3	236.457	M1798	scaffold_154	523983
3	238.804	M1219	scaffold_154	503771
3	239.73	M1475	scaffold_154	377361
3	239.73	M3859	scaffold_154	483187
3	241.6	M4069	scaffold_154	336779
3	243.469	M3846	scaffold_154	39147
3	243.93	M387	scaffold_154	520845
3	244.391	M1773	scaffold_154	338692
3	244.391	M3258	scaffold_200	41801
3	244.391	M3877	scaffold_154	371620
3	244.852	M1927	scaffold_154	518243
3	245.778	M2505	scaffold_200	28713
3	246.238	M1095	scaffold_154	53881
3	246.238	M619	scaffold_154	370839
3	247.164	M3803	scaffold_132	152478
3	248.09	M73	scaffold_132	204920
3	249.96	M2065	scaffold_132	520176
3	249.96	M889	scaffold_132	518081
3	250.425	M2425	scaffold_132	505872
3	250.886	M3377	scaffold_132	420442
3	252.329	M2128	scaffold_63	18531
3	253.743	M1653	scaffold_132	558562
3	255.153	M3085	scaffold_63	20644
3	258.027	M1654	scaffold_63	290439
3	260.418	M1671	scaffold_63	544167
3	261.344	M1953	scaffold_63	807479
3	265.215	M2451	scaffold_138	104948
3	272.933	M4084	scaffold_42	932083
3	277.827	M3541	scaffold_42	727641
3	281.163	M2695	scaffold_42	737966
3	283.53	M537	scaffold_42	519728
3	284.461	M2297	scaffold_42	433126
3	285.889	M238	scaffold_42	408519
3	288.842	M2082	scaffold_42	213916
3	289.777	M15	scaffold_42	179182
3	298.206	M451	scaffold_189	151568
3	299.132	M2396	scaffold_189	123876
3	299.593	M1932	scaffold_189	77669
3	299.593	M2636	scaffold_189	66838
3	302.105	M867	scaffold_12	346006
3	304.611	M802	scaffold_12	472547
3	306.059	M3789	scaffold_12	482658
3	307.492	M2645	scaffold_12	580667
3	309.438	M644	scaffold_12	661076
3	313.672	M1216	scaffold_12	1016404
3	314.137	M2868	scaffold_12	1314083
3	314.612	M1323	scaffold_12	1091184
3	315.594	M1286	scaffold_12	1316372
3	316.055	M2222	scaffold_12	1098700
3	316.055	M309	scaffold_12	1315099
3	316.055	M4233	scaffold_12	1316704
3	316.981	M242	scaffold_12	1328537
3	317.907	M124	scaffold_12	1328175
3	317.907	M3050	scaffold_12	1127770
3	318.837	M772	scaffold_12	1129900
3	320.759	M4186	scaffold_12	1369914
3	324.166	M90	scaffold_12	1536847
3	325.571	M2973	scaffold_12	1664892
3	334.343	M1678	scaffold_12	2154185
3	334.804	M74	scaffold_12	2173295
3	337.152	M3804	scaffold_12	2241440
3	342.999	M1058	scaffold_12	2819900
3	345.352	M2972	scaffold_12	2798560
3	350.701	M403	scaffold_12	3087435
3	353.064	M2502	scaffold_68	769219
3	353.525	M1356	scaffold_68	750412
3	354.925	M1683	scaffold_68	756827
3	356.32	M1463	scaffold_68	752770
3	357.246	M3642	scaffold_68	714344
3	358.642	M1679	scaffold_68	599947
3	358.642	M176	scaffold_68	618245
3	360.037	M2875	scaffold_68	362040
3	360.498	M2671	scaffold_68	366480
3	361.424	M2124	scaffold_68	386696
3	362.35	M1665	scaffold_68	412964
3	363.276	M1690	scaffold_68	412890
3	366.107	M317	scaffold_68	217817
3	366.567	M2195	scaffold_68	110853
3	368.442	M1339	scaffold_68	88134
3	374.294	M2264	scaffold_54	306797
3	374.755	M2630	scaffold_73	984456
3	374.755	M3097	scaffold_54	149346
3	375.216	M1652	scaffold_54	36623
3	376.142	M1684	scaffold_73	969335
3	376.142	M2087	scaffold_73	969409
3	381.044	M2879	scaffold_73	866970
3	385.403	M69	scaffold_73	894525
3	386.808	M773	scaffold_73	566457
3	397.078	M3495	scaffold_82	750550
3	402.449	M3461	scaffold_82	365523
3	404.318	M22	scaffold_82	354355
3	406.202	M180	scaffold_82	297998
3	407.602	M2028	scaffold_82	65871
3	411.473	M3752	scaffold_82	350835
3	411.933	M1873	scaffold_82	325152
3	413.858	M558	scaffold_82	335327
4	0	M2549	scaffold_5	4870353
4	8.909	M2252	scaffold_5	4054783
4	10.783	M1471	scaffold_5	4109741
4	19.299	M2856	scaffold_5	3727385
4	32.439	M913	scaffold_5	3119088
4	33.365	M1304	scaffold_5	3068531
4	35.737	M1108	scaffold_5	2913587
4	42.176	M3200	scaffold_5	2494365
4	47.022	M1414	scaffold_5	1767609
4	47.483	M645	scaffold_5	1925503
4	48.409	M1487	scaffold_5	1616470
4	48.409	M2294	scaffold_5	1688105
4	48.409	M407	scaffold_5	1617511
4	48.409	M747	scaffold_5	1613278
4	54.071	M389	scaffold_5	1263705
4	67.438	M1235	scaffold_5	182339
4	67.438	M489	scaffold_5	252346
4	69.308	M1587	scaffold_17	30278
4	71.655	M37	scaffold_17	40306
4	74.003	M1117	scaffold_17	162193
4	74.003	M2545	scaffold_17	202807
4	74.003	M3619	scaffold_17	201720
4	74.003	M510	scaffold_17	162043
4	75.901	M2410	scaffold_17	317758
4	83.952	M2771	scaffold_17	1307177
4	87.329	M1059	scaffold_17	1415272
4	89.74	M2279	scaffold_17	1378711
4	91.652	M2899	scaffold_17	1635408
4	93.569	M4134	scaffold_17	1678449
4	97.559	M3418	scaffold_17	2269296
4	97.559	M398	scaffold_17	2238700
4	97.559	M745	scaffold_17	2264774
4	100.878	M3341	scaffold_40	1095557
4	102.747	M140	scaffold_40	775465
4	102.747	M1852	scaffold_40	943339
4	102.747	M261	scaffold_40	901860
4	103.673	M3452	scaffold_40	650208
4	103.673	M861	scaffold_40	732570
4	110.879	M2479	scaffold_87	6373
4	137.82	M1794	scaffold_201	308875
4	139.739	M687	scaffold_201	341435
4	140.2	M1585	scaffold_201	343816
4	140.661	M585	scaffold_201	314143
4	141.122	M1163	scaffold_201	308801
4	141.582	M1476	scaffold_376	78469
4	141.582	M1618	scaffold_225	161915
4	141.582	M3430	scaffold_376	113879
4	141.582	M704	scaffold_225	235375
4	142.043	M2253	scaffold_376	107348
4	142.969	M445	scaffold_166	317780
4	144.839	M12	scaffold_166	77732
4	147.191	M3886	scaffold_201	343890
4	149.544	M2936	scaffold_201	300977
4	150.939	M4008	scaffold_198	308496
4	151.4	M3750	scaffold_225	278668
4	156.217	M3353	scaffold_376	9508
4	160.531	M1037	scaffold_225	235118
4	160.531	M1091	scaffold_225	236206
4	160.531	M2948	scaffold_352	54582
4	160.991	M3210	scaffold_225	220587
4	161.452	M838	scaffold_376	25153
4	161.452	M920	scaffold_69	20397
4	161.913	M4159	scaffold_376	116996
4	162.374	M1124	scaffold_225	235920
4	162.374	M2119	scaffold_225	123968
4	162.374	M2146	scaffold_225	130007
4	162.835	M3758	scaffold_376	25545
4	163.296	M1070	scaffold_376	109303
4	163.296	M2531	scaffold_225	179803
4	163.296	M3898	scaffold_376	38466
4	163.296	M928	scaffold_69	20231
4	165.217	M3278	scaffold_225	287901
4	166.636	M839	scaffold_198	320768
4	168.051	M294	scaffold_198	312338
4	174.232	M405	scaffold_201	341848
4	186.737	M1131	scaffold_388	25972
4	193.803	M1379	scaffold_116	364811
4	194.264	M3726	scaffold_116	362077
4	194.264	M465	scaffold_453	29478
4	194.264	M560	scaffold_54	1016327
4	194.264	M853	scaffold_37	1330761
4	195.19	M51	scaffold_220	82886
4	195.651	M1406	scaffold_391	60878
4	196.112	M399	scaffold_148	118105
4	196.572	M2308	scaffold_54	1049735
4	197.968	M243	scaffold_187	373773
4	199.363	M1891	scaffold_187	124258
4	199.824	M1878	scaffold_148	281266
4	200.285	M1432	scaffold_151	459044
4	200.285	M434	scaffold_116	338572
4	200.746	M1404	scaffold_188	256969
4	200.746	M1638	scaffold_116	701870
4	200.746	M2064	scaffold_453	20529
4	200.746	M2263	scaffold_270	7292
4	200.746	M76	scaffold_434	67747
4	202.17	M3535	scaffold_125	547448
4	203.584	M300	scaffold_125	246575
4	211.599	M1754	scaffold_192	123903
4	220.999	M4188	scaffold_37	1381563
4	225.285	M2655	scaffold_388	106438
4	227.696	M2934	scaffold_388	92717
4	230.585	M3070	scaffold_231	252791
4	236.66	M3272	scaffold_19	813646
4	237.585	M881	scaffold_19	822164
4	239	M606	scaffold_19	814583
4	240.941	M3527	scaffold_19	811393
4	251.545	M4095	scaffold_19	326920
4	255.011	M4065	scaffold_19	447807
4	257.944	M2340	scaffold_8	3634806
4	257.944	M3533	scaffold_8	3523786
4	258.912	M99	scaffold_8	3635015
4	268.466	M4158	scaffold_52	643178
4	269.867	M3546	scaffold_52	631683
4	270.793	M2646	scaffold_52	378860
4	275.604	M2812	scaffold_52	915044
4	276.065	M2854	scaffold_52	953255
4	276.991	M2149	scaffold_52	955716
4	278.386	M3264	scaffold_52	1079843
4	278.386	M3621	scaffold_52	1079746
4	279.838	M2008	scaffold_47	22230
4	280.304	M3335	scaffold_47	75338
4	282.791	M2939	scaffold_7	3409641
4	283.252	M1507	scaffold_7	3283989
4	285.703	M1287	scaffold_7	3134479
4	287.618	M278	scaffold_7	3125195
4	290.512	M67	scaffold_7	3065176
4	291.926	M3517	scaffold_7	2866511
4	295.881	M1296	scaffold_7	2688269
4	296.347	M95	scaffold_7	2692471
4	298.221	M1026	scaffold_7	2545881
4	300.105	M3999	scaffold_7	2682206
4	301.031	M2710	scaffold_7	2739142
4	301.492	M808	scaffold_7	2739068
4	302.417	M3459	scaffold_7	2737669
4	305.854	M1877	scaffold_7	2735899
4	316.509	M607	scaffold_7	1884201
4	320.863	M384	scaffold_7	1767159
4	324.694	M1861	scaffold_7	1366188
4	326.09	M983	scaffold_7	1405948
4	327.964	M2537	scaffold_7	1402910
4	328.429	M1865	scaffold_7	1386793
4	331.26	M1931	scaffold_7	1159808
4	332.186	M3697	scaffold_7	980883
4	334.534	M2389	scaffold_7	883046
4	343.047	M1993	scaffold_7	652174
4	349.265	M3026	scaffold_7	632759
4	351.757	M88	scaffold_7	440944
4	353.631	M3782	scaffold_7	368743
4	354.557	M1723	scaffold_7	389644
4	355.018	M955	scaffold_7	358389
4	355.944	M2213	scaffold_7	344896
4	355.944	M3995	scaffold_7	339977
4	357.358	M4205	scaffold_7	284785
4	360.731	M2257	scaffold_7	179375
5	0	M592	scaffold_210	233042
5	2.372	M980	scaffold_36	386695
5	2.833	M1392	scaffold_36	373735
5	6.161	M761	scaffold_36	789687
5	7.092	M165	scaffold_36	950989
5	15.078	M4181	scaffold_32	1311676
5	16.947	M4219	scaffold_32	1101097
5	18.347	M3203	scaffold_32	1071653
5	19.273	M4172	scaffold_32	1048241
5	21.621	M2590	scaffold_32	583742
5	28.034	M3709	scaffold_32	248926
5	30.884	M782	scaffold_32	249411
5	33.715	M982	scaffold_32	249097
5	38.069	M3585	scaffold_32	64631
5	39.464	M3129	scaffold_32	45316
5	42.3	M692	scaffold_32	6412
5	48.204	M2559	scaffold_76	631618
5	51.067	M612	scaffold_76	582821
5	52.953	M2142	scaffold_76	523901
5	54.832	M3073	scaffold_76	149727
5	54.832	M915	scaffold_76	171724
5	55.292	M2503	scaffold_76	271536
5	60.258	M1434	scaffold_76	136055
5	68.096	M536	scaffold_283	135283
5	68.557	M663	scaffold_283	176197
5	69.022	M1597	scaffold_110	83496
5	69.948	M1380	scaffold_110	248709
5	70.414	M1439	scaffold_110	210184
5	71.34	M1590	scaffold_110	352603
5	79.361	M3841	scaffold_110	299469
5	94.521	M1366	scaffold_83	297486
5	104.646	M457	scaffold_83	291800
5	108.723	M2298	scaffold_110	508501
5	110.137	M1403	scaffold_83	577870
5	111.082	M997	scaffold_83	387796
5	112.022	M1490	scaffold_83	397702
5	112.482	M998	scaffold_83	521184
5	112.948	M2433	scaffold_83	305210
5	115.459	M2210	scaffold_83	522347
5	120.605	M4248	scaffold_83	214007
5	122.001	M1224	scaffold_83	179016
5	124.353	M3223	scaffold_47	549479
5	125.749	M3261	scaffold_47	131494
5	126.21	M233	scaffold_47	164436
5	126.21	M2754	scaffold_47	140410
5	129.05	M2864	scaffold_47	132809
5	135.445	M3813	scaffold_47	144527
5	143.985	M2378	scaffold_307	60497
5	149.863	M2405	scaffold_307	110759
5	151.259	M4103	scaffold_307	58866
5	152.664	M659	scaffold_114	37605
5	153.124	M3798	scaffold_114	84140
5	154.994	M1054	scaffold_315	24994
5	154.994	M945	scaffold_315	40809
5	155.455	M86	scaffold_185	114810
5	155.916	M108	scaffold_336	76314
5	155.916	M1399	scaffold_315	19042
5	156.841	M2937	scaffold_47	1179912
5	158.711	M1850	scaffold_525	30560
5	158.711	M1874	scaffold_202	354691
5	159.172	M1377	scaffold_333	50986
5	160.098	M3044	scaffold_150	255949
5	160.098	M3068	scaffold_150	258529
5	160.558	M1540	scaffold_150	163803
5	160.558	M1746	scaffold_150	196552
5	160.558	M2370	scaffold_150	169724
5	160.558	M2793	scaffold_150	179634
5	160.558	M2962	scaffold_150	191216
5	160.558	M3842	scaffold_150	186429
5	161.484	M567	scaffold_150	195679
5	163.359	M4099	scaffold_150	147471
5	169.196	M946	scaffold_150	247464
5	175.053	M437	scaffold_150	238329
5	177.579	M1141	scaffold_150	147285
5	182.98	M3785	scaffold_150	215616
5	188.596	M1168	scaffold_150	205052
5	190.465	M4105	scaffold_150	203362
5	191.391	M3734	scaffold_150	129604
5	192.787	M1188	scaffold_150	171923
5	194.656	M331	scaffold_150	60581
5	196.056	M4153	scaffold_150	32661
5	198.892	M3729	scaffold_150	50777
5	201.24	M3474	scaffold_147	335789
5	202.166	M1276	scaffold_147	542995
5	202.166	M50	scaffold_89	471965
5	202.627	M3047	scaffold_147	530134
5	204.979	M1992	scaffold_89	16133
5	208.298	M1385	scaffold_294	141929
5	210.646	M2540	scaffold_405	6199
5	211.107	M2212	scaffold_332	23035
5	211.567	M2075	scaffold_37	953000
5	215.379	M1230	scaffold_37	302647
5	215.379	M3465	scaffold_37	245747
5	218.698	M2872	scaffold_400	57243
5	220.567	M1815	scaffold_34	487135
5	224.383	M2269	scaffold_34	945014
5	224.844	M2557	scaffold_34	936358
5	226.733	M3771	scaffold_34	968450
5	227.668	M290	scaffold_34	966110
5	231.529	M3195	scaffold_34	1234997
5	231.99	M1074	scaffold_34	1278100
5	232.45	M83	scaffold_34	1372162
5	236.759	M3983	scaffold_34	1312230
5	241.068	M931	scaffold_34	1336526
5	241.529	M121	scaffold_34	1414154
5	241.99	M3639	scaffold_34	1316923
5	242.916	M815	scaffold_10	482335
5	243.377	M4082	scaffold_10	440669
5	247.257	M2010	scaffold_10	794830
5	252.689	M476	scaffold_10	1224429
5	255.075	M3963	scaffold_10	1320920
5	256.48	M1333	scaffold_10	1380181
5	258.383	M3364	scaffold_10	1339535
5	268.811	M1360	scaffold_10	2369001
5	270.24	M3643	scaffold_10	2380496
5	280.218	M2884	scaffold_10	2847954
5	280.218	M741	scaffold_10	2866125
5	284.129	M1500	scaffold_10	2992913
5	288.548	M4092	scaffold_10	2986584
5	293.994	M1470	scaffold_10	3127772
5	299.472	M531	scaffold_10	3248885
5	301.375	M4257	scaffold_10	3362802
5	303.258	M1427	scaffold_45	1134282
5	305.142	M1218	scaffold_45	1137658
5	306.547	M1691	scaffold_45	1076226
5	309.88	M359	scaffold_45	1134483
5	320.783	M3401	scaffold_45	864887
5	326.726	M2687	scaffold_45	803355
5	329.098	M961	scaffold_45	803543
5	332.929	M749	scaffold_45	743190
5	338.314	M2541	scaffold_45	559113
5	338.775	M848	scaffold_45	445719
5	339.236	M1505	scaffold_45	545433
5	340.162	M3254	scaffold_45	263561
5	349.324	M3676	scaffold_43	866543
5	349.789	M386	scaffold_43	996215
5	350.725	M1397	scaffold_43	884527
5	351.697	M1075	scaffold_43	934215
5	351.697	M2432	scaffold_43	981808
5	352.158	M401	scaffold_43	854995
5	352.619	M3317	scaffold_43	831392
5	354.014	M2011	scaffold_43	575346
5	354.475	M3602	scaffold_43	599698
5	355.401	M301	scaffold_43	599527
5	356.327	M449	scaffold_43	504346
5	356.788	M2242	scaffold_43	502061
5	357.249	M727	scaffold_43	538399
5	367.898	M285	scaffold_43	182299
6	0	M3093	scaffold_16	1215307
6	1.898	M900	scaffold_16	1235591
6	2.824	M2046	scaffold_16	1170464
6	7.777	M2311	scaffold_16	888260
6	17.946	M857	scaffold_16	62160
6	20.806	M4202	scaffold_55	967229
6	22.221	M2604	scaffold_55	892581
6	22.681	M2218	scaffold_55	856186
6	22.681	M2509	scaffold_55	856950
6	28.021	M3998	scaffold_55	776705
6	37.051	M1293	scaffold_55	342318
6	37.051	M3294	scaffold_55	240648
6	38.93	M1158	scaffold_55	86482
6	41.326	M532	scaffold_8	3230383
6	42.252	M956	scaffold_8	3308412
6	48.264	M2758	scaffold_8	2901533
6	51.612	M1735	scaffold_8	2894901
6	57.08	M3084	scaffold_8	2897998
6	77.571	M3556	scaffold_8	1064225
6	80.944	M2686	scaffold_8	944789
6	84.277	M3194	scaffold_8	532940
6	98.066	M608	scaffold_22	1441715
6	112.978	M697	scaffold_22	468454
6	124.576	M3608	scaffold_123	107637
6	127.521	M208	scaffold_123	126175
6	127.521	M3909	scaffold_123	139764
6	128.917	M2862	scaffold_123	126249
6	133.728	M1660	scaffold_74	7387
6	133.728	M1781	scaffold_74	340
6	133.728	M2110	scaffold_74	85285
6	135.598	M2150	scaffold_74	686414
6	137.467	M2347	scaffold_25	1044192
6	137.928	M4003	scaffold_25	1074173
6	138.389	M2823	scaffold_25	1055079
6	138.854	M2887	scaffold_25	1055330
6	143.384	M787	scaffold_25	979415
6	149.515	M1347	scaffold_25	1103314
6	151.389	M2059	scaffold_29	333893
6	152.785	M2711	scaffold_25	1043870
6	153.246	M2322	scaffold_25	931675
6	153.706	M1510	scaffold_25	1073952
6	154.167	M24	scaffold_25	992163
6	154.628	M1965	scaffold_25	1050361
6	158.942	M1663	scaffold_92	201617
6	161.299	M1969	scaffold_92	511158
6	164.135	M458	scaffold_92	615725
6	164.596	M1748	scaffold_92	556874
6	168.905	M3854	scaffold_107	605421
6	169.831	M1835	scaffold_107	598635
6	169.831	M361	scaffold_107	605919
6	170.771	M1335	scaffold_107	515646
6	171.232	M2225	scaffold_107	410522
6	174.063	M7	scaffold_107	255264
6	180.418	M981	scaffold_299	106504
6	181.813	M3267	scaffold_142	550378
6	183.683	M2427	scaffold_35	1964
6	184.144	M2017	scaffold_142	142757
6	186.027	M3562	scaffold_35	69624
6	193.763	M1603	scaffold_35	243768
6	202.103	M959	scaffold_35	554769
6	203.498	M2197	scaffold_35	543258
6	203.959	M572	scaffold_35	636315
6	205.838	M3741	scaffold_35	546975
6	208.676	M2725	scaffold_35	636137
6	212.495	M4042	scaffold_35	889634
6	214.365	M4126	scaffold_35	830389
6	218.683	M1349	scaffold_35	1342383
6	219.609	M1313	scaffold_35	1346080
6	220.07	M711	scaffold_35	1350924
6	220.536	M3496	scaffold_35	1392549
7	0	M3476	scaffold_53	204033
7	3.363	M230	scaffold_140	241816
7	3.363	M3305	scaffold_140	111867
7	3.393	M2486	scaffold_140	190898
7	4.293	M3233	scaffold_140	297678
7	17.528	M860	scaffold_67	599696
7	20.369	M2832	scaffold_175	407678
7	25.208	M240	scaffold_175	399220
7	30.057	M4035	scaffold_67	1014362
7	30.983	M4009	scaffold_175	398656
7	31.444	M315	scaffold_175	318315
7	32.37	M4023	scaffold_175	60005
7	33.775	M3796	scaffold_269	50181
7	36.128	M3456	scaffold_269	44292
7	38.959	M2244	scaffold_318	117993
7	41.311	M1990	scaffold_167	95731
7	42.707	M1001	scaffold_167	92635
7	45.538	M1709	scaffold_481	41132
7	46.933	M1726	scaffold_97	604893
7	47.394	M2016	scaffold_39	10696
7	48.32	M2248	scaffold_368	90042
7	49.246	M3919	scaffold_368	91880
7	49.707	M1676	scaffold_356	32054
7	50.633	M3078	scaffold_97	643844
7	51.093	M109	scaffold_310	121247
7	51.093	M1508	scaffold_339	94299
7	51.554	M3329	scaffold_97	623646
7	52.015	M1549	scaffold_172	130584
7	52.015	M1576	scaffold_239	255099
7	52.015	M2036	scaffold_184	143268
7	52.015	M3339	scaffold_184	102151
7	52.476	M314	scaffold_97	633649
7	53.871	M1831	scaffold_368	90734
7	54.797	M1252	scaffold_310	110705
7	56.667	M905	scaffold_368	33252
7	58.536	M2372	scaffold_339	135432
7	58.536	M3053	scaffold_368	57928
7	58.997	M1664	scaffold_97	643975
7	59.458	M3094	scaffold_339	121014
7	60.384	M216	scaffold_368	67157
7	61.779	M1868	scaffold_339	135506
7	64.615	M542	scaffold_56	1021191
7	66.484	M1264	scaffold_310	183895
7	68.358	M2826	scaffold_310	184956
7	70.706	M3688	scaffold_322	126636
7	71.167	M684	scaffold_69	757205
7	72.093	M2989	scaffold_39	22847
7	72.093	M3099	scaffold_322	31947
7	72.093	M376	scaffold_97	612565
7	72.093	M553	scaffold_97	646874
7	73.019	M2914	scaffold_566	3761
7	73.48	M1245	scaffold_368	57066
7	73.941	M2310	scaffold_339	124926
7	74.402	M2145	scaffold_339	94161
7	74.402	M2246	scaffold_97	600194
7	74.862	M1132	scaffold_368	58002
7	74.862	M2205	scaffold_97	630111
7	75.788	M493	scaffold_339	113931
7	77.184	M354	scaffold_566	15002
7	78.11	M197	scaffold_310	47852
7	78.571	M3514	scaffold_836	108
7	79.031	M2369	scaffold_368	85202
7	79.031	M254	scaffold_208	16038
7	79.031	M3559	scaffold_120	88816
7	79.031	M55	scaffold_368	92204
7	80.906	M1111	scaffold_172	443682
7	83.741	M3793	scaffold_219	187747
7	84.672	M3082	scaffold_56	1106455
7	85.133	M2049	scaffold_219	43835
7	85.133	M3222	scaffold_219	124927
7	86.059	M2787	scaffold_44	390083
7	86.985	M3359	scaffold_44	319869
7	86.985	M371	scaffold_44	317847
7	90.51	M422	scaffold_44	759378
7	92.441	M1004	scaffold_44	887987
7	97.668	M1789	scaffold_233	201386
7	98.134	M3249	scaffold_233	286654
7	99.06	M3298	scaffold_156	343722
7	100.958	M2874	scaffold_156	269335
7	111.783	M2534	scaffold_1	171833
7	115.215	M2400	scaffold_1	168705
7	117.108	M3759	scaffold_1	31733
7	120.466	M2140	scaffold_144	305507
7	125.944	M414	scaffold_144	563511
7	126.874	M882	scaffold_144	568232
7	127.335	M3281	scaffold_11	3275827
7	131.654	M2039	scaffold_11	2963460
7	134.987	M3043	scaffold_11	2957939
7	137.823	M2816	scaffold_11	2924297
7	140.659	M4136	scaffold_11	2758351
7	148.11	M469	scaffold_11	2426325
7	150.96	M3971	scaffold_11	2425849
7	151.425	M1009	scaffold_11	2418104
7	152.351	M3300	scaffold_11	2251977
7	154.704	M2366	scaffold_11	2160507
7	163.182	M1423	scaffold_11	1474598
7	163.643	M724	scaffold_11	1474714
7	168.962	M1682	scaffold_11	1122852
7	170.357	M3208	scaffold_11	1088561
7	170.357	M408	scaffold_11	975044
7	173.188	M3295	scaffold_11	604717
7	173.649	M1249	scaffold_11	604262
7	174.575	M174	scaffold_11	541419
7	175.971	M938	scaffold_11	485269
7	177.84	M1359	scaffold_11	330937
7	179.709	M4235	scaffold_11	11887
7	181.105	M1714	scaffold_340	99523
7	182.031	M1753	scaffold_340	10825
7	182.971	M4047	scaffold_340	140639
7	185.333	M922	scaffold_340	96164
8	0	M3133	scaffold_88	51045
8	0.461	M1491	scaffold_183	138547
8	0.461	M2300	scaffold_56	89466
8	0.461	M3939	scaffold_350	112586
8	0.461	M799	scaffold_393	39845
8	0.461	M80	scaffold_60	1062048
8	1.856	M3158	scaffold_57	60186
8	5.177	M3640	scaffold_57	342892
8	8.499	M1453	scaffold_57	507187
8	9.894	M455	scaffold_57	549092
8	12.252	M1942	scaffold_57	827286
8	16.016	M345	scaffold_57	858738
8	20.906	M1501	scaffold_57	732751
8	22.785	M1833	scaffold_57	728867
8	24.659	M2450	scaffold_153	170019
8	25.585	M2130	scaffold_122	132629
8	26.046	M1816	scaffold_153	224095
8	26.971	M3829	scaffold_153	179423
8	27.432	M2677	scaffold_153	179041
8	27.432	M3406	scaffold_153	172540
8	27.893	M2118	scaffold_122	154272
8	28.819	M2965	scaffold_153	269628
8	29.28	M1401	scaffold_153	371570
8	29.28	M2251	scaffold_153	174091
8	29.745	M1897	scaffold_153	273612
8	30.206	M334	scaffold_153	187373
8	34.325	M3004	scaffold_153	369827
8	43.298	M98	scaffold_153	363905
8	50.522	M3409	scaffold_153	442653
8	53.451	M2006	scaffold_153	280485
8	53.911	M303	scaffold_153	315062
8	54.377	M259	scaffold_122	154346
8	56.306	M4086	scaffold_153	186936
8	60.09	M2457	scaffold_153	366546
8	63.286	M3918	scaffold_79	815318
8	64.212	M3345	scaffold_122	521139
8	65.636	M2022	scaffold_79	804525
8	68.01	M3197	scaffold_79	810550
8	71.417	M3703	scaffold_79	808011
8	76.459	M2442	scaffold_79	658349
8	79.881	M1128	scaffold_79	616039
8	79.881	M2813	scaffold_79	623364
8	80.342	M4247	scaffold_79	385987
8	82.69	M3155	scaffold_79	475802
8	88.563	M316	scaffold_79	7433
8	90.437	M3712	scaffold_86	340289
8	91.363	M3282	scaffold_86	339256
8	93.232	M2859	scaffold_86	282900
8	95.102	M245	scaffold_86	254954
8	96.028	M1449	scaffold_86	304684
8	96.488	M3059	scaffold_86	339378
8	102.346	M1078	scaffold_105	619988
8	106.68	M3393	scaffold_105	405128
8	112.045	M4182	scaffold_105	258442
8	113.919	M3213	scaffold_105	235805
8	114.845	M3338	scaffold_105	161818
8	115.771	M1278	scaffold_105	126040
8	117.655	M2938	scaffold_115	679444
8	119.524	M635	scaffold_115	618748
8	122.848	M3091	scaffold_115	512901
8	123.308	M1805	scaffold_115	607669
8	126.275	M141	scaffold_115	610029
8	133.535	M2151	scaffold_158	500404
8	133.535	M603	scaffold_158	493669
8	134.465	M251	scaffold_158	470309
8	139.82	M864	scaffold_29	1061988
8	142.168	M1229	scaffold_77	999820
8	151.198	M3707	scaffold_77	653246
8	155.512	M1825	scaffold_77	563080
8	155.977	M1373	scaffold_77	398856
8	155.977	M1547	scaffold_77	437913
8	156.438	M2861	scaffold_77	413432
8	157.848	M3077	scaffold_28	15743
8	162.925	M1555	scaffold_28	242529
8	175.374	M1843	scaffold_28	1145864
8	176.305	M4135	scaffold_28	1283133
8	177.231	M3529	scaffold_28	1295903
8	192.02	M781	scaffold_4	4844560
8	211.055	M1451	scaffold_4	3211657
8	211.515	M2670	scaffold_4	3194410
8	211.976	M3511	scaffold_4	3192009
8	214.329	M419	scaffold_4	2930784
8	216.198	M4096	scaffold_4	2923434
8	219.517	M1226	scaffold_4	2755324
8	219.517	M2594	scaffold_4	2749823
8	226.443	M3352	scaffold_4	2214504
8	227.374	M3630	scaffold_4	2214063
8	230.229	M2633	scaffold_4	2132807
8	235.666	M660	scaffold_4	1679094
8	237.554	M344	scaffold_4	1478329
8	239.911	M587	scaffold_4	1258784
8	244.275	M1126	scaffold_4	1142646
8	244.275	M908	scaffold_4	1157963
8	245.68	M162	scaffold_4	1115101
8	247.076	M3770	scaffold_4	1159610
8	255.288	M880	scaffold_4	538336
8	260.47	M1322	scaffold_4	426483
8	268.488	M367	scaffold_20	1845711
8	270.362	M3378	scaffold_20	1665310
8	280.156	M2618	scaffold_20	491384
8	282.511	M135	scaffold_20	427305
8	283.918	M3828	scaffold_20	425287
8	285.323	M3921	scaffold_41	21646
8	285.784	M569	scaffold_20	326904
8	287.682	M4072	scaffold_41	642433
8	291.064	M23	scaffold_41	1055103
8	292.934	M1272	scaffold_328	44293
9	0	M3519	scaffold_26	644111
9	2.865	M831	scaffold_26	759359
9	3.335	M828	scaffold_26	647569
9	6.361	M3174	scaffold_26	991029
9	9.362	M241	scaffold_26	845658
9	11.811	M919	scaffold_26	735754
9	14.284	M634	scaffold_126	493003
9	15.224	M2650	scaffold_70	204175
9	15.224	M3415	scaffold_70	197719
9	15.684	M1253	scaffold_126	484004
9	15.684	M1269	scaffold_26	617175
9	15.684	M383	scaffold_126	478340
9	15.684	M4184	scaffold_70	79037
9	15.684	M4195	scaffold_26	624870
9	16.61	M762	scaffold_126	491390
9	17.536	M1614	scaffold_70	298263
9	17.997	M1477	scaffold_70	437225
9	18.458	M3471	scaffold_70	530412
9	18.919	M2323	scaffold_70	362821
9	19.38	M1017	scaffold_70	437299
9	20.306	M3584	scaffold_173	442049
9	21.232	M1315	scaffold_173	367083
9	21.232	M1756	scaffold_173	453829
9	21.232	M2390	scaffold_173	430817
9	21.232	M3061	scaffold_173	369913
9	21.232	M3356	scaffold_173	433875
9	23.613	M3108	scaffold_173	437397
9	31.336	M382	scaffold_298	157713
9	34.704	M3977	scaffold_371	130989
9	36.578	M1869	scaffold_298	182159
9	38.466	M3446	scaffold_371	41733
9	43.872	M2664	scaffold_236	226176
9	50.342	M1006	scaffold_236	214819
9	53.192	M1634	scaffold_449	76092
9	62.564	M3598	scaffold_141	63526
9	67.436	M502	scaffold_141	205764
9	69.806	M4091	scaffold_141	178140
9	71.208	M780	scaffold_141	205995
9	72.139	M2241	scaffold_141	177787
9	73.065	M1256	scaffold_141	253249
9	74	M897	scaffold_338	33411
9	82.576	M4050	scaffold_58	736942
9	89.497	M3637	scaffold_58	162906
9	93.826	M2470	scaffold_51	3860
9	95.705	M3065	scaffold_51	5971
9	98.54	M3783	scaffold_51	58443
9	101.864	M1443	scaffold_51	150350
9	102.79	M3790	scaffold_51	261146
9	104.186	M3441	scaffold_51	264376
9	107.514	M3114	scaffold_51	265491
9	109.872	M1305	scaffold_51	246476
9	114.21	M2727	scaffold_51	377846
9	120.649	M4055	scaffold_51	568354
9	123.982	M3237	scaffold_51	568844
9	139.938	M2871	scaffold_39	674240
9	139.938	M605	scaffold_39	683988
9	140.399	M2681	scaffold_39	625289
9	142.747	M2889	scaffold_39	555571
9	144.617	M467	scaffold_39	556246
9	147.452	M2737	scaffold_39	445606
9	149.322	M1832	scaffold_39	496438
9	150.717	M217	scaffold_39	460351
9	150.717	M3614	scaffold_39	480056
9	150.717	M3913	scaffold_39	434330
9	151.178	M2638	scaffold_39	480569
9	152.109	M2272	scaffold_39	412359
9	153.987	M3191	scaffold_39	166267
9	157.316	M2542	scaffold_50	257967
9	160.157	M3205	scaffold_50	372999
9	163.485	M63	scaffold_50	443268
9	174.231	M2094	scaffold_59	83929
9	175.157	M2200	scaffold_59	471350
9	183.218	M609	scaffold_59	1012497
9	187.055	M2199	scaffold_59	1014353
9	193.965	M4122	scaffold_15	174558
9	194.43	M3120	scaffold_15	209117
9	198.281	M252	scaffold_15	676696
9	205.764	M3624	scaffold_15	1185252
9	210.133	M821	scaffold_15	1344819
9	211.059	M3666	scaffold_15	1316887
9	213.958	M1627	scaffold_15	1437517
9	215.837	M2747	scaffold_15	1700371
9	219.244	M1446	scaffold_15	1853378
9	220.179	M2642	scaffold_15	1831614
9	221.617	M3207	scaffold_15	1915603
9	225.652	M3748	scaffold_15	2219084
9	226.582	M3994	scaffold_95	56060
9	227.518	M2394	scaffold_15	2413705
9	227.978	M3839	scaffold_15	2413779
9	231.336	M1923	scaffold_15	2123174
9	236.878	M2360	scaffold_15	2133680
10	0	M2601	scaffold_121	183645
10	1.874	M492	scaffold_71	1057461
10	3.782	M324	scaffold_71	898413
10	4.242	M438	scaffold_71	783476
10	11.137	M1433	scaffold_159	311680
10	13.006	M849	scaffold_77	173718
10	14.876	M586	scaffold_217	74304
10	15.337	M1504	scaffold_217	34534
10	15.797	M2099	scaffold_77	209390
10	16.258	M1580	scaffold_70	932881
10	17.654	M2599	scaffold_392	31668
10	18.58	M1883	scaffold_217	53261
10	19.041	M3454	scaffold_217	30376
10	19.501	M1342	scaffold_159	289477
10	19.962	M1261	scaffold_77	271752
10	20.423	M2214	scaffold_246	105410
10	20.423	M312	scaffold_77	29042
10	20.423	M3905	scaffold_217	83818
10	20.423	M862	scaffold_217	34460
10	20.884	M1192	scaffold_159	260053
10	22.758	M3201	scaffold_217	152755
10	24.627	M3457	scaffold_217	71624
10	26.7	M1062	scaffold_217	45344
10	29.334	M1281	scaffold_217	5067
10	31.682	M1820	scaffold_498	50528
10	32.143	M3682	scaffold_78	389012
10	32.143	M393	scaffold_78	691480
10	33.567	M2774	scaffold_174	316625
10	51.224	M3098	scaffold_93	215733
10	55.633	M3134	scaffold_93	270607
10	68.994	M3802	scaffold_94	366943
10	74.435	M3834	scaffold_94	618771
10	75.366	M1543	scaffold_94	615749
10	77.738	M3767	scaffold_94	755461
10	81.096	M967	scaffold_21	398813
10	81.557	M410	scaffold_21	332279
10	82.018	M1438	scaffold_21	377165
10	89.974	M1826	scaffold_21	859512
10	92.807	M2367	scaffold_21	886110
10	93.268	M1357	scaffold_21	908708
10	94.664	M2363	scaffold_21	909600
10	96.059	M4148	scaffold_21	906030
10	97.459	M500	scaffold_21	1005515
10	98.385	M2003	scaffold_21	1073075
10	100.762	M4054	scaffold_21	1414369
10	102.636	M1394	scaffold_21	1516516
10	105.501	M3169	scaffold_21	1800351
10	107.384	M591	scaffold_21	1827891
10	108.785	M2192	scaffold_21	1816538
10	111.147	M953	scaffold_90	164183
10	112.073	M791	scaffold_14	2389778
11	0	M1808	scaffold_0	5150153
11	0	M501	scaffold_0	5146172
11	2.831	M1031	scaffold_0	4701726
11	2.831	M1948	scaffold_0	4684204
11	2.831	M2716	scaffold_0	4685957
11	2.831	M350	scaffold_0	4702821
11	4.25	M785	scaffold_0	4666752
11	18.597	M3039	scaffold_0	3339205
11	23.046	M2233	scaffold_0	3013472
11	25.433	M373	scaffold_0	3037035
11	27.331	M3797	scaffold_0	3025449
11	29.243	M1921	scaffold_0	2938457
11	33.747	M1667	scaffold_0	2662852
11	35.171	M358	scaffold_0	2643136
11	35.171	M3807	scaffold_0	2631402
11	37.05	M4142	scaffold_0	2147008
11	41.879	M3822	scaffold_0	2064107
11	54.364	M794	scaffold_0	1479026
11	54.825	M519	scaffold_0	1515039
11	55.751	M3326	scaffold_0	1496459
11	59.577	M2893	scaffold_0	1237833
11	71.444	M3791	scaffold_0	322942
11	71.938	M1109	scaffold_0	319598
11	72.403	M3036	scaffold_0	367350
11	72.403	M3906	scaffold_0	324702
11	72.869	M2030	scaffold_0	321952
11	77.448	M1050	scaffold_13	45291
11	78.379	M3653	scaffold_13	263837
11	79.807	M3277	scaffold_13	450058
11	80.743	M1552	scaffold_13	469171
11	81.203	M539	scaffold_13	486642
11	86.594	M547	scaffold_13	823749
11	88.961	M1866	scaffold_13	1030152
11	109.287	M1301	scaffold_103	408746
11	111.649	M78	scaffold_13	2294736
11	113.049	M1571	scaffold_13	2348746
11	113.51	M3164	scaffold_103	406361
11	114.446	M1383	scaffold_103	404849
11	115.855	M2437	scaffold_103	376295
11	116.781	M2767	scaffold_103	332036
11	118.655	M904	scaffold_103	263993
11	120.525	M1371	scaffold_103	182673
11	121.451	M144	scaffold_103	199905
11	124.818	M3212	scaffold_114	440194
11	126.692	M3964	scaffold_114	280500
11	127.618	M581	scaffold_114	291396
11	128.544	M3193	scaffold_114	273315
11	129.945	M2909	scaffold_27	1568741
11	132.814	M2171	scaffold_27	871085
11	134.224	M2682	scaffold_27	401405
11	136.581	M2675	scaffold_168	128059
11	137.047	M2102	scaffold_168	166345
11	137.047	M2202	scaffold_27	230036
11	137.973	M801	scaffold_168	163473
11	140.323	M228	scaffold_275	151128
11	141.251	M2794	scaffold_6	4801395
11	142.647	M2851	scaffold_240	252282
11	143.573	M4074	scaffold_329	154603
11	145.16	M1875	scaffold_364	114538
11	147.799	M2296	scaffold_207	187881
11	148.26	M168	scaffold_152	165239
11	149.186	M1705	scaffold_207	193419
11	149.647	M1637	scaffold_207	150009
11	150.108	M155	scaffold_207	181903
11	152.01	M2342	scaffold_18	880955
11	153.425	M3504	scaffold_152	169187
11	155.318	M2160	scaffold_152	153036
* Relative position in each linkage group.
** RAD-tag markers shown in Supplementary Table S17.
*** Position in each scaffold sequence.
